# Supplementary material for: A Class of Diacylglycerol Acyltransferase 1 Inhibitors Identified by a Combination of Phenotypic High-throughput Screening, Genomics, and Genetics
Source: eBioMedicine. 2016 Apr 16;8:49–59. doi: 10.1016/j.ebiom.2016.04.014 (PMC4919474; doi:10.1016/j.ebiom.2016.04.014)
Supplement: Table S1 — RNA-Seq gene expression values (FPKM values) for each separate sample. [file mmc2.xlsx]

## Sheet: Supplementary.TableS1
gene_id	gene	locus	vehicle_noOA_4.1	vehicle_noOA_4.2	vehicle_OA_4.1	vehicle_OA_4.2	active_#1_4.1	active_#1_4.2	active_#1_4.3	active_#2_4.1	active_#2_4.2	active_#2_4.3	active_#3_4.1	active_#3_4.2	active_#3_4.3	inactive_#1_4.1	inactive_#1_4.2	inactive_#1_4.3	inactive_#2_4.1	inactive_#2_4.2	inactive_#2_4.3	inactive_#3_4.1	inactive_#3_4.2	inactive_#3_4.3
FBgn0000003	7SLRNA:CR32864	chr3R:2648219-2648518	1874.41	2325.11	1368.43	1584.44	2237.6	2722.13	1944.17	1318.44	2540.45	2097.45	1839.16	2567.07	2209.64	1943.79	1421.15	1770.41	1087.92	1014.82	1924.99	1751.64	1636.11	311.303
FBgn0000008	a	chr2R:18024472-18060339	0.204823	0.43392	0.287786	0.255694	0.488922	0.32107	0.328873	0.286611	0.145749	0.218851	0.193646	0.284956	0.298916	0.396767	0.470507	0.188697	0.380427	0.465846	0.365753	0.345694	0.365008	0.10672
FBgn0000014	abd-A	chr3R:12632935-12655771	2.76261	1.96556	4.22168	3.75756	2.87249	3.71444	2.53402	3.76731	2.887	4.41752	3.18105	2.97834	3.64335	4.78143	5.02676	3.75365	1.9594	2.54089	3.82217	3.45554	3.79027	3.2352
FBgn0000015	Abd-B	chr3R:12752931-12797958	84.7837	87.1284	89.5935	98.7325	91.1791	102.295	85.2318	98.0587	97.0633	103.144	83.4549	92.5512	101.898	78.9446	108.311	91.1946	80.027	80.962	100.862	88.0122	97.855	87.1527
FBgn0000017	Abl	chr3L:16608965-16640982	63.1061	59.3537	64.3777	64.4815	69.851	73.874	76.7699	73.0474	72.8712	80.8431	58.833	65.9899	74.0067	59.8725	90.9549	68.0579	54.8523	60.398	86.4191	73.5704	67.8714	76.979
FBgn0000018	abo	chr2L:10973442-10975293	8.72505	9.86376	7.94583	8.96153	10.8992	11.6868	8.49722	7.23367	7.69794	8.39992	9.18594	7.07283	9.8214	6.17126	8.79929	9.55201	8.87671	7.65547	8.38139	8.20522	9.98135	8.05309
FBgn0000022	ac	chrX:264063-264980	0	0	0	0	0	0	0	0	0	0	0	0	0	0	0	0	0	0	0	0	0	0
FBgn0000024	Ace	chr3R:9048672-9085239	52.5287	54.2685	47.6068	51.4194	40.7187	47.1492	37.1333	50.2864	45.2491	56.8746	38.955	40.9643	48.2603	46.9676	52.7611	50.0694	40.9719	41.7006	48.2301	49.4394	51.4537	41.6265
FBgn0000028	acj6	chrX:15244271-15273097	0.123177	0.118082	0.0490331	0.110395	0.18165	0.0295271	0.0457006	0.329339	0.128668	0.0365179	0.0517466	0.0889439	0.0897147	0.170056	0.112282	0.113845	0	0.0589811	0.243563	0.197658	0.119682	0.231271
FBgn0000032	Acph-1	chr3R:25816865-25819133	21.1674	21.6507	17.1921	18.5388	22.6306	21.6908	20.335	19.7541	20.9111	17.8838	17.2769	17.7451	20.6412	18.7309	20.2842	21.7925	14.2439	15.9484	19.5827	16.8864	19.3958	20.0633
FBgn0000036	nAChRalpha1	chr3R:20219617-20282879	0	0.0224169	0	0	0	0	0	0	0	0	0	0.0248718	0	0	0	0	0	0	0.110401	0	0	0
FBgn0000037	mAChR-A	chr2R:20266152-20277817	0.0348585	0	0.0870864	0	0	0	0	0	0	0.0320894	0.0453175	0.0377926	0.080362	0.14907	0	0.0351877	0	0	0.0752324	0.0337057	0.0706376	0
FBgn0000038	nAChRbeta1	chr3L:4429348-4435993	0.111079	0	0	0.114944	0	0	0	0	0	0	0	0.131602	0	0.173046	0	0	0	0	0	0	0	0
FBgn0000039	nAChRalpha2	chr3R:20311149-20316869	0	0	0	0	0	0	0	0	0	0	0	0	0	0	0	0	0	0	0	0	0	0
FBgn0000042	Act5C	chrX:5794893-5799432	1784.2	1761.63	1473.45	1533.67	2251.77	2184.48	2054.93	1601.09	1453.33	1659.03	1343.8	1514.26	1723.88	1370.21	1749.8	1478.32	1464.27	1309.3	1747.58	1583.45	1726.11	1385.18
FBgn0000043	Act42A	chr2R:1901414-1903194	488.472	459.739	388.349	431.992	516.566	540.891	499.765	431.684	414.909	464.517	368.871	402.743	485.069	374.855	484.514	409.307	421.9	356.485	482.708	434.309	454.475	394.03
FBgn0000044	Act57B	chr2R:16831525-16833936	252.103	229.438	184.967	179.102	211.789	226.152	205.36	207.057	178.565	194.824	168.562	179.704	203.772	174.054	214.915	184.888	213.92	157.638	217.338	194.349	221.795	192.38
FBgn0000045	Act79B	chr3L:21978309-21980290	0.405952	0.364158	0.166929	0.380767	0.675032	0.589219	0.831934	0.91568	0.576775	0.612606	0.645899	0.548939	0.603461	0.703454	0.525431	0.531309	0.938654	0	0.0966459	0.387558	0.40771	0.433302
FBgn0000046	Act87E	chr3R:9251704-9254097	44.2853	39.2424	31.0055	33.1004	49.8273	48.3231	49.5724	37.9911	35.0513	35.8135	27.8382	32.615	38.6503	29.6919	42.9647	31.6351	38.3147	29.9959	46.2873	37.9894	39.1329	36.4568
FBgn0000047	Act88F	chr3R:11265690-11267899	0.275001	0.505545	0.170788	1.05745	0.310163	0.504505	0.286728	0.538746	0.377509	0	0.340054	0.444689	0.734036	0.558061	0.535685	0.554839	0	0.211052	0.503044	0.67004	0.280218	0.220213
FBgn0000052	ade2	chr2L:6041180-6046050	17.6307	17.1154	16.0586	16.8378	16.2754	17.0856	16.4399	17.105	15.5097	19.6455	12.2371	14.4918	17.0263	14.6687	20.3491	16.5184	15.0973	13.9674	19.2576	16.8072	20.2127	15.6174
FBgn0000053	ade3	chr2L:7014622-7023898	23.3535	23.8684	21.3429	21.579	19.1085	20.0323	15.623	21.8361	26.0142	22.5983	14.9061	19.3702	19.3453	19.4525	20.214	22.3423	21.6723	17.1697	21.8347	15.7375	24.068	17.5286
FBgn0000054	Adf1	chr2R:2549769-2555590	29.7711	28.1235	34.0013	28.1217	32.6501	37.1068	29.7586	32.6534	26.4304	28.5453	23.2335	28.1981	34.3144	27.6422	35.416	33.2688	28.2932	28.2276	32.0347	32.4361	32.8891	24.0645
FBgn0000055	Adh	chr2L:14615551-14617402	1.33938	1.52023	0.294174	0.63682	0.516869	0.859711	0.726374	0.226388	0.426468	0.647016	0.293064	0.564993	0.530344	1.5971	0.276454	1.41394	0.330584	0.717992	0.452962	1.16154	0.954261	0.377581
FBgn0000056	Adhr	chr2L:14615551-14618902	0.375556	3.01553e-38	1.79359e-32	2.2811e-24	0.105009	0.280139	0.449736	0.770258	5.49833e-33	6.26963e-36	2.53391e-29	0.258587	7.83012e-08	4.39056e-50	0.0967996	0.476863	8.04287e-154	1.88724e-32	0.218005	4.05595e-38	3.78628e-37	4.10068e-52
FBgn0000057	adp	chr2R:14039208-14041565	13.5531	13.7554	12.9209	14.2423	13.6447	15.1555	16.5696	15.1273	15.7623	15.2761	12.5975	15.5068	16.5997	11.5225	15.6073	15.0869	15.6488	12.8312	16.4685	13.852	14.5687	13.3954
FBgn0000061	al	chr2L:378111-387439	0	0	0	0	0	0.0798691	0	0	0	0	0	0	0	0	0	0	0	0	0	0	0.11126	0
FBgn0000063	ald	chr3R:13496992-13499550	8.79709	5.97999	7.99876	8.0532	11.9654	11.3538	8.30609	9.1862	9.68986	9.78025	10.4148	8.43834	11.1575	9.1377	10.9813	7.82147	7.08763	7.38024	11.4743	10.1126	9.39657	8.92313
FBgn0000064	Ald	chr3R:22079790-22087313	247.666	234.742	207.707	223.259	325.496	340.558	311.554	273.515	204.715	234.691	201.14	227.595	257.392	172.932	231.264	181.683	195.076	178.782	219.064	220.454	225.31	206.289
FBgn0000071	Ama	chr3R:2588314-2590983	0.151816	0	0	0.298595	0.115228	0.328813	0	0	0.141463	0.141826	0	0.167825	0.351811	0	0	0.478223	0.217206	0.235208	0.445157	0	0.307052	0.241811
FBgn0000075	amd	chr2L:19110153-19114110	0	0.132048	0	0	0	0.103005	0	0	0	0	0.217326	0	0	0	0	0	0	0	0	0.149683	0.143709	0
FBgn0000077	amx	chrX:9139947-9141369	9.92932	6.78192	4.97837	8.86419	8.31088	10.6748	9.61617	7.66123	6.01533	6.82316	8.41755	7.30655	9.99522	4.8903	7.90278	8.31558	10.7175	8.61298	9.54892	7.22983	8.18807	6.80571
FBgn0000078	Amy-d	chr2R:13012268-13013874	6.90648	5.84408	9.22245	7.09742	7.68469	8.58906	7.65733	6.28595	6.92678	9.2312	5.43121	5.91231	7.88598	5.63684	9.74391	7.40128	9.17208	8.32809	11.0628	11.1068	11.9591	8.89021
FBgn0000079	Amy-p	chr2R:13006140-13007808	18.7797	14.92	18.5013	19.7778	14.4827	14.5807	16.5638	13.0428	12.7788	16.4921	11.1551	9.47885	13.7552	16.3744	22.652	12.5784	18.8192	13.8232	21.7314	21.3122	25.1117	18.9252
FBgn0000083	AnxB9	chr3R:16890962-16896639	134.675	119.462	108.369	110.95	131.89	138.144	141.48	107.755	100.881	120.097	88.2448	98.0557	118.485	86.9081	127.291	97.5426	108.088	93.9703	123.072	116.914	119.259	100.247
FBgn0000084	AnxB10	chrX:20065477-20067547	41.0626	34.9995	24.4477	31.4573	34.5974	35.4607	35.5359	33.8123	27.467	33.0037	25.0804	29.875	35.2523	24.2424	36.5816	28.9145	25.0173	25.7869	36.0549	36.9351	35.3235	34.1775
FBgn0000092	CG2650	chrX:2586764-2587919	1.23475	0.926859	0.639821	0.733196	0.742153	0.540752	0.79263	0.736091	0.472684	0.926166	0.973766	0.540365	1.55409	1.42433	0.955351	1.03866	0.361881	0.790484	0.911891	0.749893	0.776954	1.20758
FBgn0000094	Anp	chr3R:26035669-26036104	0	4.4644	0	0	0	0	0	0	0	0	0	0	0	0	0	0	0	0	0	0	0	0
FBgn0000097	aop	chr2L:2156483-2178754	40.1893	39.001	38.917	39.0526	52.0126	54.5784	56.7878	43.8709	41.0104	48.5579	36.7818	40.1969	46.5606	37.0749	47.122	39.8118	35.0918	33.7529	43.1921	41.6193	42.668	35.1586
FBgn0000099	ap	chr2R:1593706-1615030	0.243818	0.251658	0.641973	0.128485	0.0874767	0	0.258861	0.07466	0.113722	0	0	0.12991	0.183316	0	0.121765	0.12498	0	0.200066	0.0883185	0.226262	0	0.180069
FBgn0000100	RpLP0	chr3L:22068966-22070587	1179.76	1107.84	1026.43	1054.01	1179.17	1182.53	979.664	1143.4	935.462	1061.95	886.606	985.745	1124.59	898.622	1118.84	943.833	1103.38	933.301	1260.98	1193.37	1284.89	1086.78
FBgn0000108	Appl	chrX:424533-473077	0.269836	0.08703	0.296566	0.221008	0.207636	0.132564	0.33335	0.219354	0.231491	0.242364	0.382034	0.263318	0.368816	0.235053	0.160005	0.123316	0.263532	0.0502159	0.212027	0.235102	0.198435	0.27183
FBgn0000109	Aprt	chr3L:1883794-1885019	13.0564	11.334	7.78185	12.4741	10.5926	6.96039	8.69617	8.54557	8.89157	10.9972	10.7125	11.423	10.6712	6.98314	11.1367	8.52197	5.73909	6.39923	11.2947	12.3414	7.44021	10.4397
FBgn0000114	aret	chr2L:12175003-12313438	1.35533	0.260453	0	0.491908	0.200933	0.0678183	0	0	0.0450019	0.0719455	0.116926	0.300047	0.142106	0.216357	0.177798	0.0944961	0	0	0.0541533	0.150717	0.256423	0
FBgn0000115	Arl1	chr3L:15976234-15977462	96.6654	77.9698	60.9291	82.631	90.5685	87.9364	75.403	82.1027	70.3466	82.5653	61.689	81.1256	91.9262	73.936	84.5908	71.5895	78.6735	56.6963	94.1093	82.6786	85.4629	70.8289
FBgn0000116	Argk	chr3L:9041880-9059127	1.00495	0.249332	0.507214	0.255397	0.349317	0.599614	0.714247	0.396729	0.336991	0.124214	0.168745	0.652896	0.190606	0.163698	0.132427	0.406567	0.140236	0.631328	0.301865	0.167932	0.571694	0.465028
FBgn0000117	arm	chrX:1785433-1794679	157.664	158.633	140.106	152.853	154.646	163.172	153.983	152.394	145.394	160.28	125.567	135.541	157.209	130.263	165.872	141.723	123.487	117.561	160.279	144.846	155.15	119.96
FBgn0000119	arr	chr2R:9341144-9370734	8.48581	6.7635	6.65756	8.46502	6.9673	8.2022	7.94432	8.76988	8.6971	7.75504	7.01579	8.08569	7.96897	6.17364	8.31919	6.57493	6.124	6.80964	7.54546	6.48784	7.73469	6.20492
FBgn0000120	Arr1	chr2L:18078268-18081307	1.3129	0	0.224275	0	0.0956473	0	0.538504	0	0.125613	0.240236	0	0.14349	0	0.255857	0.174107	0	0	0	0	0	0.185493	0
FBgn0000121	Arr2	chr3L:8640360-8642036	0.464365	0	0	0	0.118663	0	0	0	0.147324	0	0	0.172883	0	0	0	0	0	0	0	0.156487	0	0.501786
FBgn0000137	ase	chrX:354779-357209	0	0	0	0	0	0	0	0	0.103372	0.0975036	0	0	0	0	0	0	0	0	0	0	0	0
FBgn0000139	ash2	chr3R:20475846-20479098	24.1263	17.0646	25.5094	22.5187	35.7644	27.9194	29.4987	25.2419	28.7385	25.4735	23.9144	25.338	28.0981	18.7467	28.7239	19.7541	18.8505	18.9302	26.9123	18.3522	21.3171	25.4494
FBgn0000140	asp	chr3R:20579570-20586235	12.1243	11.7942	17.1639	15.1094	17.3748	20.1778	18.1153	16.4444	18.701	20.0071	13.2673	16.9179	18.9668	14.633	21.2035	16.7041	13.8269	15.6283	18.8762	15.9782	18.2202	15.2133
FBgn0000146	aub	chr2L:10997818-11001476	10.3099	9.04321	9.42821	11.1431	8.71455	11.7619	12.7038	12.4275	12.4413	12.2196	7.60176	9.59927	13.6475	8.16375	11.2894	11.247	8.81071	7.95918	11.7509	9.10937	10.1729	9.7064
FBgn0000147	aur	chr3R:7788845-7790548	12.8641	13.5383	13.3746	17.2379	15.8026	16.1277	14.7793	13.9798	12.5295	13.3953	13.7332	14.1907	14.5344	13.6497	14.1442	12.3717	13.989	11.0189	19.7195	15.4826	12.5155	9.37828
FBgn0000150	awd	chr3R:27570893-27571799	1202.38	1186.19	971.11	946.87	1139.89	1136.41	978.504	1073.31	928.671	1018.25	886.838	972.721	1098.05	908.083	1110.12	910.744	1077.66	823.487	1204.5	1089.16	1254.94	983.348
FBgn0000152	Axs	chrX:16574121-16577928	3.79314	2.70837	2.05544	2.75672	2.6438	3.47467	4.23436	2.06361	2.89623	2.86365	2.2343	2.25163	3.3032	2.53425	2.24753	1.55122	2.96965	2.23485	3.74173	3.08942	2.87563	2.04136
FBgn0000153	b	chr2L:13821247-13823979	0.116308	0.536128	0.437836	0.34537	0.432832	0.332505	0.248009	0.343384	0.219963	0.428404	0	0.254988	0.633727	0.167402	0	0.125094	1.20739	0.181356	0.172045	0.230062	0	0.364945
FBgn0000157	Dll	chr2R:20702344-20723190	0.0598598	0	0.0718917	0	0.0436797	0	0.0731341	0	0.104517	0	0	0	0	0.183558	0	0	0	0	0.0402468	0	0	0
FBgn0000158	bam	chr3R:21068760-21070779	0.790873	0.162514	0.43054	0.351006	0.123365	0.236207	0.174588	0.811332	0.170562	0.472197	0.238902	0.188634	0.813397	0.25506	0.148926	0.380541	0.248737	0	0.246186	0.486491	0.339764	1.02152
FBgn0000163	baz	chrX:17054038-17094738	4.76016	4.85192	4.62584	5.97766	4.94008	5.22979	4.87641	5.6504	6.42338	6.24584	4.87427	4.92337	5.46897	5.43615	5.93409	5.29873	3.94293	4.19882	5.47548	4.7396	4.86365	4.07894
FBgn0000166	bcd	chr3R:2581563-2585188	0.387423	0	0.509586	0.324426	0.0636436	0	0	0	0	0.159013	0	0	0.128874	0.293321	0	0	0	0	0.0598801	0.0820062	0.0852493	0
FBgn0000173	ben	chrX:13890377-13893838	123.616	137.088	111.697	123.339	113.589	126.094	116.061	124.834	106.595	118.975	100.22	114.281	125.796	116.007	112.031	112.134	117.802	78.0987	138.455	115.662	115.831	106.036
FBgn0000179	bi	chrX:4306888-4379680	0	0	0	0	0	0	0	0.0376269	0	0.0365732	0	0	0	0	0	0	0	0	0.0276082	0	0	0
FBgn0000180	bib	chr2L:9984644-9995538	0.110868	0.200371	0.133637	0.310643	0.209415	0.0804047	0.225463	0.155969	0.142408	0.0500513	0.0664449	0.173821	0.202202	0	0.106733	0.206813	0.154419	0	0.0389623	0.163322	0.221517	0.0854093
FBgn0000181	bic	chr2R:8757753-8759299	710.59	642.172	590.113	660.875	732.614	760.659	610.164	641.722	552.155	623.075	540.23	597.173	670.188	566.316	732.52	561.554	594.505	497.184	762.801	708.263	727.944	512.518
FBgn0000182	BicC	chr2L:16042046-16048757	1.32752	0.0266606	0.0854495	0.136018	0.101641	0	0	0	0.126056	0	0.0872057	0	0	0.154905	0.0534873	0.0883827	0	0	0	0	0.0567189	0
FBgn0000183	BicD	chr2L:17459604-17473215	12.2567	10.9564	9.42089	9.75257	10.4766	10.8998	10.5154	11.8712	12.2307	11.355	9.05993	9.53888	12.4662	9.73269	10.6038	9.79283	8.63267	8.33768	10.1737	10.6612	9.64826	9.03354
FBgn0000206	boss	chr3R:21787715-21792670	0	0	0	0	0	0	0	0.093397	0	0	0	0	0	0	0	0	0	0	0	0	0	0.290066
FBgn0000210	br	chrX:1469164-1558902	15.8505	17.7942	16.2216	16.8572	16.3364	19.4867	19.2998	19.225	16.6939	21.5928	14.4788	16.7505	18.9972	17.4148	19.3334	17.0212	15.7379	17.3136	19.9415	19.5717	20.0693	20.3351
FBgn0000212	brm	chr3L:15963181-15975969	19.8997	19.2176	21.8359	22.8116	23.9047	27.389	27.2089	24.7865	20.007	26.7052	16.6054	20.0781	24.5555	20.6898	29.8285	20.3992	19.1348	20.7422	28.3454	21.8817	24.3371	22.9905
FBgn0000216	Brd	chr3L:14965766-14966298	0	0	0	0	0.447191	0	0	0	0	0	0	0	0	0	0	0	0	0	0	0	0	0
FBgn0000221	brn	chrX:3998374-3999824	4.03774	6.1797	4.05619	4.26061	5.21213	5.87183	3.22204	5.59997	4.8674	4.85938	3.4839	4.57056	4.20492	3.18521	3.84675	6.0417	0.821178	4.63449	5.66872	5.19876	4.61186	5.13762
FBgn0000227	Bsg25A	chr2L:4683051-4684461	0	0	0	0	0	0	0	0	0	0	0	0	0	0	0	0	0	0	0	0	0	0
FBgn0000228	Bsg25D	chr2L:5271727-5278548	7.56764	8.3507	6.46462	8.09958	9.89426	8.24019	8.0086	8.10316	7.0192	7.99807	5.81392	7.44758	7.36977	7.00715	8.31062	7.43134	5.07204	6.96576	7.33193	7.75996	7.12761	7.09262
FBgn0000229	bsk	chr2L:10247501-10250501	75.4714	76.308	61.4678	69.6799	65.3967	71.2857	69.9725	66.9638	70.6413	69.4269	59.0334	55.5202	70.1179	47.0513	78.4696	74.2903	60.436	55.6418	71.6178	58.1961	64.8821	53.188
FBgn0000233	btd	chrX:9588218-9591591	0	0	0	0	0	0	0	0	0	0	0	0	0	0	0	0	0	0	0	0	0	0
FBgn0000239	bur	chr2L:21174181-21179683	28.3746	27.1513	30.4205	29.7311	30.6482	30.4284	29.1721	31.8342	31.2141	27.7997	23.381	25.762	32.655	22.808	32.8599	28.3586	23.889	24.4529	31.0052	26.8825	26.6643	22.2747
FBgn0000241	bw	chr2R:19415327-19426022	1.66636	1.3749	1.37007	1.55101	1.43879	0.899707	1.2932	1.45512	1.53883	1.45429	0.971794	1.28585	1.78406	1.65139	1.30254	1.40123	0.361606	1.27686	1.04899	1.34111	1.0107	1.69057
FBgn0000244	by	chr3R:5353959-5358733	19.5775	18.6411	15.4058	16.2597	11.8765	12.0979	8.84449	14.7461	14.7473	13.5077	9.65829	13.758	13.9279	12.8548	14.8676	13.4533	16.0809	12.9126	15.0097	15.2763	16.2767	10.8061
FBgn0000246	c(3)G	chr3R:11615194-11618301	10.5801	12.7921	15.5164	15.5986	13.7943	13.5432	11.4799	14.0446	11.7848	16.4941	12.5165	15.699	16.8283	11.4383	13.7148	13.163	8.88914	10.4408	14.6164	14.3043	12.1539	11.5999
FBgn0000247	ca	chr3R:25632532-25640769	6.31453	7.30323	6.96197	6.87055	7.90349	7.88446	8.95264	6.62574	6.99407	8.13183	6.21285	5.72917	8.02481	6.61261	7.91452	7.32077	4.3787	5.99609	7.31099	7.69355	7.29099	5.0264
FBgn0000250	cact	chr2L:16313035-16326207	43.0612	41.8864	43.9554	54.5695	58.146	55.1064	51.6256	54.1181	47.4469	50.571	46.0648	46.1923	51.2991	46.1585	57.3133	46.5577	42.7198	40.5025	58.6627	56.5684	54.1568	43.6298
FBgn0000251	cad	chr2L:20770730-20783135	0.505087	0.0648638	0	0.130881	0	0	0.070709	0	0	0	0	0	0	0.0931729	0	0	0	0	0	0	0	0
FBgn0000253	Cam	chr2R:8146902-8166314	330.586	359.61	308.807	338.914	329.708	331.418	311.545	298.461	316.832	294.864	275.986	294.356	341.009	290.129	317.413	297.521	268.818	261.977	363.593	355.958	310.998	261.641
FBgn0000256	capu	chr2L:3872645-3902860	9.10042	7.07066	8.54509	8.13992	10.9734	11.724	10.0531	10.8745	8.72468	10.5485	7.59539	8.85485	10.3318	7.53436	9.85573	7.65022	8.25449	8.74633	9.12667	8.53934	9.9646	7.86361
FBgn0000257	car	chrX:19460051-19463434	6.8846	7.523	5.15402	7.19303	7.76758	7.20839	6.93885	5.63291	5.55385	6.07808	4.08939	6.30929	7.50952	6.53232	7.5661	6.49229	6.78308	6.66577	7.7584	5.27044	7.35273	6.11564
FBgn0000259	CkIIbeta	chrX:11686565-11695620	105.616	103.451	105.186	101.634	104.674	108.233	102.638	93.877	82.4611	121.597	91.7918	90.7213	107.45	85.7199	109.735	106.991	94.2891	83.7791	107.579	102.141	103.666	85.5034
FBgn0000261	Cat	chr3L:18815703-18821288	175.625	168.349	174.034	178.115	291.826	288.27	285.192	228.278	195.231	215.122	205.693	217.613	248.592	148.356	199.685	170.855	171.866	175.834	211.242	184.014	209.481	165.255
FBgn0000273	Pka-C1	chr2L:9682314-9699297	29.8502	29.134	27.1019	30.9684	34.1729	32.103	31.2675	32.2484	32.0642	30.5036	26.5492	31.2391	34.019	25.9039	31.409	30.6875	23.1091	26.4265	33.3453	32.2424	28.9862	23.1392
FBgn0000274	Pka-C2	chr3R:26521258-26522860	0	0	0	0	0	0	0	0.18474	0	0	0	0	0.148973	0	0.179922	0	0	0	0	0	0	0
FBgn0000276	CecA1	chr3R:26036595-26036995	0	0	0	0	1.58712	3.0095	0	0	2.25895	6.03265	0	4.91382	0	0	0	0	0	0	1.51955	0	0	0
FBgn0000277	CecA2	chr3R:26037877-26038290	1.75315	0	0	0	0	0	0	0	0	0	0	0	0	0	0	0	0	0	0	0	0	0
FBgn0000278	CecB	chr3R:26039036-26039519	1.1142	0	0	0	0	0	0	0	0	0	0	0	0	0	0	0	0	0	0	0	0	0
FBgn0000279	CecC	chr3R:26042205-26042660	0	0	0	0	0	0	0	0	0	0	0	0	0	0	0	0	0	0	0	0	0	0
FBgn0000280	Cec-Psi1	chr3R:26037248-26037475	0	0	0	0	0	0	0	0	0	0	0	0	0	0	0	0	0	0	0	0	0	0
FBgn0000281	Cec2	chr3R:26038624-26038864	0	0	0	0	0	0	0	0	0	0	0	0	0	0	0	0	0	0	0	0	0	0
FBgn0000283	Cp190	chr3R:11096153-11100963	43.0723	37.4949	42.9583	46.2033	46.9604	48.493	47.5296	44.0009	41.0762	45.8911	37.2784	38.8912	47.9916	39.1447	49.3793	39.6745	34.6059	38.0828	53.9489	42.9991	46.3536	40.397
FBgn0000286	Cf2	chr2L:4876890-4883107	11.8304	11.3041	10.0931	11.3326	12.1605	13.4897	12.7083	12.1028	10.2611	12.7393	9.85845	11.4665	12.6131	10.258	10.432	10.5491	9.95793	10.9327	11.8717	11.2475	11.694	9.38349
FBgn0000287	salr	chr2L:11358872-11373636	0	0	0	0	0	0	0.0461973	0	0	0	0	0	0	0	0	0	0	0	0.0258571	0	0	0.0702033
FBgn0000289	cg	chr2R:10061197-10070343	50.9626	49.8142	48.8876	49.2198	55.3787	54.7298	53.0908	51.8937	48.8202	54.4728	44.8105	48.9959	53.6487	45.1204	57.9743	49.2277	45.6867	40.2752	55.584	53.2411	56.6975	47.0403
FBgn0000299	Cg25C	chr2L:5029608-5037279	72.635	72.5379	81.9626	82.2833	76.9243	81.0568	85.0735	86.2351	78.966	95.2807	67.9713	73.7342	81.9585	71.9752	94.2042	83.7039	63.5989	73.5942	109.523	81.8551	89.4104	82.232
FBgn0000303	Cha	chr3R:14531222-14558066	0	0	0	0	0	0.0963084	0.0701642	0.131758	0.0802978	0	0	0	0	0	0.164218	0	0	0	0	0.0639942	0	0
FBgn0000307	chif	chr2L:16342429-16352628	8.08882	7.52904	8.15943	8.20016	7.47776	8.2541	8.91546	8.37393	8.45587	8.05041	7.84861	7.30217	8.73513	6.9728	7.97389	8.09479	6.60327	7.16329	9.5778	7.62107	7.84654	6.763
FBgn0000308	chic	chr2L:5972114-5981018	1153.76	1121.92	924.05	986.796	1146.4	1163.55	994.912	980.422	934.415	960.142	933.019	1022.91	1074.82	960.502	1058.69	966.851	924.349	765.28	1084.1	990.177	1060.48	791.585
FBgn0000313	chp	chr3R:27029901-27036452	3.84706	3.63636	3.22519	3.44707	3.61142	4.1108	3.21931	3.37309	4.4232	4.53039	3.07613	3.64672	4.33555	3.84125	4.42985	3.71478	3.04048	2.22412	4.52907	3.64937	4.29104	4.12713
FBgn0000316	cin	chrX:149706-152502	20.7683	20.1271	14.9716	19.6338	21.742	21.1217	21.9016	18.2855	22.653	17.7905	13.9997	19.1167	21.9124	20.1849	19.2022	17.4665	18.412	15.1036	20.1723	18.3351	20.1484	14.7124
FBgn0000317	ck	chr2L:15044962-15057862	3.89317	4.27262	4.45409	4.9912	5.27548	5.95078	5.84751	4.10032	4.90295	4.89636	3.75385	4.47835	5.11508	4.97829	5.31408	4.33685	3.58647	3.93007	3.96573	3.67244	5.09213	3.06576
FBgn0000318	cl	chr2L:5520134-5521382	97.7457	99.2245	87.5218	90.572	96.4383	90.1541	79.1922	82.6169	80.6968	78.9632	74.4715	78.7258	96.0233	81.9711	94.9227	86.188	80.6058	78.0452	100.622	87.9539	100.262	74.3369
FBgn0000319	Chc	chrX:15722018-15729523	86.5975	88.9734	85.2415	94.3809	95.914	111.43	112.43	100.823	103.209	116.609	79.9038	88.4456	103.399	81.9228	102.575	88.1793	83.9861	75.6158	98.1048	82.9493	93.901	81.3955
FBgn0000320	eya	chr2L:6527446-6546976	0.255077	0.477037	0.653822	0.318201	0.435685	0.325401	0.432085	0.540485	0.327186	0.459697	0.321453	0.527139	0.524769	0.412539	0.467565	0.370818	0.265121	0.32371	0.421066	0.356799	0.439812	0.393466
FBgn0000326	clt	chr2R:17504565-17506584	12.4626	11.9865	8.59837	13.9076	36.2116	34.9026	33.831	24.6592	18.7843	19.7293	24.6838	29.3601	31.9303	14.5157	12.1837	15.1502	19.1187	13.8046	14.6743	11.5857	16.7299	11.946
FBgn0000330	cm	chrX:6903038-6905178	14.8976	16.4912	13.7459	16.2933	20.5835	14.8511	16.8682	15.8459	12.2203	18.3198	12.2455	16.5215	16.9476	17.4434	19.0404	16.8947	12.9925	11.2117	15.4367	17.5612	18.4219	13.6048
FBgn0000337	cn	chr2R:3670301-3672572	0	0	0	0.166305	0	0	0	0	0.316462	0	0.433208	0.360625	0	0	0	0	0	0	0.117743	0	0	0
FBgn0000339	cni	chr2L:16309291-16310726	81.3417	81.1949	65.6342	71.3613	74.6034	78.7358	67.0105	65.0034	68.6293	69.1647	74.2485	57.6577	74.4031	75.7868	59.8575	81.848	59.2396	46.6149	70.3084	67.566	68.1788	55.3142
FBgn0000346	comt	chrX:13153053-13156521	2.10329	1.75178	1.61831	2.49811	3.14248	3.13137	3.15186	3.38014	2.64105	3.01165	2.07674	2.56469	3.08059	2.44243	2.78051	3.58805	1.62206	2.87724	3.22943	2.39797	2.88257	1.59227
FBgn0000351	cort	chr2L:6674681-6676635	1.85826	1.87599	0.83463	1.45804	0.993225	1.16675	1.37714	1.14217	2.7458	1.08826	0.897437	2.38474	1.18113	0.725678	1.87838	2.12101	1.88895	1.80721	2.01282	1.22189	2.5877	3.8625
FBgn0000352	cos	chr2R:3269680-3274620	12.6242	11.8146	14.0371	12.3667	13.7828	14.7965	12.6651	11.8903	13.5586	13.0597	10.1868	11.561	13.6293	10.8892	13.1644	12.1318	11.2202	11.9138	12.9032	12.125	13.8439	10.3014
FBgn0000355	Cp15	chr3L:8721580-8722166	4.13314	0	0	1.55842	0	0.589196	0	0	0.779248	0	0	0.911941	0	0	0	0	0	0	0	0	0	0
FBgn0000356	Cp16	chr3L:8725043-8725699	2.61952	0	0	0.872905	0	0	0.923714	0	0	0.826752	0	0	0.673159	0	0	0	0	0	0	0	0	0
FBgn0000357	Cp18	chr3L:8719890-8720713	5.16522	1.05892	0.733458	5.08135	3.0412	0.805425	1.16686	1.12977	1.62905	2.70981	1.45273	0.644958	1.3279	3.1431	1.1051	1.26806	2.45668	6.07502	1.25324	0.526849	1.13465	0.883706
FBgn0000358	Cp19	chr3L:8722964-8723704	1.28829	0	0	0	0	0	0	0	0.365692	0	0	0	0	0	0	0.425671	0	0	0	0	0	0
FBgn0000359	Cp36	chrX:8373351-8374556	2.02789	0	0	0.166193	0	0	0.187271	0	0	0	0	0	0	0.46411	0	0	0	0	0	0	0	0.288615
FBgn0000360	Cp38	chrX:8375869-8377344	5.06	0	0	1.15281	0	0	0.203649	0	0	0	0	0	0.129993	0	0	0	0	0	0.28791	0	0.199694	0.316536
FBgn0000370	crc	chr2L:21310865-21319527	428.966	422.347	345.314	414.755	406.763	412.055	373.777	393.415	378.845	386.482	341.804	363.485	395.905	348.073	374.847	379.834	328.77	326.064	396.52	381.525	369.309	314.949
FBgn0000376	crm	chrX:2628280-2632806	3.32134	3.69257	2.8897	4.47648	4.47136	4.11881	4.15435	4.57262	3.86696	3.95195	3.42619	3.41371	3.56922	3.46158	4.26927	4.29996	3.80131	4.36764	4.12605	3.80105	4.41964	3.72289
FBgn0000377	crn	chrX:2141626-2144016	12.3927	12.6969	11.9629	12.6647	12.5276	13.7245	10.8116	11.0487	10.0072	11.5527	10.5792	13.1836	10.3514	9.17636	12.7349	10.8419	8.66567	9.7271	13.3404	13.0353	12.9307	12.4043
FBgn0000382	csw	chrX:1988266-2009734	7.68315	6.7591	7.61132	7.44909	8.29045	9.3741	9.24725	7.57602	7.97027	7.77468	7.10181	6.96648	7.87573	6.13697	7.90979	7.38099	7.72764	8.01088	9.94952	8.42149	8.74593	8.22185
FBgn0000384	cta	chr2L:22874547-22885683	22.7664	23.4324	22.7985	24.5752	22.2555	22.2635	19.7843	21.8906	27.9442	23.7243	20.7622	21.4489	21.1467	19.8965	21.2929	26.2527	16.8189	18.7477	23.4358	20.3774	21.8965	16.2764
FBgn0000394	cv	chrX:5584034-5587117	17.7927	17.0417	15.8103	15.1226	16.0895	16.2771	14.154	15.4803	13.5008	12.7819	14.4637	13.9709	14.7819	13.4966	16.2215	17.7022	14.0694	11.4907	15.1869	14.9352	15.5213	14.585
FBgn0000395	cv-2	chr2R:17242519-17266969	1.40934	1.93479	1.6284	1.17022	2.04496	1.54585	2.06515	1.93444	1.27806	1.24291	1.03619	1.41289	1.60119	0.821049	1.18839	1.20439	0.823294	0.879577	1.1111	1.12803	1.25286	0.789737
FBgn0000404	CycA	chr3L:11819818-11826678	63.4928	60.0559	52.554	52.1835	59.4354	59.7597	52.5147	54.0257	53.9332	56.269	46.5864	52.344	55.9744	50.3682	60.3599	57.5586	49.0402	53.5128	53.1537	54.1369	57.1521	46.145
FBgn0000405	CycB	chr2R:18691025-18694453	59.705	48.0676	57.2508	63.7077	82.0053	82.8855	77.7158	72.3815	68.5032	74.6943	65.074	70.2463	82.7367	51.6387	78.3339	64.2317	68.946	62.2618	71.8835	68.0246	70.0696	70.2871
FBgn0000406	Cyt-b5-r	chr2L:16788773-16790721	1.9207	3.80987	2.5004	2.15429	4.19116	4.8452	3.24376	3.65698	3.06382	3.73766	3.22753	5.20829	3.44195	3.96443	4.01558	3.72866	3.05899	2.44518	3.41225	4.22365	3.09615	2.10562
FBgn0000409	Cyt-c-p	chr2L:16719931-16722644	455.005	426.128	425.223	355.733	583.552	605.425	533.406	460.987	377.468	445.052	345.309	432.524	480.538	312.938	426.049	339.27	404.154	357.523	438.195	417.324	455.81	416.067
FBgn0000411	D	chr3L:14168709-14171720	0	0.0922789	0	0	0	0	0	0	0	0	0	0	0	0	0	0	0	0	0	0	0	0
FBgn0000412	D1	chr3R:5063804-5066376	87.0103	84.3141	80.0382	81.2796	84.693	93.8364	84.6122	81.515	74.4399	84.3658	72.3161	73.1876	86.7054	81.2829	94.3748	86.6725	75.5738	61.8448	106.819	87.9616	90.4327	72.0369
FBgn0000413	da	chr2L:10388104-10393228	22.7045	21.1714	20.6503	21.239	22.0075	23.1009	20.1526	22.4959	18.7477	23.0173	17.5108	18.9203	20.9578	14.8622	23.9381	19.9083	16.871	17.117	22.248	23.2428	21.7741	20.88
FBgn0000414	Dab	chr3L:16705225-16717675	3.42681	4.10595	4.63901	4.05894	3.59033	4.42288	4.33254	4.60687	4.00742	5.06528	3.27188	4.63214	4.51438	3.0707	4.2095	4.61301	3.37535	3.74321	3.61645	4.28587	4.45814	3.87389
FBgn0000416	Sap-r	chr3R:26709185-26714784	208.971	205.792	187.253	200.247	259.426	266.522	287.039	224.237	221.203	244.972	193.798	209.008	255.751	180.919	230.942	211.46	183.786	193.019	226.767	207.678	212.315	198.905
FBgn0000422	Ddc	chr2L:19116482-19120306	0.131864	0	0.347379	0	0.203641	0.0973315	0.141509	0.53643	0.332252	0.125772	0.186155	0.305539	0.106813	0	0.0998426	0	0.397204	0	0.101549	0.129558	0.330205	0.499083
FBgn0000426	SmF	chr2R:8071348-8071815	210.727	205.091	166.434	142.686	175.798	176.096	139.721	153.864	178.355	157.878	137.771	211.43	213.961	160.165	163.358	191.018	178.327	128.92	231.459	181.876	198.884	158.273
FBgn0000427	2014-12-01	chrX:7761193-7767255	0.43241	0	0	0.0957837	0.0681112	0	0	0.0581705	0.0276658	0	0	0	0	0.0707413	0.0945302	0	0	0	0.0725323	0.15341	0	0.0476033
FBgn0000439	Dfd	chr3R:2617557-2628150	0	0	0	0	0	0	0	0	0	0	0	0	0	0	0	0	0	0	0	0	0	0
FBgn0000442	Pkg21D	chr2L:786152-790798	20.5108	26.1092	21.3294	23.1113	21.6619	23.7141	20.4996	28.9022	27.6348	27.5494	23.5126	24.7943	27.1487	21.4195	24.8407	26.0402	20.436	18.7591	24.1504	26.8937	26.1262	21.9963
FBgn0000447	Dhod	chr3R:4477112-4478638	35.9906	28.7151	23.1225	31.2449	36.3176	29.5433	29.629	30.5425	31.9823	32.0652	22.1779	21.8909	33.0199	26.2646	28.9874	26.1868	27.1997	21.4697	34.7312	31.1177	36.0708	28.2054
FBgn0000448	Hr46	chr2R:6091499-6124853	0.169601	0.177198	0.146123	0.205141	0.174317	0.0514748	0.0357859	0.113175	0.189351	0.134351	0.250804	0.0666777	0.254709	0.350502	0.10627	0.0734018	0	0	0.0807778	0.211073	0.107424	0.0863236
FBgn0000449	dib	chr3L:4062291-4064551	0	0	0	0	0	0	0	0	0	0	0	0	0	0	0	0	0	0	0	0	0	0
FBgn0000451	ect	chr3L:10183375-10194937	0	0	0	0	0.0798387	0.129963	0	0.0835899	0.0828209	0	0.257112	0	0	0	0.105915	0.249324	0	0	0	0	0.181198	0
FBgn0000454	Dip-B	chr3R:9608009-9611398	212.55	220.826	190.57	203.249	176.216	192.633	159.79	203.422	175.083	184.334	144.658	157.218	200.589	172.894	197.675	180.577	181.286	172.313	214.968	194.335	209.662	167.157
FBgn0000455	Dip-C	chr3R:8237530-8239481	20.5711	18.3259	19.8757	18.3695	22.9635	20.7895	19.192	20.607	17.1514	21.764	17.2089	18.5503	19.3195	18.5183	19.4762	18.804	20.2791	17.8035	20.5858	19.8301	21.6492	16.6102
FBgn0000459	disco	chrX:16104630-16110783	0	0	0	0	0	0	0	0	0	0	0	0.0671679	0	0	0	0	0.0870099	0	0	0	0	0
FBgn0000463	Dl	chr3R:15128452-15151939	0.0451223	0	0	0.092804	0	0	0.0505437	0	0.0555278	0.107459	0.0652262	0	0.0451461	0	0	0	0	0	0.0415938	0.0549694	0	0
FBgn0000464	Lar	chr2L:19586622-19732069	4.78796	4.3034	5.51394	6.43337	5.16427	6.78242	6.03866	5.20012	5.71166	7.23269	5.16229	4.73193	6.65042	5.24652	6.19333	5.18848	4.43214	5.11645	5.67383	5.68588	5.69606	4.85871
FBgn0000473	Cyp6a2	chr2R:2667253-2668996	1.77775	2.04805	0.712448	2.74049	2.79815	2.51254	2.4868	3.12181	1.57468	1.80066	1.46005	1.06956	2.83291	1.38196	2.92223	2.21509	2.20469	3.02627	3.31219	3.22914	3.42579	2.00489
FBgn0000477	DNaseII	chr3R:13845096-13846883	179.737	175.684	147.247	171.425	142.656	141.119	115.328	146.087	153.252	158.136	142.593	143.602	164.516	163.305	162.155	166.457	146.077	126.61	172.126	157.096	172.307	116.326
FBgn0000479	dnc	chrX:3070472-3237800	6.17874	6.17777	6.87536	6.42324	4.2856	6.36525	5.40812	6.80117	7.51195	7.01264	5.83041	6.97049	6.34558	6.43575	7.99563	6.19295	5.39679	4.33589	9.15567	7.33029	6.29078	7.46353
FBgn0000482	dor	chrX:1559084-1562484	7.63704	7.42008	8.82445	8.54408	14.9954	16.4699	14.0101	12.0577	11.6426	12.2729	10.5036	12.4822	15.1958	8.14369	11.846	9.5076	11.4307	7.80086	11.0924	10.7174	11.2806	8.52161
FBgn0000489	Pka-C3	chr3L:15918904-15947897	0.203145	0.0963161	0	0.0746211	0.0765994	0	0	0.0719842	0.0951418	0	0	0	0	0	0	0	0	0	0.0754394	0	0	0
FBgn0000490	dpp	chr2L:2428371-2459823	0	0	0.0749246	0.057468	0.0908046	0.13258	0	0.0573083	0.0553249	0	0	0.0600076	0	0.0828423	0.0580127	0	0	0	0.0428039	0	0	0
FBgn0000492	Dr	chr3R:25382107-25390966	0	0	0	0	0	0	0	0	0.0502152	0	0	0.0632676	0	0	0	0	0	0	0	0	0	0
FBgn0000497	ds	chr2L:640012-714983	0	0	0	0	0	0	0	0.0189442	0	0	0	0	0	0	0	0	0	0	0	0	0	0
FBgn0000499	dsh	chrX:11249913-11252757	15.631	16.4112	12.5084	14.6323	14.3703	15.6301	16.0609	15.7894	15.6694	16.567	11.6103	12.4598	17.1727	14.3382	17.0269	13.9475	13.2028	11.7154	17.0441	16.687	18.7598	12.9817
FBgn0000500	Dsk	chr3R:15413-15982	0	0.677429	0	0	0	0	0	0	0	0	0	0.790083	0	0	0	0	0	0	0	0	0	0
FBgn0000504	dsx	chr3R:3750044-3793130	6.27959	6.65226	6.30199	6.94346	8.3017	8.58449	8.00459	7.84232	8.63467	7.7619	7.4794	7.68684	9.3757	6.88912	9.26236	6.43944	6.65075	5.91111	8.16451	7.71902	6.97118	8.39115
FBgn0000520	dwg	chrX:2621730-2624075	6.10374	5.47225	6.59726	6.83883	6.84562	7.09284	5.04481	6.60659	4.91216	6.06732	4.0249	4.31093	6.68979	4.12083	6.38327	6.6466	5.46126	4.39227	5.53871	6.67308	6.58436	4.4723
FBgn0000524	dx	chrX:6428031-6432608	11.6919	11.7609	11.6759	12.6051	12.7831	13.0921	12.4209	13.346	10.125	12.0627	8.29008	10.8316	11.3253	10.1909	11.4791	11.2281	9.82328	10.509	12.0225	13.4416	12.3538	9.55433
FBgn0000527	e	chr3R:17055560-17062899	0.0781017	0	0.203889	0.158861	0.0596443	0.0572118	0.250022	0.155959	0.229002	0.148711	0.107022	0.0886744	0.0626985	0.115643	0.376684	0.0869886	0.231872	0	0.118216	0.152215	0.0813381	0.252829
FBgn0000529	bsh	chr2L:19765775-19769067	0	0	0	0	0	0.0870554	0	0.11698	0	0	0	0	0	0	0	0	0	0	0	0	0	0
FBgn0000533	ea	chr3R:11154450-11156130	0.634985	0.290234	0	0.608551	0.355497	0.225449	0.321689	0.305499	0	0.586666	0.201149	0.518882	0.120521	0.432412	0.302532	0.49813	0	0	0.340392	0.296243	0.314842	0.244846
FBgn0000535	eag	chrX:14849509-14904022	0.137478	0.0243613	0	0.0244933	0	0.0539524	0	0.0474483	0.0692749	0	0	0	0	0	0	0	0.101969	0	0.0513487	0	0.0751697	0.0371044
FBgn0000536	eas	chrX:16172360-16179651	29.885	30.9609	23.1433	25.7688	26.5065	24.9505	23.149	25.3611	26.6081	25.1329	25.1298	22.8704	26.673	15.9944	22.4361	25.0842	20.9547	18.9626	23.1628	23.3863	25.5977	19.4356
FBgn0000541	E(bx)	chr3L:233925-246912	30.3503	28.5882	31.7066	35.1057	36.454	42.3851	39.9344	35.0736	40.7846	42.1911	33.1854	35.2306	37.8306	30.6921	37.4278	34.534	25.2824	27.7963	33.766	32.3912	30.4369	26.3606
FBgn0000542	ec	chrX:3705730-3751654	0.0242369	0.044599	0.0586721	0.0230486	0	0.0351271	0.0495045	0.022769	0.0635366	0.0653497	0.0300748	0	0.0180971	0.0335714	0	0.0919113	0	0.0739074	0.0873242	0.0487246	0.0246707	0
FBgn0000543	ecd	chr3L:2263580-2265857	9.49214	8.65935	6.91673	8.78891	11.5071	11.0445	9.26442	10.3709	6.65498	9.39955	7.31517	7.49386	11.8902	7.42488	11.0346	9.54378	7.24126	6.73328	11.5633	10.0678	9.82291	8.34336
FBgn0000546	EcR	chr2R:1975377-2056592	26.3659	26.9969	24.4509	30.1026	26.6946	29.7061	26.7898	30.8164	31.4108	34.4746	25.1108	25.1811	31.3647	25.2066	32.055	28.32	23.691	22.6899	25.6099	28.6724	27.0537	25.121
FBgn0000547	ed	chr2L:4031376-4115749	0.965677	0.525589	0.944173	1.44544	0.896981	1.07933	1.17968	1.14529	0.750189	1.37089	0.564306	0.796607	0.858469	0.711172	1.10218	0.684679	0.709685	0.698438	1.23634	0.830321	1.36743	1.42916
FBgn0000551	Edg78E	chr3L:21289862-21290903	0	0.236974	0.624559	2.39264	1.22707	0.47326	1.17766	2.54125	1.12331	0.5878	0	1.32493	0.970363	0	0.248007	1.00161	0.34652	1.95376	0.52729	1.14809	0.667921	0
FBgn0000552	Edg84A	chr3R:2510172-2510855	0	0	0	0	0	0	0	0	0	0	0	0	0	0	0	0	0	0	0	0	0	0
FBgn0000556	Ef1alpha48D	chr2R:7778639-7783267	3887.54	3745.75	3662.92	3804.82	4011.87	4088.28	3802.5	3918.14	3422.71	3881.16	3116.45	3410.77	3925.07	3058.22	4147.02	3415.53	3438.25	3223.81	4210.46	3775.47	4041.46	3709.26
FBgn0000557	Ef1alpha100E	chr3R:27564189-27569028	0.555331	0.374738	0.197742	0	0.178985	0.28875	0.164407	0	0.373855	0.292129	0.31156	0	0.306218	0	0.229324	0.161117	0.111486	0	0.286163	0.311641	0.161857	0.122486
FBgn0000559	EF2	chr2L:21677912-21682164	1263.1	1302.2	1212.4	1321.58	1355.47	1418.39	1366.83	1391.83	1270.74	1383.99	1148.41	1199.39	1388.21	1076.66	1321.35	1255.6	1197.58	1105.71	1365.56	1205.9	1353.27	1085.27
FBgn0000560	eg	chr3L:21801802-21810700	0	0	0.345732	0	0.0922361	0	0	0	0	0	0	0	0	0	0.133342	0.140785	0	0	0.0997308	0	0.138792	0
FBgn0000562	egl	chr2R:19622426-19634352	8.6385	8.84532	10.5729	8.5337	9.8641	11.0602	10.2967	9.87159	10.0381	10.5381	8.45869	9.50023	9.68308	6.71734	10.6509	8.99351	8.14186	6.92416	10.4189	8.97715	9.75197	9.41488
FBgn0000564	Eh	chr3R:13272363-13274580	0	0	0	0	0	0	0	0	0	0	0	0	0	0	0	0	0	0	0	0	0	0
FBgn0000565	Eip71CD	chr3L:15504151-15506302	353.719	324.087	320.427	339.931	208.034	233.377	192.528	279.712	259.172	333.346	231.182	244.767	306.09	319.873	435.189	321.886	325.562	268.113	449.14	364.412	379.795	348.173
FBgn0000566	Eip55E	chr2R:14515422-14516900	473.987	421.909	315.017	352.124	355.316	363.369	309.999	354.776	309.954	363.643	293.421	314.102	356.176	292.972	386.667	331.236	335.877	273.512	409.685	378.18	384.345	297.92
FBgn0000567	Eip74EF	chr3L:17551771-17612425	17.3408	16.1805	18.2692	18.6963	18.4389	21.1894	20.0657	21.326	16.5926	19.2473	15.434	16.106	16.9739	14.7707	20.5392	17.3108	13.2711	14.1389	18.1535	18.6442	20.1268	16.2221
FBgn0000568	Eip75B	chr3L:17944052-18057796	27.302	26.7309	28.7377	28.6274	27.4729	27.5869	27.2735	32.16	28.1794	30.8801	24.5293	25.4594	28.0928	22.7344	31.3472	28.0414	25.2727	26.0213	30.8455	31.6525	30.8948	31.042
FBgn0000575	emc	chr3L:749399-753492	103.331	99.5071	102.715	112.37	114.564	127.817	123.228	96.5707	94.9582	109.763	87.5605	93.8343	117.438	90.138	116.954	94.6306	89.5227	91.6041	120.781	106.979	115.919	94.1451
FBgn0000576	ems	chr3R:9727574-9730342	0	0	0	0	0	0	0	0	0	0	0	0	0	0	0	0	0	0	0	0	0	0.12036
FBgn0000577	en	chr2R:7411510-7415715	0	0	0	0	0	0	0	0	0	0	0	0	0	0	0	0	0	0	0	0	0	0
FBgn0000578	ena	chr2R:15029136-15051210	28.5027	23.5591	30.4791	29.6709	33.9247	36.1837	32.3944	27.9086	25.4308	31.4493	23.6844	27.5129	30.0827	26.5759	33.328	26.998	26.3343	23.8273	31.6032	30.3504	30.498	29.8893
FBgn0000579	Eno	chr2L:1724767-1729636	163.777	149.437	123.199	118.501	146.856	147.552	138.027	139.596	111.247	133.674	92.0991	117.88	142.176	101.888	141.56	114.547	125.487	118.248	140.441	131.538	148.13	134.494
FBgn0000581	E(Pc)	chr2R:7339547-7352775	17.6625	17.0451	19.2148	18.9477	18.5746	20.1455	17.9634	19.1292	18.6472	21.1529	15.1719	17.8088	18.5142	16.0108	20.45	17.1973	14.597	16.2163	19.3405	20.9262	19.2182	15.7969
FBgn0000588	esc	chr2L:11827203-11829405	9.02753	6.81286	8.37375	8.38195	9.68124	9.36112	4.98945	6.62807	7.63326	9.07809	6.49377	7.02455	8.37956	7.48997	10.1788	8.84878	5.73094	6.62892	8.30949	7.36534	5.72671	8.95867
FBgn0000591	E(spl)m8-HLH	chr3R:21865961-21866730	0	0	0	0	0	0	0	0	0	0	0	0	0	0	0	0	0	0	0	0	0	0
FBgn0000592	Est-6	chr3L:12181917-12183805	0.33646	0	0.223591	0	0	0	0	0	0	0.167501	0	0	0	0	0	0	0.263711	0	0	0.166506	0.183499	0
FBgn0000594	Est-P	chr3L:12183832-12185628	0.189862	1.67497	1.84373	1.09085	0.919252	1.87634	1.28302	1.80996	0.895656	2.20815	1.27476	2.17277	1.90497	1.65929	1.41615	1.27139	1.91092	0.662798	1.61711	1.10298	1.4371	1.51245
FBgn0000606	eve	chr2R:5866823-5868300	0	0	0	0.129271	0.104785	0	0	0.133925	0	0.255536	0	0.294259	0.0990589	0.165532	0	0	0	0.215525	0	0	0.283125	0.226282
FBgn0000611	exd	chrX:15886500-15890542	53.4038	46.125	46.2515	52.9296	52.6642	54.8532	47.8441	46.9598	46.2383	53.0679	39.2729	42.9795	49.1354	37.5456	51.5211	48.3985	41.3576	40.8771	44.4231	50.6865	46.2508	36.1682
FBgn0000615	exu	chr2R:16554931-16558588	6.31149	3.34773	3.32676	4.93554	5.38976	4.73824	3.33791	3.94169	3.84103	6.03098	3.37084	4.20074	5.04584	3.08287	4.93305	3.78613	6.60393	4.31162	4.35034	4.28133	4.68359	4.31416
FBgn0000617	e(y)1	chrX:17736193-17737381	32.2829	25.9262	23.9788	26.5449	29.9017	30.9168	24.7103	30.3294	27.1716	29.1014	23.3377	26.6365	26.6184	25.5306	34.4907	27.7833	30.3099	20.2157	31.8357	29.6322	35.4897	38.1314
FBgn0000618	e(y)2	chrX:11470150-11470653	26.2859	22.2731	16.3497	22.457	19.267	24.5123	13.2997	21.5119	17.3032	21.1079	29.2878	21.0812	28.7077	15.4401	16.8479	19.9414	18.1086	16.7071	28.2014	22.3507	24.0744	10.6599
FBgn0000625	eyg	chr3L:12455636-12461121	0	0	0	0	0	0	0	0	0	0	0	0	0	0	0	0	0	0	0	0	0	0
FBgn0000629	E(z)	chr3L:10627674-10631230	9.31281	9.36486	10.7558	9.4706	12.8353	10.9485	9.81295	9.70796	11.1874	10.1311	7.05814	10.262	10.5335	9.14344	10.0979	11.4974	9.73432	9.03722	11.4836	9.8342	8.84211	7.11725
FBgn0000633	fas	chr2R:9510548-9636872	0.201671	0.199076	0.258	0.120242	0.123041	0.235922	0.166463	0.156846	0.159909	0.152914	0.165682	0.274591	0.192152	0.296616	0.225251	0.0862299	0.236051	0.252349	0.0870196	0.157828	0.207103	0.122953
FBgn0000635	Fas2	chrX:4026919-4100126	12.123	13.9593	14.4605	14.5389	12.0555	12.0314	11.9434	14.6362	13.3562	16.6239	10.6624	13.052	15.8483	12.9415	16.6725	13.3323	8.50783	11.7705	14.7017	12.3562	13.5129	11.8706
FBgn0000636	Fas3	chr2L:18320101-18393441	1.99316	1.63199	1.23977	1.83139	1.53759	1.42282	1.22101	1.46012	1.54555	1.53546	1.77279	1.21808	1.56292	0.989251	1.28611	1.39939	1.29312	1.54801	1.77203	1.2663	1.66745	1.2698
FBgn0000639	Fbp1	chr3L:14087688-14091153	0	0.0626666	0	0	0	0	0.0714755	0	0	0	0	0	0	0	0	0	0	0	0	0	0	0
FBgn0000640	Fbp2	chr2L:9426783-9427917	0	0	0	0	0	0	0	0	0	0	0	0	0	0	0	0	0	0	0	0	0	0
FBgn0000644	Fcp3C	chrX:3067408-3068507	0	0	0	0.244419	0	0	0.261393	0.240857	0.479071	0.232609	0.668594	0.824649	0.195821	0.727233	0.236524	0.5127	0.728404	0.399326	0.181859	0.256326	1.03752	0.396879
FBgn0000658	fj	chr2R:14120265-14123816	0	0.0499243	0	0	0	0	0	0	0	0	0	0	0.0814277	0	0	0	0	0	0	0	0	0
FBgn0000659	fkh	chr3R:24406697-24410986	0.046417	0	0	0	0	0.0631935	0	0	0	0	0	0	0	0	0	0	0	0	0	0	0	0
FBgn0000662	fl(2)d	chr2R:9707128-9712058	43.411	46.3768	42.2601	42.7981	41.6603	45.29	42.1313	41.5497	40.2759	44.2915	37.6024	36.85	46.876	35.8534	49.5141	37.3163	38.0577	38.5447	48.7362	46.7846	42.1869	41.9867
FBgn0000667	Actn	chrX:1917854-1936344	1.78217	1.606	1.60385	2.08892	1.87657	2.02682	1.89875	1.97718	1.89511	1.72595	2.09867	1.89767	2.15241	2.04491	2.44903	2.14637	1.47068	1.5873	2.07249	2.0142	1.75045	2.21902
FBgn0000709	fliI	chrX:21210767-21216115	9.32665	10.8412	8.66065	8.37844	9.01139	8.81895	9.10413	8.98634	8.97461	9.59772	8.50953	7.92842	9.98385	7.42778	8.32889	9.43039	7.60681	7.23775	9.67624	9.3813	9.58356	7.44839
FBgn0000711	flw	chrX:10279992-10303850	26.5595	24.9187	23.0026	28.4625	28.4351	25.8034	22.355	27.2352	26.2291	27.7772	21.1023	22.6884	27.723	23.1188	25.7372	26.1414	20.9288	15.2517	25.2238	22.604	24.9729	20.2055
FBgn0000715	FMRFa	chr2R:5793798-5797962	0	0	0	0	0.114679	0	0	0	0	0	0	0	0	0	0	0.163278	0	0	0	0	0	0
FBgn0000719	fog	chrX:22226152-22257030	11.2903	11.1809	12.8259	12.8754	15.2401	17.2255	13.5064	12.927	11.1925	14.8952	11.0546	12.2029	14.5396	12.4142	14.4998	12.2158	11.5038	10.0621	13.3728	13.5664	13.2544	11.0288
FBgn0000721	for	chr2L:3622073-3656953	47.949	46.4559	42.6958	44.8701	36.3234	40.0908	37.4118	45.9467	40.7991	46.4124	32.7592	37.699	44.9161	37.7277	44.568	40.2143	37.0274	36.7468	44.4081	42.0299	48.773	41.5322
FBgn0000723	FER	chr3R:5193324-5220268	32.1532	31.1491	25.756	27.741	23.966	26.8826	23.8891	26.7498	25.2539	25.373	20.0217	20.2877	26.1581	24.0609	27.3597	23.5763	20.5025	21.931	27.4227	25.3931	26.9186	20.6268
FBgn0000808	gd	chrX:11879566-11881797	3.11654	2.43176	2.32611	2.44507	4.19608	2.71913	2.68498	2.88785	3.04042	2.64148	3.07186	2.55988	3.0792	1.55086	2.97622	3.18381	0.72401	2.90506	2.96015	3.31325	3.36871	2.28006
FBgn0000810	fs(1)K10	chrX:2136170-2140074	8.52098	8.34136	8.76063	9.51871	8.10834	9.02889	7.84306	9.36377	10.4273	10.5608	6.94481	7.25645	8.9592	8.05265	9.27984	7.29221	8.05516	7.16246	9.89418	8.76781	10.9633	7.10648
FBgn0000826	png	chrX:1250520-1251634	2.34113	3.14497	2.45506	2.96957	4.24996	2.51697	4.79138	3.80364	4.24087	3.55627	2.37572	2.9604	3.80992	4.42114	4.05259	2.61982	3.31833	4.11645	4.84327	4.49589	2.33973	4.93168
FBgn0000927	fs(1)Ya	chrX:2618318-2620610	0.77138	1.29375	0.213826	1.07845	0.831046	0.37033	0.629598	0.333845	0.815759	1.16397	0.611175	0.626517	0.708485	0.576438	0.854854	0.584664	0.723701	0.665536	0.770298	0.789808	0.795296	0.276587
FBgn0000928	fs(1)Yb	chrX:2614500-2618191	7.40325	7.48562	8.98285	6.10233	8.0857	9.41361	6.57851	8.37924	7.95402	9.6322	6.04175	8.23505	7.77728	5.47962	7.66891	8.00048	5.59811	6.3333	7.73972	6.81982	7.92654	6.03745
FBgn0000964	tj	chr2L:19464266-19467758	0	0	0	0	0.0449055	0	0	0	0	0	0	0	0	0	0	0	0	0	0	0	0	0
FBgn0000996	dup	chr2R:11264123-11268493	19.4497	17.7701	20.7246	20.7472	22.0663	22.9233	20.3829	22.9557	19.6956	22.9807	18.12	19.5563	23.2824	17.6631	25.2435	21.9361	21.2137	20.1591	24.73	20.2881	23.3645	21.699
FBgn0001075	ft	chr2L:4198403-4221796	0.207127	0.312052	0.374326	0.351897	0.361863	0.428798	0.471548	0.290782	0.403295	0.440462	0.329405	0.332886	0.382752	0.103725	0.368082	0.433487	0.125409	0.442676	0.288139	0.434045	0.230202	0.284576
FBgn0001077	ftz	chr3R:2690045-2691966	0	0	0	0	0.065535	0	0	0	0	0	0	0	0	0	0	0	0	0	0	0	0	0
FBgn0001078	ftz-f1	chr3L:18743706-18794409	15.8119	17.9663	16.9021	16.9005	16.6274	18.0634	17.1725	17.0601	20.0204	17.8652	15.8851	15.6031	16.5915	16.1066	20.8246	18.0674	13.8496	15.6924	18.5889	18.2451	15.472	14.5737
FBgn0001079	fu	chrX:18551787-18555237	5.63426	5.59196	6.442	5.41121	6.11747	6.6464	5.43564	5.07207	5.11842	6.23878	5.07038	5.36189	5.11461	4.20863	5.96139	4.35978	5.29552	4.04451	4.36281	6.87207	5.1533	4.36628
FBgn0001083	fw	chrX:11886947-11897947	0	0	0.0788625	0	0.0464794	0	0	0	0	0.0581081	0	0.122188	0	0	0.176799	0	0	0	0.092414	0	0	0.0976085
FBgn0001084	fy	chr2L:8401475-8403280	3.76042	2.5977	0.783852	1.69158	1.856	2.04642	2.33261	2.23697	2.1039	2.15669	2.06137	1.86771	1.81789	3.09604	2.62393	1.67344	1.55557	1.31214	1.79868	1.4986	2.6834	1.55006
FBgn0001085	fz	chr3L:14267442-14361739	22.5667	22.4382	23.2373	24.3201	24.0832	26.3675	22.734	26.096	25.4772	27.5616	20.517	23.4454	27.1395	23.1757	24.9409	23.4901	18.1948	20.5967	22.2548	20.4839	23.7769	17.2882
FBgn0001086	fzy	chr2L:16310955-16313097	47.609	45.7458	43.1373	49.1614	47.3367	44.4979	44.7429	45.5049	45.6153	46.3133	37.5291	40.5033	50.0474	38.8988	55.6252	48.7042	44.8042	43.7933	55.7902	39.6069	50.0918	45.315
FBgn0001087	g	chrX:13621236-13630311	11.3738	13.3105	10.9179	12.1118	13.4479	12.5603	11.357	12.7267	11.8198	13.6397	10.5214	10.8159	13.1735	9.08715	13.3529	10.5069	10.217	9.3888	12.2004	12.1935	11.2478	9.81453
FBgn0001089	Gal	chr2L:6003573-6006827	2.16901	2.69456	2.01101	2.62766	3.99116	5.02862	3.77187	2.5927	3.30123	4.67547	2.55457	4.51449	4.76504	1.68055	2.3961	2.68265	2.17786	2.8042	2.86946	2.58038	3.314	2.83162
FBgn0001090	bnb	chrX:18688278-18691720	0.689781	0.386319	0.584937	0.336016	0.900225	0.711758	0.897224	0.482963	0.545519	0.419231	0.487096	0.437038	0.608456	0.374489	0.52998	0.926962	1.1063	0.528799	0.876093	0.736759	0.909952	0.287371
FBgn0001091	Gapdh1	chr2R:3679405-3680885	190.887	169.434	164.234	163.328	222.481	223.927	211.386	203.34	172.884	198.437	154.56	190.682	222.381	137.355	179.629	157.473	180.03	139.749	190.269	172.399	186.129	190.837
FBgn0001092	Gapdh2	chrX:15762177-15763694	197.649	192.719	131.554	140.13	161.755	162.492	135.2	157.868	141.911	150.797	133.852	141.845	151.927	122.043	170.581	131.607	137.661	125.058	154.221	141.167	155.464	141.892
FBgn0001098	Gdh	chr3R:19761679-19768823	50.5838	44.2714	47.2539	49.4703	54.8054	61.1857	63.3161	50.1297	43.1446	50.3733	38.686	45.3862	51.1043	41.7778	55.8856	43.6462	45.736	40.7268	58.4215	49.8314	51.7729	46.6111
FBgn0001099	gdl	chr3L:15502544-15504147	3.61258	2.02859	2.22272	1.19103	2.35748	1.64822	7.77583e-05	0.000343552	0.000295941	2.47321	1.25025	1.97602	1.87998	2.19141	1.30514	0.951942	2.55447	3.90536e-05	2.29845	1.29416	1.48153	0.873344
FBgn0001104	Galphai	chr3L:6965849-6973144	53.2754	46.9615	39.267	44.7528	50.3831	51.7642	40.7278	42.192	41.8603	41.8533	35.9913	41.4197	49.0168	38.1422	45.897	42.221	39.5648	39.3334	49.6811	38.89	45.8749	33.5026
FBgn0001105	Gbeta13F	chrX:15754147-15760208	136.62	155.162	138.325	136.059	138.536	137.72	127.316	129.802	143.213	137.265	131.157	122.033	132.968	121.964	121.485	146.601	117.267	122.628	145.527	139.553	134.662	100.259
FBgn0001108	Gl	chr3L:13922486-13927756	14.9832	13.418	13.7253	15.3665	14.2539	16.6041	15.7439	14.4243	13.3955	13.1201	12.3046	12.6246	14.9034	13.1975	15.5997	13.2063	13.0042	13.2823	16.055	15.74	14.7516	13.441
FBgn0001112	Gld	chr3R:3077784-3091425	0	0	0	0.182292	0.0692346	0.0657362	0	0	0.0924978	0.174009	0.13009	0.105645	0.0725921	0	0	0.104243	0	0	0	0.169399	0	0.278122
FBgn0001114	Glt	chr2L:8672697-8676804	544.597	499.797	506.79	577.892	608.118	613.255	630.155	567.237	485.2	603.128	453.923	481.618	610.687	463.674	631.659	467.354	485.188	456.494	662.175	605.789	641.912	556.173
FBgn0001120	gnu	chr3L:14795479-14796460	1.18898	0.884823	0.390858	0.616935	0.454498	0.863876	0	1.48972	0	0.579039	0.429505	0.344267	0.730582	0	0.557315	0	0	0.48608	0.670437	0.873358	0	0.942335
FBgn0001122	Galphao	chr2R:6325489-6353206	33.6126	36.906	33.9421	32.9718	30.6773	34.3374	29.0964	33.6621	30.7326	33.4014	28.2943	28.6543	31.6913	31.3034	31.9381	31.3949	23.5143	26.0656	30.2655	30.7305	29.735	22.8133
FBgn0001123	Galphas	chr2R:19830060-19834459	55.1646	54.755	50.4262	55.3662	58.3873	52.0651	42.8792	46.7308	49.7636	50.194	39.1746	46.2184	51.09	52.152	54.8304	52.5301	43.6412	41.0362	54.3263	52.063	50.6985	41.3744
FBgn0001124	Got1	chr2R:12025856-12029433	73.3001	75.277	56.4176	63.9283	70.9148	72.524	57.5024	62.7099	59.6492	63.3778	48.4482	62.3442	64.3906	48.3166	60.5479	59.5867	59.2984	54.8531	66.1872	59.5581	66.934	53.2227
FBgn0001125	Got2	chr2L:1984511-1987758	138.296	132.292	103.95	111.381	111.417	112.985	98.7381	128.482	99.1434	114.477	99.781	105.037	123.941	83.8282	114.178	101.26	96.6458	92.4013	108.06	109.348	127.622	99.8401
FBgn0001128	Gpdh	chr2L:5943642-5948968	57.2793	56.0719	40.3552	50.4237	55.0831	52.8308	45.3952	60.8647	57.5059	53.0048	52.5218	50.2324	58.4862	44.0748	50.5543	47.9558	46.7388	39.4083	56.9524	56.1532	55.7461	38.2395
FBgn0001133	grau	chr2R:16897268-16899426	8.79984	8.53077	7.39497	7.76938	7.79918	8.45572	7.99003	7.12563	7.05538	7.77645	5.15154	7.57281	7.69019	7.21929	8.0434	8.04844	4.78059	6.9124	9.1188	9.10515	9.30841	7.72259
FBgn0001134	Grd	chr3L:17816432-17832867	1.11927	1.19616	1.22885	0.52191	1.14862	0.913152	1.87253	0.821812	1.03928	0.856802	0.545189	1.3711	1.34925	0.86606	1.21661	1.92837	0.674155	0.616593	0.880489	1.40782	1.50573	0.588933
FBgn0001137	grk	chr2L:8431085-8433598	39.6272	41.2645	30.4358	35.2595	24.7522	25.6574	23.1967	37.3391	28.6772	32.9924	26.4038	27.5275	32.037	26.8936	34.6163	28.4837	31.9975	34.3335	31.954	35.2963	39.3129	31.6262
FBgn0001138	grn	chr3R:3973089-4007166	0	0	0	0	0	0	0	0	0	0	0	0	0	0	0	0	0	0	0.0887203	0	0	0
FBgn0001139	gro	chr3R:21867457-21875633	51.9918	49.8943	46.0494	52.1966	48.3803	51.4924	47.7724	51.1922	48.3578	55.2222	38.4633	43.8204	50.8512	39.943	56.2197	47.5178	41.591	42.0872	55.3035	55.9616	55.34	48.7194
FBgn0001142	Gs1	chr2L:132076-134472	54.9294	49.771	46.5564	50.608	86.2203	84.5001	72.0361	69.3814	63.9515	66.6428	62.6219	70.3453	82.1758	41.1172	46.5055	47.7714	42.6183	52.718	53.0932	46.3512	49.616	36.8583
FBgn0001145	Gs2	chrX:11316864-11324230	0.766156	0.246801	0.325129	0.123463	0.097303	0.614396	0.570399	0.384642	0.123263	0.241149	0.843045	0.439893	0.298929	0.181185	0.132182	0.52333	0	0.855419	0.0987829	0.380348	0.417749	0.824566
FBgn0001147	gsb-n	chr2R:20927905-20939854	0	0	0	0	0	0	0	0	0	0	0	0	0	0	0	0	0	0	0	0	0	0
FBgn0001148	gsb	chr2R:20949486-20952166	0	0	0	0	0	0	0	0.134063	0	0	0	0	0	0	0	0	0	0	0	0	0	0
FBgn0001149	GstD1	chr3R:8193538-8194990	1155.07	1044.45	867.305	936.042	1080.68	1068.17	952.383	938.308	770.943	883.88	744.287	754.202	922.399	808.973	1034	822.446	958.238	808.367	1111.71	976.003	1028.23	883.416
FBgn0001150	gt	chrX:2321145-2323000	2.72601	2.21648	2.38245	2.46797	1.6346	1.57315	1.75805	2.52764	1.67215	2.04081	1.56082	1.9454	2.35101	2.25303	2.74247	1.77831	2.18829	1.14936	1.86196	2.82863	3.05801	2.51749
FBgn0001168	h	chr3L:8668858-8672353	34.7186	32.9014	31.6683	34.6916	39.4279	41.8207	37.5135	34.2036	29.5319	30.4988	23.8554	30.1641	29.8918	25.6339	32.4023	28.4472	37.5085	30.7495	37.9846	35.3851	35.5692	33.2217
FBgn0001169	H	chr3R:16447659-16454637	15.5498	15.6791	17.0062	18.3734	18.6673	18.911	21.3243	18.5439	17.7649	20.4197	15.8103	17.4116	18.1606	14.5674	18.4445	18.3803	13.4126	17.3546	17.2751	18.3213	15.0685	16.1775
FBgn0001170	H2.0	chr2L:6013058-6019402	0	0	0	0	0	0	0	0	0	0	0	0	0	0	0	0	0	0	0	0	0	0
FBgn0001174	halo	chr2L:1517532-1518148	0	0	0	0	0	0	0	0	0.505733	0	0	0	0	0	0	0	0	0	0	0	0	0
FBgn0001179	hay	chr3L:10624178-10627069	14.3266	11.9897	12.0517	13.1298	13.8089	12.6272	12.2754	10.2283	11.3071	11.9828	10.3803	8.48327	12.2942	8.37051	12.9343	11.4475	9.06094	9.63392	11.6966	10.5591	11.7645	10.0176
FBgn0001180	hb	chr3R:4516701-4523544	0.116373	0	0	0.169614	0.0445819	0	0	0	0.0516703	0	0	0	0	0	0	0.055221	0	0	0	0	0	0
FBgn0001185	her	chr2L:16677184-16679691	7.50334	8.81502	6.55575	6.30189	8.63841	9.13279	7.91049	8.90263	8.06102	8.69312	6.04857	7.84811	7.31644	9.94898	9.37217	8.62915	6.20961	4.9551	9.54788	8.51951	7.72149	6.36298
FBgn0001186	Hex-A	chrX:9479707-9483846	54.6912	52.7154	48.501	53.6709	76.7866	76.6512	67.9295	55.5195	52.5	51.9161	51.7128	56.3703	60.5853	47.7312	56.3765	53.4517	41.3339	42.7814	64.7138	55.2658	52.5368	45.7415
FBgn0001187	Hex-C	chr2R:11106341-11107834	0.368448	0.183749	0.247991	0.396023	0.432265	0.548849	0.399934	0.38225	0.585671	0.365735	0.26928	0.872643	0.619665	0	0.175985	0.224523	0	0	0.285279	0.349001	0.386176	0.297661
FBgn0001189	hfw	chrX:1563602-1567641	10.0266	8.14018	8.5702	9.83486	12.1184	12.8553	11.0124	9.05915	7.99303	9.90716	9.60639	9.2912	10.7579	7.18693	10.5586	8.16034	7.9068	9.14203	10.6827	9.24258	8.85924	9.57473
FBgn0001197	His2Av	chr3R:22692650-22694942	242.67	226.274	193.568	226.106	222.699	231.843	201.399	231.674	195.55	241.773	183.279	215.954	250.21	196.373	261.482	201.174	215.117	180.065	278.439	240.461	245.081	198.195
FBgn0001202	hk	chr2L:19030843-19033498	16.2983	19.128	14.5331	15.9382	15.1821	17.4639	13.384	14.9572	14.7049	15.4563	12.1968	15.4404	16.8353	12.3201	15.4965	15.7238	14.4196	11.7772	16.6603	16.6985	15.7325	13.359
FBgn0001206	Hmr	chrX:10484952-10489888	12.2893	10.9572	14.2542	15.4772	13.9623	14.2723	11.8254	14.3806	13.3649	14.7462	12.089	11.3826	14.0702	12.6539	15.0714	14.3602	12.9041	11.8045	14.3862	14.9242	14.1039	14.5925
FBgn0001208	Hn	chr3L:7753552-7756266	0.186012	0	0	0.195141	0	0.112336	0	0	0	0	0	0	0.154024	0	0.517737	0	0	0	0	0	0	0
FBgn0001215	Hrb98DE	chr3R:24425555-24431499	216.704	217.401	216.755	249.068	190.276	194.191	179.013	216.708	218.57	214.78	183.684	189.374	224.042	200.888	242.212	221.587	161.759	165.853	249.648	235.451	229.286	189.287
FBgn0001216	Hsc70-1	chr3L:13967160-13970861	0	0	0.131796	0.101479	0	0.303777	0	0.206183	0.294578	0.09636	0.136867	0.114116	0	0	0.100549	0.10828	0	0.161065	0.154523	0.101795	0	0
FBgn0001217	Hsc70-2	chr3R:8870480-8873110	0.213512	0	0.139164	0.327183	0	0	0	0.215568	0.103487	0.100589	0	0	0.0862402	0	0	0.115866	0	0	0	0	0.112645	0.176029
FBgn0001218	Hsc70-3	chrX:11695728-11701150	334.538	318.1	235.904	250.214	427.755	415.708	434.106	242.529	237.689	255.378	209.729	229.128	273.658	216.292	282.22	245.206	233.844	234.313	345.635	257.891	275.71	233.896
FBgn0001220	Hsc70-5	chr2R:10140102-10143697	155.74	163.499	184.445	186.868	244.863	247.266	222.809	212.417	194.015	209.628	169.814	185.408	218.597	146.212	185.464	171.934	178.945	159.087	202.598	180.012	189.841	167.607
FBgn0001222	Hsf	chr2R:14017807-14022139	24.5212	22.7289	20.9204	24.316	27.398	28.8791	23.5354	27.726	25.2755	26.6039	17.9551	22.323	26.1857	20.3423	24.7965	21.3418	18.7145	22.2067	25.533	22.136	21.9789	22.3767
FBgn0001223	Hsp22	chr3L:9366030-9368064	22.3983	24.2551	18.9646	23.0109	42.2434	34.9282	48.8015	16.8842	20.1226	20.153	17.6825	24.757	20.5784	13.7182	20.9439	18.2845	20.6502	14.5083	24.4826	19.0793	22.9526	20.2316
FBgn0001224	Hsp23	chr3L:9374981-9375865	314.265	326.224	277.868	273.173	268.123	269.372	248.791	250.237	239.802	286.45	227.275	255.316	309.378	224.084	294.537	229.848	261.247	216.397	360.652	273.301	303.971	273.172
FBgn0001225	Hsp26	chr3L:9369517-9370527	98.2856	93.7105	70.2976	68.4419	67.7653	77.7439	69.5646	67.0294	58.7589	75.0629	56.6379	51.3014	70.231	53.0728	72.6664	60.0594	73.0924	64.2972	87.4703	58.7215	77.4518	75.5399
FBgn0001226	Hsp27	chr3L:9377162-9378794	60.1267	55.4483	41.4595	48.5909	38.8033	45.2296	41.9856	40.412	40.6329	48.0189	37.6752	34.3891	53.0288	45.2131	58.3586	45.9978	43.3107	32.2197	57.5367	49.264	48.7168	43.8431
FBgn0001227	Hsp67Ba	chr3L:9370901-9372634	0.470947	0	0.148863	0.114833	0.175758	0.0850233	0.372294	0.33827	0.213255	0.10594	0	0.126233	0	0.325118	0.227679	0.233982	0	0.363322	0.17514	0.358178	0.241499	0
FBgn0001228	Hsp67Bb	chr3L:9365821-9366749	35.4726	19.1624	9.75286	20.4856	24.656	26.4326	21.8266	29.9617	18.6775	30.6104	12.6951	37.4113	22.551	21.6296	30.3314	21.5566	36.8436	13.6574	29.7466	22.8408	27.7334	22.9421
FBgn0001229	Hsp67Bc	chr3L:9364610-9365597	1.62814	0	0.433226	0	1.01127	0.980362	1.79221	0.335815	0.340098	1.28534	0.94161	0.77016	1.10993	0.505322	0.629081	0.757862	0.995394	2.14553	2.01532	3.34946	0.69653	0.523649
FBgn0001230	Hsp68	chr3R:19880801-19883032	2.82599	3.56509	3.14255	2.69795	4.26065	4.47854	4.19999	2.96701	2.98995	2.88591	1.53076	2.39906	3.35229	1.55743	4.17603	2.60477	2.89297	2.44587	4.36498	2.97725	3.05107	2.66408
FBgn0001233	Hsp83	chr3L:3192968-3197059	564.312	511.938	541.33	558.327	622.933	658.255	610.284	530.759	522.786	569.36	442.974	499.844	596.327	474.631	594.384	495.726	490.734	502.393	638.45	561.093	566.473	520.311
FBgn0001234	Hsromega	chr3R:17121848-17143558	64.4565	77.0189	52.335	56.2821	66.1489	56.9299	55.029	70.456	71.2971	68.499	69.2028	64.9862	64.1558	56.4314	63.1515	68.3443	61.6153	50.9245	57.5713	56.0566	58.1252	47.4406
FBgn0001235	hth	chr3R:6333282-6465290	0	0.0604498	0.0751334	0	0.0684369	0	0	0.0554397	0	0	0	0	0	0	0	0	0	0.1218	0.0646218	0	0.0598283	0
FBgn0001247	Ide	chr3L:20364771-20368996	41.7918	44.6144	37.001	42.7312	46.163	44.8723	45.4742	40.4829	37.5538	40.5724	34.2679	35.3822	39.9042	32.7869	38.4729	38.2084	36.9272	33.1427	37.856	35.7205	40.0495	30.8993
FBgn0001248	Idh	chr3L:8349503-8354006	163.314	159.157	121.943	131.279	201.662	198.286	202.805	159.539	140.545	157.444	137.583	161.391	173.054	125.25	160.739	141.998	137.972	122.699	166.864	135.536	146.554	120.435
FBgn0001250	if	chrX:16646221-16677467	29.8458	29.4997	28.6774	28.7186	25.1088	27.3632	25.8272	30.4982	31.4163	33.1687	23.9729	27.4694	29.8594	27.0991	31.311	29.5743	24.3086	23.3291	33.4775	30.8825	33.7359	26.8678
FBgn0001253	ImpE1	chr3L:8365504-8384271	0	0	0.0337151	0	0.247034	0	0.0288836	0	0.024322	0	0	0	0	0	0	0.0258199	0.487619	0.0415836	0.0199948	0	0	0
FBgn0001254	ImpE2	chr3L:3510973-3512681	0.117714	0.110895	0	0	0	0.0858428	0.122232	0	0	0	0	0	0	0	0.113367	0.22914	0.165851	0	0	0.244406	0.241827	0
FBgn0001255	ImpE3	chr3R:3854174-3855268	0.968084	1.63089	0.615197	0.236679	0.551713	1.24332	0.250732	0.469309	0.470678	0.682048	0.953151	0.543311	0.376071	1.01361	1.37831	1.0292	0.705578	1.13221	0.343888	0.920721	0.992972	0
FBgn0001256	ImpL1	chr3L:13375864-13377099	0	0	0	0.199774	0.295952	0.43629	0.435313	0	0.184959	0.182351	0	0.21453	0.154602	0	0	0	0	0	0	0	0	0
FBgn0001257	ImpL2	chr3L:4224005-4236147	118.329	110.251	96.2549	94.6356	296.043	271.007	293.914	154.877	122.238	127.656	136.589	142.653	159.765	82.9675	92.1609	92.5707	99.3922	102.226	115.159	107.593	106.417	99.4362
FBgn0001258	ImpL3	chr3L:6252204-6255794	9.20562	6.42869	9.17887	10.0577	35.1269	29.1508	35.0004	15.1921	12.2865	12.1734	15.1534	15.023	13.4248	7.27478	10.6051	12.7401	13.5769	11.4345	13.1342	8.56948	10.3896	8.98399
FBgn0001259	in	chr3L:20360297-20363359	0.668998	0.57637	0.287779	0.378885	0.172273	0.435224	0.477089	0.594603	0.443625	0.211887	0.312462	0.510182	0.417828	0.442384	0.508124	0.24913	0.330483	0.470044	0.446112	0.215105	0.308724	0.118294
FBgn0001263	inaD	chr2R:18743210-18746317	0.831886	1.47778	0.630192	0.96718	0.434462	0.672131	0.532658	0.811468	1.71348	1.29582	0.661399	0.454011	1.23288	0.855923	0.569328	0.504697	1.07036	0.644922	0.685364	1.08971	1.03693	0.536043
FBgn0001269	inv	chr2R:7361969-7397200	0	0	0	0	0	0	0	0	0	0	0	0	0.040662	0	0	0	0	0	0.0624207	0	0	0
FBgn0001276	ix	chr2R:7246941-7247668	24.0863	18.9933	17.5902	22.5353	27.2289	30.1037	25.2845	28.7585	21.7839	23.0099	14.6547	18.1216	26.3344	16.011	22.1748	18.4231	16.9462	14.6758	27.9656	16.8832	25.637	21.9115
FBgn0001280	janA	chr3R:25864343-25865255	89.6749	77.3325	65.5134	72.6463	82.4544	85.1765	67.9671	90.1496	71.1322	76.2887	65.3866	71.0032	78.2385	78.3372	96.5444	72.7549	88.3561	57.0755	85.6212	77.7569	86.4302	60.0621
FBgn0001281	janB	chr3R:25863705-25864450	1.61808	0.881481	0	1.74972	1.27054	1.22531	3.46064	0	0	1.65948	0	1.03118	1.44551	2.73495	0	1.05221	2.59431	4.12766	0.601614	0.768655	0	1.29814
FBgn0001285	Jon44E	chr2R:4578952-4580349	0	0	0	0.222731	0	0	0	0	0	0	0	0	0	0	0	0	0	0	0	0	0	0
FBgn0001291	Jra	chr2R:5983984-5986061	67.8978	55.483	50.8432	57.728	59.8346	61.555	51.2834	53.929	46.2958	49.5809	42.7964	40.6639	58.603	42.5448	54.9377	46.4011	47.4673	42.5637	52.2218	54.122	58.4404	47.9989
FBgn0001296	kar	chr3R:8507907-8515089	4.24255	4.86265	3.60308	6.4413	5.97577	5.30704	4.76635	3.83727	5.03686	5.33791	5.15038	3.61128	6.05834	4.68008	7.32056	4.35805	4.93413	2.82294	5.66142	4.15649	4.77451	6.96946
FBgn0001297	kay	chr3R:25591716-25619835	39.8999	37.2931	26.8911	28.9495	31.2966	32.8085	30.7246	29.6413	26.8531	28.6809	22.7519	26.251	29.7232	19.8171	31.192	26.5573	23.4895	20.6701	30.035	31.5876	27.3072	25.7064
FBgn0001301	kel	chr2L:18129883-18138083	8.56695	7.45055	8.07974	7.57998	7.56687	8.67679	7.50201	9.09398	7.41093	8.463	5.63768	7.61363	7.61294	5.80968	8.84839	7.28188	5.9144	6.17517	8.08654	7.86926	8.32573	6.99528
FBgn0001308	Khc	chr2R:12154464-12159476	29.6923	29.555	26.5024	29.2965	32.2552	33.4684	28.9712	26.7586	26.5001	28.768	21.8563	26.445	30.6945	22.5049	30.5432	26.9685	22.7803	23.726	31.2586	30.9668	32.0895	26.9923
FBgn0001311	kkv	chr3R:1203814-1218588	0	0	0	0	0	0	0	0	0	0	0	0	0.031308	0	0	0	0	0	0	0	0	0
FBgn0001313	kl-2	chrYHet:81208-148249	0	0	0	0	0	0	0	0	0	0	0	0	0	0	0	0	0	0	0	0	0	0
FBgn0001314	kl-3	chrYHet:34289-65839	0	0	0	0	0	0	0	0	0	0	0	0	0	0	0	0	0	0	0	0	0	0
FBgn0001315	kl-5	chrYHet:310-33413	0	0	0	0	0	0	0	0	0	0	0	0	0	0	0	0	0	0	0	0	0	0
FBgn0001316	klar	chr3L:434082-540614	30.9228	31.2988	37.2331	34.3974	31.3717	38.7954	36.938	34.4321	32.1752	38.4373	26.7213	32.0474	35.0979	28.1612	37.2359	30.2554	24.5225	27.353	34.9365	33.1885	34.6107	32.3399
FBgn0001319	kn	chr2R:10660154-10694566	0.0547122	0	0	0.0751717	0.0670281	0.0391283	0	0	0	0	0	0.0592298	0	0	0	0	0	0	0	0	0	0
FBgn0001320	kni	chr3L:20685429-20688478	0	0	0	0	0	0	0	0	0	0	0	0	0	0	0	0	0	0	0	0.0905309	0	0
FBgn0001321	knk	chr3R:5948086-5951386	0.198375	0.309987	0	0.31914	0.387935	0	0.217849	0.404569	0.21561	0.198739	0.150967	0.237435	0.25539	0.795404	0.464303	0.238018	0.311044	0.661879	0.527138	0.195897	0.633964	0
FBgn0001323	knrl	chr3L:20590240-20613759	0	0	0	0	0.0411314	0	0	0	0	0	0	0	0	0	0.101955	0.0556073	0	0	0	0	0	0
FBgn0001324	kto	chr3L:19829713-19838044	23.0356	20.8001	13.318	14.3024	18.9106	18.3224	17.936	15.0133	11.729	13.7823	10.4613	11.1272	10.5995	11.3359	16.6965	13.7212	10.4729	11.8881	16.2692	13.7552	13.4102	13.4772
FBgn0001325	Kr	chr2R:21114133-21118917	0	0	0	0	0	0	0	0	0	0.10416	0	0	0	0	0	0	0	0.172143	0.0757525	0	0	0
FBgn0001330	kz	chrX:2131890-2136068	6.18689	6.8584	8.20095	9.85907	9.92182	8.74764	9.42895	9.43895	9.82479	9.33141	6.25371	8.46874	9.01423	6.37883	8.94341	9.27941	9.06789	6.5674	8.73856	8.08377	8.90971	6.15628
FBgn0001332	L	chr2R:10368691-10384817	7.70215	7.283	6.5623	6.59111	5.56468	6.62254	6.67194	7.46502	6.96735	6.74021	4.73908	5.49747	6.06581	4.29831	6.86179	6.28483	5.78551	5.80476	6.97865	5.55277	7.24222	4.78864
FBgn0001341	l(1)1Bi	chrX:523805-527666	12.3628	12.7217	15.3236	14.7946	14.7241	17.5831	16.8911	16.4537	15.112	16.9527	12.5343	14.2869	15.8911	14.1131	14.5187	13.5104	12.6884	13.1353	17.244	13.9027	15.0269	15.2204
FBgn0001404	egh	chrX:2482535-2493144	26.4152	22.0106	22.4505	24.4001	35.9511	36.2728	32.4773	25.3692	26.9295	30.3043	25.1651	28.4752	32.6559	24.601	26.7818	25.5717	19.7907	22.155	29.3223	25.4251	24.2304	20.0493
FBgn0001491	l(1)10Bb	chrX:11218326-11219341	38.5889	38.415	27.2325	34.5436	34.8332	27.7853	32.4236	27.9477	35.4081	27.8102	26.9311	33.3458	36.1985	34.1589	34.7698	30.3492	36.2625	17.2271	41.6145	40.055	38.4477	27.1275
FBgn0001565	Hlc	chrX:21256544-21258973	21.4904	18.0501	19.2561	22.653	21.0739	20.632	17.8314	17.9221	19.5273	20.6063	14.9402	16.8215	19.4911	21.2575	21.3272	19.9784	16.5641	17.0353	22.0481	21.9196	17.4478	19.9696
FBgn0001612	Grip91	chrX:13630602-13638716	7.59932	9.00837	6.52762	9.05551	8.82078	10.0309	9.97267	6.7339	9.76057	8.67001	5.63589	7.91329	10.2681	8.62442	9.87336	8.27793	7.67043	8.73062	8.53393	8.10701	6.92288	6.14875
FBgn0001624	dlg1	chrX:11263697-11303809	16.685	14.7252	11.6953	14.7376	14.2277	14.9203	14.3528	11.8396	14.0504	15.4097	10.9627	13.1436	14.8999	12.2693	15.8505	13.8831	11.4576	11.6685	14.2676	14.9778	14.8886	11.7112
FBgn0001941	ifc	chr2L:5986347-5988854	123.064	105.053	103.926	114.268	149.704	148.267	128.869	117.212	116.501	109.535	104.194	115.467	132.279	99.5843	111.347	110.549	97.8126	84.9475	108.608	98.8498	111.787	86.8529
FBgn0001942	eIF-4a	chr2L:5981763-5985909	612.991	594.579	515.217	572.595	654.579	663.563	603.088	591.006	540.76	628.58	491.839	527.34	611.38	489.896	605.052	550.196	544.672	467.555	626.06	562.617	627.33	525.666
FBgn0001961	Arpc1	chr2L:13827940-13829741	211.126	175.109	164.554	162.575	175.862	180.791	170.158	163.851	152.683	166.826	142.017	164.603	193.549	156.296	197.93	164.428	160.286	139.837	206.442	176.622	183.221	150.222
FBgn0001965	Sos	chr2L:13813815-13819826	13.5691	13.0499	12.8767	15.0803	15.1306	15.2795	12.7878	14.381	13.7299	16.0664	10.5209	12.5496	13.2326	11.9203	16.4978	14.2263	10.988	11.8607	15.1302	14.3465	14.2729	12.8072
FBgn0001967	NimC3	chr2L:14019356-14020208	0	0	0	0	0	0	0	0	0	0	0	0	0	0	0	0	0	0	0	0	0	0
FBgn0001970	Pgant35A	chr2L:14359251-14361411	0.297269	0.368846	0.256867	0.496149	0.375982	0.643768	0.416663	0.397395	0	0	0	0.661227	0.622636	0.429152	0.193952	0.323284	0.14674	0.470681	0.371595	0.676428	0.306684	0.95689
FBgn0001974	l(2)35Bd	chr2L:15009938-15011764	12.864	10.3056	9.18658	13.4176	13.3013	13.0122	9.86609	11.5374	9.62741	14.9933	6.51398	10.1169	13.5173	7.58098	12.6534	12.5988	9.66122	9.6073	13.8192	12.8378	11.5778	8.85997
FBgn0001977	CIAPIN1	chr2L:15036292-15038861	29.8856	32.0956	19.2244	25.9653	24.4472	26.0517	17.9555	24.8081	23.7246	22.026	17.2877	18.2977	25.2175	19.3696	21.2265	21.8045	16.6501	18.8083	24.2268	22.4506	24.1429	16.1639
FBgn0001978	stc	chr2L:15113479-15118069	21.0367	18.189	20.7122	21.8143	18.8844	19.98	19.6927	18.4946	20.2085	20.3753	16.0949	16.8934	16.8547	17.4381	20.1329	19.109	16.369	16.7547	21.0172	21.6395	21.444	18.5261
FBgn0001981	esg	chr2L:15333865-15336138	0	0.100738	0.262796	0.103501	0.157902	0.151461	0	0.101144	0.10142	0	0	0	0	0.147656	0	0	0	0	0	0	0	0
FBgn0001983	wor	chr2L:15423296-15425580	0	0	0	0	0	0	0	0	0	0	0	0	0	0	0	0	0	0	0	0	0	0
FBgn0001986	l(2)35Df	chr2L:15752262-15755900	16.8919	13.8585	17.2675	17.6609	17.16	19.4672	17.7142	16.8819	15.3061	18.0934	13.7984	13.3728	18.2048	15.2755	17.43	17.6007	16.1866	14.6538	19.0462	15.2535	17.7436	14.5882
FBgn0001987	Gli	chr2L:15756001-15762758	0.374788	0.306743	0.319418	0.185924	0.527218	0.320217	0.386781	0.367787	0.186087	0.298268	0.344316	0.499541	0.198238	0.181564	0.236194	0.342608	0.279394	0.686941	0.089775	0.238998	0.192345	0.384967
FBgn0001989	l(2)35Di	chr2L:15749318-15751078	64.6591	62.3755	47.3912	49.026	53.4761	59.0106	47.2516	53.4252	48.8744	42.4528	37.7267	44.8667	67.3328	42.5166	54.3035	40.6525	48.6017	35.9856	60.7624	55.7921	62.2901	46.3521
FBgn0001990	wek	chr2L:15766132-15768349	11.2698	7.47392	11.395	9.81395	10.3808	8.96058	8.5969	7.69333	8.76322	8.60977	6.56158	7.89965	8.42719	8.71892	9.76433	8.86833	7.48475	7.25785	9.23691	7.59337	7.98481	6.95311
FBgn0001991	Ca-alpha1D	chr2L:16165830-16190540	0.0302086	0.063135	0.0416762	0	0.024689	0.0236044	0.0343941	0.0968145	0.0539348	0	0	0.0735432	0.157285	0.121398	0.0737393	0	0	0.0519269	0.0481677	0.0261918	0.0669039	0.050541
FBgn0001992	Cyp303a1	chr2L:16294182-16296969	0.793713	0.326919	0.643293	0.696176	0.750555	0.718637	0.414645	0.665057	0.515639	0.635822	1.2003	0.765681	0.273976	1.02087	0.761955	0.39128	0.250841	0.266355	0.495994	0.606039	0.341337	1.6012
FBgn0001994	crp	chr2L:16263555-16287730	41.1708	39.7752	38.8631	37.3248	38.4193	38.9463	41.0766	38.3807	37.575	39.0722	34.0205	36.3255	40.2528	35.1679	43.2962	40.4326	28.4359	34.483	46.1404	38.1004	37.2823	32.8502
FBgn0001995	mRpL4	chr2L:16328058-16329132	32.5614	26.102	23.6942	29.9294	30.9212	27.6412	26.417	23.5446	22.7612	24.8741	24.2173	22.3104	27.3879	21.0343	31.86	28.1349	24.9676	17.0393	29.355	24.0223	34.127	25.7455
FBgn0002021	l(2)37Bb	chr2L:19049842-19051612	16.8515	14.74	11.5396	16.3731	15.7993	16.957	15.3686	15.6476	18.5325	18.039	11.3692	16.2777	18.6231	14.062	18.73	15.1561	16.5653	12.2295	15.4136	17.4591	17.5677	10.8711
FBgn0002022	Catsup	chr2L:19041861-19043614	87.245	75.3957	72.2137	73.2323	91.478	103.049	89.6174	89.6501	76.5284	84.2641	68.2172	78.044	87.9175	59.4882	83.935	65.5022	78.074	68.8033	86.3883	88.6605	93.2325	75.5743
FBgn0002023	Lim3	chr2L:19079255-19108427	0.0722442	0	0.175615	0.0664884	0	0.156507	0	0	0	0.130886	0	0	0.106253	0	0.0688372	0.0681198	0	0	0.0496382	0	0.0717871	0.327704
FBgn0002031	l(2)37Cc	chr2L:19121344-19123869	164.126	164.661	134.001	152.496	186.137	189.259	153.01	150.598	153.844	160.614	132.494	144.907	185.525	127.169	152.311	153.408	157.986	127.487	185.73	158.663	182.442	149.25
FBgn0002036	CG10561	chr2L:19114400-19116570	2.02065	1.84956	1.31991	0.788821	1.86845	1.76772	1.49017	1.91031	2.16256	1.72154	0.354874	1.16194	1.34161	1.15162	1.21695	1.59122	2.48483	1.0239	2.57977	0.984774	1.841	1.60382
FBgn0002044	swm	chr2L:19493250-19497978	24.3931	19.0067	21.1876	25.2406	24.3562	24.9936	27.12	25.9737	23.0263	25.0407	21.173	20.6174	24.1569	19.2903	25.4055	18.6824	20.5882	18.7462	26.0828	23.2259	23.8284	23.8506
FBgn0002069	Aats-asp	chr2R:8764508-8770673	19.2689	20.0154	18.2773	18.3641	20.6278	19.6917	17.1963	19.1636	15.4486	19.028	12.1886	14.9747	18.0228	16.5494	17.4453	15.1665	13.8876	16.7897	17.8975	17.0054	19.8203	12.6467
FBgn0002121	l(2)gl	chr2L:9838-21376	48.5253	51.1504	44.4479	50.227	52.0467	53.5282	48.2483	46.8706	55.2103	53.621	48.0313	48.7075	51.5604	43.3634	45.1008	53.7071	32.4985	44.0486	38.9126	41.1405	43.6847	36.2146
FBgn0002174	l(2)tid	chr2R:19594435-19596549	27.7196	24.8681	26.8405	23.9471	27.5605	28.0785	26.3825	27.0402	22.584	28.5047	19.6145	24.0217	26.1432	20.3309	31.2172	22.5625	27.4469	22.0842	28.3612	29.2598	32.3186	26.5095
FBgn0002183	dre4	chr3L:1871573-1876312	38.8278	34.9871	40.9559	43.5767	39.966	43.8313	40.4732	36.6761	38.5023	43.4636	35.12	35.6836	43.4268	35.1158	44.8996	40.1757	31.8875	36.0217	45.8949	42.0929	42.833	37.2495
FBgn0002283	l(3)73Ah	chr3L:16581574-16583232	17.2853	15.6583	14.795	16.3046	12.7327	16.5596	13.5229	13.9155	16.0137	14.7672	15.5718	12.8826	14.9869	14.1388	18.4652	14.5764	13.531	15.7328	17.1062	17.5686	19.4621	13.0609
FBgn0002284	Prosbeta6	chr3L:16602499-16603518	158.767	149.231	126.857	132.922	151.297	151.343	141.257	139.981	123.148	148.447	118.846	135.636	167.239	120.772	150.827	133.802	138.654	113.753	168.648	133.527	164.749	127.499
FBgn0002306	sas	chr3R:2988599-3009424	0.0690931	0	0	0.032612	0	0.0507542	0.0360008	0.0654228	0	0	0	0	0.0259962	0.0481258	0	0.0329507	0	0.0524623	0	0	0	0
FBgn0002354	l(3)87Df	chr3R:8856634-8857320	17.3043	22.4575	8.7714	16.7339	17.7845	14.5162	11.2607	18.9047	9.40215	10.8649	13.3953	12.2945	17.8592	18.2365	11.9236	12.2406	16.9705	10.6738	16.686	11.2623	14.4942	7.19644
FBgn0002413	dco	chr3R:26879806-26886932	43.0619	40.6113	37.8779	42.0285	44.5752	46.2236	43.0538	40.0368	41.8951	45.0921	37.3705	36.5845	43.6548	39.2885	48.46	41.7697	35.7509	36.0316	47.0625	41.185	43.5691	35.6639
FBgn0002431	hyd	chr3R:5540344-5551337	36.4944	34.869	38.2508	40.29	38.0708	47.1843	48.135	40.0344	45.1234	48.3742	30.0748	37.0498	44.2857	35.2314	45.2745	40.2141	31.5041	32.2376	41.1808	35.3786	37.6491	29.7626
FBgn0002440	l(3)mbn	chr3L:6117033-6121907	0.10515	0	0	0	0	0	0	0	0	0	0	0	0	0	0	0	0	0	0	0.102422	0	0
FBgn0002441	l(3)mbt	chr3R:23092047-23098995	13.517	12.4076	14.8994	17.3271	16.4058	16.8415	17.4634	15.6569	15.1114	15.5301	12.5778	14.1794	17.1308	12.909	17.4274	15.3587	13.7154	14.0523	19.8575	16.3365	18.0149	14.2536
FBgn0002466	sti	chr3L:12501097-12507915	15.7396	15.5281	19.225	19.4713	20.9543	22.3771	22.0693	18.8758	21.4092	23.1826	18.7657	18.8705	22.5825	20.8227	22.0254	22.2546	16.4395	17.4234	24.4874	21.0126	22.3236	17.5524
FBgn0002521	pho	chr4:1193094-1202254	57.9915	60.2528	54.0806	54.2219	52.9773	53.7469	50.7354	52.5694	63.6093	54.868	55.1344	56.2042	57.2658	60.3435	50.0224	68.1211	48.5462	50.4773	52.718	51.6361	56.6375	41.9417
FBgn0002522	lab	chr3R:2487148-2504312	0	0	0	0	0	0	0.127657	0.118135	0	0	0	0	0	0	0	0.139192	0	0	0	0	0	0
FBgn0002524	lace	chr2L:15499126-15505018	171.722	169.959	128.221	136.254	190.589	185.708	181.4	141.176	135.05	142.516	129.101	145.896	160.718	126.075	142.742	138.065	115.127	106.04	124.416	131.012	139.378	108.831
FBgn0002525	Lam	chr2L:5542479-5546642	82.4897	75.8305	78.9335	84.58	83.6409	100.053	90.2309	82.1605	76.4799	88.2469	67.6903	69.9079	90.9654	68.9021	96.8028	73.816	71.6461	64.3505	88.7102	89.7865	87.9571	76.2512
FBgn0002526	LanA	chr3L:6196930-6211122	111.727	111.866	110.934	113.781	126.834	142.084	138.212	126.91	122.325	136.768	98.8362	108.883	125.104	104.013	130.554	109.426	101.364	105.076	122.344	113.633	127.552	101.603
FBgn0002531	Lcp1	chr2R:4317619-4318748	0	0	0	0	0	0	0	0	0	0	0	0	0	0	0	0	0	0	0	0	0	0
FBgn0002533	Lcp2	chr2R:4321301-4322290	0	0	0	0	0	0	0	0	0	0	0.313201	0	0	0	0	0	0	0	0	0	0	0
FBgn0002534	Lcp3	chr2R:4322814-4323600	0	0	0	0	0	0	0	0	0	0	0	0	0	0	0	0	0	0	0	0	0.760702	0
FBgn0002535	Lcp4	chr2R:4325151-4326000	0	0	0	0	0	0	0	0	0	0	0	0	0	0	0	0	0	0	0	0	0	0
FBgn0002542	lds	chr3R:3746152-3750213	26.0206	24.3795	24.5527	26.7295	28.5988	29.5269	27.6964	25.4045	26.417	30.6296	25.2705	24.0374	25.6221	22.3878	25.6101	27.3164	25.0436	22.5401	26.8889	26.404	26.8981	20.7403
FBgn0002543	lea	chr2L:1380085-1420453	2.73099	3.23705	2.869	2.82295	1.23918	2.03128	1.34431	2.73998	2.34795	2.84631	1.87107	1.80176	2.01423	1.80373	3.25003	2.72475	1.36926	2.27705	2.00768	2.95922	3.10624	2.5067
FBgn0002552	lin	chr2R:4802028-4805739	10.5853	11.0124	10.9423	11.5341	10.9137	12.7324	10.5309	12.0989	9.9053	11.4348	7.87014	7.98078	11.3098	9.7398	12.1864	11.0528	9.77569	9.81914	11.4059	12.8416	11.7398	11.3294
FBgn0002561	l(1)sc	chrX:303753-304850	0	0	0	0	0	0	0	0	0	0	0	0	0	0	0	0	0	0	0	0	0	0
FBgn0002562	Lsp1alpha	chrX:12384323-12387015	0	0	0	0	0	0	0	0	0	0	0	0	0	0	0	0	0	0	0	0	0	0
FBgn0002563	Lsp1beta	chr2L:898499-901316	0.138635	0.136873	0.092888	0	0.0561886	0.0550075	0.081074	0.0723329	0	0	0	0.0799021	0.0577623	0.10387	0.217953	0	0	0	0	0	0	0
FBgn0002564	Lsp1gamma	chr3L:66429-68995	0.094952	0.0956333	0.123559	0	0	0.14328	0.210244	0	0	0.0934327	0	0.218844	0	0	0.178908	0.106115	0.143604	0	0.0701801	0.189764	0.204592	0
FBgn0002565	Lsp2	chr3L:12122492-12124969	0	0	0.120217	0	0	0.0708098	0	0	0	0	0	0	0	0.136351	0	0	0	0	0	0	0	0
FBgn0002566	lt	chr2L:22817526-22835867	32.2003	31.8497	27.2133	31.7018	32.3952	34.7177	31.0608	29.7579	34.8515	32.8206	28.928	29.1554	35.8088	32.5557	30.341	33.2082	25.4374	25.5518	26.8681	28.7782	28.8542	25.5881
FBgn0002567	ltd	chr2R:5065368-5073847	7.9464	7.57978	5.53768	6.34527	11.0923	12.6613	13.7828	11.5272	11.0292	10.3426	7.58602	13.6451	12.2679	5.0095	6.17317	7.13768	7.376	6.64145	8.81042	8.55084	5.87602	9.17833
FBgn0002569	Mal-A2	chr2R:4341131-4343287	0.255215	0	0	0.130427	0	0.0951827	0	0	0	0	0	0	0	0	0	0	0	0	0	0	0.133757	0
FBgn0002570	Mal-A1	chr2R:4337168-4339409	0.239812	0	0.30444	0	0	0.0884635	0.127288	0.117057	0.113829	0	0.155415	0.264958	0.0936576	0	0.116134	0.250195	0	0	0.0884198	0	0	0
FBgn0002571	Mal-A3	chr2R:4343413-4345397	0.378429	0.119112	0.160382	0.246931	0	0.0925884	0	0.249489	0.243724	0.119153	0	0	0.296865	0	0.122218	0	0	0	0.0920171	0.12031	0.128762	0.200046
FBgn0002573	sens	chr3L:13389327-13394225	0	0	0	0	0.0590983	0	0	0.0741717	0	0	0	0	0	0.112954	0	0	0	0	0	0	0.0803699	0
FBgn0002576	lz	chrX:9178681-9197669	0.0493229	0	0.11638	0	0	0	0	0	0	0	0	0	0	0	0	0	0	0	0.0326757	0	0	0
FBgn0002577	m	chrX:11648305-11663541	0.221651	0.215887	0.0956758	0.301593	0.283027	0.054177	0.0786558	0.0738735	0	0.211397	0	0.253692	0.060217	0.345276	0.140357	0.0818542	0	0.237717	0.277675	0.212956	0.0768933	0
FBgn0002578	Kaz-m1	chr3R:21840442-21842209	0	0	0	0	2.38307e-06	0	0	0	0	1.11621	0	0	0	0	0	0	0	0	0	0.568276	0	0
FBgn0002579	RpL36	chrX:522370-523516	2042.96	1893.72	1186.09	1728.2	2066.53	1959.38	1459.42	1782.75	1514.12	1612.63	1885.36	1734.48	2167.93	1966.84	1978.28	1465.18	1483.72	926.117	2190.52	2122.74	2083.94	965.929
FBgn0002590	RpS5a	chrX:17037620-17042297	1556.42	1451.83	1278.58	1359.46	1508.35	1474.12	1365.93	1504.88	1215.06	1452.26	1194.83	1263.31	1512.45	1155.24	1507.76	1201.55	1429.42	1211.75	1544.04	1517.84	1582.6	1311.93
FBgn0002592	E(spl)m2-BFM	chr3R:21842235-21843192	0.173502	0	0	0.159068	0.132907	0	0.180619	0	0.146102	0.157245	0	0	0	0	0	0	0	0	0	0	0.356817	0
FBgn0002593	RpLP1	chr2L:419951-420864	3508.56	3594.57	2303.25	2931.64	3216.2	3178.61	2618.51	3085.9	2736.98	2913.13	2674.53	2796.7	3650.22	2702.56	2944.53	2615.45	2763.48	1864.86	3416.81	3452.48	3852.4	1811.45
FBgn0002607	RpL19	chr2R:20855399-20857070	1560.46	1372.1	1244.03	1312.51	1453.35	1537.68	1267.67	1442.16	1121.52	1352.11	1155.4	1176.23	1425.33	1046.03	1411.43	1089.87	1416.87	1090.12	1483.49	1550.48	1591.45	1241.91
FBgn0002609	E(spl)m3-HLH	chr3R:21847544-21848849	2.13023	1.85872	1.21532	2.2686	1.48833	0.859536	1.61615	1.88376	1.64331	0.541688	0.780755	1.29001	0.904316	1.71034	3.16007	1.57486	2.54245	1.80596	1.81313	1.73253	2.57619	1.80771
FBgn0002622	RpS3	chr3R:19184533-19185929	1339.59	1289.37	1109.01	1174.87	1339.22	1380.82	1089.32	1229.1	1082.74	1225.11	974.111	1120.2	1303.43	949.182	1236.45	1000.67	1280.78	980.952	1307.27	1252.44	1397.07	1172.58
FBgn0002626	RpL32	chr3R:25870950-25871883	2816.48	2489.63	2320.33	2311.57	2789.14	2889.69	2383.68	2645.14	2140.52	2544.35	2088.08	2271.29	2634.26	2112.1	2671.23	2011.25	2763.95	2025.85	2864.82	3005.72	3079.88	2365.48
FBgn0002629	E(spl)m4-BFM	chr3R:21849542-21850301	0	0	0	0	0	0	0	0	0	0	0	0	0	0	0	0	0	0	0	0	0	0
FBgn0002631	E(spl)m5-HLH	chr3R:21854575-21855457	0	0	0	0	0	0	0	0	0	0	0	0	0	0	0	0	0	0	0	0	0	0
FBgn0002632	E(spl)m6-BFM	chr3R:21858632-21859769	0.579431	0.399396	0.735024	0.980018	0.603821	0.29759	0.207127	0.936411	0.388335	0.372427	0	0.649699	0.952363	0.587705	0.723745	0.57864	1.13916	0.311048	0.842415	1.27682	0.417624	1.22016
FBgn0002633	E(spl)m7-HLH	chr3R:21862759-21863741	0	0	0	0	0	0	0	0	0	0	0	0	0	0	0	0	0	0	0	0	0.266231	0
FBgn0002638	Rcc1	chr3L:5923361-5925873	49.4789	47.935	47.6825	49.119	51.7988	47.905	43.831	47.0628	45.5166	48.6503	39.2497	43.4926	52.8075	39.5983	53.1216	44.3391	42.5558	40.4614	55.8738	55.7087	51.0929	42.9558
FBgn0002641	mal	chrX:20300701-20304237	8.85734	8.10071	5.83595	7.68479	8.40901	8.33539	6.63685	5.32236	7.00917	5.7531	5.63812	6.59478	6.85045	5.82362	6.45437	7.1407	8.05265	5.68239	7.15071	6.67859	7.8909	6.56456
FBgn0002643	mam	chr2R:9878707-9947861	26.8395	23.8732	26.6642	30.9849	20.9976	22.4732	22.3298	29.146	26.7352	30.0584	21.1673	24.0708	26.9878	25.2432	33.0348	27.3061	20.1427	25.3102	31.9656	29.778	29.7139	25.2859
FBgn0002645	Map205	chr3R:27881000-27894163	34.4204	40.5074	34.7513	40.618	39.372	42.3538	46.6815	36.0968	39.5113	43.567	30.9902	33.5728	37.2246	33.6912	42.709	35.5978	27.4826	31.1819	36.5714	32.2956	33.5198	28.3314
FBgn0002673	twe	chr2L:16259413-16261877	1.36998	1.20896	1.48905	1.59747	1.63932	2.03853	1.36886	1.91276	1.05973	1.63543	1.96698	1.8355	1.41023	1.96401	1.94978	1.40189	2.04085	1.31119	1.68904	1.37088	1.23013	0.200899
FBgn0002707	mei-9	chrX:4208262-4212834	5.72231	5.23891	5.57956	5.3037	4.91696	5.61296	6.04211	4.89406	5.0019	4.40224	2.87041	4.96418	5.31015	4.07433	3.95495	4.27287	5.29793	4.03248	5.30162	4.3015	4.106	3.09474
FBgn0002709	mei-218	chrX:17030017-17037029	3.26488	4.74386	5.02694	3.6508	7.71056	6.57787	3.83845	3.67615	4.4151	3.36723	3.9064	2.82023	4.19302	4.24251	4.23446	6.21527	3.06788	5.70031	5.03181	4.66957	3.08055	3.24155
FBgn0002715	mei-S332	chr2R:18009605-18012071	4.70881	3.39634	3.80361	5.8362	5.26621	5.61174	2.91584	4.63431	3.63826	4.70482	4.18717	3.90782	5.59525	6.11229	5.11063	4.55175	5.33413	4.95628	5.74967	4.75808	4.34549	3.43529
FBgn0002716	mei-W68	chr2R:15343674-15347028	0.684378	1.28473	0.908472	0.755843	1.58104	0.865062	0.860828	0.885138	1.33681	1.74727	1.28352	1.23388	0.999694	1.37492	2.12399	2.89392	1.24551	1.09646	1.8293	1.89988	1.39434	1.53468
FBgn0002719	Men	chr3R:8538824-8548164	19.9088	13.5408	14.5396	14.0745	20.464	21.8925	20.7279	15.7786	15.038	15.897	12.6668	15.5713	18.9179	9.57368	15.0155	14.7678	14.3747	10.7657	15.3651	14.2968	13.6122	11.4125
FBgn0002723	Met	chrX:11510156-11515313	2.53471	3.22476	2.76568	4.31327	3.40848	4.31321	3.74353	3.20572	3.50148	3.23613	2.99278	3.09363	2.75991	2.18973	3.58157	3.54685	2.70552	2.18084	3.70985	2.91601	3.84814	2.92442
FBgn0002732	E(spl)malpha-BFM	chr3R:21836614-21837290	0.399755	0	0	0	0	0	0.445174	0	0.369281	0	0	0	0	0	0.400752	0	0	0	0	0	0	0
FBgn0002733	E(spl)mbeta-HLH	chr3R:21830767-21831745	5.43193	3.10458	0.783498	1.85673	3.45717	1.55846	2.91849	0.611773	2.02604	1.14908	1.58651	1.01831	1.20463	1.74969	2.38304	0.988908	4.00363	0	1.62676	2.4396	2.84593	2.02399
FBgn0002734	E(spl)mdelta-HLH	chr3R:21823342-21824355	0	0	0.326998	0.51454	0.200298	0	0	0.509478	0	0	0	0.287724	0.203979	0.374835	0.251132	0	0.753358	0	0	0	0.27295	0.412948
FBgn0002735	E(spl)mgamma-HLH	chr3R:21825572-21826483	0.27057	0	0	0	0	0	0	0	0	0	0	0.59782	0.21264	0	0	0	0.39283	0.432532	0	0	0	0
FBgn0002736	mago	chr2R:17016081-17017242	75.9358	88.316	55.7503	80.5066	70.5347	76.0162	57.4349	66.1184	69.0113	65.8874	66.6321	77.2842	90.5746	72.9082	67.6463	62.4225	63.2353	45.5961	74.1143	67.2786	67.6982	46.7232
FBgn0002772	Mlc1	chr3R:23482799-23485899	0.701588	0	0.575259	0	0.51756	0	0.253215	0	0	0	0	0	0	0	0.436173	0	0.328826	0.701863	0	0.247003	0.243217	0.340791
FBgn0002773	Mlc2	chr3R:25997159-26000273	133.883	144.674	118.145	110.246	134.223	128.713	107.614	111.599	116.369	111.258	99.5319	104.9	131.129	105.124	109.896	110.707	112.293	93.1197	118.768	113.857	125.653	100.77
FBgn0002774	mle	chr2R:1862361-1868283	19.4926	22.2025	21.8849	21.8295	21.4493	20.7854	22.9878	21.5332	21.3502	25.7861	19.5251	19.0761	24.5994	16.9867	21.824	22.2783	14.8191	16.7866	21.8782	18.63	22.3297	18.2215
FBgn0002775	msl-3	chr3L:7116312-7118633	11.2547	13.5152	13.5931	13.6005	13.6421	14.679	12.5541	12.6544	12.226	11.0395	10.7317	12.2053	14.3555	11.0874	17.601	12.7529	10.2406	13.7363	13.825	11.9088	14.6306	14.8876
FBgn0002778	mnd	chr3L:14978199-14984767	42.1155	35.3423	36.3327	38.1958	37.4655	42.0673	38.2397	35.2089	38.527	36.6345	33.1151	36.7589	45.5142	29.7818	43.2661	48.7482	32.4925	32.5215	40.2882	35.166	36.666	29.9127
FBgn0002780	mod	chr3R:27877781-27880696	241.118	279.644	249.434	280.23	263.655	266.999	237.765	266.416	281.073	272.836	209.619	235.018	259.851	241.791	262.301	279.267	240.501	223.404	292.487	241.42	256.511	207.717
FBgn0002781	mod(mdg4)	chr3R:17176567-17203123	145.417	117.129	149.725	151.751	158.474	178.094	162.966	140.177	126.085	162.276	122.802	130.946	172.432	132.129	189.954	135.578	155.578	135.319	186.454	166.148	170.19	158.239
FBgn0002783	mor	chr3R:11793855-11798635	40.1752	34.9395	39.7057	47.0418	42.9433	46.7629	45.6954	42.5654	40.4464	47.6265	35.3553	37.6839	47.142	34.3276	52.5601	39.6014	38.7673	38.6382	57.8099	46.6536	45.5041	36.6927
FBgn0002787	Rpn8	chr2R:20287550-20292050	53.4331	51.5545	42.1012	51.0406	48.0843	52.7683	50.7489	44.7203	42.2855	44.5513	39.8425	40.073	43.3064	44.3799	54.6522	40.407	39.4188	33.4579	52.6341	50.5319	47.2077	43.2181
FBgn0002789	Mp20	chr2R:9134174-9136385	0.420713	0	0	0.296347	0	0	0	0	0	0.399432	0	0.458557	0.236552	0	0.826657	0.305242	0	0	0	0	0	0
FBgn0002791	mr	chr2R:19859953-19862931	10.6675	11.1581	7.57617	9.12893	8.31876	9.8081	9.03475	11.5213	9.96859	9.16363	8.51834	8.4084	9.87895	9.31071	8.88459	11.3819	8.79559	6.32083	7.83736	10.1195	8.12464	5.82657
FBgn0002838	ms(3)K81	chr3R:22701573-22702284	0	0	1.04679	0.824157	0.94423	0.298496	0	0.405968	0.406655	1.16776	1.69676	0.459827	0.324494	0.600755	1.16511	0	0.617519	0	0.604571	1.22702	0.863808	0
FBgn0002842	sa	chr3L:21398524-21399838	0	0.558953	0.365392	0	0.437223	0.425062	0.301864	0	0.284595	0.550193	0	0.642917	0	0.414926	0	0.931321	0	0.44648	0.626487	0	0.29752	0
FBgn0002855	Acp26Aa	chr2L:5892882-5893896	0	0	0	0	0	0	0	0	0	0	0.548523	0	0	0	0	0	0	0	0.261212	0	0	0
FBgn0002856	Acp26Ab	chr2L:5892297-5892862	0	0	0	0	0	0	0	0	0	0	0	0	0	0	0	0	0	0	0	0	0	0
FBgn0002862	Mst87F	chr3R:9652872-9653730	0	0	0	0	0	0	1.25055	0	0	0	0	0	0	0	0	1.97725	0	0	0	0	0	1.80089
FBgn0002863	Acp95EF	chr3R:20054696-20055001	5.75441	0	7.84791	12.3065	13.4422	8.46206	0	5.85105	6.71542	5.85818	0	30.1476	0	0	0	7.36995	0	0	12.1143	0	5.99029	8.72573
FBgn0002865	Mst98Ca	chr3R:24117059-24118378	0	0	0	0	0	0	0.215898	0	0	0	0	0	0	0.296189	0	0	0	0	0	0	0	0
FBgn0002868	MtnA	chr3R:5609128-5610092	154.801	139.022	206.844	253.979	346.062	352.985	287.416	217.966	183.68	271.79	160.158	179.184	272.009	204.507	289.866	236.886	305.06	245.26	432.366	313.595	265.581	248.617
FBgn0002869	MtnB	chr3R:16328823-16329468	0.809391	0	0	0	1.3639	1.32511	0	0	0	1.67441	0	0	0	0	1.67118	0	0	0	0	0	0	0
FBgn0002872	mu2	chr3L:1942733-1947475	6.34222	5.11996	6.02077	6.89373	7.09658	7.28072	6.9968	5.07317	5.97687	5.66235	6.05666	5.83018	6.67206	5.30304	7.83101	5.83687	4.61724	3.71406	7.18748	5.26684	6.84746	5.20408
FBgn0002873	mud	chrX:14141764-14152628	11.6793	11.4907	12.9931	15.2341	15.9518	16.5502	20.0068	11.9682	15.7038	16.4581	11.6574	13.5052	17.6027	14.1715	16.7757	14.9092	11.1968	13.2163	18.4361	13.3655	14.4334	14.122
FBgn0002878	mus101	chrX:13616278-13621146	3.86176	4.22649	3.61223	3.83286	4.25965	4.09808	4.68545	4.23256	5.30172	5.02565	4.68763	4.1325	4.86061	4.84649	3.81189	3.76827	4.68468	4.45834	4.98942	4.40256	3.56522	3.93066
FBgn0002887	mus201	chr2L:8438168-8442342	4.55316	4.36335	6.06285	5.11659	6.01169	6.67248	6.23518	4.88047	4.83814	5.24395	4.74845	5.27989	5.15116	4.10581	6.1662	4.54648	5.14431	4.12153	5.79243	5.72895	4.79662	4.41372
FBgn0002891	mus205	chr2R:3681129-3688549	4.45446	4.1894	4.13507	4.34812	4.44522	5.36126	5.2337	4.16209	3.98215	4.56483	3.3238	3.99274	4.01915	3.83021	4.73548	3.95654	2.09841	3.19249	4.31375	4.37229	4.73814	3.15215
FBgn0002899	mus301	chr3L:8130907-8135114	13.6694	11.37	12.7077	12.9326	12.228	13.8784	12.0859	10.8742	13.3564	13.5	12.6972	11.1537	15.2976	11.0235	11.5509	13.4928	10.5218	11.189	12.9468	10.4049	12.3429	8.4136
FBgn0002901	mus304	chr3L:18102913-18105947	4.85746	5.0207	4.41333	3.5355	3.58201	4.76011	3.18476	5.78386	3.41906	3.49613	3.19119	2.68546	4.03251	4.66785	4.004	3.71607	3.9048	2.95759	4.64255	3.38977	3.78079	2.45555
FBgn0002905	mus308	chr3R:8531244-8538021	5.09503	5.53953	5.33452	6.06594	7.36214	7.28739	8.46299	7.03816	7.52694	7.36526	6.51317	6.8766	6.93819	4.91536	6.2121	6.16704	5.66722	6.90802	6.37901	6.01359	5.2853	5.17444
FBgn0002906	Blm	chr3R:7562531-7567505	5.23531	4.75661	5.80544	5.73568	6.07012	6.97869	6.97989	5.46848	6.32407	6.9573	5.92966	6.86873	6.33918	5.64806	6.59691	4.84005	4.36461	4.34518	7.42296	5.6591	4.66336	4.8821
FBgn0002909	mus312	chr3L:7322231-7326571	0.0140996	0.0855808	0.00126583	1.09992	0.00157335	1.75215	2.51488	3.06299	3.66224	0.963814	7.11275	3.98132	0.00142089	0.00281467	0.0210883	0.0152841	0.00196086	0.00296258	3.28138	0.0741558	0.000540438	0.0103071
FBgn0002914	Myb	chrX:15748864-15751856	45.4328	41.3277	44.4728	45.0605	45.359	49.238	45.3786	47.751	44.6681	47.9709	40.2873	41.6768	45.8812	38.8681	47.762	44.5208	37.6818	35.9739	52.7728	48.2211	51.771	39.9888
FBgn0002917	na	chrX:14160399-14171449	0.354176	0.420821	0.269989	0.410536	0.523895	0.300435	0.313522	0.232875	0.370076	0.280663	0.353205	0.264966	0.415502	0.300618	0.380887	0.572822	0.176776	0.235048	0.266044	0.404678	0.272177	0.521921
FBgn0002921	Atpalpha	chr3R:16774435-16801961	77.0359	77.8871	72.3768	74.2253	81.2225	85.388	81.7731	74.2035	75.4126	82.2194	64.3853	73.6513	80.7997	65.5533	85.4157	75.36	73.7384	61.3397	78.4533	72.951	78.618	69.6345
FBgn0002922	nau	chr3R:19538535-19544079	0	0	0	0	0	0	0	0	0	0	0	0	0	0	0	0	0	0	0	0	0	0
FBgn0002924	ncd	chr3R:25630011-25632849	45.9266	37.7407	47.9404	46.9475	47.007	52.6448	47.9709	50.6788	43.1215	56.9772	43.2976	42.95	56.6627	38.683	59.1572	45.1949	50.2218	43.3516	53.0938	54.8768	56.7769	50.2299
FBgn0002926	ndl	chr3L:6587037-6596466	0.0261344	0.0528924	0.0338385	0.0268278	0	0	0.0560866	0	0	0.0253416	0.150087	0	0	0	0.0245632	0.0572986	0	0	0.019373	0.078952	0.0276033	0.0823173
FBgn0002930	nec	chr2R:3043981-3045746	6.81912	2.99925	5.7524	6.20733	6.46107	6.75442	7.98057	6.01965	4.06877	5.17111	4.46901	7.0943	6.76095	3.73136	6.1676	3.76986	5.51827	3.70972	4.40231	5.22021	6.37127	3.33072
FBgn0002931	net	chr2L:82420-87387	0.157071	0.320738	0.206515	0.448365	0.359839	0.305686	0.828547	0.311166	0.165588	0.460703	0.225644	0.181144	0.517038	0.237698	0.431271	0	0.239084	0	0.229498	0.157258	0.291148	1.05756
FBgn0002932	neur	chr3R:4846069-4865193	1.75119	2.52658	3.22087	2.37256	2.41782	3.13011	2.2056	2.67542	2.79195	3.70907	1.3334	2.75665	2.7847	1.14195	2.30016	2.59324	1.96029	2.05351	2.78762	2.70197	2.25045	1.87289
FBgn0002933	ng1	chrX:3136444-3136967	0	0	0	0	0	0	0	0	0	0	0	0	0	0	0	0	0	0	0	0	0	0
FBgn0002936	ninaA	chr2L:877301-878270	1.27228	1.50451	0.822101	1.57482	0.239558	1.15766	0.669963	0.965062	0.624692	0.602702	0.429635	1.78961	1.01148	1.8261	0.919078	0.707342	0	1.51415	0.713468	0.912106	1.96007	2.52341
FBgn0002937	ninaB	chr3R:9526286-9528886	0	0.248099	0	0.131173	0.096832	0	0.133639	0	0.129304	0.244037	0	0	0	0	0	0	0	0	0.18753	0.23899	0	0
FBgn0002938	ninaC	chr2L:7377701-7384344	0.0893635	0	0	0	0	0.0544086	0	0	0.101483	0	0	0.0854335	0.0614657	0.228796	0	0.0851354	0	0	0	0.100064	0	0
FBgn0002939	ninaD	chr2L:18081627-18083608	38.1328	40.8293	25.0811	26.1596	60.5422	52.732	58.6115	36.2159	34.1466	31.7786	37.9179	40.4655	35.3235	26.8858	34.3959	29.6508	21.5953	22.1268	31.5788	29.177	34.0584	20.0251
FBgn0002940	ninaE	chr3R:15711976-15713928	1.22704	0.443353	0	0.601383	0.816954	0.224416	0.470869	0.599219	0.440545	0.431786	0.199773	0.170551	0	0.424319	0.292427	0	0.223484	0	0.325785	0.294285	0.309523	0
FBgn0002941	slou	chr3R:17374382-17382904	0	0	0	0	0	0.0417564	0.0587435	0	0.0498886	0	0.0684767	0	0.0842073	0	0	0.110944	0	0	0	0	0	0
FBgn0002945	nkd	chr3L:18996840-19038549	0.135748	0.112717	0.160904	0.211499	0.251033	0.12084	0.0669225	0.111661	0.0794088	0.191673	0.0396886	0.0700508	0.096456	0.132863	0.177665	0.181725	0.0905653	0.0496344	0.230843	0.16647	0.0334105	0.139793
FBgn0002948	nod	chrX:11474804-11479783	6.74334	5.17204	6.46435	6.74327	9.26561	9.4463	10.477	7.81398	7.79017	8.51654	7.78787	9.07235	9.91179	6.0503	7.0944	6.73435	7.30016	8.10573	7.61321	8.34532	8.12166	7.14221
FBgn0002962	nos	chr3R:14982959-14985924	1.4027	0.106566	0.27755	0.336453	0.166465	0.314221	0.337171	0	0.213237	0.310565	0.301291	0.12298	0.261261	0.485119	0.101103	0	0	0	0.318933	0.104816	0.334241	0.332147
FBgn0002973	numb	chr2L:9437468-9464184	9.25499	11.4004	9.66087	10.0537	7.81937	8.06086	8.3812	11.2725	8.73552	11.0351	7.79801	8.96662	10.2463	7.83912	9.33955	9.27292	7.49541	7.01342	9.28654	8.86279	11.4166	7.82828
FBgn0002985	odd	chr2L:3604223-3606756	0	0	0	0	0	0	0	0	0	0	0	0	0	0	0	0	0	0.103581	0	0	0	0
FBgn0002989	okr	chr2L:2989593-2992759	5.78119	5.46659	5.81358	8.26031	7.17063	7.43732	6.4037	6.3494	6.70812	5.51891	5.12812	5.80508	7.02528	6.49467	6.79468	7.52158	7.32057	5.39843	8.30619	6.3989	7.93743	5.21773
FBgn0003002	opa	chr3R:678534-695701	0	0	0	0	0	0	0	0	0	0	0	0	0.0340952	0	0	0	0	0	0.0346757	0	0	0
FBgn0003008	or	chr2R:19855461-19856466	18.4884	11.5771	15.6548	12.2229	12.5779	10.8931	12.721	9.25707	13.1324	11.4298	9.98101	13.8571	13.9878	18.3483	10.5051	12.0322	10.1701	12.247	12.9865	11.6027	16.6122	14.0966
FBgn0003009	ord	chr2R:19158779-19163059	0	0	0	0	0	0	0	0	0	0	0	0	0.0957977	0	0	0	0	0	0	0	0	0
FBgn0003011	ort	chr3R:15485469-15489394	0	0	0	0.115594	0	0	0.119891	0	0	0	0	0	0	0	0	0	0	0	0	0	0	0
FBgn0003015	osk	chr3R:4760847-4764117	4.46485	2.93545	2.99218	4.29273	4.09868	3.92117	5.01146	3.8353	4.50795	3.86385	3.57893	3.97085	3.80866	3.66409	3.21759	3.92256	2.92121	2.34393	3.5353	3.516	3.56366	3.90852
FBgn0003016	osp	chr2L:14599195-14689340	1.78141	1.45346	2.11296	1.84153	1.90726	2.17952	2.40652	2.50104	1.61979	1.94367	1.99006	1.73179	1.93839	1.9288	2.09667	2.1301	1.16753	1.42949	1.81668	2.17984	1.66242	1.52226
FBgn0003023	otu	chrX:8379040-8383568	1.16077	0.451802	0.196441	0.610007	0.472615	0.283647	0.319255	0.448635	0.423786	0.291866	0.308568	0.173686	0.542548	0.553489	0.511233	0.0815022	0.338176	0.244705	0.497759	0.453815	0.239148	0.118959
FBgn0003028	ovo	chrX:4942305-4964962	0.269498	0	0	0.0305602	0	0.0236017	0	0	0.0262914	0	0	0.0343188	0	0.0452387	0.0307355	0	0.0455259	0	0.0227822	0	0	0
FBgn0003034	SP	chr3L:13294734-13295022	0	0	0	0	0	0	0	0	0	0	0	0	0	0	0	0	0	0	0	0	0	0
FBgn0003041	pbl	chr3L:7889208-7905054	15.7258	14.0194	17.1097	20.6397	17.734	19.3105	17.4679	20.3179	19.5144	19.6041	15.6284	17.348	20.1384	20.8878	19.5647	17.4177	16.2948	16.8415	21.7373	17.3681	16.5262	21.1184
FBgn0003042	Pc	chr3L:21299237-21311120	4.80765	5.956	4.30091	4.28536	5.29737	6.86974	7.44681	5.62394	5.72423	4.68353	4.81686	5.62735	5.15273	2.87227	5.94461	5.32398	3.43238	5.09017	5.89124	6.31901	4.81434	4.43616
FBgn0003044	Pcl	chr2R:14022930-14027495	17.4061	16.7789	18.0822	18.9747	16.3283	19.2372	18.4537	18.0215	17.0617	19.5103	15.0219	15.7568	17.2961	14.8029	19.4452	18.0162	15.8015	16.4095	19.2448	18.7282	18.0398	16.1284
FBgn0003046	Pcp	chr2L:7021681-7022470	0	0.630988	0	0.616585	0.262386	0.252543	0.678271	0.643884	0	0	0	0.383227	0	0	0	0	0	0	0	0.315268	0	0
FBgn0003048	pcx	chrX:2119328-2132078	5.82313	5.08558	5.09023	5.26612	5.21359	6.73	5.74353	5.57457	6.21265	6.49241	3.99638	5.96951	5.76554	4.40062	6.23672	6.04769	3.5843	5.56002	6.29231	5.72578	5.31457	4.92606
FBgn0003053	peb	chrX:4511596-4521239	0.27084	0.161391	0.153333	0.142351	0.111743	0.126771	0.113073	0.157131	0.202071	0.203716	0.0338391	0.10608	0.206305	0.108534	0.189566	0.184314	0.140337	0.151598	0.106731	0.22468	0.152169	0.128533
FBgn0003057	CG10598	chrX:17119189-17120900	0	0	0	0	0	0	0	0	0	0	0	0	0	0	0	0	0	0	0	0	0	0
FBgn0003060	CG9757	chr3R:9437304-9438155	0	0	0	0	0	0	0	0	0	0	0	0	0	0	0	0	0	0	0	0	0.576433	0
FBgn0003062	Fib	chr2R:18960431-18962248	91.916	83.4379	101.176	95.921	104.824	99.7681	84.9944	111.098	81.2932	103.928	84.9216	84.9415	96.1902	89.28	109.396	88.7342	106.105	77.7171	124.111	104.438	112.897	94.5146
FBgn0003065	CG2150	chr3R:27589025-27590494	0.178293	0.156489	0	0.161288	0.13064	0.374468	0	0	0.311405	0.315337	0.638435	0.191367	0.51021	0	0.339523	0.178075	0	0	0.125905	0.30502	0	0
FBgn0003068	per	chrX:2579612-2586813	0.772344	0.257656	0.320052	0.51541	0.437961	0.579536	0.370425	0.435842	0.139321	0.409401	0.116009	0.310143	0.500132	0.173323	0.533096	0.496494	0.409044	0.245395	0.387695	0.642741	0.364975	0.473671
FBgn0003071	Pfk	chr2R:5997244-6004962	7.92139	7.72269	7.37267	7.07422	7.33594	8.76938	8.09499	7.15547	5.58058	7.73099	4.68129	5.62549	6.99709	7.01791	7.64689	6.0219	7.63799	5.57127	6.64834	5.33766	6.89843	7.80644
FBgn0003074	Pgi	chr2R:4798404-4801574	56.9757	49.8633	51.8278	47.765	48.7099	47.4717	47.3656	48.5893	45.7227	49.6003	39.945	45.1512	52.3562	38.0869	52.1687	47.3368	41.1693	41.9285	51.4573	48.9783	45.163	39.2316
FBgn0003076	Pgm	chr3L:16119117-16121631	18.2985	18.2382	13.7105	19.3029	12.9098	14.7808	15.6024	18.3189	17.016	15.8192	13.8499	17.2905	19.1228	16.2791	19.4769	17.6433	16.8273	14.7548	17.0221	13.8038	16.6299	12.1794
FBgn0003079	phl	chrX:2189498-2237903	8.41664	8.08171	7.10458	7.99754	8.49812	9.48668	8.13769	8.96642	9.62358	8.3318	8.14407	7.88109	8.91132	7.35599	9.58034	7.27613	8.26224	7.63137	8.76391	7.68257	7.83373	7.7721
FBgn0003082	phr	chr2R:3712793-3714824	24.1322	21.9867	20.3268	25.7121	23.9545	25.1663	20.9101	21.6393	18.5555	22.4148	17.9404	18.1179	25.9312	18.0315	22.0118	21.7117	22.0461	15.9113	24.0442	22.6295	20.734	19.347
FBgn0003086	Pig1	chrX:3142632-3143322	0	0	0	0	0	0	0	0	0	0	0	0	0	0	0	0	0	0	0	0	0	0
FBgn0003087	pim	chr2L:10362988-10364092	18.9356	19.4997	19.8627	24.7063	24.4941	19.621	14.0791	16.103	18.2632	24.9566	20.8979	23.1412	25.4503	18.8457	20.0369	25.5188	20.3226	23.7493	27.8729	19.8172	24.7333	18.8551
FBgn0003089	pip	chr3L:19291722-19330709	0.577086	0.565525	1.08693	0.76033	0.646619	0.628074	0.819771	0.476094	0.743742	0.29627	0	0.479769	0.648131	0	0.537093	0	0.211827	1.2383	1.1468	0.55338	0.887442	0.551791
FBgn0003090	pk	chr2R:3038207-3110883	0.426688	0.583425	0.433643	0.648247	0.260303	0.326763	0.147228	0.513106	0.290887	0.528487	0.423154	0.322108	0.371534	0.290655	0.366586	0.404221	0.105573	0.614837	0.692037	0.523475	0.455599	0.476015
FBgn0003091	Pkc53E	chr2R:12812159-12832631	0.907222	0.6091	0.793382	1.68083	0.94574	1.80096	1.62006	1.87705	1.30206	1.51734	0.679005	1.44733	1.52733	1.70295	1.58746	0.890905	0.688851	1.48086	1.70292	1.6005	1.18794	0.513756
FBgn0003093	Pkc98E	chr3R:24864877-24874870	13.5861	14.8021	12.8857	12.7104	14.2362	15.9244	16.9153	13.6782	13.1625	16.2137	11.7774	12.933	15.0541	13.5586	14.584	13.1056	9.64065	11.6759	15.6967	14.9378	14.796	12.9891
FBgn0003114	plu	chr2R:16150462-16151189	0.634309	0	0	0	1.50128	0.470298	0	0	0	0	0.978534	0	0	0	0	0	0	0	0.47507	0	0	0
FBgn0003116	pn	chrX:2075243-2076949	7.7223	8.63256	6.86164	9.22251	8.02328	8.98046	5.77379	7.883	8.2881	7.03137	7.86635	10.7394	8.05329	7.80258	8.75062	6.09706	7.16213	5.47081	8.05624	7.71163	11.8842	8.87724
FBgn0003117	pnr	chr3R:11851800-11867518	1.39533	1.92116	2.11372	1.77801	2.06201	2.13236	2.44559	2.4407	1.65555	2.39181	2.21732	1.67677	2.11919	2.68745	2.643	2.40055	1.53662	1.21025	1.61031	2.33998	1.61702	2.10915
FBgn0003118	pnt	chr3R:19115952-19171889	117.339	110.826	109.975	111.767	114.727	122.925	115.626	112.664	113.25	121.925	92.8521	108.896	119.778	100.188	132.418	103.092	97.1773	95.8519	126.57	116.846	115.556	98.1404
FBgn0003124	polo	chr3L:20302753-20306566	160.253	145.861	150.594	173.344	160.13	177.022	163.249	154.978	159.489	174.124	144.64	157.653	194.577	151.744	183.301	162.626	153.839	126.199	184.799	159.122	179.13	140.552
FBgn0003129	Poxm	chr3R:4144746-4159514	0.18477	0.085487	0	0.177829	0.278241	0.0656261	0	0.0879971	0.257035	0.0845908	0	0.203728	0.0696301	0.12907	0.175069	0	0.265843	0.13944	0.0664958	0.168393	0.0903237	0
FBgn0003130	Poxn	chr2R:11714197-11722560	0	0	0	0	0	0	0	0	0	0	0	0	0	0	0	0	0	0	0.0712848	0	0	0
FBgn0003132	Pp1-13C	chrX:15253133-15255094	0	0	0	0.151535	0	0	0.152377	0	0	0	0	0	0	0	0.131497	0	0	0	0	0	0.149105	0
FBgn0003134	Pp1alpha-96A	chr3R:20343991-20348053	46.2144	44.9484	47.9754	44.8505	51.4521	60.0826	50.4664	46.4148	48.643	50.3161	47.5558	45.0719	55.5313	45.1808	53.0698	50.1152	41.4173	39.9417	55.9852	46.6438	55.119	39.4987
FBgn0003137	Ppn	chr3R:24346386-24366046	230.672	218.467	270.125	280.862	280.787	331.765	362.112	299.709	301.614	372.156	227.488	266.423	319.374	243.474	356.965	260.326	227.244	263.974	353.79	281.644	309.668	295.628
FBgn0003138	Ptp61F	chr3L:1342492-1475257	23.9842	26.0871	22.859	25.325	30.7055	31.2105	32.4742	27.9852	24.5568	27.9236	20.4744	23.0583	27.7947	23.0697	31.6679	24.0461	22.1258	21.7078	32.1275	26.7813	25.5595	23.2971
FBgn0003139	PpV	chrX:6265097-6266948	14.6236	16.6293	16.1303	15.9169	17.4103	18.2525	12.4497	17.5809	15.5124	15.4236	13.9692	15.0216	16.4828	12.7147	15.5913	16.0979	13.5209	11.864	17.924	14.6561	16.7722	13.9302
FBgn0003140	PpY-55A	chr2R:13842900-13844075	0	0	0	0	0	0	0	0	0	0	0	0	0	0	0	0	0	0	0	0	0	0
FBgn0003141	pr	chr2L:20073718-20075458	49.3744	37.9735	37.7353	49.4809	35.049	40.0797	25.425	40.2892	42.2763	45.4946	37.7222	37.4436	46.8895	41.8214	51.9857	36.7685	47.7034	34.3635	49.8952	52.0801	48.722	42.5197
FBgn0003145	prd	chr2L:12082994-12085827	0	0	0	0	0	0	0	0	0	0	0	0	0	0	0	0	0	0	0	0	0	0
FBgn0003149	Prm	chr3L:8725957-8738410	0.16078	0.146356	0.160637	0.145855	0.0477614	0	0.0590927	0	0	0	0	0.0677234	0.0480845	0	0	0.0561381	0	0	0.0471125	0.1348	0	0
FBgn0003159	ptr	chrX:2238981-2260389	1.53345	1.29809	1.21431	0.909929	1.58194	1.87121	1.51983	1.34861	0.94538	1.37123	0.8615	0.917569	1.55176	0.777567	1.24205	0.683754	1.06932	1.04933	1.28289	0.942878	0.387567	0.590566
FBgn0003162	Pu	chr2R:17062819-17070113	0.177053	0.350503	0.23338	0.183186	0.531078	0.512326	1.38671	0.136659	0.538321	0.458979	0.49194	0.455522	0.810995	0.196545	0.398321	0.394582	0	0.222374	0.616705	0	0.562515	0.443776
FBgn0003165	pum	chr3R:4892064-5063404	12.6923	10.2992	13.001	13.7179	11.3667	12.8908	12.7376	11.9506	12.5511	13.3835	9.98845	10.8694	11.9459	11.6599	13.6618	11.6034	10.2861	12.1855	13.6868	12.859	12.5393	10.5475
FBgn0003169	put	chr3R:10444751-10451425	41.5353	36.0194	35.8304	36.1308	41.9266	44.1416	34.0113	34.245	40.1782	42.8004	32.0385	38.5781	38.2813	31.393	38.8716	32.926	33.8562	28.6641	36.9417	32.8365	39.8653	29.0701
FBgn0003174	pwn	chr2R:3170076-3188311	0.0341176	0	0.0835201	0.0317037	0.0230526	0.0663908	0.0627287	0	0.0908515	0.0307357	0.0832141	0	0.069469	0	0.0662263	0	0.0474377	0	0.0218875	0.0654253	0.0681367	0
FBgn0003175	px	chr2R:18381801-18449570	7.48321	6.96535	6.43361	6.96914	5.47339	5.43441	5.15482	7.02976	6.19618	6.7393	4.44505	5.89635	6.10069	4.77194	7.17877	6.46947	4.21328	5.69631	6.99453	6.42584	7.94212	6.32929
FBgn0003178	PyK	chr3R:18193257-18198468	308.281	302.127	202.344	224.826	243.098	245.917	242.985	242.116	208.121	242.876	188.005	212.368	241.41	203.708	262.533	214.809	205.791	195.025	282.478	224.597	253.749	212.618
FBgn0003187	qua	chr2L:17486805-17497208	0	0	0.105262	0.0835929	0.246986	0	0	0	0	0.156498	0.119392	0.0944619	0.133935	0.125957	0	0.18875	0	0	0	0	0	0.123997
FBgn0003189	r	chrX:16549391-16562745	13.8263	13.9504	14.1596	15.3573	14.023	15.954	15.4116	14.3512	15.5609	15.5807	12.8018	13.158	15.6436	12.137	16.2625	14.4899	12.6883	13.9753	17.7433	14.2123	14.907	14.8209
FBgn0003204	ras	chrX:10638534-10643130	24.7445	28.1432	21.4835	23.8584	21.793	21.1332	20.1941	21.6289	22.9038	23.0988	19.8131	21.7325	24.1211	19.8529	23.7395	21.2273	21.24	20.0604	24.1473	20.6753	20.7207	17.5451
FBgn0003205	Ras85D	chr3R:5336282-5338789	67.2297	61.7333	49.0392	58.0788	62.2306	65.9859	51.7136	59.924	55.3572	59.149	44.6824	54.1337	62.6429	50.8784	60.839	56.383	50.7564	51.0768	60.9001	53.1552	60.1762	50.6556
FBgn0003206	Ras64B	chr3L:4139075-4141398	37.8315	35.7176	32.5221	35.416	33.7696	40.9637	35.1425	34.5503	34.7909	43.5535	28.6015	32.4855	38.3234	29.4792	39.4907	34.9696	31.7495	29.9468	39.2369	36.1106	42.5067	33.8211
FBgn0003209	raw	chr2L:8709879-8740660	5.75137	5.62286	3.76401	5.36844	5.38362	5.63768	4.56005	6.06312	5.87454	5.75582	4.05323	5.25706	5.17892	5.01375	5.11919	5.55645	5.04853	4.64516	4.86932	4.90224	4.92127	3.54676
FBgn0003210	rb	chrX:4429667-4434659	10.7282	11.1174	11.9526	12.2302	12.9565	11.7874	11.8298	12.4295	11.6042	12.6971	10.9986	11.0658	12.4315	10.6306	12.357	11.9787	10.1674	10.533	13.7056	12.6366	13.0675	12.2533
FBgn0003218	rdgB	chrX:13656784-13673521	1.32412	1.16931	1.65959	2.04718	3.15185	3.48129	3.72309	2.36935	2.4081	2.72216	2.72575	2.75989	3.92291	1.28223	1.91781	1.99569	2.3199	2.03644	2.27972	2.41748	1.9468	2.03006
FBgn0003227	rec	chr3R:11648740-11658354	3.37817	3.12395	3.7217	3.16978	3.18754	3.7252	3.60889	3.29592	3.68698	4.2324	3.26256	3.29635	4.19391	3.12783	3.68256	3.4773	3.47295	3.07506	3.66599	2.36125	2.52167	3.30425
FBgn0003231	ref(2)P	chr2L:19542467-19545548	61.4527	61.3198	56.002	61.2642	73.7702	73.1348	75.8843	57.8304	57.6695	63.5925	54.8159	50.4525	63.8174	53.0766	63.8881	48.7054	50.6625	46.4009	56.4345	56.0087	64.643	49.7512
FBgn0003248	Rh2	chr3R:14725144-14726741	0.252593	0	0.334646	0	0	0	0.273367	0	0	0.252165	0	0.301472	0.424923	0	0	0	0	0	0	0.717061	0.264033	0
FBgn0003249	Rh3	chr3R:15906781-15908172	0.191922	0	0	0	0	0	0	0	0	0	0	0	0	0	0	0.2117	0	0	0	0	0	0
FBgn0003250	Rh4	chr3L:16845626-16855617	0	0.202465	0	0	0.160738	0	0	0.210982	0	0.20119	0	0	0.169242	0	0	0.237297	0	0	0.156137	0.202543	0.43563	0
FBgn0003254	rib	chr2R:15157582-15168901	0	0	0	0	0	0.0320577	0	0.0413409	0	0.0397101	0	0	0	0.058528	0.0426844	0.0853928	0	0	0.124065	0	0	0
FBgn0003255	rk	chr2L:13982742-14001248	0.0419576	0.0418054	0.110031	0	0.0324337	0	0.0444639	0	0	0	0	0	0.0339456	0	0	0	0.127083	0	0	0	0	0.0660568
FBgn0003256	rl	chr2RHet:198175-252641	45.8205	55.3071	44.9976	57.2407	48.6101	48.3745	43.7386	45.5331	59.9416	47.8089	40.8027	49.6238	55.369	42.6575	42.5225	53.2286	43.6188	43.6632	48.458	41.4012	43.3876	32.1871
FBgn0003257	r-l	chr3R:16896278-16899041	32.2568	30.2654	28.7866	29.1064	34.4726	32.4393	30.7789	34.8373	30.7253	34.3267	26.1055	25.8384	31.6046	24.227	32.7867	32.214	33.3268	28.4885	37.1944	34.0343	32.1733	30.0236
FBgn0003261	Rm62	chr3R:1826147-1834301	178.082	161.255	183.743	201.952	225.512	243.227	228.43	197.944	175.745	187.761	158.641	169.564	201.78	164.589	209.453	174.725	155.497	147.845	196.978	187.739	193.523	154.991
FBgn0003267	ro	chr3R:22702492-22706893	0	0.318316	0	0	0.263769	0	0.182036	0.168759	0.15749	0	0.217614	0	0.249144	0	0	0	0	0	0	0	0	0
FBgn0003268	rod	chr3R:27406672-27413966	11.4528	10.4966	11.72	12.2809	12.0944	13.1721	12.0215	11.9882	12.2176	13.3064	9.92773	12.0616	13.9892	12.0354	13.9439	11.1298	9.49208	11.1964	12.2522	11.9238	12.0321	9.34552
FBgn0003270	amos	chr2L:18596135-18596921	0.668488	0	0	0	0	0	0	0	0	0	0.889479	0	0	0	0	0	0	0	0	0	0	0
FBgn0003274	RpLP2	chr2R:12473633-12474237	1371.25	1320.52	1105.49	1138.29	1254.18	1311.73	1060.28	1257.65	992.65	1130.78	950.174	1049.74	1254.38	931.05	1212.24	1032.29	1367.83	944.602	1423.51	1316.48	1372.65	1055.13
FBgn0003275	RpII18	chr3R:1197516-1198119	102.083	85.5931	86.3573	89.7398	96.629	87.2855	87.7191	80.0937	76.7705	100.186	89.7903	91.8294	100.876	88.4705	116.035	85.1868	83.9949	68.1379	130.949	116.857	111.764	74.5705
FBgn0003277	RpII215	chrX:11456832-11464359	24.3154	22.213	24.0425	26.5199	23.8086	27.5609	27.5085	26.6416	25.9096	28.2548	21.0329	22.3716	27.1274	20.9542	29.4274	23.7406	20.3294	21.2932	28.0931	23.3596	24.6626	22.9498
FBgn0003278	RpI135	chr2L:404284-407969	11.1134	12.5983	13.7314	14.1506	14.7518	14.9355	14.5688	14.4797	13.203	16.1201	12.9074	14.1231	14.3517	12.3282	15.8134	13.677	12.9181	8.76885	14.7599	12.9683	13.2729	10.5998
FBgn0003279	RpL4	chr3R:23748542-23750610	1289.01	1186.56	1142.14	1140.38	1256.02	1254.56	1148.48	1262.54	1021.09	1220.38	952.622	1044.75	1220.89	946.165	1241.01	1050.93	1278.18	1067.32	1326.45	1212.07	1363.59	1292.91
FBgn0003285	rst	chrX:2844431-2867867	0.197649	0	0.0620171	0.0956937	0.223695	0.251624	0.302528	0.114829	0.142575	0.150268	0.196324	0.165601	0.273786	0.0711735	0.273694	0.128517	0.143144	0.0756763	0.280421	0.186603	0	0.371073
FBgn0003292	rt	chr3L:11577221-11580870	0	0.155297	0	0	0	0	0	0	0	0	0	0	0	0	0	0	0	0	0	0	0	0
FBgn0003295	ru	chr3L:1370627-1387437	0	0.14675	0	0.306373	0.23237	0.549398	0	0.297018	0.148611	0	1.04023	0.174711	0.598183	0.220309	0.292595	0.169847	0	0.239753	0.336779	0	0.61826	0.23587
FBgn0003300	run	chrX:20561696-20568348	0.160598	0.142348	0.340238	0	0.406284	0.225651	0.421106	0.0743063	0.091788	0.0702169	0	0.403196	0.281804	0.29434	0.0778333	0.222285	0.109227	0	0.220532	0	0	0.323702
FBgn0003301	rut	chrX:14681510-14720106	6.54819	7.6681	6.67636	7.68328	5.31229	5.3397	4.86976	6.89854	5.8822	7.35157	4.65635	6.51613	6.13088	5.86793	6.95512	5.68483	5.63294	5.69664	6.84346	6.76689	6.5445	6.30604
FBgn0003302	rux	chrX:5929785-5931833	3.74118	3.21514	2.36785	3.18056	3.00631	3.76334	1.99223	2.6649	3.0548	2.85023	2.01169	2.8276	2.806	1.71404	3.4824	1.2281	1.24311	1.87875	2.16529	2.9103	3.4054	2.16066
FBgn0003308	ry	chr3R:8858249-8863742	4.9358	6.76392	3.56798	5.70361	4.7358	4.17911	3.94419	5.07197	5.1886	5.53985	3.55777	4.3352	5.09298	3.76787	4.8491	5.69725	3.72415	3.27586	5.38149	5.19045	5.3146	5.55123
FBgn0003310	S	chr2L:1049673-1077815	5.46913	7.79455	4.7424	6.20104	6.84668	6.21303	6.1829	6.74792	6.36439	6.7082	5.79211	6.03929	7.08609	5.46819	6.76193	5.63378	3.67948	5.06176	7.18709	5.84407	6.26669	6.81625
FBgn0003312	sad	chr3R:7702956-7705476	0	0	0	0	0	0	0	0.157302	0	0	0	0	0	0	0.151779	0.176575	0	0	0	0	0	0
FBgn0003313	sala	chr2L:11486181-11486949	0	0	0	0	0	0	0	0	0	0	0	0	0	0	0	0	0	0	0	0	0	0
FBgn0003317	sax	chr2R:3693988-3697572	19.4373	18.0503	17.1568	19.582	23.6136	21.5882	23.221	20.58	21.5963	20.7755	18.0901	17.3474	20.8906	17.4638	24.3421	19.2365	15.3275	15.8964	21.636	17.7022	19.7983	14.0847
FBgn0003319	Sb	chr3R:11941882-11971006	0.145636	0.306507	0.349503	0.221601	0.535932	0.311109	0.290442	0.179407	0.20913	0.21545	0.228129	0.101436	0.211428	0.187289	0.184398	0.225935	0.133037	0.216598	0.30043	0.235925	0.240481	0.439795
FBgn0003321	sbr	chrX:10726784-10741125	30.075	31.249	27.3669	28.614	36.1115	34.0916	28.5813	34.8648	35.3603	34.487	28.5945	32.2358	33.8971	27.1309	31.2834	28.4598	25.3909	27.3999	28.9515	29.8567	27.5203	24.9983
FBgn0003326	sca	chr2R:8668045-8689515	0.207751	0	0.0888669	0	0.0837108	0	0.0745751	0.054282	0	0	0	0	0.0545379	0	0.0528426	0.0717149	0	0.0870587	0	0	0	0
FBgn0003328	scb	chr2R:11136288-11146003	29.1201	33.6197	26.9493	28.1947	28.2835	27.45	26.4065	29.819	29.1777	30.9822	27.5977	24.983	27.603	24.2023	28.8926	31.5004	22.116	20.9086	25.9698	28.6489	31.0939	24.9952
FBgn0003330	Sce	chr3R:23506152-23507751	21.4646	14.2306	14.6052	15.6952	14.6889	19.4931	15.8585	16.9036	14.3444	18.3812	15.23	14.0845	17.6181	12.5162	19.7588	15.6223	16.1855	16.3528	19.1448	17.2489	18.8419	14.8908
FBgn0003334	Scm	chr3R:5459080-5463333	23.3595	23.9139	20.9427	22.5872	22.6083	23.1554	22.5146	21.4766	21.3951	21.9787	17.3255	19.9378	21.5793	17.0093	22.9662	21.956	18.1444	18.5568	21.4417	20.3623	20.8609	17.7252
FBgn0003339	Scr	chr3R:2648841-2675703	0	0.0895541	0	0	0	0	0.0474127	0	0	0	0	0	0	0	0	0.0496613	0	0	0	0	0.0467988	0
FBgn0003345	sd	chrX:15698402-15721714	23.6203	23.0848	21.3435	22.3123	27.0751	27.3383	24.749	23.6789	22.4358	23.8239	20.3811	21.6283	22.061	20.4823	26.3563	21.4471	18.6916	20.208	26.5253	23.369	22.4633	17.7653
FBgn0003346	RanGAP	chr2L:19441958-19447317	43.8756	44.7825	41.9105	48.1195	44.2268	45.3144	41.0421	39.9268	41.1945	46.3876	37.1278	40.0496	47.795	42.4798	48.7571	43.6888	41.6294	32.7514	52.9911	44.2248	40.3739	35.7338
FBgn0003353	sei	chr2R:19934933-19940558	2.172	3.00962	2.44716	2.44296	2.12373	2.15189	2.19372	2.23008	2.37343	1.67006	1.33552	1.46422	2.98345	2.79214	2.53179	3.51098	3.00956	1.45913	2.50752	2.1967	2.22955	2.64641
FBgn0003356	Jon99Cii	chr3R:25749475-25750337	1.7147	0.628352	0.578271	0.845723	0.718542	1.04053	0.240445	1.56097	0.406365	1.49902	0.827556	0.248704	0.17079	0.303987	0.477815	1.11749	0.321119	0	0.331225	0.904965	0.93278	0.371528
FBgn0003357	Jon99Ciii	chr3R:25747937-25749177	3.35793	0.222363	1.52998	1.79464	0.380319	0.551278	0.760512	0.348594	0	0.906212	1.76791	0.528193	0.90821	0.324887	0.758412	1.66617	0.680717	0.726644	0.350685	0.34288	1.97523	0.392513
FBgn0003358	Jon99Ci	chr3R:25750947-25751911	0	0	0	0	0	0.22329	0	0	0	0	0	0	0	0.455957	0	0	0	0	0	0	0.306544	0
FBgn0003360	sesB	chrX:10674925-10680991	480.464	493.663	477.005	503.994	557.298	558.472	490.633	533.009	503.595	528.191	440.273	456.226	538.82	395.267	523.91	441.659	438.94	399.698	523.241	496.457	516.944	407.276
FBgn0003366	sev	chrX:10965473-10980332	0	0.02393	0.0331186	0.0258008	0.0197398	0	0	0	0.0244114	0.0483943	0.0685043	0	0	0	0	0.0843344	0	0.0403429	0	0	0	0
FBgn0003371	sgg	chrX:2527984-2573586	48.1037	51.8141	49.6225	56.8031	61.1456	61.3791	59.7389	57.6817	46.9236	55.1501	41.3206	50.5243	57.377	39.0008	58.3637	51.5463	42.1127	43.765	54.8195	54.1938	53.9103	44.7242
FBgn0003372	Sgs1	chr2L:4937408-4941423	0.0817073	0.159304	0.136977	0.149324	0.0850342	0.128323	0.059135	0.0526971	0.0505614	0.107497	0.0999564	0.0278735	0.128541	0.0354946	0.229878	0.0229859	0	0.130095	0.141464	0.0908002	0.204936	0.0895986
FBgn0003373	Sgs3	chr3L:11505320-11506502	0	0	0	0	0	0	0	0	0	0	0	0	0	0	0	0	0	0	0	0	0	0
FBgn0003374	Sgs4	chrX:3143533-3145073	0	0	0	0	0	0	0	0	0	0	0	0	0	0	0	0	0	0.19692	0	0	0	0
FBgn0003375	Sgs5	chr3R:13421083-13421834	0	0	0	0	0	0	0	0	0	0	0	0	0	0	0	0	0	0	0	0	0	0
FBgn0003377	Sgs7	chr3L:11502960-11503347	0	0	0	0	0	0	0	0	0	0	0	0	0	0	0	0	0	0	0	0	0	0
FBgn0003378	Sgs8	chr3L:11502066-11502494	0	0	0	0	0	0	0	0	1.81008	0	0	0	0	0	0	0	0	0	0	0	0	0
FBgn0003380	Sh	chrX:17818339-17957278	0	0.0371571	0	0	0.223661	0	0.149083	0.0643684	0.0377745	0	0.121445	0	0.100102	0	0	0	0	0	0.0856476	0.0446234	0.304347	0
FBgn0003382	sha	chr2R:7211818-7223968	0.0358673	0.0354127	0.230387	0.0728795	0.0826086	0.186486	0.154184	0.0713632	0	0.10292	0	0.0406627	0.0289935	0.108422	0.137922	0.0777464	0.0535587	0	0.107782	0	0.0755259	0.287882
FBgn0003386	Shaw	chr2L:3718184-3729145	0	0	0.117877	0.0557148	0.0469189	0	0	0	0	0	0.0857189	0.104425	0	0	0.113191	0.0682655	0.0828716	0.143621	0.0395023	0.0874878	0.0937339	0.143908
FBgn0003388	shd	chr3L:14607557-14615305	7.05023	6.65787	5.68858	5.18552	4.32516	5.5739	3.88619	9.83577	8.67393	8.77654	6.28014	5.7047	7.89847	4.22729	6.1453	7.88002	3.6536	7.90159	6.42206	5.47781	7.66883	6.65718
FBgn0003390	shf	chrX:6665495-6673692	0.240365	0.328023	0.445429	0.228465	0.180783	0.602971	0	0.562755	0.537729	0.331981	0	0.388817	0.184067	0.32921	0.695148	0	0.171134	0.374546	0.265152	0.5909	0.37093	0.380292
FBgn0003391	shg	chr2R:16937158-16944702	0.903606	0.912401	0.600836	0.734856	0.815281	0.888331	1.16069	0.915184	0.865692	0.731194	0.650437	0.680063	0.883368	0.999911	0.916763	0.682702	0.644153	0.689591	0.758316	0.769028	0.696419	0.794681
FBgn0003392	shi	chrX:15786148-15800749	23.7437	21.0497	18.982	23.8626	19.6025	19.376	19.851	20.3051	20.5011	21.7125	17.862	18.72	22.7084	16.5167	18.7085	19.0621	13.3381	16.2382	20.2793	21.4899	18.2846	18.0681
FBgn0003396	shn	chr2R:7046590-7104899	16.9868	19.1561	17.9083	18.3601	17.6117	20.4776	19.909	21.0294	21.1799	22.3405	17.3694	19.3122	20.1475	16.4748	21.3516	16.4499	13.7001	19.8032	20.5876	21.2925	20.2835	18.7545
FBgn0003401	shu	chr2R:19728983-19730809	24.5238	19.2686	23.2042	25.0206	23.9754	26.7538	24.032	23.5377	24.05	20.0335	22.8736	20.1625	28.2492	20.1678	26.1925	19.1256	21.4963	19.2412	25.9683	23.1576	21.5619	23.5371
FBgn0003410	sina	chr3L:16846850-16851812	20.8407	18.4335	15.2099	18.4732	16.8592	18.6124	19.0476	19.2361	20.2862	21.1356	18.9531	19.1896	18.0584	16.0433	18.1262	18.6041	17.4876	19.0122	18.7657	19.5352	19.9113	19.3285
FBgn0003411	sisA	chrX:11215611-11216390	0	0	0	0.345741	0	0	0	0	0	0.3227	0	0	0	0	0	0.707154	0	0	0.264444	0	0	0
FBgn0003415	skd	chr3L:20985913-21020534	10.6195	10.6054	10.8335	11.6511	10.8605	11.7034	10.5128	10.7497	12.3645	11.7008	9.37551	10.7081	11.0472	10.6264	11.8608	11.4008	9.07434	9.90803	10.1566	10.8278	10.5143	9.50266
FBgn0003416	sl	chrX:16244347-16250515	12.2622	11.6874	12.9259	11.7342	13.7395	14.3132	12.5943	12.916	14.8825	12.6597	10.3095	11.5093	13.0945	10.0925	12.0149	13.9572	8.30514	11.6667	9.85254	11.3848	11.6824	9.66998
FBgn0003423	slgA	chrX:21245028-21256186	0.698256	0.339118	0.889706	0.485605	0.751324	0.586529	0.479066	0.469601	0.172154	0.572653	0.511335	0.546716	0.746109	0.729013	0.317786	0.401437	1.06211	0.383432	0.247608	0.333565	0.350895	0.244567
FBgn0003429	slo	chr3R:20488212-20537317	0	0	0	0	0	0	0.0561033	0.0617559	0	0.0304459	0	0.0610773	0	0	0	0	0	0.0784617	0	0	0	0
FBgn0003430	slp1	chr2L:3825674-3827099	0	0.128139	0	0	0	0	0	0	0	0	0	0	0	0	0	0	0	0	0	0	0	0
FBgn0003435	sm	chr2R:15405368-15519013	2.97059	2.89759	3.43794	3.27586	3.98471	4.86124	3.60743	2.88867	3.32919	5.42488	2.38632	2.61583	3.25691	3.17593	4.91346	3.47411	2.06007	2.14217	3.52216	3.06185	3.45018	3.06964
FBgn0003444	smo	chr2L:277581-282167	6.82592	8.38619	8.21142	8.3772	8.67177	10.2068	8.45498	7.30115	10.07	8.98216	8.29754	9.08568	7.77775	9.07497	9.51093	9.38797	9.15685	9.35396	8.77755	8.67663	9.31043	5.4484
FBgn0003447	sn	chrX:7858056-7880634	0.139101	0.356622	0.178532	0.492311	0.247743	0.300501	0.148949	0.253162	0.169047	0.232581	0.43297	0.242802	0.0565545	0.157174	0.121367	0.278501	0.314229	0.169315	0.183151	0.211165	0.0732973	0.507955
FBgn0003448	sna	chr2L:15476592-15478260	0	0	0	0	0	0	0	0	0	0	0	0	0	0	0	0	0	0	0	0	0	0
FBgn0003449	snf	chrX:5203274-5204534	41.1173	42.0664	38.7768	35.5644	39.6996	45.8656	40.3278	40.9548	35.0314	37.5002	35.6248	33.6548	46.474	30.877	40.8417	36.6977	47.6874	35.8374	50.6318	53.9312	51.6754	50.5074
FBgn0003450	snk	chr3R:8865886-8868492	0.177862	0.501083	0	0.171895	0.134382	0.388901	0	0.17551	0	0.332064	0.235355	0	0.139123	0.248797	0	0.189572	0	0.274517	0.13008	0.170807	0.179087	0
FBgn0003459	stwl	chr3L:14396029-14403039	10.7697	10.8477	10.0881	12.1627	9.42832	12.0113	10.5832	11.7486	12.1725	11.8321	9.41181	9.91584	9.6568	10.141	10.7219	10.2702	8.20105	9.32799	10.4518	10.4553	10.6039	8.05785
FBgn0003460	so	chr2R:3306854-3322377	0	0	0	0.0587773	0	0	0	0	0	0.0559396	0	0.13197	0.0460013	0	0	0	0	0	0	0.0604361	0	0
FBgn0003462	Sod	chr3L:11105380-11106840	303.61	272.932	280.486	292.197	391.316	397.697	335.616	361.89	296.112	365.359	294.079	339.819	408.025	220.686	322.689	289.093	322.867	266.081	334.628	302.249	327.885	267.573
FBgn0003463	sog	chrX:15497315-15527467	1.1975	1.05576	0.84178	0.474667	0.375299	0.476681	0.39612	0.557283	0.293878	0.401747	0.631545	0.454934	0.473065	0.259187	0.540729	0.520473	0.44248	0.537946	0.4814	0.677735	0.580411	0.536391
FBgn0003464	sol	chrX:21221306-21228939	13.7182	12.3367	13.7919	12.4703	12.8995	14.253	12.5774	11.967	11.6525	13.0367	10.5711	10.8018	12.7825	9.90287	15.4125	11.5536	10.0278	10.1239	13.3727	12.8989	14.3987	11.0183
FBgn0003475	spir	chr2L:20311218-20348386	4.16471	3.27045	4.74588	4.72586	7.76497	7.68509	7.20754	5.72947	5.38475	5.10452	4.47027	5.01648	5.79087	4.14839	6.24802	3.71227	4.12682	5.24754	5.72689	5.08275	6.00903	4.42853
FBgn0003479	spn-A	chr3R:25880417-25881759	12.7816	12.4712	12.8	13.7981	12.5124	11.6565	10.2705	13.3881	12.1623	15.9323	9.51571	12.9244	15.1654	9.61655	14.1462	11.264	8.2342	9.29078	14.1137	13.7245	11.1699	11.1749
FBgn0003480	spn-B	chr3R:10153772-10155330	1.01759	2.38377	2.09443	2.68246	2.36643	2.10429	1.07022	1.83898	1.83697	1.75475	2.04112	1.89414	2.8059	1.24603	1.94916	1.8745	2.75045	1.93493	2.27825	1.91766	1.65481	2.84044
FBgn0003482	spn-D	chr3R:22991437-22992844	2.38001	5.76915	3.72618	4.19865	3.46019	3.03008	4.09546	2.49295	4.89563	1.73437	2.17892	1.65901	1.78713	1.70183	3.44877	2.15166	4.37449	2.89286	3.15	2.68231	3.6002	1.62293
FBgn0003483	spn-E	chr3R:11663140-11670137	5.93784	5.94077	5.00323	5.6001	6.00743	7.00162	5.3106	5.66349	5.78237	5.65773	4.95192	4.71293	5.61849	5.50218	5.71792	6.04324	4.37228	3.16605	4.49663	5.54886	5.83358	4.42567
FBgn0003486	spo	chr3L:5583182-5585671	0.297636	0.809675	0.201187	0.498036	0.473498	0.8982	0.486389	1.23615	0.682846	0.460045	0.243875	0.553766	0.264912	1.26249	0.550154	0.943485	0.239475	0	0.681397	0.775541	0.159634	0.234403
FBgn0003495	spz	chr3R:22890711-22895792	200.758	195.267	209.329	224.369	256.023	274.436	230.087	227.517	233.983	237.694	200.977	228.938	281.804	197.859	242.238	219.552	189.768	180.697	247.56	224.841	239.469	205.349
FBgn0003499	sr	chr3R:13916524-13961305	0.0896927	0.115113	0.0726977	0.0562606	0.0472656	0.163077	0	0.168081	0	0.194586	0.108874	0.0465469	0.0677163	0.245964	0.0593111	0.0417877	0.0360141	0.141386	0.0358797	0.0462415	0.0913773	0
FBgn0003502	Btk29A	chr2L:8258372-8301079	12.135	9.915	11.4379	10.544	12.1171	12.6435	10.3279	13.5957	12.5865	12.9816	10.6041	12.0425	10.9445	9.46531	12.0574	11.5059	6.87407	10.443	10.866	11.5823	10.1563	9.06255
FBgn0003507	srp	chr3R:11811873-11829803	130.078	118.796	143.113	140.418	151.392	168.281	157.355	139.664	128.224	163.507	114.14	132.132	146.05	130.24	165.068	117.782	113.203	119.904	159.971	150.487	148.919	129.34
FBgn0003510	Sry-alpha	chr3R:25866938-25868793	3.57393	2.40407	3.43791	2.87766	1.91697	1.53429	0.750963	2.23141	3.13049	2.40509	1.90291	1.8918	3.03122	2.26362	2.67367	2.77141	1.45374	1.10544	3.16598	2.90304	3.45708	3.61079
FBgn0003511	Sry-beta	chr3R:25865440-25866753	9.18423	6.20446	6.07488	8.80652	7.61069	9.1263	8.49536	7.66475	8.11609	7.38927	5.8599	7.3789	7.76019	9.0556	8.24999	5.80073	8.56157	5.4263	7.68369	5.25431	8.7106	6.13829
FBgn0003512	Sry-delta	chr3R:25869062-25870608	21.0185	19.1342	19.5378	18.7879	19.7654	19.0973	18.6721	18.2643	16.8155	20.3035	15.9637	16.6232	20.4358	16.107	22.3867	16.9409	18.4863	16.1323	22.8995	19.846	20.2197	18.6918
FBgn0003513	ss	chr3R:12200155-12229412	0	0.0394761	0	0.0410032	0	0	0	0.0410259	0	0.033524	0.0449243	0	0	0	0	0	0	0.0666016	0	0	0	0
FBgn0003514	sqh	chrX:6117093-6119173	226.317	215.935	185.839	218.994	232.01	239.16	223.487	206.774	199.197	196.879	172.696	175.064	232.577	168.01	213.795	204.681	200.323	196.569	232.936	201.759	217.681	205.454
FBgn0003515	st	chr3L:16490750-16493560	1.88911	0.860886	0.820943	1.43276	1.85091	1.57247	0.803836	0.512251	1.28036	2.32149	0.359277	0.730537	1.02895	0.961048	1.09846	1.17106	0.958673	1.21008	0.76345	1.58197	0.65963	1.40199
FBgn0003517	sta	chrX:1375829-1377446	1325.4	1191.98	1103.54	1165.36	1238.59	1326.9	1151.75	1248.01	945.349	1245.52	971.999	1115.18	1300.67	966.448	1269.78	990.644	1191.09	1004.3	1359.75	1282.29	1442.31	1249.54
FBgn0003520	stau	chr2R:14005400-14013284	7.71174	7.95365	8.11661	8.96284	9.50325	9.88672	8.95626	8.90056	8.22405	8.19805	7.01544	7.68169	8.2247	6.52842	8.10758	8.24583	6.50562	8.34876	8.71052	7.14726	7.10715	6.3041
FBgn0003525	stg	chr3R:25077547-25081522	323.181	305.019	320.372	313.446	245.988	249.556	240.683	299.609	281.168	295.751	234.622	258.308	276.588	283.852	350.529	314.28	270.964	266.912	350.27	349.515	341.68	285.581
FBgn0003527	stil	chr2R:8457871-8459388	0.492302	0.488486	0.984791	1.30316	0.76035	0.547122	0.267306	1.51542	0.25662	1.45608	1.08345	0.858138	0.821168	0.383909	0.237964	0	1.1403	0.814423	1.32107	0.740665	1.04695	0.399925
FBgn0003545	sub	chr2R:13633004-13635583	13.3634	11.5851	14.5707	14.6404	16.1119	14.9349	13.1587	14.0696	16.4024	15.1274	13.1602	11.4075	15.9881	13.4757	17.9336	14.489	19.4567	11.7594	15.7328	13.5179	15.8089	12.4519
FBgn0003557	Su(dx)	chr2L:2037713-2044372	19.5588	17.2668	19.7354	20.9686	29.1471	28.8846	29.6965	23.5665	23.0776	25.1636	22.2498	24.3789	27.298	17.3069	21.4378	18.202	16.1826	19.4104	22.9066	23.1222	19.5879	16.5293
FBgn0003559	su(f)	chrXHet:75588-80249	23.1718	23.7939	17.9392	21.4636	27.5774	29.8896	29.8027	26.5948	27.3279	28.3337	25.7719	23.8603	27.4847	19.3412	24.4439	23.4409	23.5167	16.7149	23.7537	24.8314	20.5394	18.734
FBgn0003567	su(Hw)	chr3R:10130176-10134311	32.9418	31.9198	30.6536	34.5661	31.421	32.3894	27.9324	31.552	30.2225	31.7227	25.1466	26.7285	33.444	26.0872	34.8266	29.4773	24.2915	25.0276	34.4466	31.6943	30.7491	25.7488
FBgn0003575	su(s)	chrX:529922-537793	14.8622	14.3262	12.4373	12.5538	10.9844	12.4003	10.7243	12.0614	12.6899	12.016	11.5006	11.9005	13.609	11.3647	14.2811	11.4997	10.5257	10.8742	13.0894	13.3436	14.2248	11.4801
FBgn0003598	Su(var)3-7	chr3R:9090085-9095760	8.05802	7.66934	8.30473	8.82079	8.46208	8.80577	8.68752	8.08785	8.49065	9.2929	7.57073	6.77462	8.78996	7.17008	9.28732	8.17598	5.67468	7.354	8.17973	7.0394	8.8525	6.96464
FBgn0003607	Su(var)205	chr2L:8209625-8211122	140.846	146.54	133.028	140.674	139.769	151.731	120.972	133.623	131.809	130.081	113.883	132.787	140	113.228	162.208	120.258	123.29	125.611	167.333	140.488	142.315	122.947
FBgn0003612	Su(var)2-10	chr2R:5003626-5009505	69.4544	70.4855	71.7729	78.0718	72.0855	79.4332	73.8302	72.5413	74.4018	85.3666	57.7781	68.4079	78.2086	60.3437	84.9288	67.0116	66.3154	63.8957	79.7267	74.5985	82.2746	64.7816
FBgn0003638	su(w[a])	chrX:906811-940073	23.0203	20.4417	21.9206	26.4423	29.7079	30.0497	27.3456	25.1388	21.1831	25.2679	22.4791	20.5062	26.705	20.9437	24.8412	23.7542	23.3562	18.2732	29.381	25.2861	24.9677	25.5093
FBgn0003651	svp	chr3R:8084458-8128507	0.0653219	0	0.0853615	0.0652824	0	0	0	0	0	0	0	0	0	0	0.0618821	0	0	0	0	0	0	0
FBgn0003654	sw	chrX:20099034-20107456	13.9989	11.8069	9.3745	12.5082	14.5632	12.3354	12.1971	12.0016	11.5462	12.7959	10.7786	12.1951	13.0995	10.3083	13.7852	10.875	10.7079	9.19112	13.4903	10.0652	13.4038	11.5488
FBgn0003655	swa	chrX:6257450-6259741	1.60021	1.04231	0.885585	1.77929	1.44213	1.3279	1.36637	1.67774	1.13111	1.39733	0.786606	0.882341	1.33917	0.86203	1.26388	0.924258	2.77573	0.62887	2.00135	1.20224	1.56047	1.27554
FBgn0003656	sws	chrX:7850852-7862269	9.78964	8.66448	10.7081	8.28365	11.8797	11.1385	9.79698	9.40224	8.88157	9.8006	8.60812	10.4772	10.0797	9.72994	10.2447	8.55265	8.15606	6.95707	12.6827	11.8389	11.351	9.02972
FBgn0003660	Syb	chr2R:6136939-6139922	315.611	297.98	216.913	252.355	307.272	321.369	254.562	251.785	229.3	241.836	215.018	231.521	286.973	235.903	269.411	224.583	216.989	162.316	285.116	254.99	256.413	217.116
FBgn0003676	T-cp1	chr3R:18314826-18317161	312.282	282.833	256.801	274.157	276.742	280.724	271.726	285.078	238.825	278.397	234.17	248.257	275.078	230.922	296.095	274.421	276.869	227.317	318.422	268.836	299.5	260.708
FBgn0003683	term	chr3L:18585402-18586871	0	0	0	0	0	0	0	0	0	0	0	0	0	0	0	0	0	0	0	0	0	0
FBgn0003687	Tbp	chr2R:17573696-17575147	17.7347	20.6325	15.014	20.04	16.4275	16.9291	13.551	18.1801	15.2641	21.2253	13.6111	15.8431	17.9385	14.1907	21.0356	15.0241	16.666	16.5855	19.6078	14.3506	19.0064	14.7815
FBgn0003701	thr	chr2R:13748777-13753468	4.83643	4.64267	4.80968	4.96677	6.49003	6.20282	4.88489	5.4021	5.68664	5.6713	4.11524	5.52083	5.5774	4.95858	5.42797	5.99656	3.71272	4.73103	5.761	5.45334	4.699	3.40066
FBgn0003710	tipE	chr3L:4188498-4193788	0.101265	4.88423e-07	0.237165	3.60735e-07	0	0.150425	0.14036	0.155188	0.113578	0.352092	0.0331882	0.120198	1.31958e-07	0	0.0814863	0.0395305	0	1.24215e-07	5.47161e-08	0.0873046	0.0624949	1.3368e-06
FBgn0003714	tko	chrX:2336345-2338009	55.0272	42.684	34.0529	45.3342	45.8788	48.1347	40.7203	41.0504	36.1192	43.1748	37.2386	37.9159	43.5726	43.7672	40.9245	41.0034	45.3351	27.3687	52.5229	53.0159	48.3301	35.4005
FBgn0003716	tkv	chr2L:5218999-5271384	16.9648	17.865	17.897	21.7269	20.2659	20.8286	21.8051	19.0996	16.6963	23.0421	17.8541	18.4529	21.2082	13.5642	20.4633	19.8417	17.1119	16.2967	21.2686	16.1145	20.4579	15.1151
FBgn0003719	tld	chr3R:20575452-20579232	0	0	0	0	0	0.0552569	0	0	0.0764481	0.0718333	0	0	0	0	0.0708684	0	0	0	0	0	0	0
FBgn0003720	tll	chr3R:26678036-26680122	0	0.108195	0	0	0	0	0	0	0	0	0	0	0	0	0	0	0	0	0	0	0	0
FBgn0003721	Tm1	chr3R:11107092-11134501	183.067	168.041	152.127	166.788	166.426	171.527	164.421	156.609	157.255	170.056	139.227	154.977	169.806	141.414	172.175	156.713	135.225	125.747	177.351	171.492	157.54	155.187
FBgn0003731	Egfr	chr2R:17409924-17447482	0.0400057	0.0348705	0.0515929	0	0	0	0	0	0.0806427	0.0384404	0.0562461	0.0459822	0.0642375	0.0602889	0	0	0	0	0.0290407	0	0.0408021	0
FBgn0003732	Top2	chr2L:19447364-19453490	51.9472	53.3738	51.862	57.3519	59.01	62.8235	64.3935	56.0315	58.543	64.5418	43.6447	55.4344	62.1241	50.2386	61.8507	56.4728	47.2348	51.7277	65.6142	56.4572	58.7411	51.4517
FBgn0003733	tor	chr2R:3592687-3596689	0.49	0.0710416	0	0.217318	0.218578	0.158108	0.0758236	0	0.072274	0	0	0.0809829	0.0571336	0	0.0665247	0.155405	0	0.114023	0.0520167	0.141236	0	0.222741
FBgn0003741	tra	chr3L:16583158-16584150	3.52755	6.82677	6.35555	4.84501	9.31526	8.02463	9.01914	8.84708	4.76026	7.17302	9.40099	7.19375	10.6684	4.89768	7.43925	8.49433	5.9671	8.2675	11.4355	10.9812	10.8185	12.1366
FBgn0003742	tra2	chr2R:10489508-10491842	26.1057	30.8016	25.6683	24.3751	29.0185	30.7501	27.9997	25.64	26.532	32.9757	24.4961	25.6713	30.0206	26.8219	27.1343	31.6885	28.8367	20.3916	31.811	28.6426	26.5178	28.6118
FBgn0003744	trc	chr3L:19823963-19827404	31.6656	32.0607	30.0147	31.7402	30.0503	33.9871	30.4289	31.8478	28.8878	30.3754	25.0269	28.8704	28.9263	26.0446	33.8405	29.0716	23.5528	26.33	32.0839	29.3468	25.9473	21.743
FBgn0003747	Gr5a	chrX:5574649-5576521	0.397761	0	0.265558	0	0	0.144789	0	0	0.202112	0.193724	0	0	0.161179	0.298779	0.191664	0	0	0	0	0.366288	0	0
FBgn0003748	Treh	chr2R:16961522-16976450	32.2009	33.5722	30.3095	35.4374	58.209	55.2017	56.4925	48.9004	41.0451	50.0583	42.3196	46.6233	47.9958	26.2489	36.1855	31.9317	29.67	31.3682	37.0437	34.4264	34.2692	30.5512
FBgn0003751	trk	chr2L:10271442-10272324	0.380082	0.380665	1.48697	1.21915	0.596364	0.282028	1.65628	0.773128	1.98739	1.10355	1.68581	0	0.63506	1.1847	1.46681	1.3224	0	0.626616	1.46236	2.29016	2.82146	1.21163
FBgn0003861	trp	chr3R:25740242-25746011	0.100243	0	0	0	0.0382651	0	0	0	0	0	0	0	0	0	0	0.0526061	0	0	0.0383447	0	0	0
FBgn0003862	trx	chr3R:10089079-10112625	8.1917	8.08416	7.84249	8.39115	7.88186	8.78178	9.59348	7.90861	9.46328	10.0447	7.3885	8.50323	8.57044	8.53486	9.17293	8.28391	5.23319	7.54191	8.26994	8.44299	8.29571	6.69166
FBgn0003863	alphaTry	chr2R:7231764-7232624	1.43964	0	0	0	0	0	0	0	0	0	0	0	0.285691	0	0	0.392191	0	0	0	0	0	0.558255
FBgn0003865	tsg	chrX:11882094-11882981	0	0	0	0	0	0	0	0	0	0	0	0	0	0	0	0	0	0	0	0	0	0
FBgn0003866	tsh	chr2L:21828592-21837011	15.7607	17.4424	16.6871	15.0702	17.8003	19.4353	17.6083	19.7221	18.2075	18.9689	15.8376	17.8466	18.827	14.7705	18.6827	16.8674	13.6574	16.0193	17.8482	17.6618	18.667	13.9205
FBgn0003867	tsl	chr3R:17603835-17608258	0	0	0	0.158357	0	0.110522	0	0.206701	0	0.196459	0	0	0	0	0	0	0	0	0	0	0	0
FBgn0003870	ttk	chr3R:27539588-27561114	25.6065	28.1322	26.0692	30.5354	33.5034	36.0842	30.215	32.2906	35.2105	36.3909	29.0253	31.7201	32.6857	28.0899	31.8948	30.2969	25.7998	30.2713	31.5735	32.3854	30.9178	25.7443
FBgn0003882	tub	chr3R:213463-215535	38.4691	38.3003	31.6089	35.4588	38.7824	44.0034	37.4567	32.1913	38.4682	36.7362	30.6622	33.5222	39.7989	28.0753	35.1985	32.2104	29.2177	25.7448	35.9937	31.6747	33.0693	28.3977
FBgn0003884	alphaTub84B	chr3R:2912320-2914561	1453.92	1307.62	1218.87	1225.72	1404.61	1437.64	1300.74	1329.32	1099.17	1323.18	1031.52	1157.28	1287.62	1104.63	1435.6	1196.05	1244.15	1048.62	1395.76	1222.6	1383.77	1203.08
FBgn0003885	alphaTub84D	chr3R:3356474-3358454	126.441	123.252	118.718	121.761	133.756	138.007	123.129	128.584	112.198	125.078	112.546	112.566	127.299	110.343	136.374	129.072	128.033	105.586	144.621	126.772	140.029	124.41
FBgn0003886	alphaTub85E	chr3R:5556942-5558972	1.78789	0.46265	0.206656	1.44418	1.49495	1.31219	1.01017	1.14263	1.08834	0.615232	0.848015	0.717951	1.26937	0.457413	0.949455	0.865811	0.945787	0.252684	0.59023	0.930912	1.3193	0.506721
FBgn0003887	betaTub56D	chr2R:15334823-15339105	946.573	887.785	934.413	978.565	978.739	1054.69	963.258	979.667	800.296	990.587	819.647	807.135	1035.14	887.595	1143.46	946.353	946.234	817.452	1109.21	972.421	1102.31	985.556
FBgn0003888	betaTub60D	chr2R:20193403-20200622	314.499	292.487	278.899	291.988	296.643	308.544	283.885	292.052	268.817	307.863	242.201	264.902	308.489	263.681	345.502	267.852	262.28	226.468	323.387	286.941	317.55	254.646
FBgn0003889	betaTub85D	chr3R:5234104-5236004	4.47983	4.11517	3.89873	4.31482	5.25375	5.43583	3.49907	3.26342	3.56217	3.82362	3.24024	2.87846	3.89231	3.15179	4.0535	2.88763	3.92902	3.39796	4.26706	3.42663	4.19083	3.04046
FBgn0003890	betaTub97EF	chr3R:23792729-23814106	31.3931	32.3586	23.6508	24.3217	28.0511	26.8822	25.7425	29.9844	25.5583	29.4118	20.2777	20.2015	30.2191	24.4481	30.7188	25.2979	24.4026	25.2345	30.9805	30.2247	34.3277	25.1283
FBgn0003891	tud	chr2R:17070826-17080418	28.2322	30.8485	29.1596	30.4261	33.9972	37.2826	36.3519	32.2468	33.3433	33.7709	26.6504	28.4154	30.5725	26.1988	29.3267	32.602	23.3152	26.4482	28.0821	28.7662	26.6523	21.7385
FBgn0003892	ptc	chr2R:4537153-4552728	6.73485	7.84161	7.50169	7.14066	8.20477	9.36075	8.53189	7.47073	8.19435	8.05037	5.89385	7.41022	8.58549	6.11844	8.68607	7.24991	7.15105	5.72436	7.55134	7.56097	8.16936	7.64591
FBgn0003896	tup	chr2L:18859506-18881261	0	0	0	0	0	0	0	0	0	0.0670699	0	0	0	0	0	0.0746901	0	0	0	0.0697062	0	0.108679
FBgn0003900	twi	chr2R:18872896-18935848	71.8916	59.1795	66.1226	69.3894	81.7857	82.6228	74.934	64.876	51.2439	68.7386	51.1674	59.8181	73.6292	53.4581	89.2162	59.7293	68.516	61.4855	78.3927	80.9894	78.2201	71.8798
FBgn0003916	snRNA:U1:21D	chr2L:901490-901654	446.661	772.028	0	339.363	328.289	298.692	143.656	206.341	431.462	254.092	808.123	651.132	663.079	471.614	174.988	171.704	91.7811	95.7902	403.191	326.415	375.82	0
FBgn0003920	snRNA:U2:14B	chrX:16148704-16148896	24.6717	146.825	0	63.5953	58.3234	27.3557	38.0172	37.5288	29.3663	48.9754	20.3717	138.942	127.407	0	32.8844	31.5879	0	20.944	51.9614	55.4973	50.9368	0
FBgn0003922	snRNA:U2:38ABa	chr2L:19815613-19815805	24.6717	26.6955	32.5518	25.4381	19.4411	27.3557	25.3448	37.5288	14.6831	36.7315	81.4866	46.314	74.3208	62.0464	32.8844	31.5879	0	0	43.3012	11.0995	25.4684	0
FBgn0003923	snRNA:U2:38ABb	chr2L:19812645-19812836	49.4064	53.5045	0	25.581	29.3387	18.4055	0	0	0	24.7401	20.2875	61.8575	21.3276	41.2936	0	31.5957	0	0	43.402	11.2138	12.871	0
FBgn0003926	snRNA:U3:22A	chr2L:1432710-1432921	0	0	0	0	0	10.4772	0	0	0	7.29456	0	9.14715	6.29037	10.9323	0	0	0	0	5.23234	0	0	0
FBgn0003930	snRNA:U4:39B	chr2L:21215035-21215178	131.04	87.6929	0	41.7662	33.5499	62.0192	43.6778	83.4541	0	0	119.778	0	102.146	62.6225	117.87	48.864	0	0	124.347	81.6974	87.691	66.3312
FBgn0003931	snRNA:U4:38AB	chr2L:19810733-19810875	0	37.4311	0	0	0	27.3337	38.2717	0	0	0	51.8276	42.9955	88.1415	0	106.708	0	0	0	0	37.616	75.7687	0
FBgn0003933	snRNA:U5:14B	chrX:16148040-16148150	0	0	0	0	0	0	0	0	0	0	0	0	0	0	0	0	0	0	0	0	0	0
FBgn0003934	snRNA:U5:23D	chr2L:3048700-3048831	0	0	0	0	0	0	93.284	0	0	0	0	0	0	0	0	0	0	0	60.9027	0	0	0
FBgn0003935	snRNA:U5:34A	chr2L:13244847-13244974	0	0	135.106	111.66	0	0	107.739	209.132	0	0	0	0	90.6084	179.28	0	0	0	0	0	0	0	0
FBgn0003936	snRNA:U5:35D	chr2L:15751556-15751682	0	0	0	116.668	82.9166	74.4392	0	0	0	0	0	0	0	0	0	147.011	0	0	0	92.9015	108.913	0
FBgn0003938	snRNA:U5:63BC	chr3L:3090800-3090923	0	129.283	0	0	93.2449	0	0	0	0	0	214.729	155.326	0	0	0	0	0	0	83.609	104.656	0	0
FBgn0003941	RpL40	chr2L:4227698-4228561	3170.61	2900.23	2299.08	2587.13	3112.45	2983.26	2645.59	2815.58	2397.06	2593.09	2508.57	2565.93	3091.87	2496.22	2752.62	2436.46	2720.45	2036.53	2985.93	3110.04	3128.19	2260.49
FBgn0003942	RpS27A	chr2L:10408351-10410456	1724.28	1685.91	1277.79	1398.77	1612.62	1604.62	1441.14	1507.32	1460.58	1478.78	1308.2	1460.6	1744.75	1366.79	1463.63	1271.61	1440.9	1094.01	1731.39	1626.83	1735.1	1030.75
FBgn0003943	Ubi-p63E	chr3L:3899258-3903184	146.748	153.924	185.732	183.729	252.389	278.818	299.445	209.526	201.571	247.318	177.682	189.663	236.139	159.621	214.359	175.759	166.611	201.817	228.174	189.003	195.952	189.302
FBgn0003944	Ubx	chr3R:12482344-12560148	0	0	0	0.1325	0	0	0	0	0	0	0	0	0	0	0	0	0	0	0	0	0.0876298	0
FBgn0003950	unc	chrX:20982440-20987941	0.951599	1.19075	1.53922	1.67939	1.41615	1.35573	1.71354	1.32128	1.2913	1.55303	1.15153	1.66106	1.90354	1.37991	2.09673	1.77094	1.51462	0.884025	1.7766	1.47734	1.73164	1.52153
FBgn0003961	Uro	chr2L:7780084-7781415	0	0.195131	0.255725	0.199586	0	0.148946	0	0	0.198395	0.386509	0.275006	0	0.161515	0.296489	0	0	0	0	0	0.204332	0	0
FBgn0003963	ush	chr2L:476219-540560	45.3455	44.305	43.3514	45.928	35.106	42.6765	37.1653	52.1484	42.3443	48.7421	33.4197	37.6989	45.0713	35.9813	48.7494	41.9366	36.1485	37.3973	47.4042	50.1652	50.2787	46.3009
FBgn0003964	usp	chrX:1932830-1936344	13.9951	15.25	15.5459	14.7879	15.9808	16.1301	14.0529	13.6144	14.3765	15.2344	14.0365	15.2337	15.6606	13.7653	18.4446	13.8535	14.9236	12.867	18.3322	14.2533	14.8136	14.2222
FBgn0003965	v	chrX:10818004-10819664	0	0	0	0	0	0	0	0	0	0.380946	0	0	0	0	0.19702	0	0	0	0	0	0	0.328556
FBgn0003969	vap	chrX:15893983-15899845	16.5759	17.5962	13.7612	16.382	16.1337	15.6159	13.2432	14.3989	13.9778	17.4923	13.8261	17.2894	14.9124	13.8547	15.7665	16.1596	15.1872	12.8814	15.9469	13.7126	15.3954	11.1016
FBgn0003975	vg	chr2R:8772136-8786890	0.0560021	0.102692	0.138967	0.0524168	0.0413399	0.078748	0	0	0	0.0505983	0	0	0	0	0.0521476	0.112701	0	0	0	0	0	0
FBgn0003977	vir	chr2R:19247714-19253878	7.37564	7.44689	7.40146	7.74785	8.32543	7.19623	7.67188	7.30784	6.82965	8.93774	6.02646	7.51441	8.42834	5.86716	9.36031	7.53924	7.05256	6.93403	8.70392	7.97486	7.75594	8.40154
FBgn0003978	vls	chr2L:20064260-20065679	24.7098	20.6172	20.1492	22.0772	21.7104	21.3273	17.3869	24.7947	18.8352	25.5311	20.2854	26.0358	24.7909	17.9733	20.9792	21.5412	28.5477	16.1876	24.9179	19.6345	21.9396	21.9186
FBgn0003979	Vm26Aa	chr2L:5959595-5960340	3.98257	0.917478	1.21607	0.654485	0.726596	0.495749	0.505601	0.475934	0.836395	0.630419	1.10788	0.516792	0.705062	0	0.965737	0	0	0.745373	0.351509	0	0.988254	0.765835
FBgn0003980	Vm26Ab	chr2L:5957003-5957639	1.30263	0	0	0.39264	0.654325	0.308376	0	0	0.358813	0	0	0	0.295892	0	0	0.407901	0	0	0.592166	0.411542	0	0
FBgn0003983	Vm34Ca	chr2L:13411140-13411631	5.3945	0.839885	2.30127	0.877965	0.682183	0.641103	0	0.903917	0	0	0	0	0.690487	0	0.880074	0	0	1.42012	0.640911	0	0.940816	0
FBgn0003984	vn	chr3L:5806437-5838764	1.08666	1.75574	1.37625	1.26952	1.21196	1.57546	1.53087	1.22486	1.41041	1.98485	1.12138	1.58356	1.09705	1.76538	1.62967	1.28264	1.56916	1.697	1.70746	1.42054	1.49043	1.27453
FBgn0003996	w	chrX:2684631-2690499	0	0.101614	0	0	0	0	0	0	0	0	0	0	0	0	0	0	0	0.338894	0	0	0	0
FBgn0003997	W	chr3L:18160844-18178741	0.409591	0.512726	0.194666	0.414286	0.309252	0.128779	0.253793	0.438952	0.445495	0.211875	0.0949723	0.278193	0.478469	0.208715	0.403907	0.222	0.218113	0.592614	0.329177	0.407523	0.183008	0.176732
FBgn0004003	wbl	chr2R:15136899-15138422	0	0	0	0	0	0	0.204501	0.26126	0.254948	0	0.358495	0.209687	0	0	0	0	0	0	0.19657	0.269253	0.277917	0.617521
FBgn0004009	wg	chr2L:7307158-7316265	0	0	0	0	0	0	0	0	0	0.0763827	0	0	0	0	0	0	0	0	0	0	0	0
FBgn0004028	wupA	chrX:17999600-18010955	0.673434	0	0	0	0.503405	0	0	0	0.448575	0.421263	0	0.251007	0.189484	0	0	0	0	0	0.171121	0	0	0
FBgn0004034	y	chrX:250541-255278	0.163263	0	0	0.175261	0.128988	0.120637	0	0	0.183844	0.165281	0	0	0	0	0.149763	0.208373	0	0	0	0	0	0
FBgn0004045	Yp1	chrX:9947843-9949531	7.16393	0	0.31463	1.93542	0.286874	0.281132	0.272891	0.244441	0	0	0	0	0.0960653	0.344198	0.125148	0.121248	0	0	0	0	0	0.207557
FBgn0004047	Yp3	chrX:13653578-13655580	10.1492	2.37058	0.984471	4.005	3.05314	4.20639	3.19855	1.64287	2.45821	2.15698	1.70299	2.64078	2.06558	1.58466	2.18796	2.04712	1.48223	1.22131	2.1026	2.37369	2.12621	2.25251
FBgn0004049	yrt	chr3R:9254588-9260706	7.79176	7.53734	6.57317	7.40585	7.29485	7.79668	6.65185	7.23464	6.57867	7.34467	5.82158	6.66788	6.88524	6.61853	7.77714	6.31255	6.46199	5.81176	7.1966	6.71269	7.75307	5.32094
FBgn0004050	z	chrX:2341801-2344583	17.9542	17.3006	16.8344	15.5744	16.6867	18.5671	14.2032	16.3631	13.8597	17.662	11.9687	13.2556	15.3198	11.5765	18.6058	13.7243	15.2162	15.1841	18.0757	19.4994	19.2668	16.6664
FBgn0004052	Z600	chr3L:15502160-15502613	0	0	0	0	0	0	1.79596	0	0	0	0	0	0	0	0	0	0	0	0	0.924579	0	0
FBgn0004053	zen	chr3R:2578585-2579916	0	0.160178	0	0	0	0	0	0	0	0	0	0	0	0	0	0	0	0	0	0	0	0
FBgn0004054	zen2	chr3R:2568856-2569858	0	0	0	0	0	0	0	0	0	0	0	0	0	0	0	0	0	0	0	0	0	0
FBgn0004055	uzip	chr2R:20899584-20919260	17.8211	21.152	17.8632	17.1176	14.8001	17.4488	12.2082	16.2737	17.4253	18.9525	13.5513	17.2777	18.7985	14.8312	17.8733	17.1937	16.5976	13.6914	17.5291	15.5879	17.3312	15.5094
FBgn0004057	Zw	chrX:19561284-19566386	6.46722	7.24984	6.08246	6.09238	16.1379	16.2723	14.8006	10.6752	7.60176	9.17231	8.44337	8.80998	10.5357	6.6322	8.33234	8.42377	8.10811	8.73978	10.7404	6.43631	6.88767	5.06846
FBgn0004066	Prosalpha4	chrX:16170302-16171620	96.6632	103.391	76.2587	92.965	100.866	101.99	85.1825	87.9797	82.2121	96.4507	77.1548	83.92	99.7765	84.1017	94.086	81.487	77.9079	72.5594	94.4257	94.8676	99.4165	69.245
FBgn0004087	Dhfr	chr3R:12306888-12307600	35.2457	25.5335	23.2535	20.6568	24.3048	25.2147	27.8023	27.1098	26.7841	21.2987	18.2063	30.3163	31.3778	17.5361	31.7122	22.8797	16.7089	14.7699	23.0053	20.8202	27.2605	16.4215
FBgn0004101	bs	chr2R:20230383-20263996	7.58842	6.7511	6.838	8.7251	8.4307	10.0855	7.72911	7.1951	6.88876	7.63271	6.25387	6.18571	6.26835	6.63054	8.94926	6.7474	7.98989	7.18712	8.59379	8.67019	9.64472	8.18625
FBgn0004102	oc	chrX:8524191-8544714	0	0	0	0	0.0650107	0.0309936	0	0	0	0	0	0	0	0	0	0	0	0	0	0	0	0
FBgn0004103	Pp1-87B	chr3R:8249342-8251639	189.002	176.961	172.031	179.574	192.223	193.906	179.197	181.937	170.552	174.105	146.57	164.914	190.926	156.641	194.633	169.835	153.976	144.267	208.385	187.201	187.8	154.655
FBgn0004106	cdc2	chr2L:10384738-10386262	60.3653	63.6905	60.4099	57.8812	60.7934	59.3634	45.3273	59.9259	55.9722	64.4432	60.4494	62.4172	77.7984	53.5826	60.7396	69.9002	63.3471	70.715	67.7026	60.3248	59.6415	63.5269
FBgn0004107	cdc2c	chr3R:16561344-16564136	33.7304	24.1404	28.3638	27.7743	29.9654	29.3395	23.5852	30.461	31.1224	30.1803	28.9518	23.8542	32.9636	28.9307	33.3572	29.0463	29.563	29.9226	33.6672	30.1462	34.6825	29.0263
FBgn0004108	Nrt	chr3L:16759171-16770565	0.367828	0.317651	0	0	0.280789	0.496223	0.240308	0.443123	0.504596	0.140519	0.178947	0.600654	0.0595137	0.21721	0.31064	0.24018	0.218577	0.239386	0.294675	0.295515	0.0775899	0
FBgn0004110	tin	chr3R:17204698-17207692	0	0	0	0	0.0784572	0	0	0	0.0903834	0	0	0	0	0	0	0.0987335	0	0	0	0	0	0
FBgn0004117	Tm2	chr3R:11135914-11140919	0.558014	0	0.268125	0	0.0858941	0	0	0	0.155656	0	0	0	0.267548	0	0	0	0	0	0.135145	0	0.184988	0
FBgn0004118	nAChRbeta2	chr3R:20334949-20340828	1.23101	1.98896	3.66687	4.90751	6.19783	6.19792	4.19684	5.08094	4.2583	4.07892	3.12315	6.12398	5.58472	2.76201	3.64536	3.56391	4.57892	0.918819	5.29654	2.62278	3.37046	2.69529
FBgn0004132	boca	chr2R:3453377-3454243	65.6788	56.2325	45.8323	43.983	66.8174	57.1667	51.0579	51.6984	46.584	46.9286	41.4115	41.0603	54.7262	43.1598	60.2283	44.6582	45.9095	33.0741	52.1349	55.6493	52.9494	40.1974
FBgn0004133	blow	chr2R:3467992-3474584	17.2352	15.2141	11.9351	14.2326	12.476	11.9717	11.9064	14.566	11.7321	15.5833	9.63947	12.3719	12.1911	12.6185	14.4528	12.1989	11.7588	10.7872	15.0667	15.2895	14.5485	13.7675
FBgn0004143	nullo	chrX:6943508-6944354	0	0	0	0	0	0	0	0	0	0	0	0	0	0	0	0	0	0	0	0	0	0
FBgn0004167	kst	chr3L:3336859-3368133	15.5397	14.0529	17.1796	17.6488	24.4165	30.154	34.0545	19.5438	21.6405	24.7649	17.3941	21.528	23.0852	16.1729	23.0407	19.2046	11.9904	17.7659	23.594	19.3151	18.384	18.3323
FBgn0004168	5-HT1A	chr2R:14954659-15009463	0	0	0	0	0	0	0	0	0	0	0.052354	0	0	0	0	0	0	0	0.0286493	0	0	0
FBgn0004169	up	chrX:13487506-13496611	0.310081	0.121221	0	0	0.0794554	0	0	0	0	0	0.339001	0	0	0	0	0	0	0	0	0	0	0
FBgn0004170	sc	chrX:290092-291530	0	0	0	0	0	0	0	0	0	0	0	0	0	0	0	0	0	0	0	0	0	0
FBgn0004171	Mst98Cb	chr3R:24118519-24119585	0	0	0	0	0	0	0	0	0	0	0	0	0	0	0	0	0	0	0	0	0	0
FBgn0004172	Mst84Da	chr3R:3191571-3191984	0	0	0	0	0	0	0	0	0	0	0	0	0	0	0	0	0	0	0	0	0	0
FBgn0004173	Mst84Db	chr3R:3190881-3191349	0	0	0	0	0	0	0	0	0	0	0	0	0	0	0	0	0	0	0	0	0	0
FBgn0004174	Mst84Dc	chr3R:3189975-3190395	0	0	0	0	0	0	2.02912	0	0	0	0	2.67286	0	0	0	0	0	0	0	1.57025	0	0
FBgn0004175	Mst84Dd	chr3R:3189028-3189495	0	0	0	0	0	1.04284	0	0	0	0	0	0	0	0	0	0	0	0	0	0	0	0
FBgn0004177	mts	chr2L:7827649-7833576	287.202	287.495	256.005	281.987	292.356	294.311	266.702	261.094	264.927	285.263	246.462	253.292	288.495	252.447	287.714	269.603	234.076	225.951	302.095	278.518	276.625	221.129
FBgn0004179	Csp	chr3L:22260481-22266845	101.488	104.331	92.1454	100.633	97.6046	97.0275	90.2379	92.478	93.821	99.8348	82.4265	90.5291	95.0456	79.9029	98.0444	88.3403	77.9433	82.8715	92.5236	80.5563	86.3438	83.6074
FBgn0004181	Peb	chr2R:21062648-21064238	0	0	0	0	0	0.234529	0	0	0.362329	0	0	0	0.279972	0.518087	0.228502	0	0.518345	0	0.242339	0.288528	0	0
FBgn0004183	snRNA:U1:82Eb	chr3R:773654-773818	0	41.6906	0	0	0	29.761	20.3746	20.5482	0	0	29.9712	0	16.5403	0	0	0	0	0	0	56.8805	0	0
FBgn0004185	snRNA:U1:95Ca	chr3R:19685188-19685352	382.852	521.64	54.2351	379.288	328.289	283.757	205.222	144.439	302.023	175.91	538.749	776.35	547.04	660.26	252.761	245.292	0	0	328.526	307.214	396.699	0
FBgn0004186	snRNA:U1:95Cb	chr3R:19653591-19653755	297.774	605.103	54.2351	519.025	406.453	268.823	123.133	206.341	474.608	156.364	478.888	525.914	580.194	628.819	116.659	269.821	61.1874	63.8601	552.52	422.42	417.578	0
FBgn0004187	snRNA:U1:95Cc	chr3R:19652055-19652219	0	62.5968	0	39.925	31.2656	0	0	0	0	58.6367	59.861	150.261	66.3079	31.441	19.4431	49.0584	0	0	29.866	38.4018	20.8789	0
FBgn0004188	snRNA:U6:96Aa	chr3R:20381809-20381916	0	0	0	0	0	0	0	0	0	0	0	0	0	0	0	0	0	0	0	0	0	0
FBgn0004189	snRNA:U6:96Ab	chr3R:20382413-20382520	0	0	0	0	0	0	0	176.539	0	0	0	0	0	0	0	0	0	0	0	0	0	0
FBgn0004190	snRNA:U6:96Ac	chr3R:20382936-20383043	0	0	0	0	0	0	0	0	0	0	0	0	0	0	0	0	0	0	0	0	0	0
FBgn0004191	snRNA:U2:34ABa	chr2L:13211924-13212116	308.397	413.779	97.6553	139.91	136.088	100.304	190.086	175.134	161.515	453.022	244.46	169.818	212.345	186.139	120.576	236.91	79.2906	104.72	251.147	199.79	76.4052	0
FBgn0004192	snRNA:U2:34ABb	chr2L:13215838-13216030	74.0155	106.784	16.276	50.8765	58.3238	63.8301	50.6896	25.0191	44.05	48.9756	101.861	108.067	95.556	144.777	43.8458	47.3824	19.8226	41.8889	77.9419	11.0995	50.9365	0
FBgn0004197	Ser	chr3R:22997811-23019989	4.64075	5.405	5.56472	5.48079	7.93082	8.37737	8.0018	7.5951	6.85394	7.13122	6.31284	6.30316	7.19933	4.97745	6.16857	5.38741	5.99021	5.18014	6.23297	5.28491	5.64298	5.68764
FBgn0004198	ct	chrX:7503180-7572892	6.15059	5.74933	6.54049	7.16985	8.67733	9.53824	9.68533	7.93532	8.13347	8.84557	5.95814	7.08342	8.20298	6.44559	9.23163	7.01082	4.7225	6.31574	8.52228	7.71832	7.15238	7.57944
FBgn0004227	nonA	chrX:16255601-16265580	21.1982	19.8529	22.3385	23.7199	20.2465	21.282	23.0007	21.0499	22.533	23.6745	21.1242	17.7369	25.7739	21.4349	25.3592	23.32	19.4018	19.4622	26.7568	22.9099	23.6439	20.9982
FBgn0004228	mex1	chr3L:15510523-15512692	0.556054	1.2123	0	0.617292	0.444695	0	0	0	0	0	0	0.503545	0	0	0	1.0307	0	0	0.298506	0	0	0.873156
FBgn0004237	Hrb87F	chr3R:9482567-9486253	114.556	114.817	107.206	126.028	107.032	106.313	115.323	113.362	108.838	110.812	95.1317	101.299	109.274	106.198	125.226	116.563	91.6564	83.0651	136.53	110.21	119.786	79.0446
FBgn0004240	Dpt	chr2R:14753269-14753765	4.70666	0	0	0	0	0	0	0	0	0	0	0	0	0	0	0	0	0	0.578937	0	0	0
FBgn0004242	Syt1	chr2L:2772326-2799979	0.328096	0.135868	0.0529317	0.212839	0.316716	0.112953	0.144752	0.160595	0.0534018	0.243192	0.119962	0	0.125004	0	0.0359435	0.198625	0.123793	0.110768	0.136035	0	0.24763	0
FBgn0004244	Rdl	chr3L:9138937-9175249	0	0.0432147	0	0	0.0338065	0	0	0	0.0520582	0.040881	0	0	0	0	0	0	0	0	0	0.0261182	0	0
FBgn0004359	T48	chr3R:22707455-22736719	0.723109	0.763493	1.03882	0.722245	0.613971	0.458145	0.189257	0.530936	0.600509	1.1816	0.35706	0.899219	0.913346	0.516484	0.691404	0.579338	0.131965	0.569288	0.600928	0.439649	0.557762	0.848066
FBgn0004360	Wnt2	chr2R:5381670-5390693	0.120408	0	0.156678	0	0.0911631	0.0863887	0	0.119142	0	0.114486	0.163323	0.137848	0	0	0.115074	0	0	0	0	0	0.484991	0
FBgn0004362	HmgD	chr2R:17588962-17604232	515.185	469.469	434.855	439.813	545.137	574.81	482.305	420.645	427.912	440.654	391.734	438.869	531.29	422.474	543.838	431.854	434.084	367.336	590.57	500.403	505.155	405.917
FBgn0004363	porin	chr2L:10847226-10850848	408.639	399.168	326.412	352.436	380.361	397.409	325.558	355.19	337.319	375.12	299.051	346.751	408.293	318.126	395.425	308.91	349.381	272.645	367.522	361.656	375.219	302.532
FBgn0004364	18w	chr2R:15999015-16004437	0.36026	0.655849	0.0919308	0.106977	0.665467	0.400124	0.530681	0.320521	0.378329	0.375164	0.0959341	0.40082	0.282336	0.156168	0.418661	0.187565	0.0530124	0.227993	0.261643	0.252146	0.149311	0.0571612
FBgn0004367	mei-41	chrX:16285730-16293883	2.29613	2.62559	2.78935	2.775	2.52749	2.80839	2.59945	2.90131	2.75467	3.25219	3.1922	3.14386	2.91729	2.40116	2.09111	3.10134	1.68013	3.38417	2.62482	2.78437	2.21542	1.91551
FBgn0004368	Ptp4E	chrX:4833160-4849949	5.74573	5.55517	5.4419	5.71258	7.18197	7.62662	7.47968	6.20961	5.98706	5.405	4.6273	6.09255	6.65577	4.06048	7.76553	5.85189	5.25237	7.02324	5.64416	5.34569	5.15732	5.47547
FBgn0004369	Ptp99A	chr3R:25203367-25312853	8.40174	9.77319	10.1647	8.81913	12.8399	13.9468	13.5815	10.9637	9.91218	11.5751	8.05157	10.8101	11.0088	8.12583	10.7866	8.57662	9.48723	9.25494	10.7039	9.93212	9.93677	9.30575
FBgn0004370	Ptp10D	chrX:11516047-11571371	5.18605	6.42096	5.50498	4.78034	4.98212	5.34897	4.62085	4.74462	5.39028	5.86992	4.05972	4.95532	4.18656	4.43709	5.33266	4.59699	3.89967	4.19195	5.49099	4.83997	4.95283	4.19123
FBgn0004372	aly	chr3L:3024128-3026521	0	0	0	0	0	0.110488	0	0	0	0	0	0	0	0	0	0	0	0	0	0	0	0
FBgn0004373	fwd	chr3L:305392-319884	18.9897	20.246	20.6114	18.3206	19.4291	21.8712	22.841	20.0081	22.5192	23.1445	15.3105	19.3545	21.7071	16.6342	20.912	20.7794	14.8605	16.6661	18.5106	19.1347	18.6838	14.5599
FBgn0004374	neb	chr2L:20075756-20089698	4.93593	5.25396	5.60497	5.9064	5.8609	6.41153	5.10887	5.5699	5.3726	5.55123	5.03193	4.48355	6.18137	4.70969	6.95755	4.06439	4.99561	5.78555	6.72403	3.89224	6.8969	4.64662
FBgn0004378	Klp61F	chr3L:1241567-1245910	22.6851	20.1458	25.6721	26.0222	33.495	36.066	35.7792	28.7224	30.9243	33.022	26.5067	28.7935	35.2074	22.778	34.2722	23.8662	25.0417	22.8222	32.4152	26.1538	29.2939	26.0825
FBgn0004379	Klp67A	chr3L:9355735-9360146	30.6061	27.0108	26.7788	29.5784	31.7199	33.5541	30.1605	27.8179	25.5591	31.3344	23.9233	28.6177	33.1549	30.3727	31.4307	29.7346	27.2141	27.5855	33.5837	32.649	31.0572	28.1373
FBgn0004380	Klp64D	chr3L:5349963-5352492	8.7206	8.86686	5.98981	6.19482	7.55303	9.07981	7.78781	8.67259	8.04884	8.04062	5.10716	7.02493	8.92728	5.81784	6.4154	6.80899	8.54909	7.31593	7.98724	7.72725	6.6467	6.46632
FBgn0004381	Klp68D	chr3L:11788713-11791975	4.97423	4.29319	3.70095	4.5243	3.63645	6.12909	3.84583	4.21316	3.30546	4.50738	2.51779	4.12271	3.59585	3.11588	3.35786	3.1156	2.97202	3.72089	5.0983	5.50897	4.92197	3.88926
FBgn0004387	Klp98A	chr3R:23373496-23384867	6.01273	6.30009	5.05423	5.73275	5.79069	6.36013	6.04887	5.60504	5.64271	6.1657	4.29664	5.67207	6.69703	4.47307	5.19223	5.17859	4.24865	4.3338	6.00593	5.45996	5.34186	4.78976
FBgn0004389	bnk	chr3R:27019083-27020111	0	0	0	0	0	0	0	0	0	0	0.182457	0	0	0	0	0	0	0	0	0	0	0
FBgn0004390	RasGAP1	chr3L:9832192-9848385	15.5483	15.3987	13.6932	13.8914	15.1613	14.4694	14.4034	14.075	14.799	16.7259	10.8123	12.5392	15.4311	13.4196	16.3194	13.1149	11.7158	11.0119	15.1107	15.806	15.5323	13.1438
FBgn0004391	shtd	chrX:15349576-15356474	9.3876	9.57179	10.4268	9.77221	11.2322	11.8715	12.3927	8.58968	9.46336	10.7922	7.6226	9.04966	9.40187	7.60214	11.4165	9.9981	9.12813	9.02391	9.79954	10.9052	9.64706	9.11983
FBgn0004394	pdm2	chr2L:12657164-12686306	0	0	0	0.0854826	0	0	0	0	0	0	0	0	0	0	0	0	0	0	0	0	0	0
FBgn0004395	unk	chr3R:18975374-18983584	16.3386	17.3224	18.3106	19.844	18.8901	21.0216	16.8465	17.1669	17.6111	18.9702	15.663	15.1858	18.1166	14.0753	17.1629	18.9356	16.9027	13.8056	15.1236	18.4764	17.1601	13.1375
FBgn0004396	CrebA	chr3L:15528494-15546314	26.5286	29.7742	35.2852	33.3546	34.4963	37.5078	35.4609	37.9498	39.3996	38.0328	33.704	34.4497	35.6044	31.1377	36.5899	34.8759	29.2866	30.5065	36.5874	36.538	34.5687	28.8718
FBgn0004397	Vinc	chrX:2108379-2116600	24.3712	21.044	22.9905	23.2474	27.1723	32.0117	31.6812	25.0706	23.8061	26.0937	20.3452	23.6345	25.852	19.327	28.3537	22.1195	21.5679	20.4039	28.4698	23.4784	25.2461	24.2165
FBgn0004400	rhi	chr2R:13515995-13521021	0.357718	0.188751	0	0.191077	0.137885	0.402596	0.196242	0.183721	0	0	0	0	0.307021	0.291381	0	0.213793	0	0	0.134617	0	0	0
FBgn0004401	Pep	chr3L:17631202-17638136	96.4506	86.2938	99.8604	96.2075	107.858	110.401	103.698	101.77	91.2645	107.707	78.8723	87.5744	106.886	85.1525	117.907	92.5075	77.384	82.0185	115.56	104.573	106.967	102.042
FBgn0004403	RpS14a	chrX:7827774-7828710	544.55	480.852	385.079	353.445	446.079	478.359	387.609	403.255	382.897	430.304	344.037	405.945	446.517	340.597	443.517	360.507	431.129	340.29	458.917	476.273	460.909	408.367
FBgn0004404	RpS14b	chrX:7828930-7829825	900.707	893.198	692.371	784.291	891.091	896.117	720.596	828.286	712.848	773.152	693.252	763.222	954.055	751.016	805.756	675.172	777.106	599.164	1018.11	905.585	945.028	705.052
FBgn0004406	tam	chr2L:13823979-13827772	12.6997	11.1942	13.1017	14.0116	13.0762	12.6345	10.5857	11.6043	11.387	14.5795	12.1119	12.7543	11.6077	9.60591	12.7369	13.4556	9.29981	11.739	13.6309	13.6243	15.4267	12.0534
FBgn0004414	msopa	chr3L:22075819-22076467	0	0	0	0	0	0	0	0	0	0	0	0	0	0	0	0	0	0	0	0	0	0
FBgn0004419	me31B	chr2L:10239340-10242172	144.139	133.46	118.156	133.08	144.322	137.943	126.948	129.56	130.399	128.843	116.042	126.69	131.789	111.566	127.483	120.654	100.892	103.206	138.42	120.315	127.901	96.2773
FBgn0004425	LysB	chr3L:1207370-1207981	0	0	0	0.883121	0	0	0	1.27199	0	0	0	0	0	0	0	0	0	0	0	0	0	0
FBgn0004426	LysC	chr3L:1210484-1210971	0	0	0	0	0	0	0	0	0	0	0	0	0	0	0	0	0	0	0	0	0	0
FBgn0004427	LysD	chr3L:1210716-1211196	0	0.934003	0	0	0	0	0	0	0	0	0	0	0	0	0	0	0	0	0	0	0	2.94092
FBgn0004428	LysE	chr3L:1212826-1213406	0	0	0	0.720251	0.550169	0	0	0	0	0	0	0	0	0	0	0	0	0	0	0	0	0
FBgn0004429	LysP	chr3L:1218081-1218696	1.02817	0	0	0	0	0	0	0	0	0	0	0	0	0	0	0	0	0	0	0	0	0
FBgn0004430	LysS	chr3L:1227746-1228238	0	0	0	0	0	0	0	0	0	0	0	0	0	0	0.830559	0	0	0	0	0	0	0
FBgn0004431	LysX	chr3L:1194738-1195302	0.673879	0.666731	0	0.687578	0	0	0	0.694598	0	0	0	0	0	0	0	0.774863	0	0	0.487155	0	0	0
FBgn0004432	Cyp1	chrX:16211705-16214403	577.853	618.034	472.399	496.224	559.274	541.381	436.744	491.838	517.605	489.222	502.141	533.508	595.791	522.846	510.957	477.977	490.714	393.89	547.159	459.781	563.245	373.036
FBgn0004435	Galphaq	chr2R:8500244-8510702	95.2269	105.233	88.7006	98.8114	98.0454	83.6606	95.3929	88.4004	110.551	88.5161	84.5709	94.4306	109.77	75.6611	100.749	88.6115	72.8855	76.5482	87.8325	102.258	77.8885	89.621
FBgn0004436	UbcD6	chr3R:774476-778404	87.9172	79.9128	71.6679	89.14	93.9702	94.8904	81.8521	77.8545	77.3834	74.589	73.7687	79.6631	84.0821	72.1578	82.5173	76.4856	70.362	60.4363	81.3072	79.9349	72.2164	58.4104
FBgn0004449	Ten-m	chr3L:22286143-22400963	53.9643	51.1992	63.4835	65.0222	79.7071	91.191	97.2455	68.5969	74.7225	85.9927	55.576	66.9025	71.9484	57.3259	76.1182	60.7598	46.5382	56.6501	67.9219	64.8562	63.589	60.2582
FBgn0004456	mew	chrX:13108441-13152523	5.54377	6.43529	4.28928	4.38318	4.81191	5.18856	5.02497	5.31472	5.43425	5.31416	3.11518	4.94229	5.29537	4.51084	5.58539	4.35716	3.80319	3.3464	4.61838	4.67701	4.22778	3.25965
FBgn0004462	Pk17E	chrX:18682496-18700090	3.88888	2.90805	3.47739	3.71795	5.71323	5.64988	4.02711	3.9822	4.35396	4.1163	2.55182	2.91033	4.13899	2.57577	3.35954	3.29891	4.35954	3.80916	3.52121	3.41089	3.48965	2.04213
FBgn0004463	RpIII128	chr2R:7926545-7930128	12.568	11.3371	11.6622	12.2382	10.214	11.5355	11.0043	12.6867	12.0775	13.4623	11.4076	10.0364	13.0468	10.5876	13.0356	11.4828	9.61019	10.4028	12.166	13.1644	11.7932	10.696
FBgn0004465	Su(P)	chr3L:16603761-16605299	29.7999	27.099	22.9585	23.0854	21.6873	23.7261	18.7296	25.2541	21.7462	23.7426	21.8629	22.4888	24.9033	20.8339	22.4949	23.7201	23.4673	20.2216	27.2279	19.9913	28.582	21.7355
FBgn0004507	GlyP	chr2L:2130812-2137296	20.6641	19.0284	17.1328	18.8697	14.6585	14.752	12.9432	17.673	14.4951	18.1678	12.2676	15.0238	17.1423	13.9568	18.5061	15.0226	15.2559	15.4279	17.7687	18.9986	18.4744	16.7028
FBgn0004509	Fur1	chr3R:21173152-21298780	18.4568	17.7204	14.3339	16.5207	17.967	17.872	15.9692	15.7153	17.9234	15.5058	12.2835	15.4571	15.9946	13.6557	16.3626	15.4865	10.7383	14.0553	15.5518	15.8899	15.9412	12.7301
FBgn0004510	Ets97D	chr3R:22736496-22738608	9.11378	9.04004	10.5766	11.2714	11.333	9.39767	11.1513	11.6838	10.9264	10.5335	7.41118	8.45284	11.9581	9.59859	12.6582	9.5861	8.72583	8.52048	11.6088	10.2252	11.2081	9.61498
FBgn0004511	dy	chrX:11663801-11672817	0.050545	0	0	0	0.117157	0.074386	0.105458	0.0483909	0.0466152	0.0942259	0.0669593	0	0.0790874	0	0.047514	0.100416	0	0	0.0368154	0.100715	0	0.156445
FBgn0004512	Mdr49	chr2R:8827827-8833852	0.169478	0.513383	0.222911	0.0675654	0.219393	0.298322	0.122844	0.269515	0.19658	0.254365	0.236639	0.195487	0.267937	0.196917	0.388426	0.300646	0.0993129	0.272641	0.20224	0.218813	0.236474	0.107838
FBgn0004513	Mdr65	chr3L:6233599-6238846	0.142052	0.378968	0	0.0783732	0	0.216789	0.23617	0.151186	0.239921	0.0734335	0	0.0881969	0.126096	0.46678	0.0672585	0.0905689	0	0	0.109857	0.139272	0.154448	0.114663
FBgn0004514	Oct-TyrR	chr3L:22028102-22058379	0	0	0	0	0	0.049214	0	0.0671988	0.0664508	0.0647011	0.0912442	0	0.0539285	0	0	0	0.100782	0	0	0.065498	0	0
FBgn0004516	Gad1	chr3L:4074076-4088744	0.0862669	0	0.11234	0.0881244	0	0.0632346	0.183111	0.172524	0	0.082815	0	0	0.0706439	0	0	0	0	0	0.0636988	0	0.078731	0
FBgn0004552	Akh	chr3L:4141466-4142070	0	1.47001	1.88404	0.751438	1.11476	0.520498	0	0.720795	0	0	0	0.842281	0.584316	0	1.36896	0	0	0	1.07065	1.38639	0.740575	0
FBgn0004554	Edg91	chr3R:13436577-13437233	0	0	0	0	0	0	0	0	0	0	0	0	0	0	0	0	0	0	0	0	0	0.944141
FBgn0004556	Dbp73D	chr3L:16721595-16723918	13.2153	11.3714	12.7055	15.4801	13.8083	13.8928	13.0227	12.9581	10.673	13.781	10.3422	11.935	14.3016	13.3981	13.776	13.6122	12.2242	11.4103	14.4197	14.2735	15.2383	10.4008
FBgn0004567	slp2	chr2L:3836839-3839185	0	0	0	0	0	0	0	0	0	0	0	0	0	0	0	0	0	0	0	0	0	0
FBgn0004569	aos	chr3L:16463485-16476750	0.588395	1.26078	0.653846	0.351739	0.325127	0.438294	0.728443	0.672661	0.771064	0.408115	0.240767	0.481298	0.555862	0.91336	0.717178	0.370952	0.507913	0.549653	0.44491	1.2819	1.0673	0.530233
FBgn0004573	5-HT7	chr3R:26793957-26842597	0.340171	0.403208	0.655896	0.971354	0.262171	0.206667	0.076093	0.291233	0.471517	0.297354	0.329416	0.467483	0.373598	0.432676	0.261782	0.711297	0.170592	0.23327	0.201507	0.530063	0.461068	0.355032
FBgn0004574	Rop	chr3L:4136358-4138996	56.2415	52.6234	47.5374	45.99	50.3103	57.1254	52.4728	50.352	41.721	44.1562	37.2365	43.4536	53.0575	41.0419	51.4739	41.51	41.0372	40.2391	50.8872	51.3942	53.6749	44.0193
FBgn0004575	Syn	chr3R:6016410-6048164	0.114679	0.0365488	0.0477402	0.0742994	0.143915	0.0821645	0.155834	0.182519	0.254072	0.105867	0.0504179	0.0424117	0.0588764	0	0.0719205	0.0799721	0	0	0.0272627	0.110208	0.0771426	0.0577846
FBgn0004577	Pxd	chr3R:12840297-12853709	0	0	0	0	0	0	0	0	0	0	0	0	0	0	0	0.140395	0	0	0	0	0.111081	0
FBgn0004580	Cbp53E	chr2R:12861431-12883562	0.116974	0	0.15934	0	0	0	0	0	0.134162	0	0	0	0.103612	0.190687	0	0	0	0	0.0876945	0.121716	0	0
FBgn0004581	bgcn	chr2R:19740792-19746444	0.291616	0.340412	0.305789	0.361392	0.497047	0.30039	0.250871	0.117278	0.349167	0.340071	0.159107	0.198975	0.0470547	0.426453	0.280046	0.196165	0.264424	0.094679	0.302846	0.170824	0.672221	0.185853
FBgn0004583	ex	chr2L:431226-448701	18.5643	18.5926	15.8191	15.9045	16.1357	17.179	16.1959	17.0908	16.6518	17.7451	14.0612	14.0263	14.9819	12.7466	16.0782	14.893	11.0346	13.6764	16.7733	16.2496	17.3973	13.5881
FBgn0004584	Rrp1	chr2L:2969772-2972508	32.5235	28.577	34.2157	37.6432	42.6302	41.1837	41.4196	34.8288	34.0505	37.6675	31.9232	32.9376	42.3296	31.7152	37.3835	29.3554	30.2624	27.9362	41.1508	39.0754	38.9583	29.3717
FBgn0004587	B52	chr3R:9487032-9492613	229.926	216.018	236.007	240.763	220.008	229.34	215.517	239.556	225.019	245.206	199.424	217.149	251.891	201.637	263.085	221.241	247.586	205.607	258.308	217.673	244.962	231.525
FBgn0004588	Eig71Ea	chr3L:15642225-15642761	0	0	0	0	0	0	0	0	0	0	0	0	0	0	0	0	0	0	0	0	0	0
FBgn0004589	Eig71Eb	chr3L:15643035-15643641	0	0	0	0	0	0	0	0	0	0	0	0	0	0	0	0	0	0	0	0	0	0
FBgn0004590	Eig71Ec	chr3L:15644578-15645354	0	0	0	0	0	0	0	0	0	0	0	0	0	0	0	0	0	0	0	0	0	0
FBgn0004591	Eig71Ed	chr3L:15645636-15646196	0	0	0	0	0	0	0	0	0	0	0	0	0	0	0	0	0	0	0	0	0	0
FBgn0004592	Eig71Ee	chr3L:15647571-15649110	0	0	0	0	0	0	0	0	0	0	0	0	0	0	0	0	0	0	0	0	0	0
FBgn0004593	Eig71Ef	chr3L:15649754-15650490	0	0	0	0	0	0	0	0	0	0	0	0	0	0	0	0	0	0	0	0	0	0
FBgn0004594	Eig71Eg	chr3L:15650727-15651258	0	0	0	0	0	0	0	0	0	0	0	0	0	0	0	0	0	0	0	0	0	0
FBgn0004595	pros	chr3R:7154201-7233349	0.0166603	0.00834078	0.0903258	0.0247796	0.137117	0.130252	0.077747	0.0709996	0	0.0754287	0.0231723	0.0332008	0	0	0.0248479	0.0241841	0.0682789	0.0131809	0.0535235	0.0524326	0.0198616	0.0415961
FBgn0004597	CycC	chr3R:10714725-10715927	24.8288	21.4969	16.8608	23.268	24.4612	19.6969	19.8523	18.0545	23.2813	25.2313	16.2293	17.7179	23.3481	21.1895	23.4494	21.5492	21.7191	16.5969	26.3355	24.0338	24.9422	16.3957
FBgn0004598	Fur2	chrX:16267118-16275815	25.6742	25.8584	24.3369	26.5432	24.7595	25.4259	24.2407	27.9774	23.9428	29.4105	20.4003	24.3481	27.268	24.5039	28.1057	25.4855	19.6657	21.3584	24.7692	26.4388	25.4934	21.5472
FBgn0004606	zfh1	chr3R:26591647-26614924	71.5935	63.2458	83.6263	85.6018	108.895	124.787	120.687	92.8546	83.4648	106.21	73.9539	86.4797	101.171	73.8104	97.3764	78.1173	73.0845	76.6609	103.024	92.3273	91.9084	87.1957
FBgn0004607	zfh2	chr4:522435-561500	0.0462865	0.222714	0.272514	0.1981	0.0548243	0.105299	0.0753835	0.211458	0.147871	0.116699	0.247344	0.273928	0.138945	0.0372282	0.23399	0.10583	0.0362069	0.0773473	0.0171533	0.216237	0.198412	0.073167
FBgn0004611	Plc21C	chr2L:305934-355566	4.01948	4.04508	3.1497	4.55103	3.42302	4.09412	3.04088	3.67585	3.20907	3.67967	3.19956	3.72046	3.9097	3.3689	4.71834	4.29886	2.97775	2.73467	3.54007	4.1654	3.61485	3.23741
FBgn0004618	gl	chr3R:14193648-14198460	0.112999	0	0.0665609	0	0	0.0397592	0.0540428	0	0.0475866	0	0	0	0.0392842	0	0	0.0510801	0	0	0	0	0	0
FBgn0004619	GluRIA	chr3L:6617131-6628159	0	0	0	0	0	0	0	0	0.0740624	0	0	0	0.0588053	0	0	0	0	0	0	0	0	0
FBgn0004620	GluRIIA	chr2L:5555071-5558994	0	0	0	0	0	0	0	0	0	0	0	0	0	0	0	0.090869	0	0.128779	0	0	0	0
FBgn0004622	TkR99D	chr3R:25776517-25795169	0	0	0	0	0	0	0	0	0	0	0	0	0	0	0	0	0	0	0	0	0	0
FBgn0004623	Gbeta76C	chr3L:19680736-19683092	0	0	0	0	0	0	0	0	0	0	0	0.214811	0	0	0	0	0	0	0	0	0	0
FBgn0004629	Cys	chr3R:10394824-10395366	10.4957	16.1043	10.7751	11.3428	12.984	10.3604	8.9383	11.8921	10.4754	9.26766	5.85523	13.8281	11.8122	10.6554	8.09563	6.91978	16.413	7.79443	12.4064	14.1029	9.42026	9.82298
FBgn0004635	rho	chr3L:1463810-1468944	7.59076	6.2325	7.03418	7.01264	7.8081	7.19549	6.69555	7.89457	7.41999	7.14518	4.7928	8.83971	7.12753	3.7311	6.93539	7.02619	6.7783	4.82874	6.90037	6.36986	7.32111	5.54739
FBgn0004636	R	chr3L:1859114-1862239	114.742	112.871	109.709	111.666	140.041	138.749	126.191	113.934	121.022	129.232	104.592	113.262	123.402	101.948	121.772	113.267	94.4201	95.2604	126.812	122.595	113.864	109.383
FBgn0004638	drk	chr2R:9382726-9390346	142.402	158.399	116.641	140.292	151.97	143.612	145.591	133.586	137.178	130.394	129.534	129.214	145.277	115.554	127.059	134.967	101.44	108.636	134.009	120.392	118.288	107.066
FBgn0004643	Zw10	chrX:2498229-2500857	23.155	20.749	23.6733	22.6672	24.4959	26.6977	24.5849	21.5956	24.0036	26.2071	17.0728	22.6068	26.2082	19.7642	22.6805	23.5505	21.8054	19.661	24.647	23.0998	22.1671	22.8212
FBgn0004644	hh	chr3R:18953890-18967628	0.101829	0.0977351	0	0	0	0	0.106766	0	0.196251	0	0	0.114384	0.160103	0	0.097	0	0.148886	0	0	0	0	0
FBgn0004646	ogre	chrX:6867652-6885351	1.52601	0.922635	0.984992	1.68545	0.586291	0.99149	0.539765	1.02637	2.00587	0.795494	0.702973	0.565778	0.59028	0.548384	0.608097	1.18822	0.996145	1.27361	1.435	1.20291	1.03636	1.02315
FBgn0004647	N	chrX:3028902-3066254	4.92929	5.47031	5.14453	5.55068	5.47234	6.11985	6.50903	5.86948	6.52158	6.47649	5.59309	6.02658	6.7173	4.2596	5.84037	4.96017	3.48492	3.81637	6.81772	5.22624	5.50433	5.37505
FBgn0004648	svr	chrX:390478-403105	148.495	148.741	141.366	145.748	168.198	175.835	161.272	153.793	159.936	160.539	131.696	145.53	165.749	137.395	150.857	152.049	135.306	130.671	160.296	137.209	138.461	107.319
FBgn0004649	yl	chrX:14087246-14093991	1.12595	0	0	0.31549	0	0.0760733	0	0.103909	0.0654327	0.0326192	0	0	0.0544767	0.202302	0.137016	0.0377059	0.0516827	0.109992	0.0532374	0.0339716	0	0
FBgn0004650	fs(1)N	chrX:1216545-1223471	0.210357	0	0.0933761	0.0371006	0	0.105004	0.0771556	0.0713857	0.0360917	0.0686927	0.0513501	0.0410151	0.0875719	0.164493	0.101133	0.285374	0	0.114794	0	0.104225	0.0371976	0.226704
FBgn0004652	fru	chr3R:14239994-14371308	46.9063	44.5918	46.5866	48.02	47.8165	54.5212	51.8792	51.9689	47.9658	56.3792	43.0869	49.4328	52.3599	43.3998	56.2869	44.381	39.0915	40.5945	53.3826	52.4311	52.429	46.3659
FBgn0004654	Pgd	chrX:2039168-2042599	60.4242	61.3968	49.2279	47.9946	70.5321	69.7606	65.3853	59.3205	61.2211	57.0275	50.76	62.3708	69.2067	42.7831	64.3712	46.2324	53.6925	50.4409	64.154	56.968	60.4618	52.8768
FBgn0004655	wapl	chrX:2043968-2053016	7.23068	8.09975	8.00864	6.76053	6.78348	7.59767	6.8971	6.88816	6.91149	7.18066	6.34193	6.21949	6.87834	6.03723	8.18918	6.83739	5.95802	5.87944	7.06277	7.14336	8.19532	5.85025
FBgn0004656	fs(1)h	chrX:7931840-7955469	28.8778	28.5166	31.6564	32.1435	33.8021	37.097	38.3764	31.6106	34.5236	36.3726	29.4233	33.1291	34.0534	27.5647	37.048	30.8016	24.2205	27.4317	37.8349	33.0486	32.1109	28.6746
FBgn0004657	mys	chrX:7955677-7964270	24.1203	24.5908	21.6874	24.4701	26.9526	28.2995	27.6572	25.9811	23.3447	25.6687	21.7954	22.8655	24.8014	19.0637	24.2373	23.0289	19.1323	18.3032	25.4841	22.6854	23.8048	19.6695
FBgn0004666	sim	chr3R:8883476-8903846	0	0	0	0.0726314	0	0	0	0	0	0	0	0	0.0574918	0	0.0727342	0	0	0	0	0	0	0.116912
FBgn0004687	Mlc-c	chrX:5513168-5516572	91.1056	80.0341	61.2622	65.1406	83.2368	82.1494	76.8733	78.6802	70.5122	73.4343	54.9126	65.511	73.9168	61.0374	77.5659	58.2169	58.5993	50.4607	67.367	73.5034	68.5039	53.6602
FBgn0004698	mus210	chr2R:11199014-11205744	24.4305	23.6493	22.9935	26.2482	20.6058	24.0248	22.056	22.1332	21.1746	23.5098	18.8067	22.9916	22.827	17.5255	24.0716	19.9228	18.6291	19.7514	23.0546	24.0187	21.1367	16.7884
FBgn0004777	Ccp84Ag	chr3R:2512449-2513761	0	0	0	0	0	0	0	0	0	0	0	0	0	0	0	0	0	0	0	0	0	0
FBgn0004778	Ccp84Af	chr3R:2515323-2515961	0	0	0	0	0	0	0	0	0	0	0	0	0	0	0	0	0	0	0	0	0	0
FBgn0004779	Ccp84Ae	chr3R:2516608-2517480	0	0	0	0	0	0	0	0	0	0	0	0	0	0	0	0	0	0	0	0	0	0
FBgn0004780	Ccp84Ad	chr3R:2518453-2519239	0	0	0	0	0	0	0	0	0	0	0	0	0	0	0	0	0	0	0	0	0	0
FBgn0004781	Ccp84Ac	chr3R:2520869-2521993	0	0	0	0	0	0	0	0	0	0	0	0	0	0	0	0	0	0	0	0	0	0
FBgn0004782	Ccp84Ab	chr3R:2527689-2528599	0	0	0	0	0	0	0	0	0	0	0	0	0	0	0	0	0	0	0	0	0	0
FBgn0004783	Ccp84Aa	chr3R:2529805-2530625	0	0	0	0	0	0	0	0.349762	0	0	0	0	0	0	0	0	0	0	0	0	0	0
FBgn0004784	inaC	chr2R:12786039-12789080	0	0	0	0	0	0	0	0	0	0.132498	0	0	0	0	0	0	0	0	0	0	0	0
FBgn0004795	retn	chr2R:19520132-19542343	0.522251	0	0	0.0504999	0.0421367	0	0.056678	0	0	0	0	0	0	0	0	0	0	0	0	0	0	0
FBgn0004797	mdy	chr2L:16816659-16826964	36.4531	44.262	39.4826	40.5448	40.6245	45.2764	37.3053	45.2694	47.4585	40.3072	43.5627	43.9002	47.6361	34.4279	39.0256	49.4401	39.6173	34.1461	39.9801	38.7565	38.2034	27.6503
FBgn0004811	fs(2)ltoPP43	chr2L:19792772-19795851	18.4264	18.0514	17.2774	22.9181	17.3924	20.6422	15.9348	17.8902	14.7531	16.1307	16.6394	19.1078	20.4937	21.7027	20.7286	15.3605	17.978	15.4682	22.6146	18.8449	20.146	21.3193
FBgn0004828	His3.3B	chrX:9046555-9050702	546.121	561.199	488.622	521.93	543.271	566.444	482.291	512.112	518.789	506.188	464.926	506.285	515.745	434.295	512.976	511.978	474.158	434.749	522.604	481.429	511.877	416.123
FBgn0004832	Xpac	chrX:3996987-3998230	7.72936	8.40016	6.79715	6.48244	8.72499	7.25107	6.90069	7.23958	3.88726	8.2375	7.43828	6.62166	8.14295	5.50816	11.0384	5.69261	7.97326	7.78276	8.5516	6.87602	9.73821	7.50758
FBgn0004837	Su(H)	chr2L:15039487-15043334	3.35946	3.25972	3.79297	2.77273	4.30559	4.93022	4.539	4.82247	2.86515	4.40537	3.45481	3.22679	3.74756	2.92764	3.82506	3.10215	2.99774	3.11728	4.27214	3.85963	3.71384	2.54939
FBgn0004838	Hrb27C	chr2L:6920703-6932057	367.01	365.171	373.261	411.548	412.063	424.974	393.823	375.411	387.484	397.25	345.514	366.621	383.491	328.046	395.415	383.63	293.081	321.567	398.07	383.717	368.824	291.413
FBgn0004839	otk	chr2R:7888977-7907351	4.67828	4.72524	5.30864	4.62026	3.86087	3.76179	3.72454	3.80491	4.14758	4.65232	3.90984	4.04785	3.66629	4.34852	4.89169	4.39152	3.58652	3.66841	5.83698	3.98372	5.16383	3.50854
FBgn0004841	TkR86C	chr3R:6563313-6576950	0	0	0.227994	0	0	0	0	0	0	0	0	0	0	0	0	0	0	0	0	0	0	0
FBgn0004842	RYa-R	chr3R:22822701-22883657	0	0	0	0.136218	0	0.097631	0	0	0	0	0	0	0	0	0	0	0	0	0	0	0	0
FBgn0004852	Ac76E	chr3L:19932386-19971060	0.271945	0.307255	0.76468	0.183929	0.487621	0.398846	0.382291	0.586575	0.804305	0.346013	0.186225	0.310842	0.580279	0.601964	0.563479	0.45218	0.476313	0.364237	0.435389	0.392106	0.51379	0.4305
FBgn0004854	B-H2	chrX:17208613-17218208	0	0	0	0	0	0	0	0	0	0	0	0	0	0	0	0	0	0	0	0	0	0
FBgn0004855	RpII15	chr3R:10134810-10135900	46.2926	42.2244	44.7552	45.8656	47.7919	48.7674	50.6872	44.3963	43.3162	38.5838	46.9437	42.2434	42.1337	36.6931	44.9937	37.6459	50.9906	27.9449	48.2344	45.5314	44.9276	30.6414
FBgn0004856	Bx42	chrX:8997902-9000637	17.8695	16.2708	15.2549	17.9612	20.4392	20.2869	20.1824	16.8836	16.1272	18.848	16.5902	16.851	17.2549	17.88	18.5884	17.738	18.224	17.785	22.0739	17.7503	21.5096	14.6823
FBgn0004858	elB	chr2L:14390627-14409549	0.670462	0.561244	0.598614	1.21772	0.499236	0.517884	0.848167	1.07735	0.490451	0.552213	0.44382	0.39108	0.62789	0.0815918	0.686587	0.362033	0.342891	0.467845	0.689711	0.829707	1.02915	0.828131
FBgn0004859	ci	chr4:68335-77667	15.5651	15.5358	14.4021	17.893	15.043	18.9953	16.3561	17.5665	21.7967	20.068	16.7273	18.1411	17.7355	14.8483	16.6565	18.2789	14.24	13.9097	15.8566	16.7465	15.5974	11.6844
FBgn0004860	ph-d	chrX:2009759-2017319	9.08333	8.30427	7.76594	8.01922	7.51807	8.07056	7.50859	8.84326	7.65009	7.78399	6.9001	6.73129	7.11965	6.8528	9.01573	6.66005	5.97125	7.13592	7.83106	8.22871	8.86156	7.0372
FBgn0004861	ph-p	chrX:2020242-2032404	9.8093	10.4025	7.8618	9.82518	8.38466	9.39762	7.67643	9.24878	8.85584	10.0375	7.02401	9.12476	8.85306	7.59888	11.1792	7.96302	6.91925	9.28341	9.09642	10.3449	9.85869	8.62464
FBgn0004862	bap	chr3R:17214601-17216171	0	0	0	0	0	0	0	0	0	0	0	0	0.0960293	0	0	0	0	0	0	0	0.131633	0
FBgn0004863	C15	chr3R:17325707-17338536	0	0	0	0	0	0	0	0	0	0	0	0	0	0	0	0	0	0	0	0	0	0
FBgn0004864	hop	chrX:11254962-11262131	14.7249	16.2518	14.6606	15.6861	15.5959	16.9607	16.6042	15.7857	16.0002	15.9188	11.8739	11.952	15.3515	14.494	16.5694	13.4393	12.508	12.7943	13.392	14.8739	16.6129	11.6259
FBgn0004865	Eip78C	chr3L:21219708-21259603	0.263698	0.201152	0.343412	0.0685139	0.256409	0.391968	0.210308	0.129999	0.270624	0.39285	0.0947581	0.153037	0.379601	0.102121	0.305733	0.292357	0.199878	0	0.340188	0.347687	0.0691835	0.408378
FBgn0004867	RpS2	chr2L:9896264-9897552	1731.82	1662.06	1356.59	1434.7	1635.02	1707.98	1424.78	1617.26	1284.22	1591.71	1262.32	1417.3	1647.06	1221.82	1537.6	1362.67	1561.5	1237.96	1697.75	1608.71	1753.94	1485.86
FBgn0004868	Gdi	chr2L:9491175-9494876	126.622	127.067	105.847	120.973	126.144	128.579	119.607	113.665	114.762	119.852	98.9191	118.519	134.208	105.906	115.695	104.275	113.206	93.3342	119.411	118.243	123.537	89.7287
FBgn0004870	bab1	chr3L:1036368-1101089	0.345083	0.532739	0.380917	0.256481	0.307587	0.272316	0.241299	0.354633	0.607674	0.460875	0.210018	0.331571	0.353063	0.367673	0.660935	0.529327	0.477699	0.40926	0.365948	0.700386	0.376951	0.210176
FBgn0004872	piwi	chr2L:10982204-10987420	0.955176	1.33425	0.904361	1.05223	1.21335	1.52943	1.16522	1.19838	1.6102	1.0806	1.0487	0.935062	1.1799	1.24633	1.15557	1.17198	0.610036	1.14006	1.23954	0.879963	0.626695	0.766183
FBgn0004875	enc	chr3L:3818678-3842326	12.7739	12.9326	14.7366	14.6797	17.5772	18.1369	17.863	15.5479	15.8366	16.1721	11.9331	13.6613	15.8405	11.8684	16.3018	12.0271	11.1042	12.5094	15.8715	15.2007	15.5753	14.0189
FBgn0004876	cdi	chr3R:14870603-14919992	6.98922	8.85993	7.53904	8.13791	7.70973	9.01476	8.7194	8.37054	7.84598	8.62743	6.83176	7.82947	8.05201	7.04999	7.7323	7.85518	6.03254	7.10247	8.15791	7.05587	7.67899	6.35851
FBgn0004878	cas	chr3R:1538696-1542527	0.056314	0.15446	0.135458	0.160416	0.0732084	0	0.0585745	0.0524298	0.191821	0.0856949	0.0671503	0.115916	0	0.226595	0.0542629	0.103773	0.232127	0.172723	0.0399646	0.0976866	0.284699	0.349316
FBgn0004880	scrt	chr3L:3983895-3994003	0.0887108	0	0	0	0.0377667	0	0	0.0412203	0	0	0	0	0.0326951	0	0	0	0	0	0.0938426	0	0.0450026	0
FBgn0004882	orb	chr3R:19086331-19106578	9.55685	11.0432	11.915	12.5562	11.4329	14.3005	13.6109	12.2322	14.3969	17.9079	11.7051	12.3712	12.3436	10.5762	14.3704	14.0364	8.706	9.71233	13.4102	10.8651	12.2432	11.5389
FBgn0004885	tok	chr3R:20545418-20574847	0.152958	0.0736025	0.0999922	0.0773362	0.18054	0.0869402	0.0417662	0.1157	0.0739459	0.320409	0.150717	0.211067	0.246882	0.225842	0.154609	0.121964	0.0570349	0	0.147229	0.0392015	0.197441	0
FBgn0004888	Scsalpha	chr3L:3814210-3818383	131.454	114.2	139.88	126.598	251.614	251.012	214.996	198	173.006	181.424	184.861	188.074	232.596	119.041	150.078	127.628	143.239	135.208	179.479	149.134	160.073	127.289
FBgn0004889	tws	chr3R:5951850-5965494	64.4764	57.1133	58.6381	61.2597	60.7539	62.9236	58.6572	60.4854	64.3766	69.246	54.3783	55.7704	63.1974	59.1202	66.3769	61.2747	46.6368	52.9268	65.1523	57.9454	56.1315	53.8729
FBgn0004892	sob	chr2L:3578012-3580769	0	0	0	0	0	0	0	0	0	0	0	0	0	0	0	0	0	0	0	0	0	0
FBgn0004893	bowl	chr2L:3771699-3784121	16.8062	16.2966	15.1251	16.2277	8.79097	10.6423	9.43081	16.004	15.435	17.4117	12.6496	11.7568	14.9497	14.5304	20.5242	16.1623	12.8043	12.3198	17.4224	14.4779	17.9602	14.2569
FBgn0004895	fd64A	chr3L:4018877-4021279	0	0	0	0	0	0	0	0	0	0	0.230219	0	0	0	0	0	0	0	0	0	0	0
FBgn0004896	fd59A	chr2R:18755681-18758229	0.362526	0.335848	0.344525	0.26802	0.407117	0.327379	0.283653	0.619213	0.598668	0.335565	0.355491	0.799182	0.279992	0.38415	0.263982	0.282535	0.263404	0.708267	0.266933	0.355984	0.557605	0.282699
FBgn0004897	fd96Ca	chr3R:20908405-20910600	0	0	0	0	0	0	0	0	0	0	0	0	0	0	0	0	0	0.202377	0	0	0	0
FBgn0004898	fd96Cb	chr3R:20920733-20921821	0	0	0	0	0	0	0	0	0	0	0	0	0	0	0	0	0	0	0	0	0	0
FBgn0004901	Prat	chr3R:3735319-3737501	19.6188	21.0024	20.1719	22.4522	22.0879	23.3517	19.5295	21.1384	21.9146	22.6898	20.6314	23.81	19.2034	14.5882	22.8778	23.8357	24.3967	18.0061	22.4057	19.9577	21.4539	19.4213
FBgn0004903	Rb97D	chr3R:22697850-22701464	12.3557	11.1247	11.9686	13.4482	12.8788	16.6382	12.882	12.0429	10.8564	13.553	12.2048	13.0636	14.0631	9.69431	12.2694	12.8788	10.5529	12.6453	13.54	12.6277	13.9375	11.9905
FBgn0004907	14-3-3zeta	chr2R:5987181-5997192	779.313	822.325	720.735	794.662	812.016	814.302	726.876	724.209	758.265	758.914	659.84	686.286	790.328	638.635	737.145	734.882	639.208	648.679	768.693	713.925	723.996	611.071
FBgn0004908	Arl2	chr3R:4166821-4167594	27.0033	20.6557	13.4014	22.7275	26.5665	22.6113	18.982	29.2824	18.0772	17.3519	17.6661	24.1884	25.8884	19.5003	17.0694	19.4327	17.3409	15.7514	23.7029	22.0498	18.9628	17.2207
FBgn0004910	Eip63F-1	chr3L:3909972-3935617	14.0391	14.0998	12.5144	12.4203	5.96119	7.02668	7.79372	8.93356	9.25656	10.8812	7.14881	9.42281	8.83306	6.95871	9.90513	9.6585	8.12526	6.73806	8.94949	10.1946	8.3274	7.41614
FBgn0004911	Eip63F-2	chr3L:3934717-3935992	5.77985	4.21187	3.81518	5.37768	4.60063	5.65232	2.28179	6.73855	4.67281	5.40504	3.60158	5.68756	4.45458	2.28172	4.36323	4.48718	4.08063	3.95117	3.73814	4.47578	3.25211	4.02104
FBgn0004913	Gnf1	chr3R:732343-735803	19.9577	21.708	24.8662	23.2416	21.4761	22.3855	23.0179	21.4807	23.1962	22.4363	14.8381	20.4138	24.6803	16.8817	26.4446	20.513	21.8814	17.462	27.5892	23.5603	21.4161	21.8809
FBgn0004914	Hnf4	chr2L:8687225-8709611	35.3557	34.4897	26.6969	26.3235	30.0199	31.3162	27.1955	29.2819	26.8573	28.0126	22.7368	25.766	27.9278	24.786	27.9862	24.2477	22.0126	20.8598	27.5066	25.8622	28.3516	21.051
FBgn0004915	TfIIB	chr2L:10431337-10433116	33.7477	38.7222	32.3255	33.2209	38.4271	34.7377	27.5391	29.4725	43.5546	35.4872	28.8467	31.9097	36.945	25.2548	30.3193	34.0149	38.5019	31.5417	35.8146	30.5983	34.4432	23.068
FBgn0004919	gol	chr2R:20960149-20971870	1.29974	0.737086	1.16081	1.24331	0.507644	1.05247	0.336645	0.905546	0.76495	1.38635	0.599855	0.717694	0.834529	0.310746	1.33454	1.36115	0.339443	1.49577	0.637363	0.842834	0.819815	0.294069
FBgn0004921	Ggamma1	chr2R:4788908-4792296	1079.18	975.616	805.163	931.947	1089.93	1078.26	906.934	919.029	914.638	929.133	788.063	945.216	1007.15	759.76	965.387	841.17	861.278	720.255	1024.57	989.268	944.073	763.381
FBgn0004924	Top1	chrX:15213511-15222062	28.1667	30.0439	32.6843	34.8762	35.1127	39.4141	33.3548	31.9588	35.8006	35.6703	28.2379	31.1938	34.1439	29.9249	35.9606	29.6764	27.5961	27.0473	38.2126	32.8184	35.4333	27.9003
FBgn0004926	eIF-2beta	chr3L:12518192-12519831	159.598	148.828	148.49	157.275	160.162	161.316	154.241	144.355	135.416	130.967	119.354	129.16	157.946	128.124	147.228	143.293	136.318	121.152	186.172	166.391	164.928	144.789
FBgn0004956	os	chrX:18199386-18203324	0	0	0	0	0.0598467	0	0	0	0	0	0	0	0	0	0	0	0	0	0	0	0	0
FBgn0004957	por	chrX:18271553-18273887	10.8763	7.25944	10.039	11.3574	9.98433	8.80582	7.96463	9.16883	10.3426	8.08574	7.75701	8.59029	8.15099	8.88173	9.3838	9.13257	10.4661	7.54818	11.1878	8.73	10.4289	11.4332
FBgn0004959	phm	chrX:18579798-18582466	0	0	0.149138	0	0	0	0	0	0	0	0	0	0	0	0	0	0	0	0	0	0	0
FBgn0005198	gig	chr3L:20122280-20132110	15.9281	16.4639	16.3152	16.2504	17.7573	18.2164	19.0382	16.4196	15.9698	17.711	13.8734	15.4805	16.9354	12.4058	18.155	15.8782	14.8494	13.0669	18.6112	16.14	15.9189	14.2393
FBgn0005278	Sam-S	chr2L:106902-114432	109.762	113.399	102.237	116.34	118.526	121.075	105.961	116.448	118.586	116.242	102.727	109.046	121.129	111.653	112.463	115.214	93.7724	93.5975	121.384	110.031	106.466	87.2757
FBgn0005322	nmd	chr2L:10302172-10303947	50.2601	44.1293	39.9618	46.419	58.4123	49.9788	43.3716	49.6638	50.6434	44.6805	38.9291	42.6052	55.472	47.4963	52.8065	48.9229	54.9739	31.555	61.0268	55.4669	49.6662	39.5165
FBgn0005355	Su(fu)	chr3R:8515594-8517190	13.9389	15.907	14.4229	14.3287	16.2354	14.197	13.2708	16.4172	13.5237	15.7867	10.3156	15.0253	14.7361	12.9369	16.655	15.6152	14.6429	14.3201	17.7342	15.5242	14.1208	13.4325
FBgn0005386	ash1	chr3L:19583872-19591855	4.29006	4.76892	4.86811	4.51654	5.07447	4.92394	4.04893	4.61939	5.33564	5.69213	4.25299	4.81363	4.87692	4.43725	5.11089	4.33747	3.31073	4.11354	5.72297	5.50587	4.43679	3.98286
FBgn0005390	fs(1)M3	chrX:5852239-5858280	0.209487	0	0	0.0445975	0	0	0	0	0	0	0	0.049737	0	0	0	0	0	0	0	0	0	0
FBgn0005391	Yp2	chrX:9944983-9946669	5.24462	0.103939	0.571135	1.19253	0.258689	0.884948	0.609835	0.438473	0.707681	0.297921	0.421198	0.24464	0.342549	0.311403	0.339428	0.955531	0.315432	0	0.251128	0.346879	0.566083	0.371174
FBgn0005411	U2af50	chrX:16250728-16253072	59.6558	51.259	49.3894	60.4177	52.8457	58.4279	45.2865	55.9657	52.142	57.4349	43.0872	43.7549	60.1022	45.1787	56.0875	55.0193	44.8063	42.6476	56.9708	55.0941	59.7559	45.1133
FBgn0005427	ewg	chrX:162541-173751	3.08658	4.11569	3.78845	3.52068	3.6759	3.51319	3.8093	3.67576	2.9932	4.10053	2.97732	3.97453	2.76219	2.39792	4.40683	3.88015	2.96771	2.76716	3.63708	3.81616	3.27123	3.41483
FBgn0005533	RpS17	chr3L:9421894-9422921	2626.1	2388.29	2008.47	2321.13	2592.22	2565.48	2070.31	2465.61	2097.24	2151.06	2022.33	2069.08	2806.56	2122.33	2342.63	2003.32	2315.74	1686.22	2850.42	2576.17	2905.36	2043.74
FBgn0005536	Mbs	chr3L:16045058-16075126	22.4305	21.1352	21.9066	23.5349	30.1236	35.9841	29.6268	27.1183	24.1429	28.5987	21.9242	26.5711	28.7817	18.5106	25.2523	20.5796	18.9061	22.7368	23.9906	25.0122	25.6423	19.2055
FBgn0005558	ey	chr4:718314-741799	3.88619	4.11087	4.14537	3.76139	5.75906	5.01411	4.73129	5.01996	5.32737	4.51227	3.54223	4.51046	6.48355	5.33636	4.77859	4.98943	4.35651	3.70627	4.64271	4.44074	4.95131	4.13804
FBgn0005561	sv	chr4:1109423-1133943	0.116739	0	0	0	0.0705197	0.0667427	0	0	0	0	0	0	0	0	0	0	0	0	0	0	0	0
FBgn0005564	Shal	chr3L:19559950-19577668	0.333513	0.851541	0.730878	0.792413	0.627957	0.518342	0.394056	0.50893	0.615837	0.843164	0.593378	0.624981	0.688872	0.64821	0.799512	0.525518	0.355367	0.670321	0.388834	0.891161	1.046	0.59721
FBgn0005585	Crc	chr3R:5454412-5456573	618.878	557.561	467.231	475.779	542.1	591.025	504.572	486.999	401.916	457.415	381.783	418.129	486.558	402.923	529.35	428.215	483.946	419.989	591.382	528.005	550.612	504.512
FBgn0005586	Rab3	chr2R:6608839-6616708	8.68532	8.20105	7.84534	8.04411	5.66146	6.33045	5.18816	7.60265	8.16801	7.53526	5.36912	5.14884	6.43405	5.67467	6.94703	7.16104	4.9318	5.81935	5.50622	6.83541	7.46733	7.64909
FBgn0005590	scw	chr2L:19699378-19700968	0	0	0	0	0.1357	0	0.342859	0	0.17628	0	0	0	0	0	0	0	0	0	0	0.347285	0	0
FBgn0005592	btl	chr3L:14068871-14076329	0.193075	0.190749	0.752179	0.661342	0.198067	0.333598	0.141144	0.258493	0.7173	0.37361	6.30236e-09	0.372964	0.419922	0.195178	0.556291	0.360697	0.0977999	0.413447	0.387181	0.503521	0.471619	0.310777
FBgn0005593	RpL7	chr2L:10201003-10202321	1320.2	1210.74	1092.64	1112.83	1278.25	1299.42	1123.6	1211.33	993.651	1191.03	911.541	1006.43	1254.06	936.03	1223.38	983.698	1218.21	983.744	1292.28	1267.8	1444.97	1159.28
FBgn0005596	yem	chr3R:24944051-24948601	5.11843	5.46257	5.97771	5.79633	6.77611	7.57862	6.48805	5.29123	6.28247	6.50774	4.81185	5.34602	6.25392	5.79183	7.33711	5.86267	6.16295	6.80321	7.92419	6.15232	6.25441	5.27052
FBgn0005612	Sox14	chr2R:19866323-19872700	3.52519	4.03194	2.08939	2.72159	3.40741	3.09443	3.45091	2.88701	2.52577	2.07742	2.91409	2.95747	2.36919	1.93848	2.62382	2.13246	2.29479	1.40064	2.63209	2.98971	2.75594	2.80306
FBgn0005613	Sox15	chr2R:10088894-10099918	0	0.0453928	0	0	0	0	0	0.139307	0	0	0	0	0.0367549	0	0.046975	0	0	0.0754083	0	0	0	0
FBgn0005614	trpl	chr2R:5641201-5653023	0.12062	0	0	0	0	0	0	0.0599085	0	0	0	0	0	0	0	0	0	0	0.0446122	0	0.0618381	0
FBgn0005616	msl-2	chr2L:3462217-3466112	18.7438	16.1154	17.7673	19.0002	19.5711	20.8333	18.2784	18.0585	19.1968	20.4365	14.8496	16.3589	16.7367	15.5356	19.22	17.3429	14.2227	14.1777	20.7803	18.9888	19.7452	14.8214
FBgn0005617	msl-1	chr2L:18683719-18688800	14.5242	15.4847	11.8705	13.0921	13.3445	15.7415	14.4191	11.9332	12.9169	13.6448	10.9816	13.0188	13.6696	11.9885	13.5006	11.5201	10.3121	12.1509	14.6336	12.8489	12.3561	11.2612
FBgn0005619	Hdc	chr2R:6125492-6133582	0.146804	0	0.187295	0.368364	0.167107	0.0528282	0.230452	0.145331	0.280019	0.275916	0.0960211	0	0.172392	0.103474	0.357886	0.0793289	0.215773	0	0.21699	0.142525	0.225043	0
FBgn0005624	Psc	chr2R:8853501-8868499	5.12955	7.32016	4.85099	5.54587	4.30495	4.39993	4.5203	6.58043	5.29029	5.7852	4.45811	5.32627	5.5079	4.30452	6.14851	5.16449	3.93994	4.58872	5.22778	5.5029	5.31895	5.12768
FBgn0005626	ple	chr3L:6706455-6712625	0	0	0	0	0.0549006	0	0	0	0	0	0	0.0811709	0	0	0	0	0	0	0	0.0704901	0.0731913	0
FBgn0005630	lola	chr2R:6369398-6430796	135.713	125.982	137.321	148.382	126.142	141.971	137.986	142.792	150.435	161.176	118.602	134.102	146.943	126.92	169.392	135.555	104.686	104.99	146.871	147.258	148.809	141.494
FBgn0005631	robo	chr2R:18580028-18588475	9.52746	11.2613	9.2506	10.2401	10.2615	10.0808	10.961	10.9143	10.4506	11.2255	9.08106	8.58585	10.1455	7.68702	11.2355	9.3421	7.566	8.542	10.0371	9.26413	9.96147	9.03252
FBgn0005632	faf	chr3R:27602741-27616403	21.7673	20.9533	21.3851	25.3463	25.1398	28.7225	28.482	23.3461	27.0863	27.6316	19.3515	21.739	25.9999	23.5958	26.9643	23.5507	17.0671	20.2417	23.4929	21.2646	22.7569	19.3813
FBgn0005633	fln	chr3L:19982650-19984320	0	0	0	0	0	0	0	0	0	0	0	0	0	0	0	0	0	0	0	0	0	0
FBgn0005636	nvy	chr2R:20163256-20178607	90.6514	77.8547	81.2407	78.7485	88.8662	93.459	79.0718	82.2925	71.8567	83.9701	68.7096	77.2507	88.1144	67.3848	91.5445	78.2782	81.7506	72.4341	91.4754	87.9162	96.3761	86.7803
FBgn0005638	slbo	chr2R:20219044-20221830	0.244214	0	0	0	0.0457013	0	0.123241	0	0.10014	0	0.21383	0.123684	0.0840878	0	0	0	0.248587	0.0899539	0	0.06087	0.0612931	0.190397
FBgn0005640	Eip63E	chr3L:3515750-3610521	31.2179	29.0441	27.9451	29.3019	35.5218	40.3886	36.4885	32.4198	32.3925	35.0597	28.9741	33.0029	36.0635	27.7665	32.0204	25.5581	24.2713	26.5248	33.3109	33.9211	29.1711	30.8267
FBgn0005642	wdn	chr3R:24633704-24637059	11.2494	13.1422	11.1979	14.2753	11.919	10.9064	10.5606	13.0325	11.796	12.0498	9.85334	10.2157	9.46007	8.83598	12.9159	11.1577	10.3713	9.56313	12.9869	11.5864	12.9291	10.3467
FBgn0005648	Pabp2	chr2R:4018935-4021879	107.775	114.387	108.287	104.266	112.196	110.542	91.8325	99.3504	105.285	106.522	94.9667	93.3646	107.446	101.624	111.769	106.133	91.3592	84.5229	119.025	115.191	109.34	95.4692
FBgn0005649	Rox8	chr3R:19868777-19873987	65.7846	66.6035	65.068	61.6533	65.5216	66.0332	63.3308	64.5795	62.1924	66.8482	53.3184	58.6193	67.1103	54.3079	78.2055	62.4928	57.4852	54.2793	70.3284	61.6194	66.3939	60.7908
FBgn0005654	lat	chr2R:9090232-9094052	8.9542	6.64628	8.01431	9.19564	8.61001	8.9169	8.74915	8.63585	7.91859	7.52668	9.16847	7.90243	8.57304	6.76319	8.88988	6.68681	6.87307	8.60185	8.34583	8.12595	8.18746	6.61281
FBgn0005655	PCNA	chr2R:16149258-16150388	177.735	155.93	142.518	154.477	160.624	181.721	162.459	151.03	145.119	163.072	134.013	160.466	182.217	154.549	190.189	152.525	177.905	139.291	199.78	180.103	181.599	148.377
FBgn0005658	Ets65A	chr3L:6090716-6117013	0.10351	0	0	0	0	0	0	0	0	0	0	0	0.0390636	0	0.0488184	0	0	0	0	0	0	0
FBgn0005659	Ets98B	chr3R:23562259-23574088	0.12434	0	0	0.0611722	0	0	0	0.0808089	0	0.0766554	0	0.0902438	0	0	0	0.0842631	0.11919	0	0	0	0.0853674	0
FBgn0005660	Ets21C	chr2L:544924-552923	5.60269	4.41796	4.324	5.14201	5.65123	5.56257	5.92807	4.85699	4.03899	4.5376	4.42795	4.45021	4.35669	2.51384	5.19309	4.20509	3.5495	5.65661	3.54141	3.93954	5.67148	4.94415
FBgn0005664	Cry	chr2L:11944128-11947131	0	0	0	0	0	0	0	0	0	0	0	0	0	0	0	0	0	0	0	0	0	0
FBgn0005666	bt	chr4:745025-797100	0.0977403	0.0407805	0.0136845	0.0220789	0.0559393	0.0859757	0.0447899	0.0418077	0.0777662	0.0516906	0.0597593	0.0866743	0.0330086	0.0675813	0.0436626	0.0454528	0.059831	0.0502506	0.0230916	0.0419116	0.0110541	0.030143
FBgn0005670	Cyp4d1	chrX:2053177-2056213	2.35426	1.07275	1.83559	1.5508	1.99004	2.59543	1.70009	2.31342	1.80402	1.68663	1.17014	2.00301	2.13284	0.379237	2.47709	1.20981	1.68732	2.63522	2.08546	1.72472	1.09264	1.28198
FBgn0005671	Vha55	chr3R:8449483-8453551	164.319	167.053	152.695	153.442	173.015	180.294	176.112	166.448	160.567	170.289	144.721	156.662	167.315	135.17	165.336	167.754	140.585	141.631	171.581	139.247	164.788	145.289
FBgn0005672	spi	chr2L:19567899-19577315	129.709	114.715	111.129	125.934	131.863	126.413	114.198	114.516	112.802	121.651	109.023	107.558	128.057	106.958	128.381	107.819	105.712	104.583	133.784	120.862	120.336	106.263
FBgn0005674	Aats-glupro	chr3R:19777857-19784113	39.1036	40.6483	41.686	43.8811	46.026	47.731	54.1568	43.6867	45.2324	50.79	38.5373	42.5027	47.3366	37.4371	54.2165	38.5627	39.2806	40.2636	57.8185	41.9126	47.1925	46.6608
FBgn0005677	dac	chr2L:16466511-16485998	0.0411588	0.0376438	0.050981	0	0	0	0.0419999	0.038912	0.0367088	0	0	0	0	0	0.0392499	0.0409888	0.0582621	0	0	0.0404434	0.0414309	0
FBgn0005683	pie	chr2L:10420624-10422780	4.84692	4.54259	3.37789	3.41107	5.08112	5.06067	5.73755	4.59475	6.70649	4.92913	5.54293	4.28469	4.90599	3.04561	6.70397	5.84192	3.8739	4.66618	4.65708	5.6865	4.14162	5.18819
FBgn0005694	Aef1	chr3L:21426521-21431739	19.3837	17.2498	16.9783	19.9198	17.1997	19.623	18.4628	18.6356	16.5291	18.8105	16.8808	14.9106	20.8013	16.2495	18.4489	15.7505	15.2808	14.3821	18.5116	19.0558	19.0432	14.729
FBgn0005695	gcl	chr2R:4611762-4616504	6.61681	4.13898	3.62811	5.28112	5.42338	5.41681	4.14828	3.50008	4.44445	5.14142	2.92284	4.55527	4.96044	3.5706	4.60709	3.88112	4.54823	4.65077	3.93999	3.9659	4.40771	4.51605
FBgn0005696	DNApol-alpha73	chr3R:23064884-23066950	14.1289	11.5895	12.6233	16.2852	13.4306	14.7166	13.1618	15.4974	13.2901	13.7078	13.3144	12.011	14.079	15.504	13.7182	13.3324	16.4539	12.6321	15.391	12.9717	13.4888	9.31573
FBgn0005771	noc	chr2L:14490858-14494019	7.72807	6.52672	7.55742	8.04595	7.87225	8.02741	7.09364	7.05269	6.12765	7.07321	6.42374	3.55241	7.47434	5.99664	7.29818	8.19847	7.30765	8.39708	8.63152	8.61804	8.41894	7.12237
FBgn0005775	Con	chr3L:4936757-5079033	0	0	0	0	0	0	0.0700753	0	0	0	0	0	0	0	0	0.0744489	0	0	0	0	0	0
FBgn0005777	PpD3	chr3R:5573596-5576816	84.212	80.1471	75.4395	78.8742	75.476	77.9249	64.0554	69.2775	73.6591	76.501	61.7143	74.461	77.1551	62.7316	77.2899	73.3255	67.6557	66.3748	79.8721	74.7745	75.233	66.7362
FBgn0005778	PpD5	chr2R:17929171-17930450	0	0	0	0	0	0	0	0	0	0	0	0	0	0	0	0	0	0	0	0	0	0
FBgn0005779	PpD6	chr2L:3109671-3110998	0.240078	0	0.323359	0	0	0	0	0	0.258888	0	0	0	0.204257	0	0	0	0	0	0.187061	0.473732	0	0.387812
FBgn0008635	betaCOP	chrX:18275581-18279275	67.3993	63.4381	62.9358	62.0656	63.8393	68.3414	64.7814	62.4559	58.5117	64.6859	48.6678	54.3796	66.6302	51.8059	68.512	56.9825	59.9455	55.016	70.4687	61.6331	68.7461	61.5191
FBgn0008636	hbn	chr2R:16842172-16848414	63.5572	52.2753	58.1766	60.7424	69.1807	67.2057	63.547	60.9652	53.4069	63.8537	49.2305	50.5614	64.6556	57.4427	67.0309	54.4736	59.9531	54.0615	72.733	68.9213	72.6011	60.7683
FBgn0008646	E5	chr3R:9693066-9702894	0	0	0	0	0	0	0	0	0	0	0.0926915	0	0	0	0	0	0	0	0	0	0	0
FBgn0008651	lbl	chr3R:17235700-17259855	0	0	0	0	0	0	0	0	0	0	0	0	0	0	0	0	0	0	0	0	0	0
FBgn0010014	CanB	chrX:5226531-5228482	0	0.319625	0	0	0	0	0	0.289727	0.68506	0	0	0.367761	0	0	0	0	0	1.01284	0.23066	0.289363	0.317994	0
FBgn0010015	CanA1	chr3R:26865095-26872543	0.072907	0.214298	0	0	0	0	0.0838588	0	0.143362	0	0	0.0886431	0	0	0	0.0827894	0	0	0	0	0.165475	0
FBgn0010019	Cyp4g1	chrX:361089-363368	2.32122	0.202752	0.518211	0.903086	1.09626	0.150691	0.321322	0	0.305167	0.389709	0.567758	0.583169	0.0812882	0.598434	0.0960864	0.220931	0.449194	0	0.0728122	0.388586	0.209705	0.786218
FBgn0010038	GstD2	chr3R:8197692-8198426	21.0018	25.3351	11.4457	11.1465	25.9772	20.5813	21.6474	13.2216	6.75189	11.2638	7.55726	9.50213	7.76142	6.13617	14.8137	9.28817	14.4721	5.3741	9.10762	9.55003	11.8625	8.11697
FBgn0010039	GstD3	chr3R:8198789-8199535	75.1078	53.7065	30.4864	48.0073	41.623	43.2405	34.4569	40.2805	36.3936	38.2946	34.1632	33.1615	39.6674	35.0543	47.8572	39.3594	47.217	24.0418	51.4687	41.0831	43.7813	41.7722
FBgn0010040	GstD4	chr3R:8199821-8200546	4.03766	3.60794	0	2.09086	1.56644	1.5032	1.07611	1.51505	2.60729	0.989181	1.49676	2.98459	2.48975	2.31361	0.95943	0	3.79001	1.6467	2.24216	1.5228	2.13574	0
FBgn0010041	GstD5	chr3R:8201454-8202294	47.4445	41.9323	27.847	17.9591	26.2131	17.3048	14.5677	18.2083	16.4806	13.44	11.0471	16.3934	16.5402	14.1674	16.0854	13.08	18.8279	12.1525	18.7049	20.7399	19.1486	22.3869
FBgn0010042	GstD6	chr3R:8202849-8203629	2.42357	2.48603	2.13881	0.852113	1.26203	0.606426	0.438923	0	2.14832	0.400983	0.610973	0.959525	1.3637	2.55123	0	0.958833	0	1.33192	1.49926	0.389089	2.99124	1.28687
FBgn0010043	GstD7	chr3R:8204221-8204977	5.44021	9.66687	2.03378	2.76545	4.17448	6.0856	2.88526	2.74982	3.52375	1.4942	0.550095	4.52545	2.49423	4.64122	2.62304	5.23166	3.48329	4.36298	1.12273	3.76463	3.22573	3.67244
FBgn0010044	GstD8	chr3R:8205729-8206537	0	0	0	0	0	0	0	0	0	0	0	0	0	0	0	0	0	0	0	0	0	0
FBgn0010051	Itp-r83A	chr3R:1342838-1365133	6.59643	6.63595	6.18183	6.52141	6.70104	6.91784	7.50168	6.79828	6.88055	7.6511	5.28774	5.64051	6.58281	5.22406	7.78935	6.53981	4.073	5.2682	5.67284	5.78852	6.62769	5.45249
FBgn0010052	Jhe	chr2R:12007297-12010278	4.89385	6.05022	6.03394	6.71598	4.46751	5.54686	4.58079	4.86182	4.27151	4.34274	4.05943	5.20099	6.26603	6.15018	6.74639	5.45441	4.7625	3.58931	5.27131	6.40836	7.07519	4.59455
FBgn0010053	Jheh1	chr2R:14740938-14742592	46.7665	51.2739	51.3932	60.2144	124.396	105.049	99.2182	77.9672	65.4367	65.3701	63.1142	81.1636	85.9165	49.4616	56.2792	60.7831	74.2521	68.2171	71.2061	60.8078	60.4356	49.5813
FBgn0010078	RpL23	chr2R:18741905-18743217	2335.73	2108.03	1561.84	1807.55	2144.66	2040.8	1567.68	1811.48	1725.82	1775.27	1648.52	1831.16	2142.22	1729.56	1996.23	1612.8	1645.42	1316.88	2312.93	1983.93	2041.31	1440.94
FBgn0010097	gammaTub37C	chr2L:19183862-19185726	0.790271	0.913025	0.202997	0.895547	0.36372	0.428901	0	0.157676	0.153952	0	0.21306	0.353916	0.37832	0.457976	0.42293	0.1709	0	0.251965	0.217796	0.29243	1.14844	0.25193
FBgn0010100	Acon	chr2L:21168569-21173185	124.776	119.416	121.669	114.103	131.37	135.959	135.881	132.156	113.958	135.172	108.95	114.73	134.174	108.538	132.17	115.279	111.503	100.46	130.259	123.846	125.444	112.949
FBgn0010105	comm	chr3L:15714610-15721530	20.7109	19.4871	19.2684	17.1988	21.1066	21.7366	18.6226	18.9358	19.5816	21.3798	16.9061	19.8904	22.5502	18.1193	22.6417	20.3418	20.4979	16.6515	23.4728	18.8047	20.0969	19.4313
FBgn0010109	dpn	chr2R:4116475-4119835	0	0	0	0	0.0884727	0	0.122397	0	0	0	0	0	0	0	0	0	0.172789	0.18783	0	0.115524	0	0
FBgn0010113	hdc	chr3R:26103653-26198104	28.1966	29.6889	27.9746	31.241	26.4403	31.6616	30.8	30.9362	32.7853	37.4766	24.4895	28.0062	30.4674	28.8768	34.3066	29.9459	23.1491	26.6388	34.9331	32.6962	30.5266	30.9515
FBgn0010114	hig	chr2R:5115289-5134754	0.532484	1.42253	1.02405	0.898198	0.94408	1.43134	1.21697	1.17122	0.680736	0.987675	1.02233	0.850759	0.958833	0.755563	1.26684	1.11345	0.491824	1.00356	1.36609	0.800648	0.886596	1.43869
FBgn0010173	RpA-70	chr3R:4087841-4090173	130.062	120.175	108.989	114.442	115.928	118.993	100.181	115.895	113.381	114.105	95.1854	101.121	121.504	100.773	121.949	106.558	96.475	88.2232	116.315	113.515	111.505	85.1992
FBgn0010194	Wnt5	chrX:18395433-18399438	10.6337	11.86	10.0845	11.7094	11.2604	12.1374	10.8149	11.7146	9.24704	12.7582	9.62553	10.7712	12.0373	8.91373	11.485	10.9981	10.0775	11.7898	12.4101	11.6708	12.3745	10.8014
FBgn0010197	Gyc32E	chr2L:11138758-11149101	0	0	0	0	0	0	0	0	0	0	0.116532	0	0	0	0	0	0	0	0	0.0738237	0	0
FBgn0010198	RpS15Aa	chrX:13229669-13231738	1254.18	1239.55	1003.68	1067.15	1161.7	1153.13	978.677	1151.28	1083.5	1122.48	947.566	1082.22	1220.14	919.193	1155.83	991.112	1134.21	948.53	1170.63	1117.06	1129.24	1043.62
FBgn0010213	Sod2	chr2R:12660289-12661420	142.731	129.37	103.365	121.823	123.896	135.27	109.314	120.062	99.8054	123.841	100.313	114.181	135.46	106.115	132.801	102.85	104.697	79.9487	139.748	119.457	130.761	103.113
FBgn0010215	alpha-Cat	chr3L:23311745-23331200	61.7603	68.3829	66.8726	70.9176	63.3808	69.2902	60.4725	58.0785	72.5329	65.7336	56.6464	56.2347	68.3513	57.7716	58.1628	67.6944	56.9425	50.9341	62.2695	56.5584	62.5393	46.6978
FBgn0010217	ATPsyn-beta	chr4:1052109-1055543	784.537	802.184	675.483	738.796	767.093	768.609	683.833	734.287	759.475	761.342	680.102	743.858	800.519	666.864	687.472	731.888	676.964	545.245	692.563	640.775	715.24	503.207
FBgn0010220	Dbp45A	chr2R:4975338-4977307	19.4913	19.9815	14.6564	22.2783	20.1627	19.2662	18.0822	18.8272	19.0735	21.1914	14.1961	17.9891	23.0848	15.1997	19.6381	20.2602	18.4026	15.7609	24.392	18.6405	18.1951	20.0306
FBgn0010222	Nmdmc	chr3R:4868229-4876277	26.9201	20.7569	18.9938	14.5827	20.3689	25.4437	18.269	18.3698	17.2105	19.2382	15.5829	23.6743	22.5615	16.6631	22.174	15.6567	18.5073	16.5475	20.038	23.1528	23.3963	13.6783
FBgn0010223	Galphaf	chr3L:16655656-16661034	8.5897	7.36297	3.33967	3.88194	6.5799	5.86	5.27267	3.15172	2.9672	3.87842	2.62603	5.66375	4.08849	3.77912	4.17801	4.48434	4.78322	3.16285	4.66054	2.48821	4.13194	2.94727
FBgn0010225	Gel	chr3R:60938-66779	313.065	330.523	300.343	329.44	308.824	326.149	288.832	320.475	309.056	342.226	275.818	291.252	336.467	277.493	321.186	311.847	280.803	259.314	324.034	302.933	332.519	258.905
FBgn0010226	GstS1	chr2R:12980750-12987006	59.9111	54.709	58.8363	59.7895	54.2464	62.6499	55.9935	62.0957	60.1068	58.1352	47.3687	50.0811	68.2194	56.8869	75.5868	50.4069	48.0447	50.7109	69.9602	65.7359	70.8077	62.1839
FBgn0010228	HmgZ	chr2R:17584992-17595366	288.228	266.772	248.499	278.027	381.202	365.85	300.603	269.328	243.451	274.634	259.208	276.929	332.391	270.013	318.763	276.355	278.563	221.453	388.351	311.113	296.163	260.409
FBgn0010235	Klc	chr3L:12739715-12743156	78.5492	68.987	60.8094	69.2769	78.6303	80.3964	65.5248	60.8439	61.2999	64.9712	53.2639	59.2094	70.1225	58.6481	72.7306	56.9713	65.5143	60.638	70.7561	70.6622	65.869	62.0637
FBgn0010238	Lac	chr2R:8340694-8353135	22.7896	21.0121	17.4706	20.4131	21.3849	21.2451	20.4918	21.2616	18.4426	20.8861	16.9605	18.4275	19.9986	14.2186	27.1059	16.9485	17.1483	16.4029	22.4301	19.5967	23.1792	20.4296
FBgn0010240	Lcch3	chrX:15819137-15822562	0.145723	0.147546	0.190703	0	0.225422	0.21953	0.473367	0.146291	0.152397	0.428591	0.629293	0.50708	0.121541	0.672108	0.275047	0	0	0	0	0.29757	0.618039	0.229021
FBgn0010241	Mdr50	chr2R:10134470-10140102	0.132859	0.135928	0.178149	0.0712862	0.156339	0.100296	0.147308	0	0.07115	0.198599	0.198	0.159315	0.227413	0.105416	0.0636827	0.0803031	0.103738	0	0.25576	0	0.0710605	0.10713
FBgn0010246	Myo61F	chr3L:1318479-1329617	4.75914	4.37142	4.9302	5.9282	6.13447	6.08282	7.11635	4.82624	6.04886	6.37007	5.05898	4.7796	6.09145	4.2725	7.63157	5.87403	4.46495	6.19602	6.17188	5.07059	5.3096	4.04427
FBgn0010247	Parp	chr3RHet:1935205-2026815	23.3206	23.6038	24.5418	26.597	24.9419	25.6534	24.6657	23.3696	28.1291	23.7471	24.871	25.2137	25.3296	20.0866	19.3845	26.8848	14.3879	14.9894	20.265	23.6328	22.4741	17.0008
FBgn0010258	Rbp4	chr3R:9480277-9482116	0.311114	0.442483	0.596665	1.36999	0.698734	0.782378	0	0	0.30113	1.02395	0	0.531944	0.717622	0	0.297069	0.170538	0.45286	0.24106	0.67167	0.988942	0.621214	0.476129
FBgn0010263	Rbp9	chr2L:2954761-2968434	1.65312	1.30601	1.51816	1.78304	1.80376	2.11243	1.72842	1.70761	1.74001	1.89909	1.48211	1.52387	2.24902	1.44922	2.51059	2.2684	1.1242	1.84699	1.86366	1.78695	1.48729	1.95615
FBgn0010265	RpS13	chr2L:8363476-8364662	1500.21	1557.31	1253.08	1377.25	1558.02	1503.23	1300.88	1423.11	1367.74	1376.77	1233.24	1366.64	1556.26	1204.73	1446.52	1303.58	1410.43	976.454	1630	1439.73	1506.71	1111.99
FBgn0010269	Dsor1	chrX:9141374-9144070	12.6369	13.3931	11.2393	14.7458	11.7449	13.2025	12.7595	12.6575	12.6238	12.5053	10.3144	12.3804	13.0409	13.7917	15.6825	12.4767	10.8363	10.4505	14.902	11.5977	11.5131	11.692
FBgn0010278	Ssrp	chr2R:19693883-19696527	48.995	42.718	43.7811	46.775	47.5462	50.2638	46.0237	41.4325	39.8462	42.4533	35.6546	42.0819	47.1232	42.9284	51.6557	45.4086	44.8938	38.6897	57.3055	51.3626	48.7109	44.7157
FBgn0010280	Taf4	chr3L:16106311-16114751	38.2369	37.5607	41.4281	43.5796	44.7772	47.8711	44.5754	41.6431	43.6757	45.9351	35.316	36.4426	44.2367	34.7538	44.8481	38.8752	33.4288	34.4508	43.8399	42.6495	40.3699	40.8121
FBgn0010282	TfIIFalpha	chr3R:2206188-2208326	25.6662	23.0444	25.3195	26.368	24.8596	23.059	19.868	22.7967	21.1389	23.0445	19.9402	20.1342	25.0793	21.4593	29.1148	19.9835	22.2066	20.775	32.6145	24.9876	25.5236	22.3892
FBgn0010287	Trf	chr2L:8072894-8073948	12.8428	11.2734	10.6126	9.60397	10.2246	11.0081	7.983	5.9713	11.7301	9.83447	11.7596	10.8067	11.4814	6.74165	10.314	10.8441	8.1328	8.35095	10.0085	12.6318	12.3656	6.67513
FBgn0010288	Uch	chr2L:2212737-2214211	97.0944	91.5715	71.0336	84.6529	101.622	99.4683	83.9647	87.8656	83.6236	77.9942	69.0633	84.7642	103.207	64.26	90.51	84.4151	67.5884	71.7137	111.334	95.1265	91.656	92.0743
FBgn0010292	bys	chrX:7795912-7797676	26.2993	21.3334	28.4349	32.2748	26.111	30.7283	27.6129	26.7002	25.3575	24.3087	26.7419	23.803	29.6983	30.0982	30.2799	29.1445	32.7716	21.2866	34.6762	29.313	29.0482	27.2398
FBgn0010294	ng2	chrX:3134058-3134604	0	0	0	0	0	0	0	0	0	0	0	0	0	0	0	0	0	0	0	0	0	0
FBgn0010295	ng3	chrX:3135523-3136117	0	0	0	0	0	0	0	0	0	0	0	0	0	0	0	0	0	0	0	0	0	0
FBgn0010296	ng4	chrX:3137986-3138253	0	0	0	0	0	0	0	0	0	0	0	0	0	0	0	0	0	0	0	0	0	0
FBgn0010300	brat	chr2L:19133815-19179758	20.0255	18.3393	17.9482	18.8914	20.3444	23.4479	21.687	19.0945	20.7229	21.8622	14.7636	20.6526	20.034	19.5541	21.1982	20.1824	14.9537	16.3149	18.6581	19.2641	18.5736	16.1914
FBgn0010303	hep	chrX:12973237-12984467	12.7814	12.9112	13.3325	13.2678	13.5601	13.3853	13.6041	12.5189	13.5049	13.3552	10.7423	10.5401	13.842	11.3469	14.1457	13.3625	8.96728	11.1141	14.6916	13.4744	13.9862	14.1058
FBgn0010309	pigeon	chr2L:19186042-19189938	5.03425	5.94042	5.36002	6.37076	6.52822	6.70992	6.0574	6.18526	5.17137	6.83384	4.20173	6.17493	6.32935	5.37552	6.14047	6.04562	6.35109	5.82218	6.06054	5.70207	6.34465	5.02085
FBgn0010313	corto	chr3R:903500-912794	3.74613	2.82615	2.64322	2.48174	2.46441	2.31782	2.77961	2.59054	2.56635	2.64335	2.01826	2.77823	3.36204	2.50612	3.40619	2.89019	2.50981	2.31003	3.17811	3.12951	2.73724	3.40345
FBgn0010314	Cks30A	chr2L:9330762-9331981	59.096	54.4421	61.4777	60.105	72.4573	70.1273	66.4703	62.9689	62.5449	68.3641	69.4829	68.7492	77.0441	62.8279	72.688	73.5291	61.1394	46.9136	83.215	58.6892	70.1448	64.126
FBgn0010315	CycD	chrX:15800854-15803709	16.0911	16.6802	14.0183	18.3235	18.1161	17.385	16.1697	12.6863	16.8462	17.4278	12.1712	13.7577	16.5588	12.6364	16.5034	12.2653	18.3808	14.4329	16.2195	15.2112	16.6222	10.948
FBgn0010316	dap	chr2R:5599825-5603761	21.4017	21.9743	28.5317	27.3184	31.3087	29.7872	26.0862	26.7031	31.3259	28.573	24.6172	25.4556	31.3619	24.7797	26.7351	29.1053	28.7585	27.3848	29.8003	24.4153	27.6933	22.644
FBgn0010317	CycJ	chr3L:3466427-3468098	0.187545	0	0	0.199943	0	0.139721	0	0.190356	0	0	0	0	0	0	0.176537	0	0	0	0	0	0	0.593708
FBgn0010323	Gsc	chr2L:583543-594685	0	0	0	0	0	0	0	0	0	0	0	0	0	0	0	0	0	0	0	0	0	0
FBgn0010328	woc	chr3R:23082316-23089777	38.6676	33.7947	33.7122	36.2185	33.3203	38.7701	32.6909	34.9707	34.0477	39.8758	26.3962	30.282	34.0687	28.2852	43.3974	36.2971	32.3998	31.8491	42.193	37.2021	37.1485	36.2844
FBgn0010329	Tbh	chrX:7889729-7921427	0	0.154821	0.12873	0.0975916	0.120778	0.0386277	0	0	0.0510147	0	0	0.0594283	0.0401756	0.0766946	0.148655	0.0539478	0.30036	0.0777865	0	0	0	0
FBgn0010333	Rac1	chr3L:1300878-1302683	116.022	107.999	110.52	107.433	118.395	115.902	98.7842	105.537	100.801	109.159	88.3131	99.6112	117.655	94.2274	110.611	104.123	88.8844	101.749	110.84	103.443	103.011	89.8817
FBgn0010339	128up	chr2R:7924802-7926356	62.8026	67.902	63.2568	73.2838	58.9485	62.4241	51.7708	63.3346	55.8446	59.6764	51.3793	55.1722	62.4664	57.1284	71.9167	60.3386	69.5532	51.3488	71.596	65.5796	65.0081	60.7121
FBgn0010340	140up	chr3R:9949884-9951270	16.4312	23.9169	14.186	17.986	16.7517	18.4481	15.0632	15.5809	13.7983	16.892	12.6389	17.1271	17.1459	18.0366	18.6643	18.8034	14.7092	15.2471	21.6689	15.7091	16.3268	13.62
FBgn0010341	Cdc42	chrX:19591123-19593971	328.345	304.258	293.768	307.373	355.013	359.028	345.673	304.15	278.983	320.71	282.079	291.281	357.41	269.126	319.826	316.009	266.494	250.289	311.667	292.463	342.2	254.154
FBgn0010342	Map60	chr2R:5478371-5480249	56.0065	49.7347	55.4334	56.5392	58.027	66.291	53.5521	57.651	53.6684	57.732	43.6631	49.712	61.2112	44.2172	63.6948	50.4612	60.3528	46.2019	67.5361	59.2845	64.9186	48.2257
FBgn0010348	Arf79F	chr3L:22861479-22865331	645.192	632.287	537.346	587.157	634.003	647.959	561.199	574.923	562.967	591.135	512.024	543.98	647.278	489.878	610.294	568.396	519.014	489.848	632.411	578.859	563.234	453.823
FBgn0010350	CdsA	chr3L:8120861-8124775	51.6858	53.6338	41.2971	48.013	97.2278	97.3227	93.4817	64.1502	63.056	56.7928	59.8263	75.3679	71.4231	41.7687	41.6316	49.9353	48.3848	38.7951	45.3452	45.2074	48.201	38.4118
FBgn0010352	Nc73EF	chr3L:16947921-16961824	39.2686	38.3192	36.7446	39.8812	42.5731	47.042	42.9371	42.6396	34.7884	43.1783	34.1033	38.0323	39.8068	33.8799	42.8381	35.0667	27.5317	31.0135	41.41	38.025	39.5398	34.8341
FBgn0010355	Taf1	chr3R:2472610-2481770	12.1907	12.0125	11.858	13.3612	13.1889	14.0867	14.2163	13.9631	11.6208	13.7492	10.4472	11.515	13.574	11.114	13.5531	12.5508	10.8599	11.6116	13.0549	13.3077	12.5036	9.90014
FBgn0010356	Taf5	chr2R:6764816-6767178	14.3565	13.0266	15.8811	16.9463	15.7833	17.977	12.7018	13.7156	14.9656	13.8404	11.9921	14.2563	17.0359	13.0687	14.7851	14.5394	15.3064	12.3207	16.2373	15.2275	14.9895	14.2759
FBgn0010357	betaTry	chr2R:7233829-7234900	3.09054	0.364036	0	0.3778	0	0	0.398655	0.390791	0.367182	0	0	0	0	0	0.750852	0	0	0	0	0	0	0.598149
FBgn0010358	deltaTry	chr2R:7242823-7243633	0	0.298174	0.405426	0.306139	0.487032	0	0.326422	0	0.297903	0	0	0	0	0	0.315673	0.672555	0.461643	0	0	0.298617	0	0.4976
FBgn0010359	gammaTry	chr2R:7236565-7237375	0.640142	0	0	0.306347	0	0	0	0.317975	0	0.304001	0	0	0	0.431647	0	0.336532	0.462024	0.490198	0	0	0	0
FBgn0010379	Akt1	chr3R:11924949-11931392	48.0673	51.4497	52.5483	49.3824	52.4433	56.0974	50.5155	50.7307	54.6621	52.4409	44.3245	51.7694	57.2155	49.9647	56.6792	53.2934	48.5049	43.8153	55.0175	46.6333	47.7395	37.6645
FBgn0010380	AP-1-2beta	chrX:19625036-19628614	42.049	41.6439	38.5909	42.4149	40.0213	43.05	39.3524	41.4821	37.3786	42.7326	31.4528	35.0984	43.8467	33.6838	42.9426	39.0712	31.4342	36.2824	41.7478	41.1625	41.9384	37.9272
FBgn0010381	Drs	chr3L:3369555-3369942	5.50134	2.76074	1.76656	5.79617	2.13729	1.99957	1.46987	1.40156	2.82451	4.01415	0	1.57133	2.29064	2.12102	0	4.70261	0	0	0	0	2.84226	0
FBgn0010382	CycE	chr2L:15727580-15748150	10.6812	10.1645	11.7445	13.6356	15.2701	17.057	14.7688	13.2913	12.5631	13.647	9.9928	13.0207	14.7657	11.5378	14.5863	12.433	12.6559	11.9129	13.7862	13.1696	12.2852	10.7773
FBgn0010383	Cyp18a1	chrX:18582570-18587075	0.138952	0.193268	0.245872	0	0.0736583	0	0	0	0	0.179493	0	0.150806	0	0	0.0955325	0.144619	0.198092	0	0.0728468	0.099574	0.144201	0.155669
FBgn0010385	Def	chr2R:5941682-5942081	0	1.17353	0	0	0	0	2.43994	1.20578	0	0	0	0	0	0	0	0	0	0	0	0	1.21829	0
FBgn0010387	Dbi	chr3L:7124962-7126563	41.2497	29.8266	32.0296	41.2007	143.357	127.544	112.507	104.981	49.6114	61.9404	50.5328	84.9023	92.8804	22.7606	39.6556	36.6985	53.785	23.9495	54.0621	64.2086	63.26	25.8662
FBgn0010388	Dro	chr2R:10633465-10634219	14.2571	0.565886	0	0	0	0	0	1.73654	0	0	0	0	0	2.29933	0	0	7.5546	0	2.42553	0	0	0
FBgn0010389	htl	chr3R:13870937-13878706	88.9338	79.2581	89.1253	103.136	98.6777	106.729	88.7217	83.7933	90.1656	93.6702	75.81	84.1517	102.855	85.9205	103.794	95.6207	85.9949	75.5574	103.005	93.2148	100.747	75.4743
FBgn0010391	Gtp-bp	chrX:11020909-11023120	50.6433	44.6904	43.9611	50.252	47.5963	47.6716	37.8906	45.7365	41.1363	43.7673	35.8741	36.6404	47.2506	44.2494	51.8341	43.9097	40.756	37.4134	56.183	51.558	57.0604	42.0304
FBgn0010395	Itgbetanu	chr2L:21053032-21058044	4.47208	4.34901	2.57798	4.77356	5.97648	5.00921	4.43377	3.27446	5.03986	5.58988	3.60274	4.72805	5.69434	4.4026	5.08186	4.84687	3.39447	3.73117	3.85712	3.97785	5.11683	4.32504
FBgn0010397	LamC	chr2R:10458314-10463276	2.93854	3.37213	2.42756	2.56755	3.89002	4.19848	4.65893	2.8924	2.8266	3.17104	2.87519	2.73894	3.61415	2.61424	2.75258	2.46789	1.12958	1.50926	3.73422	2.53646	3.17373	3.15851
FBgn0010398	Lrr47	chr2L:10517334-10519269	2.84497	3.55623	1.85421	3.27664	3.95961	3.46198	3.73148	2.58254	2.97636	3.95822	2.1005	2.76268	3.21563	1.97585	3.04949	1.69342	3.86231	1.61177	2.89146	1.85753	3.56561	1.75534
FBgn0010399	Nmdar1	chr3R:1334563-1349050	0.0518968	0	0.0667016	0	0	0	0	0	0	0	0	0	0	0	0.049789	0	0	0	0.0380492	0	0	0
FBgn0010401	Os-C	chr3R:3804680-3805336	0	0	0	0	0	0	0	0	0	0	0	0	0.458804	0	0	0	0	0	0	0	0	0
FBgn0010403	Obp83b	chr3R:1801898-1802539	0	0	0	0	0	0	0	0	0	0	0	0	0	0	0	0	0	0	0	0	0	0
FBgn0010406	RNaseX25	chr3L:7963687-7965549	38.3271	37.1679	31.0946	41.0936	48.5509	43.8356	38.5973	36.3254	41.1742	39.7859	36.5916	33.9189	40.228	33.2265	38.8162	41.775	32.7158	33.4122	42.2996	31.7631	34.373	31.6303
FBgn0010407	Ror	chr2L:10251842-10254686	0.773221	0.844594	1.05005	0.713427	0.923717	0.77901	0.989605	1.06737	0.583498	0.658594	0.414711	0.63924	0.567278	0.431649	0.242124	0.637174	0.414613	1.09853	0.779445	1.18336	0.829232	0.408706
FBgn0010408	RpS9	chr3L:9502892-9504631	771.401	788.251	645.254	670.031	710.804	731.341	623.83	711.938	631.676	739.018	599.785	571.309	764.963	563.396	656.007	649.065	754.001	525.311	730.458	718.327	824.785	627.428
FBgn0010409	RpL18A	chr2R:13433910-13434967	2122.63	2038.07	1836.05	2082.07	2193.07	2311.31	2021.45	2133.88	1695.32	2006.37	1756.09	1820.49	2263	1751.1	2135.61	1827.34	2078.21	1625.32	2514.82	2310.68	2416.02	1916.73
FBgn0010411	RpS18	chr2R:16151483-16152353	1071.89	1022.05	853.694	879.788	946.434	1008.08	845.515	939.117	801.234	841.774	795.43	846.426	1020.22	699.59	941.134	740.987	982.809	784.271	1041.17	1031.07	1067.7	874.37
FBgn0010412	RpS19a	chrX:16531926-16533282	2011.1	1893.15	1587.8	1793.44	1921.29	1902.87	1809.55	1929.86	1586.61	1771.35	1465.62	1749.93	2002.41	1522.86	1896.51	1561.34	1756.58	1406.49	2092.74	1887.38	2041.57	1581.58
FBgn0010414	SerT	chr2R:20292117-20298597	44.451	40.7259	51.5068	47.9247	40.2108	44.2637	40.3968	44.8983	41.2924	46.9009	34.2153	38.2608	46.3399	37.2694	51.8708	48.0217	44.7367	40.1349	52.6043	44.9129	51.7774	43.2724
FBgn0010415	Sdc	chr2R:17279906-17368681	39.3869	39.0399	43.4218	43.0739	42.0027	41.4507	39.8452	39.3051	42.0733	40.7447	36.8165	36.7453	43.3837	32.5777	42.3755	41.1822	32.7663	33.1675	43.6427	44.6762	42.5438	34.4069
FBgn0010416	TH1	chrX:16282852-16285471	31.0976	33.783	31.494	31.6441	36.0029	38.1868	37.5939	32.9918	31.2533	35.8539	27.6527	31.9003	33.8321	26.9328	33.4443	32.0663	35.2721	27.799	36.6714	31.776	35.4649	28.0754
FBgn0010417	Taf6	chr3L:19592187-19594482	11.2352	10.2896	10.601	10.457	11.0372	12.0795	13.2184	11.2662	9.67869	11.7925	9.12265	9.81421	10.792	9.25576	13.9573	10.4174	10.0802	8.88525	13.44	11.337	13.9248	10.6282
FBgn0010421	TfIIFbeta	chr3R:6592343-6593526	13.0076	11.0128	10.2759	11.2724	15.9988	17.6004	14.9395	10.5874	10.005	15.0545	10.9159	8.65968	12.0114	13.3985	15.2757	11.7131	11.7619	11.3556	14.7454	14.516	12.2967	11.101
FBgn0010422	TfIIS	chr2L:15058918-15060757	40.4228	38.4928	33.134	39.1062	32.809	37.3489	33.049	33.7863	30.4885	36.8158	33.0327	30.1635	43.7417	34.0073	39.9436	33.6291	38.1088	31.5548	40.8503	42.3432	39.7742	34.734
FBgn0010423	TpnC47D	chr2R:7161349-7162791	0	0	0	0	0.275259	0	0	0.348142	0	0	0	0	0	0	0	0	0	0	0	0	0	0
FBgn0010424	TpnC73F	chr3L:17039162-17041490	0.193866	0	0.229928	0.174443	0.132761	0.141407	0	0.179224	0	0	0	0	0	0	0	0	0	0	0	0	0	0
FBgn0010425	epsilonTry	chr2R:7232741-7233571	0	0	0	0	0.28671	0	0	0	0	0	0	0	0.29939	0	0	0	0	0.596599	0	0	0	0
FBgn0010431	mtrm	chr3L:8406111-8407203	0.605265	0.30532	0.394658	0.64643	0	0.454482	0.329665	0.308777	0.305238	0.590174	0	0.347002	0	0	0	0.674717	0.459813	0	0.465362	0	0.325702	0
FBgn0010433	ato	chr3R:4103773-4104996	0	0	0	0	0	0	0	0	0	0	0	0	0	0	0	0	0	0	0	0	0	0
FBgn0010434	cora	chr2R:15116567-15131256	24.0421	22.5228	21.925	23.1305	21.1965	22.7369	21.3514	21.0454	19.742	23.369	16.3912	17.5154	21.6298	19.1652	23.6633	19.0345	16.0318	17.2741	23.1609	21.3619	23.8877	19.5642
FBgn0010435	emp	chr2R:20863978-20873593	1.68166	1.11232	1.80211	2.47662	1.70382	1.60236	1.54477	1.08726	1.67886	1.85317	1.51336	1.22145	2.30954	0.581113	2.67735	1.93354	1.19259	1.57658	0.923376	1.28652	2.42486	1.73123
FBgn0010438	mtSSB	chr3R:12029915-12030972	102.063	83.8808	73.2834	84.9725	93.208	90.3882	73.6415	83.1587	83.2712	67.2	84.4254	70.6642	96.9546	85.6467	90.2314	79.1341	76.7226	58.4887	95.9453	95.2351	91.5809	55.3714
FBgn0010441	pll	chr3R:23076852-23078904	21.2255	20.0196	17.7826	19.4231	18.9182	19.8019	17.7123	19.7671	14.9441	19.1322	14.2853	14.5935	18.3574	16.678	20.468	17.4531	17.0429	16.5731	19.3655	18.4327	19.9212	13.7709
FBgn0010452	trn	chr3L:13107370-13111177	0	0	0	0	0	0.0490882	0.0706958	0.198331	0	0.0640269	0	0.0753275	0.107093	0.0981184	0.0626444	0.0719117	0	0	0.0970808	0.0660396	0.0692031	0
FBgn0010453	Wnt4	chr2L:7255418-7277171	0.664038	0.559205	0.242693	1.10455	0.384782	0.48692	0.466394	1.15915	0.806351	1.14025	0.19899	0.574245	0.558099	0.668403	0.833635	0.977899	0	0.859338	0.914228	0.682318	0.478128	0.484604
FBgn0010470	Fkbp14	chr2R:17374671-17385434	205.132	223.04	184.089	191.291	242.862	243.167	219.518	207.275	179.487	202.03	190.96	192.247	220.648	169.662	208.877	191.443	171.662	161.162	223.79	209.072	204.128	180.065
FBgn0010473	tutl	chr2L:4283147-4323781	0.188788	0.0502841	0.199541	0.53625	0.0392483	0.244124	0.146072	0.290181	0.124252	0.210803	0.187064	0.25664	0.101338	0.163543	0.214006	0.0537502	0.156215	0.2835	0.134346	0.107668	0.11254	0.189944
FBgn0010482	l(2)01289	chr2R:2608605-2628177	0	0.0579177	0.0931213	0	0.179565	0.0949541	0	0	0.0589576	0.252039	0	0.0643172	0	0.111868	0.051034	0.0794941	0	0.166564	0.0409642	0.109384	0.0760849	0.115446
FBgn0010488	NAT1	chr2R:8803498-8811239	86.4981	86.8831	88.7456	93.7917	93.019	97.5397	102.122	94.2885	96.4467	105.146	78.4843	85.8554	98.8487	86.8087	108.229	87.8205	70.1213	76.4656	106.136	95.1461	93.3017	83.7636
FBgn0010497	dmGlut	chr2L:12027437-12034122	2.75211	3.93727	3.79147	2.91322	2.22209	3.04969	2.2019	2.88253	4.02709	2.90296	2.45401	2.58399	4.28664	3.12754	2.70302	2.92038	2.00969	2.85598	3.01005	2.18913	4.65058	4.76739
FBgn0010501	Dcp-1	chr2R:19438835-19441070	8.38777	8.29564	9.60012	9.36874	7.16919	9.2394	10.1173	8.25127	7.13082	8.12918	4.60355	7.47223	9.49314	7.86422	12.2789	8.49205	8.01318	5.21631	10.5329	10.1382	9.17095	8.30273
FBgn0010504	kermit	chr2R:4034422-4044159	20.3622	18.89	18.3884	20.1457	27.7413	25.0469	22.4888	22.8481	20.9558	20.2577	19.3122	22.3543	21.8861	17.3917	24.6654	16.3681	20.6228	18.3372	22.8645	19.3216	21.7815	17.2046
FBgn0010516	wal	chr2R:7576073-7578368	216.434	201.805	195.449	200.291	336.082	333.07	313.353	293.221	234.726	270.295	259.453	294.992	327.182	192.359	232.09	207.467	227.176	167.908	257.298	213.634	220.76	175.499
FBgn0010520	Bka	chr2L:9895286-9896104	13.261	17.4401	12.5569	18.016	14.1484	17.2665	13.92	16.9622	18.5351	14.6198	12.8176	14.4397	18.3614	11.3673	16.2709	11.366	17.2814	16.3554	22.2206	17.6742	14.6901	12.2937
FBgn0010531	Ccs	chr2R:6008990-6010079	16.7988	15.6475	13.4482	16.124	23.3334	21.2497	17.3603	12.7598	19.3823	13.6069	14.3864	20.6677	20.6761	13.3597	18.2449	13.3435	15.0636	11.7487	19.3767	15.4672	18.9544	8.72331
FBgn0010548	Aldh-III	chr2R:3354383-3364667	245.662	232.234	271.698	275.276	534.767	556.821	507.501	423.473	376.476	399.519	396.088	436.384	483.704	252.532	312.438	275.068	297.753	284.735	354.611	316.82	338.532	261.193
FBgn0010549	l(2)03659	chr2R:5277669-5282786	0.287779	0.234098	0.30163	0.060284	0.223296	0.341909	0.309177	0.409295	0.121154	0.339721	0.166932	0.0681582	0.239583	0.358526	0.108853	0.20284	0.354834	0	0.344046	0.056079	0.181758	0.0907822
FBgn0010551	Phb2	chr2R:14706971-14709755	251.234	241.19	229.245	251.836	301.586	317.155	281.92	269.148	234.315	244.581	222.291	235.803	285.705	195.809	249.638	220.115	249.092	208.004	263.161	260.49	272.316	226.336
FBgn0010575	sbb	chr2R:14165702-14244801	9.0811	10.2382	8.51946	9.75288	8.36455	8.40878	8.41603	9.17622	8.85426	11.0904	7.12972	8.80405	8.73082	7.82747	11.1953	10.5655	6.03281	8.06548	9.81798	10.0724	9.63709	10.7955
FBgn0010583	dock	chr2L:825968-833241	14.3343	16.6315	13.1681	14.4062	16.6628	15.8648	13.3838	15.9374	14.3586	15.6478	12.8081	13.1952	13.6866	11.928	14.9966	13.9998	12.9245	11.7954	12.5125	15.0052	14.1206	10.6548
FBgn0010590	Prosbeta1	chr2R:11901309-11902292	128.942	139.509	102.699	106.426	120.795	122.62	95.6063	120.166	99.7046	112	94.0625	99.7556	124.497	86.6802	109.805	92.7799	117.714	93.6585	117.639	97.846	118.241	99.2957
FBgn0010591	Sply	chr2R:12975945-12979463	193.193	178.717	205.612	210.237	273.507	289.151	252.674	266.202	230.831	265.488	229.191	245.17	290.87	178.269	225.088	211.656	220.226	187.87	239.404	222.865	241.915	207.542
FBgn0010602	lwr	chr2L:540598-542580	142.402	120.763	117.383	118.642	138.38	135.405	124.914	125.157	111.001	128.731	102.668	111.933	139.356	114.983	154.694	112.797	116.609	98.9956	157.746	133.633	137.979	109.662
FBgn0010607	l(2)05714	chr2L:4970134-4973921	20.6093	19.7505	12.8077	17.9524	15.2082	20.6653	15.0254	15.7498	16.3065	16.4309	17.4258	13.2846	17.1849	16.99	23.5007	17.4311	15.595	14.6905	24.7392	21.0004	18.6161	19.3222
FBgn0010611	Hmgs	chr2R:12223594-12228747	36.3976	39.1275	48.2601	48.3961	105.102	103.372	101.118	78.6724	57.6335	71.204	61.7858	72.2742	87.0619	37.8722	46.7607	50.1076	53.7186	49.1452	56.9439	48.0247	52.7805	41.6619
FBgn0010612	l(2)06225	chr2L:10975521-10976399	251.962	251.095	154.509	231.856	247.476	243.843	207.847	229.085	210.774	215.135	217.767	238.056	319.377	258.736	229.445	190.928	184.999	131.703	279.145	229.365	270.566	115.294
FBgn0010620	Sip1	chr2R:13282097-13292676	3.9629	4.54666	4.80412	5.39881	5.38172	7.24462	4.60769	4.60803	3.93624	4.11084	4.4904	4.65564	5.35567	4.70924	7.02607	5.17273	4.57847	2.55554	5.46267	3.6901	4.93465	5.37414
FBgn0010621	Cct5	chr2R:8062306-8065021	318.284	322.274	314.656	322.612	323.717	344.982	325.971	317.92	283.569	316.324	255.499	273.699	322.952	273.078	338.605	298.884	309.287	263.472	368.115	321.188	346.488	309.003
FBgn0010622	l(2)06496	chr2R:18948942-18950116	16.9625	15.2996	12.0289	10.3445	13.9083	17.9728	13.068	16.7121	15.8108	14.6936	12.1324	14.2494	16.1236	14.6059	16.4985	12.1284	12.9253	6.88589	17.9978	13.8887	17.9588	17.5703
FBgn0010638	Sec61beta	chr2R:10506275-10507186	654.308	603.802	489.885	581.876	616.643	629.902	535.798	570.509	492.555	542.993	513.571	522.308	629.53	515.144	579.988	489.949	541.43	417.901	651.663	585.568	631.702	462.112
FBgn0010651	l(2)08717	chr2R:14684479-14691232	20.6545	18.5688	16.196	18.0638	32.6248	30.1285	26.7024	21.7183	18.1215	21.6944	23.6575	19.9955	23.1929	13.8933	18.1121	19.782	16.9273	17.1265	22.0259	17.1248	18.3836	15.2594
FBgn0010660	Nup214	chr2R:18806459-18812265	16.5468	17.6896	18.8464	19.2004	20.6243	22.7294	22.9351	20.2598	18.8379	22.2796	17.5959	17.138	19.3863	15.5209	21.1695	20.1017	17.6426	16.8827	20.9924	18.1702	19.7771	19.1298
FBgn0010704	rti	chr2L:2226341-2231099	47.8613	47.9943	44.3006	42.845	49.7423	51.3539	44.9614	44.6811	43.7601	44.8344	37.3697	44.5372	50.6161	44.6522	54.2256	40.1742	41.1725	36.0117	51.3202	44.4159	47.5915	35.5349
FBgn0010741	l(3)01239	chr3L:11066391-11067488	104.086	101.025	73.0373	85.7831	95.76	86.9362	74.9344	92.1215	89.2034	88.1938	79.338	93.3942	101.788	87.9343	93.6221	80.5502	88.0366	57.9289	111.401	94.8382	86.3477	64.7038
FBgn0010747	Srp54k	chr3L:5145777-5147877	43.273	44.4668	38.358	45.1812	40.875	44.4465	43.2422	41.4537	45.0214	41.6874	35.0239	38.9701	50.4804	39.7496	48.974	37.4367	34.8254	33.2966	53.6482	39.045	42.3617	32.4159
FBgn0010750	atms	chr3R:575756-603212	28.7238	26.1142	20.845	24.1937	28.1123	28.9054	23.0025	26.5771	23.9524	25.0876	19.752	20.1394	27.0828	23.7252	30.1327	23.2059	27.7627	22.1156	29.0609	27.4158	26.8667	26.2268
FBgn0010762	simj	chr3L:10657838-10683834	12.0348	12.5849	10.4357	11.8002	10.7299	11.5724	9.99863	11.5545	10.7628	12.0635	8.80764	9.28289	11.1652	9.53529	12.6886	10.7432	9.59615	10.1126	12.2913	11.6831	12.7746	12.125
FBgn0010768	sqz	chr3R:14989932-14996298	5.77759	4.98585	5.58462	4.67559	5.48431	5.78335	5.81468	5.43205	5.6622	6.80335	4.04169	4.47918	5.38424	4.79611	6.11081	5.14707	4.86444	5.02774	5.19931	4.95275	5.72514	5.98713
FBgn0010770	ppan	chr3R:16941975-16943621	21.5118	24.5273	22.4047	22.6518	23.3969	23.9374	22.7182	23.204	20.8174	25.6455	19.8587	22.5751	21.0472	19.8515	25.2081	21.8552	26.2371	21.4259	29.0332	20.747	24.0732	17.3896
FBgn0010772	Xe7	chr3R:1490860-1495056	20.9479	19.7679	19.7525	17.4762	19.2411	20.4361	18.9036	19.7115	16.4731	21.0708	15.3256	16.8012	20.171	16.7314	22.9685	18.8829	16.9747	17.7471	23.5603	18.2147	18.8834	18.5321
FBgn0010774	Ref1	chr3R:2903625-2906109	124.049	108.711	103.401	100.357	130.962	134.169	115.7	109.904	93.5657	112.587	93.0021	114.612	121.544	103.901	129.934	105.527	105.759	97.2226	133.376	107.208	119.706	98.2788
FBgn0010786	l(3)02640	chr3L:1334888-1339415	91.0524	79.9487	84.3341	84.1364	147.584	132.1	127.276	108.455	99.257	103.61	94.9301	103.195	106.603	80.8405	93.8483	83.9266	92.1655	83.4011	112.258	92.0819	98.9184	80.3033
FBgn0010803	Aats-trp	chr3R:5090748-5092626	34.8563	30.0139	25.9974	31.7526	39.3188	39.0168	34.4935	30.0899	27.8658	27.9318	32.4772	30.6257	35.8488	27.6302	34.4568	33.3679	29.3149	31.2009	33.1218	30.2186	32.0542	26.9527
FBgn0010808	l(3)03670	chr3R:26878337-26879637	60.2299	56.7831	54.1687	49.4302	54.6262	56.908	49.8083	56.5032	43.7552	45.8373	49.6404	41.6653	51.8343	49.5399	64.3981	42.6807	44.894	40.4269	55.5836	59.9867	60.4121	41.511
FBgn0010812	unc-45	chr3R:3859022-3862374	7.49011	8.5867	5.59397	7.89274	9.63094	9.81935	8.53844	6.5289	7.47328	7.62638	6.23219	6.81341	7.39249	7.4918	7.54578	7.43647	5.19144	6.2834	8.46264	6.61488	7.80954	5.61348
FBgn0010825	Gug	chr3L:8443021-8465769	13.5176	12.4996	14.4322	13.1851	13.9844	17.2919	16.0026	15.1532	14.1424	17.3982	10.6982	13.3729	15.2426	11.9732	16.4135	12.7302	10.9285	13.762	14.2697	15.3589	13.1411	12.6904
FBgn0010830	l(3)04053	chr3L:22731701-22734488	10.1104	8.69306	10.1217	8.90812	8.91703	10.2794	8.23563	9.84627	8.53463	9.73654	7.06677	7.91451	10.4705	9.04961	11.1717	7.63166	8.08908	7.1362	10.0088	8.67874	12.5791	8.17363
FBgn0010877	l(3)05822	chr3R:14114587-14124601	31.2882	30.9916	25.5974	31.0067	35.9145	34.4152	32.7197	31.6419	27.2239	31.7276	22.6399	29.1504	35.8872	22.242	31.5774	26.0211	23.4262	22.5534	33.7655	28.6878	30.606	26.741
FBgn0010894	sinu	chr3L:5552569-5554698	3.27201	3.89372	6.97484	4.98658	3.82422	5.09004	5.18971	4.69393	5.2003	5.83984	5.17537	3.20048	6.26625	4.27747	6.17434	5.4188	4.13652	3.55325	3.82129	5.12993	6.18887	3.73705
FBgn0010905	Spn	chr3L:2505244-2554292	4.24615	4.12641	4.20638	4.24552	5.23786	6.4789	5.90033	4.84082	5.38764	5.22165	4.54569	5.18403	5.20114	4.19797	4.89464	4.37107	3.55241	4.42145	4.21364	4.84684	4.59731	3.7723
FBgn0010909	msn	chr3L:2554846-2586540	67.3468	59.8343	72.2448	69.9444	71.7595	79.6572	75.555	71.422	69.2727	77.2466	55.2762	64.8745	70.9452	59.7974	80.0834	63.8776	56.8204	58.2367	71.3764	68.3756	69.083	60.7515
FBgn0010926	l(3)07882	chr3R:13362653-13365685	11.796	9.10912	10.9854	12.2507	11.6292	11.9075	9.89786	12.6932	9.77558	12.141	8.88051	8.50661	10.862	7.28163	12.4459	9.44421	8.69421	8.15099	14.2042	11.9932	12.1387	10.0389
FBgn0011016	SsRbeta	chr3L:16122716-16124083	303.865	276.373	286.018	286.459	256.464	274.37	253.397	274.085	253.416	281.916	235.108	253.537	284.73	234.899	314.143	267.896	310.571	234.871	327.296	278.688	300.446	293.36
FBgn0011020	Sas-4	chr3R:2977088-2979941	5.17174	4.45756	7.80722	5.99473	6.61277	7.10035	6.22176	6.76532	6.24309	6.23933	4.14669	5.72099	7.17353	6.19331	9.01816	6.70472	5.77172	5.54959	7.91248	5.34767	7.23187	6.26566
FBgn0011202	dia	chr2L:20758143-20768053	8.11806	9.13403	7.71641	9.19681	9.50557	10.0165	10.4206	9.50744	8.7831	9.43196	9.48497	9.27681	10.169	7.58906	10.2568	7.85173	7.01906	7.17732	9.75061	9.3078	8.04606	6.60675
FBgn0011204	cue	chr3L:1503225-1517271	40.3264	43.9926	48.3502	54.1195	62.631	69.8944	66.3694	57.3109	48.6141	54.7052	47.8952	51.618	58.7752	43.419	56.7638	47.9823	46.7284	41.2404	59.4556	48.9755	57.7275	43.155
FBgn0011205	fbl	chr3L:20377528-20385013	36.0965	36.332	30.7055	30.6645	50.8098	45.0817	46.6566	37.984	38.8516	37.8341	35.3548	39.6081	41.6454	30.2806	34.0158	29.942	31.1648	29.5051	37.2343	30.7072	37.472	23.8613
FBgn0011206	bol	chr3L:9090728-9127505	15.6701	13.0269	12.2286	12.0824	15.2978	16.2257	13.8428	11.6934	14.5933	15.2485	10.5712	10.5688	11.607	10.7417	10.7377	13.7382	7.68491	11.2236	11.8013	13.2307	11.4686	7.11271
FBgn0011207	pelo	chr2L:9700809-9708883	27.0236	30.9436	27.5765	33.4625	30.14	35.2997	30.1608	31.2044	33.7428	31.8128	23.821	28.0895	33.7026	29.6286	32.0055	28.9643	25.8391	25.3704	33.2068	31.119	30.7677	27.8006
FBgn0011211	blw	chr2R:18686603-18689685	429.62	438.887	390.853	418.004	450.752	459.055	424.591	441.604	388.813	456.612	355.298	384.477	468.383	351.97	438.396	380.466	400.311	368.097	471.998	438.662	477.25	398.286
FBgn0011217	eff	chr3R:10558135-10567041	344.706	319.556	273.78	307.9	339.295	351.739	293.65	295.233	289.233	306.085	266.661	281.061	310.386	273.064	329.348	275.283	267.263	252.82	312.183	304.541	302.487	229.769
FBgn0011224	heph	chr3R:27672708-27841242	48.6434	44.888	52.8331	52.5734	54.8611	61.3926	62.1747	57.8077	57.318	66.0584	42.3549	54.9933	52.9323	50.7988	57.9638	58.5862	43.4745	45.6227	56.3817	51.5764	53.5042	49.0521
FBgn0011225	jar	chr3R:20078547-20096955	7.10222	6.55219	4.58762	4.3273	5.04962	4.82563	6.39402	6.23052	4.76202	5.08021	4.17706	4.31408	4.86702	3.13606	5.39019	5.40422	3.4251	3.85734	5.0465	5.82353	5.19663	4.03107
FBgn0011227	ox	chr2R:8644637-8645034	232.265	248.138	139.433	188.009	254.898	214.213	151.108	168.239	217.317	186.648	183.419	186.447	236.779	216.78	150.071	187.127	124.139	108.682	227.471	211.382	239.531	101.924
FBgn0011230	poe	chr2L:8054321-8071624	18.369	17.6923	18.8451	19.5077	20.2266	26.7107	27.6844	21.401	26.164	27.0139	17.0385	19.3606	20.7883	17.7727	22.7838	20.4635	13.5493	19.3764	22.2643	18.9191	19.4376	18.9528
FBgn0011232	scat	chr2L:9431404-9435341	5.68238	4.8861	5.08196	4.71174	4.60446	5.80311	4.54616	4.56697	3.80075	5.62001	3.61621	4.58231	5.33837	4.17688	5.58008	6.1614	3.35214	3.52069	5.40754	4.75326	4.66432	4.21939
FBgn0011236	ken	chr2R:19757795-19764965	14.4362	13.9107	13.0665	14.1899	15.9335	15.3968	18.0505	16.1354	13.677	15.5018	10.3399	13.627	15.3987	13.8802	17.0275	13.8028	11.4872	12.1744	17.8295	15.836	16.61	13.8721
FBgn0011239	ms(2)35Ci	chr2L:15292467-15294136	0	0	0	0	0	0	0	0	0	0	0	0	0	0	0	0	0	0	0	0	0	0
FBgn0011241	cbx	chr2R:5752014-5762577	16.6611	13.5979	10.3563	12.5255	16.6138	17.0983	13.6011	11.0215	15.3341	15.5511	15.3774	13.9644	17.1102	7.78752	15.887	11.2803	16.1005	8.6518	17.5085	10.794	12.3012	16.069
FBgn0011244	Hsp60B	chr2L:728361-730564	0	0	0	0	0.0909037	0	0	0	0	0	0	0.138165	0	0	0	0	0	0	0	0	0	0
FBgn0011259	Sema-1a	chr2L:8542146-8672041	0.617902	0.552932	0.394592	0.415555	0.402045	0.59415	0.801961	0.603329	0.593297	0.497754	0.41261	0.416612	0.283972	0.395087	0.597228	0.688181	0.427423	0.547658	0.453793	0.540015	0.455427	0.563863
FBgn0011260	Sema-2a	chr2R:12387682-12420964	35.9135	31.901	35.0948	32.1481	35.4831	38.0514	33.9964	34.2714	35.0006	35.9211	28.6746	34.7193	39.5471	28.0125	37.9148	34.4084	30.7102	30.5031	36.6488	32.0085	36.2698	30.6232
FBgn0011270	Pglym87	chr3R:8057366-8058451	0.187902	0	0	0	0.14113	0	0	0	0	0	0.235604	0	0	0	0.186223	0	0	0	0.138805	0	0	0
FBgn0011272	RpL13	chr2L:9967312-9968645	1229.05	1198.75	1034.69	960.927	1165	1135.44	991.887	1062.24	926.119	1060.58	819.606	991.156	1094.82	832.465	1092.24	857.09	1101.49	878.652	1158.7	1169.89	1281.18	1051.59
FBgn0011273	Acam	chr3R:21637632-21638856	0	0	0	0	0.442743	0	0	0	0	0.263179	0	0	0.475667	0	0	0	0	0	0.616443	1.19725	0	0
FBgn0011274	Dif	chr2L:17413247-17433161	35.5691	37.8282	26.3022	31.5156	24.5315	22.9302	21.3201	31.6467	29.7114	30.8223	25.7589	24.5922	27.5394	22.819	28.2217	27.1552	22.4503	23.7084	28.2635	29.3326	29.3109	30.534
FBgn0011276	HLH3B	chrX:2574231-2575756	0	0.11977	0.51562	0.130999	0.305643	0.588343	0.142276	0.398185	0	0.246444	0	0.144244	0.403574	0.360622	0.137076	0.135704	0.194441	0.208583	0.413243	0.682522	0.279541	0.438619
FBgn0011277	HLH4C	chrX:4539159-4541447	0	0	0	0.199448	0	0	0	0	0	0	0	0.221448	0	0	0.183505	0	0	0	0.140323	0.18101	0	0
FBgn0011278	lbe	chr3R:17267298-17272259	0	0	0	0	0	0	0	0	0	0	0	0	0	0	0	0	0	0	0	0	0	0
FBgn0011279	Obp69a	chr3L:12389270-12390057	0	0	0	0	0	0	0	0	0	0	0	0	0	0	0	0	0	0	0	0	0	0
FBgn0011280	Obp19d	chrX:20290639-20292006	1.99291	0.451214	0	0	0	0	0.54429	1.01895	0	0	0.612379	0.5252	0	0.358299	0.990281	0.477119	2.78581	0	0	0.55257	1.05593	0
FBgn0011281	Obp83a	chr3R:1797876-1800967	0	0	0	0	0.253122	0	0	0	0.284726	0.275286	0	0	0	0.497531	0	0	0	0	0	0	0	0
FBgn0011282	Obp84a	chr3R:3076446-3077679	3.41704	2.99834	0.933225	4.02202	1.62745	3.60002	2.2371	5.80896	0.801976	4.2032	5.41081	3.40774	4.24808	1.12477	5.96166	7.92871	1.13479	10.4783	3.06817	3.27546	1.43268	2.08909
FBgn0011283	Obp28a	chr2L:7496790-7497365	0	0.488232	0	1.03687	0	0	0	0.519986	0	0.48324	0	0	0	0	0	0	0	0	0	0	0.554324	0
FBgn0011284	RpS4	chr3L:13034855-13037334	1524.14	1500.64	1446.7	1275.84	1477.52	1575.67	1409.53	1439.63	1254.49	1499.33	1086.65	1273.47	1505.99	1038.8	1465.67	1209.23	1458.21	1228	1492.02	1407.17	1548.66	1438.67
FBgn0011286	RyR	chr2R:4747868-4775602	0.166144	0.179729	0.230621	0.269043	0.107078	0.132399	0.0829977	0.127721	0.158509	0.108038	0.119096	0.0854521	0.182555	0.185737	0.164058	0.162346	0.130034	0.141756	0.165232	0.128291	0.146814	0.209115
FBgn0011288	Snap25	chr3L:24067279-24292305	0.817649	1.25998	0.291722	0.498913	1.33286	0.156216	1.37622	0.438646	0.820718	0.223027	0	0	0.797391	0.786821	0	0	0.710891	0	0.949845	0.839159	0.68523	0.628004
FBgn0011289	TfIIA-L	chr3R:23076833-23082185	65.674	63.9334	53.5619	62.3993	58.6156	61.0857	55.3657	60.4437	48.8082	59.602	41.2473	44.9393	54.3499	46.4649	63.8628	51.5287	58.8377	45.3221	65.3846	62.7477	60.8882	58.1691
FBgn0011290	Taf12	chr3R:7504107-7505412	40.5644	39.5115	39.5324	42.3194	38.5272	36.3883	43.9571	40.0069	38.586	30.0472	37.3418	37.675	44.6037	34.7926	37.5521	40.2093	42.791	43.1511	44.6265	38.5852	49.7223	39.091
FBgn0011291	Taf11	chr2L:9762423-9763262	27.0057	25.8973	20.8297	21.9313	27.2302	27.0276	21.992	23.5341	22.3863	25.7082	32.5258	22.2549	34.4241	21.1739	25.9946	22.5309	27.8238	19.7534	36.0989	24.2904	27.5847	21.5878
FBgn0011293	a10	chr3L:17016222-17016841	0	0	0	0	0	0	0	0	0.542942	0	0	0	0	0.79251	0	0	0	0	0	0	0	0
FBgn0011294	a5	chr2L:1329160-1329993	0	0	0	0	0	0	0	0	0	0	0	0	0	0	0	0	0	0	0	0	0	0
FBgn0011296	l(2)efl	chr2R:19572173-19573066	0	0	0	0	0	0	0	0	0.31991	0	0	0	0.53035	0	0.679269	0.351039	0	0	0	0	0	0.548997
FBgn0011297	l(2)not	chr2R:19592961-19597315	17.7544	17.5918	13.4848	15.1834	19.5701	17.8639	18.4639	19.635	17.1347	16.5062	17.6735	18.3625	21.8035	14.8106	15.7363	17.5142	19.7829	15.4455	22.9536	21.6944	18.6973	19.98
FBgn0011300	babo	chr2R:4839843-4850301	40.2666	42.6358	42.9241	44.6586	48.9777	50.5568	53.1638	43.7612	51.6111	50.3437	43.1689	43.6426	52.3958	34.6212	44.0572	45.9575	40.6907	36.8153	43.9808	40.4366	45.9563	35.8623
FBgn0011305	Rsf1	chr2L:10261794-10263554	56.6686	49.4052	45.0683	46.4676	57.6752	59.1148	49.1345	45.6345	44.9064	47.3731	46.9804	49.9787	56.7601	40.2592	53.8388	48.3889	54.2886	38.1188	63.9588	41.5657	48.8537	50.6127
FBgn0011327	Uch-L5	chr3L:9468592-9470065	47.7414	46.5729	36.4698	49.9517	55.1449	54.426	43.0412	49.8125	43.0321	51.6389	44.3196	47.0597	49.9424	42.0296	46.432	47.2361	48.3656	33.8175	54.9461	51.4754	47.8129	42.2648
FBgn0011335	l(3)j2D3	chr3L:12109200-12111155	11.1976	9.10397	13.0538	8.80972	10.5041	11.633	12.0951	9.60004	12.1223	9.28663	9.9656	9.74734	12.3499	8.10913	11.5521	10.7036	6.81452	3.95237	12.7834	11.1451	11.5834	11.8803
FBgn0011336	OstStt3	chr3R:20892433-20895359	218.521	208.904	192.714	200.678	215.82	215.204	205.033	203.602	201.705	211.356	180.407	188.609	217.177	179.526	202.136	213.776	192.592	180.141	212.643	190.393	211.991	168.482
FBgn0011361	mtacp1	chr3L:1329948-1331631	174.718	193.691	136.402	173.493	183.642	182.182	171.881	184.538	140.346	168.829	157.186	174.312	197.266	169.317	189.691	144.259	190.851	122.653	194.342	186.369	173.811	143.572
FBgn0011455	l(3)neo18	chr3L:12130595-12131684	176.754	174.555	151.069	160.858	193.009	172.288	154.98	178.122	154.795	149.973	116.131	158.619	190.966	122.568	165.064	138.42	178.434	110.429	187.609	170.936	173.612	144.468
FBgn0011474	pr-set7	chr3R:10141759-10146216	13.6528	16.7383	13.8135	18.0653	13.784	15.8751	17.2458	14.8791	16.4449	17.2916	13.4892	13.8509	15.355	14.0345	19.1534	15.1146	10.842	12.209	16.6505	14.6439	15.5272	11.9009
FBgn0011476	l(3)neo43	chr3R:11103702-11104390	16.2329	10.0497	12.4364	11.2807	7.84504	7.29184	7.88981	5.94909	3.81564	11.4231	14.9766	4.28673	13.2409	9.53027	3.93169	4.04183	2.78365	2.29148	11.2867	17.557	11.62	3.82816
FBgn0011481	Ssdp	chr3R:14018215-14025317	18.7802	19.7563	19.548	20.0769	17.8999	18.6459	19.1088	19.0906	19.3256	21.3599	15.023	17.3061	19.0392	15.8484	20.7288	20.5303	13.9152	15.92	20.3861	20.5396	19.6582	17.447
FBgn0011509	SrpRbeta	chr3L:8712048-8713325	71.7591	63.0976	52.4761	60.2096	62.2539	66.8847	51.8064	59.2875	60.418	58.6743	56.2758	52.6509	62.6052	55.0916	62.7061	60.5551	63.48	51.4424	64.7943	55.5931	60.0986	54.5537
FBgn0011554	etaTry	chr2R:7228017-7228928	0	0	0	0	0	0	0	0	0	0	0	0	0	0	0	0	0	0	0	0	0	0
FBgn0011555	thetaTry	chr2R:7229218-7230265	0.302551	0	0	0.317763	0	0	0	0	0	0	0	0	0	0	0	0	0	0	0	0	0	0
FBgn0011556	zetaTry	chr2R:7226690-7227637	0.304621	0	0	0	0	0	0	0	0	0	0	0	0	0	0	0	0	0	0	0	0	0
FBgn0011559	Acp36DE	chr2L:18356046-18359026	0	0	0	0	0.361473	0.0590824	0.0867656	0.235971	0	0	0	0.0899978	0.0667402	0	0.072545	0	0	0	0	0	0	0.125926
FBgn0011566	Bzd	chrX:2500712-2502909	11.2458	9.46954	9.67175	9.27016	9.85968	8.92716	9.55537	10.3209	7.6953	10.0146	8.59252	7.2995	11.4909	9.1331	11.355	10.9543	10.0101	6.06868	12.5904	10.2289	13.4554	9.9773
FBgn0011569	can	chr3L:10257008-10260211	0	0	0	0	0	0	0	0	0	0	0	0	0	0	0.211614	0.155691	0	0	0	0	0	0
FBgn0011570	cpb	chr2L:1704901-1706962	75.3034	79.056	67.5885	68.3202	76.6182	73.798	65.5158	67.6149	57.851	75.2813	53.6361	63.5961	74.8853	54.7178	74.7044	64.477	68.4641	59.6366	83.8129	75.8195	68.2816	71.2629
FBgn0011571	caz	chrX:16182842-16187553	53.5678	43.3172	44.1216	51.9159	63.5185	60.9393	50.4775	51.3531	52.806	47.7446	52.2393	45.8324	55.4682	60.4146	65.7872	55.1244	40.0865	29.9028	68.1682	50.5648	48.6911	31.5303
FBgn0011573	Cdc37	chr3L:1795391-1797307	48.0161	43.4054	36.9731	50.9968	47.5737	47.0105	43.61	39.6317	35.0583	42.9606	41.8251	38.4237	46.2348	39.008	46.8177	46.4768	43.9081	39.9967	54.3687	50.5914	44.3563	41.2836
FBgn0011576	Cyp4d2	chrX:2070038-2072761	4.20543	3.28964	4.29413	4.12355	3.85312	3.77019	4.32993	3.2177	3.89258	3.62903	1.65715	4.50153	5.00496	6.0467	6.1485	4.53209	2.47292	1.60313	3.8762	5.12824	5.4593	3.05399
FBgn0011581	Ms	chr3R:20167272-20169547	0	0	0	0	0	0	0.349118	0	0	0	0.45149	0	0	0	0	0	0	0	0	0	0	0
FBgn0011582	Dop1R1	chr3R:9991100-10040532	0.0674413	0.0967986	0	0.024822	0.0176957	0.0720843	0.105635	0	0.0775822	0.0461157	0.0714709	0.0277847	0.039333	0	0	0.0569938	0.0362252	0	0.065635	0.0428346	0.121245	0.0679181
FBgn0011584	Trp1	chr2L:10009380-10013170	59.6296	63.6157	45.8971	57.2048	63.8862	62.1957	56.8888	52.6783	59.1439	58.2199	45.4502	52.4042	67.9875	53.7406	51.7466	47.0745	48.6471	40.5188	63.5076	55.2577	58.022	39.1753
FBgn0011586	e(r)	chrX:8798176-8800281	77.6933	77.5675	61.0015	94.9551	83.6563	93.6466	74.6742	78.5922	81.428	81.1944	78.478	67.7581	83.5308	75.4264	83.6021	77.2694	69.9387	64.2589	85.2681	77.5405	72.8642	64.2198
FBgn0011589	Elk	chr2R:13761443-13814200	0	0.139761	0.183126	0	0.0359311	0.103285	0.049513	0.0470637	0.0964719	0.0453951	0	0	0	0	0.044026	0.0536464	0	0.0758285	0	0.0902306	0.0484931	0
FBgn0011591	fng	chr3L:20918990-20942612	1.31861	1.67851	0.684561	0.799988	0.709091	0.484563	0.416797	1.56294	0.920235	0.884972	0.912011	0.752609	0.526987	1.16983	0.754822	1.31918	0.597675	0.422354	0.482999	0.257264	1.09222	0.830878
FBgn0011592	fra	chr2R:8416557-8451689	4.02852	4.93142	5.28293	4.24554	4.00291	4.12461	4.32812	5.15377	5.30913	5.85987	3.18839	4.2032	4.116	2.73456	4.78017	3.92474	3.12573	3.35729	4.2439	4.24273	4.32126	4.14861
FBgn0011596	fzo	chr3R:19027365-19029756	7.70454	7.8853	10.5659	8.22332	8.0455	8.34904	9.01255	9.74503	12.1325	10.433	7.76802	7.88511	11.6984	6.42905	10.6202	12.2158	8.37948	7.61265	11.0238	8.53105	9.21161	11.9573
FBgn0011603	ine	chr2L:4467999-4477022	1.96829	2.21459	1.7702	1.50937	0.893085	0.679608	0.738537	1.16368	0.845811	1.2892	0.925957	0.907298	1.01245	1.00386	1.01519	1.78964	0.712238	0.576329	1.46154	0.746193	1.49597	0.733596
FBgn0011604	Iswi	chr2R:8524175-8528133	74.37	65.901	69.0232	75.3919	73.6267	80.2737	79.8662	75.395	74.506	81.158	64.3901	71.0672	82.8604	65.7242	91.4729	74.4649	62.5136	59.4877	97.7132	71.6573	74.5893	72.3089
FBgn0011606	Klp3A	chrX:2493190-2498085	12.7096	11.2363	12.7892	13.2345	14.2738	14.3922	13.1136	13.5485	11.5083	15.7369	10.6442	13.5502	15.6191	11.0548	15.0511	11.7652	11.9819	12.2101	14.9839	14.7987	12.1125	12.7217
FBgn0011638	La	chr2L:20348392-20350012	139.179	131.59	111.49	133.578	134.412	127.839	128.491	123.368	115.174	123.159	92.9598	112.222	134.001	103.351	139.689	113.902	122.705	99.3703	141.682	130.636	131.56	112.116
FBgn0011640	lark	chr3L:7332365-7334993	125.182	113.03	96.4019	92.8704	92.5801	110.566	87.7437	110.355	92.3606	103.927	87.9298	94.2937	110.609	88.9906	109.005	99.1159	89.2775	82.5627	107.598	97.8102	120.127	92.7116
FBgn0011642	Zyx	chr4:1077990-1085627	44.7162	49.2717	39.4083	46.7984	51.2562	49.512	39.6055	44.758	53.6642	44.4521	40.8617	50.5023	46.7635	44.6985	48.094	46.7992	38.9619	40.8572	38.9388	37.6097	42.3497	29.8223
FBgn0011648	Mad	chr2L:3146055-3159643	12.8063	11.1221	11.301	12.0449	12.0887	14.0749	12.8035	11.8664	11.2592	13.6	8.23028	10.2377	11.3984	9.13871	11.8678	12.0183	9.89223	7.71433	13.2055	11.4716	10.7239	10.3113
FBgn0011653	mas	chr3L:4161665-4167464	0	0	0	0	0	0	0	0	0	0	0	0	0	0	0	0	0	0	0	0	0	0
FBgn0011655	Med	chr3R:27436767-27441097	16.7129	14.005	13.4658	13.6701	15.4621	15.4236	14.8095	14.911	11.9227	14.5107	11.4962	13.4555	14.2766	14.4286	16.1662	12.6399	12.8036	13.0243	15.5478	13.9486	14.1653	12.1985
FBgn0011656	Mef2	chr2R:5801000-5846363	12.5057	12.7797	13.7363	12.1686	14.0082	14.4357	13.2867	15.9056	14.4889	13.7362	12.5218	14.0397	14.6521	10.5027	16.2454	12.1714	9.67436	11.3359	12.5697	13.4825	13.9626	11.6463
FBgn0011659	Mlh1	chr2R:4057778-4059906	9.49845	7.34419	9.41849	8.02075	8.08534	8.25691	6.4031	8.44358	7.29481	7.59632	8.37403	7.06929	11.2527	6.21175	10.9899	9.75085	9.09805	5.89516	9.85265	7.9328	9.32064	9.20755
FBgn0011660	Pms2	chr2R:11255578-11259025	10.0308	9.18983	8.42102	11.3273	11.5903	11.8909	10.0384	8.04124	9.39674	12.5085	7.76596	8.99956	10.3971	8.2241	9.5922	10.5559	8.33795	8.18996	11.4378	8.81405	10.866	9.68746
FBgn0011661	Moe	chrX:8767044-8792365	266.687	249.974	241.833	259.989	286.886	290.828	273.028	251.585	239.102	252.804	220.222	229.855	269.687	224.345	270.122	245.858	218.994	206.552	295.804	278.158	265.743	233.221
FBgn0011666	msi	chr3R:21341839-21434145	32.6256	30.7292	32.1512	38.5991	38.9396	44.504	40.6969	35.6054	36.9938	41.0184	32.1678	36.6783	37.8361	33.728	40.4328	34.9892	32.534	29.7566	39.5004	38.7292	40.5554	29.5887
FBgn0011668	Mst57Da	chr3R:21657296-21657621	0	2.46261	0	0	0	0	0	0	0	0	3.39978	0	0	0	0	0	0	0	0	0	0	3.59188
FBgn0011669	Mst57Db	chr3R:21656441-21656636	0	9.99808	0	0	0	7.34699	11.0481	0	0	0	0	0	0	0	9.53583	21.7868	0	0	0	0	0	0
FBgn0011670	Mst57Dc	chr3R:21655042-21655420	0	0	0	0	0	0	0	0	0	1.40226	0	0	0	0	0	0	0	0	0	0	0	0
FBgn0011672	Mvl	chr3R:16877104-16886522	19.2617	20.1559	17.9092	17.2977	21.4707	21.2811	19.337	17.7785	22.9227	21.827	18.6344	21.4772	25.3909	17.4116	18.5692	20.8888	16.7682	18.886	16.7454	15.6956	19.7389	13.0116
FBgn0011674	insc	chr2R:16708766-16723533	1.54875	1.60405	2.23339	3.02399	3.32691	3.86581	3.81674	2.25265	2.32367	3.30041	1.70123	1.96134	2.83843	1.88669	2.66523	2.29996	2.46029	1.81777	3.05204	2.94272	2.17901	2.3545
FBgn0011676	Nos	chr2L:10804273-10837511	1.27875	0.937159	1.34819	1.18406	1.43406	1.90369	2.19449	0.857969	1.00751	1.45854	1.3965	1.40219	1.61294	0.781542	1.5154	1.0149	1.21626	0.53875	0.849573	1.27698	1.26578	1.2859
FBgn0011692	pav	chr3L:4242733-4246233	23.997	20.1454	27.2278	27.5786	28.8693	30.6331	28.7807	25.6013	28.3013	30.5743	26.2647	25.2887	33.401	23.916	30.9233	27.5244	25.2585	21.7227	33.602	27.7231	25.9249	28.1317
FBgn0011693	Pdh	chr3L:16346332-16347397	0.322958	0.328478	0	0.667159	0.252577	0	0	0.332404	0.339684	0	0	0	0	1.0065	0.9276	0.747871	0.49644	0.519888	0.246963	0.644509	0.68012	0
FBgn0011694	PebII	chr2R:21061090-21061753	0	0	0	0	1.37423	0	0	0	0	0	0	0	0	0	0	0	0	0	0	0	0	0
FBgn0011695	PebIII	chr2R:19913694-19915041	0.910071	0.473784	1.91418	0	0.230418	0.222835	0.554765	0.291716	0.467411	0.469784	0.487447	0.333221	0.395987	0.712784	0	0.501591	0.718448	0.80591	0	1.24417	0.534544	0
FBgn0011701	4.o	chr3R:14061913-14065324	0	0	0	0	0	0	0	0	0	0	0	0	0	0.075737	0.0551924	0.0536069	0	0	0	0	0	0
FBgn0011703	RnrL	chr2L:10325025-10327943	65.3098	64.5863	55.7369	63.1809	66.7574	67.1753	63.0837	64.2728	65.7723	70.3494	52.1585	61.8692	72.2828	59.8634	69.0924	62.2142	58.4925	55.3801	69.6279	65.1288	66.1202	58.1586
FBgn0011704	RnrS	chr2R:7870649-7872898	115.892	114.236	104.965	110.989	124.087	132.369	121.553	126.952	113.018	124.665	106.413	113.125	138.93	105.22	149.669	117.173	128.156	109.861	140.609	117.363	129.177	112.869
FBgn0011705	rost	chr2L:8985935-8989539	25.6908	34.729	18.4942	22.0364	24.4724	27.6911	19.6539	26.7749	29.6804	25.7459	25.267	24.6316	26.3805	23.4753	24.7047	26.8567	26.3468	19.6483	26.9261	21.8017	28.1223	19.1344
FBgn0011706	rpr	chr3L:18390634-18391535	0.244701	0.2463	0.305068	0.241306	0	0.181802	0	0.233609	0.238153	0	0	0	0.190973	0	0.229477	0.241233	0	0	0.176742	0	0	0
FBgn0011708	Syx5	chr2L:16307345-16309274	30.4984	25.8643	24.3905	27.4237	33.8912	37.1013	30.4991	29.4381	25.5884	30.3353	23.545	28.0404	27.4149	24.641	27.1783	23.3748	21.3461	25.8989	30.1382	25.9023	27.1558	22.674
FBgn0011710	2014-09-01	chrX:21229312-21232715	74.7926	76.3301	77.0299	74.4881	85.3286	80.6776	72.7264	78.4231	72.9991	79.9439	65.0679	72.1139	78.8509	66.0319	79.1618	73.8523	66.1325	67.5408	83.2	70.7045	70.4102	66.9978
FBgn0011715	Snr1	chr3R:1296647-1298476	32.9057	25.4399	28.7101	29.0394	31.5492	29.6205	25.778	28.3632	20.4025	29.3147	26.9484	26.58	31.2764	24.7009	35.6593	29.8391	27.6502	26.6946	33.9497	30.7334	28.3698	30.673
FBgn0011722	Tig	chr2L:6415178-6423310	17.102	15.8702	15.2151	16.4012	20.4075	22.0837	24.0563	18.5498	16.4004	21.2393	14.9053	16.0617	20.2867	14.7161	20.8531	15.8483	12.6405	15.6426	21.0089	17.3023	18.099	15.142
FBgn0011723	byn	chr3L:11920792-11929019	0	0	0	0	0	0	0	0	0	0	0	0	0	0	0	0	0	0	0	0	0	0
FBgn0011725	twin	chr3R:20022614-20047687	25.6867	26.7384	26.8121	26.4133	28.4895	28.4225	27.9702	28.1743	24.6556	31.917	25.4706	27.0129	31.5971	22.5973	26.7061	25.8467	27.6745	21.7068	27.4148	23.6869	24.5398	21.27
FBgn0011726	tsr	chr2R:19931975-19934328	1193.61	1209.68	895.606	1119.12	1149.46	1161.15	989.283	1043.75	1126.16	1042.81	1065.8	1028.36	1278.86	1039.9	1038.33	1036.16	947.269	793.1	1237.66	1092.74	1074.89	868.673
FBgn0011737	Wee1	chr2L:6911089-6914138	14.862	13.9974	15.4652	14.7792	16.781	18.1524	15.2862	15.7114	13.649	15.2214	13.0447	14.0454	15.4273	14.0245	16.9761	14.4452	13.9864	13.0432	16.1171	15.8934	16.1723	13.39
FBgn0011739	wts	chr3R:26615346-26632341	16.0718	15.9986	14.6963	14.4081	14.2665	15.6217	14.596	13.5978	14.3444	15.5174	11.7442	12.8243	13.5076	13.2406	16.9462	13.9507	11.0623	12.4055	16.9276	16.9438	14.811	14.3139
FBgn0011740	alpha-Man-II	chr3R:5238269-5242986	9.26613	9.0571	7.31933	8.60582	7.16403	8.88785	9.29321	6.6694	7.96068	8.83518	7.70049	8.14171	9.35969	7.60384	8.85142	7.9623	7.04495	6.36435	9.07485	7.25907	9.15168	6.16675
FBgn0011741	Arp6	chrX:15629806-15631153	18.0594	18.8289	17.4029	18.579	22.9371	22.253	14.9199	21.106	17.334	18.8851	18.2357	18.5899	21.9326	20.3874	15.9727	19.737	16.5343	13.8548	22.794	21.4632	18.805	15.9307
FBgn0011742	Arp2	chrX:16442322-16448001	75.79	80.9049	67.2806	75.275	69.1671	74.0691	66.1941	69.1533	73.8456	78.4165	65.1189	63.1821	75.7762	70.8636	73.507	74.3169	57.9785	52.8757	77.201	71.341	71.9126	57.8491
FBgn0011743	Arp53D	chr2R:12661750-12663181	0	0	0.540075	0	0	0.151923	0.217881	0	0	0	0.303984	0	0	0	0.196131	0	0	0	0	0	0	0
FBgn0011745	Arp1	chr3R:8517464-8519954	53.5173	52.5646	44.0506	51.7546	57.2351	59.9772	46.4936	54.4153	47.2302	50.6342	40.3189	47.4779	54.1718	43.1111	50.678	46.0568	52.0935	44.5687	59.9275	51.0804	46.0288	42.5747
FBgn0011746	ana	chr2R:4949799-4965059	0.222199	0.0796104	0.105023	0.138068	0.387546	0.375898	0.150097	0.207975	0.196445	0.0662253	0.180352	0.156231	0.126586	0	0.247781	0.207066	0	0	0.156197	0.255744	0.0867168	0
FBgn0011747	Ank	chr4:135699-150475	41.7224	47.0292	50.241	56.3211	45.7837	48.118	45.231	49.0729	55.6295	54.9674	43.7751	50.8595	53.9444	49.7849	52.4207	48.8407	37.5125	36.0296	41.2639	47.7717	49.3359	40.8881
FBgn0011754	PhKgamma	chrX:11589169-11598427	12.5582	12.1365	8.16496	11.8956	10.3979	10.5782	8.75605	9.58501	10.0337	9.247	11.1027	9.6313	11.2001	8.9092	9.5379	9.70787	9.53212	6.7799	10.109	10.9041	11.2194	8.37176
FBgn0011758	B-H1	chrX:17291510-17297311	0.0729359	0.0661855	0	0	0	0	0	0	0	0	0	0	0	0	0	0	0	0	0	0	0	0
FBgn0011760	ctp	chrX:4581832-4596067	182.089	190.012	142.333	165.51	177.63	168.957	149.347	146.187	155.12	156.952	133.16	147.319	168.472	144.481	167.473	147.415	126.117	130.039	177.522	170.255	167.245	134.17
FBgn0011761	dhd	chrX:5206203-5207158	28.174	0.48345	0	4.63863	0.37879	0	0	0.491534	0.98144	0.466781	1.3536	0	0	0	0	0.538605	0	0.807259	0.736425	0	0.516883	0.774751
FBgn0011762	DNApol-alpha50	chr3L:8333413-8337504	14.055	10.0754	12.0832	11.2743	12.9532	10.275	7.7035	7.72103	9.91625	14.644	12.3215	11.5869	12.5071	12.101	12.5974	13.043	9.57404	9.51628	12.6227	10.8086	9.50631	12.4606
FBgn0011763	Dp	chr2R:9109937-9115707	64.8763	69.6723	64.152	68.1347	61.618	68.871	63.0406	68.5679	64.357	71.5511	56.5951	60.8838	76.8902	64.8055	77.2372	65.0158	61.0362	57.438	81.6256	72.2647	73.8839	59.9264
FBgn0011764	Dsp1	chrX:16227644-16234657	30.6058	31.3239	26.1813	28.9474	36.9052	37.0743	33.8614	27.5986	27.0307	28.7851	22.8584	27.2452	31.1352	23.8223	33.8903	24.9805	22.4333	26.1129	30.3887	26.1426	30.5869	26.1103
FBgn0011766	E2f	chr3R:17446025-17486593	43.6297	42.7953	48.2101	47.5484	60.5591	62.9356	59.2257	48.1282	44.4857	49.8756	41.1361	46.3868	49.0839	41.0794	59.1196	42.6421	38.9285	39.886	59.1734	51.6749	51.1224	46.2784
FBgn0011768	Fdh	chr3R:6696627-6698103	92.0196	89.4091	76.8464	76.0279	91.7745	102.442	82.1894	88.9178	81.674	92.8651	81.3781	86.8029	104.669	63.7347	88.0546	71.5531	83.5248	66.2756	85.8827	74.6698	86.8451	72.9158
FBgn0011769	Fdxh	chr3L:9363294-9364338	22.4535	21.7883	15.2046	22.7909	19.7335	27.2376	16.3909	21.2478	19.7628	20.9753	19.8191	16.9642	22.6161	26.0606	28.1934	17.8384	23.9189	12.9279	21.2813	17.6016	24.0909	11.429
FBgn0011770	Gip	chrX:10222909-10223905	15.7505	16.5571	13.063	17.6797	16.4634	14.1715	13.4767	15.681	15.8589	19.1544	15.2761	14.4093	17.0105	17.286	15.184	12.4163	16.846	11.8729	15.0308	12.3033	19.5405	16.3172
FBgn0011771	Hem	chr3L:22277453-22281295	19.7038	20.4667	19.0948	25.0109	23.2562	25.3084	26.4084	24.8234	22.5703	26.1203	18.8511	21.0058	25.1801	21.114	23.2795	23.9294	18.0448	17.7944	25.9344	21.4196	19.6073	22.5914
FBgn0011774	Irbp	chr3R:7235768-7238162	13.9013	19.1301	12.8382	10.7173	13.359	13.948	12.7179	12.9006	11.7156	10.5556	9.70836	9.3999	12.5182	11.969	10.0054	10.9386	11.4932	11.5984	12.5925	12.2464	10.6144	10.0162
FBgn0011785	BRWD3	chr3R:20144721-20154341	12.3951	12.2576	12.2532	11.804	13.8839	15.7011	14.3967	13.7592	12.0833	13.801	11.1331	12.0962	12.1626	11.0223	15.415	12.3592	9.95618	13.0285	14.5021	13.0556	13.4851	13.6559
FBgn0011787	mRpL12	chr3L:8949890-8950684	119.855	93.1677	99.6909	88.625	109.352	106.075	96.4823	104.495	94.8147	90.652	89.2765	97.3693	115.253	104.693	116.649	95.208	112.539	81.2781	122.216	125.058	133.413	103.228
FBgn0011802	Gem3	chr3L:10452180-10456201	7.89688	6.90756	5.49951	7.58127	7.01188	6.73852	5.77077	7.39561	7.76	7.90505	6.28246	5.56455	7.3019	4.73364	6.17777	8.13428	4.18369	5.28585	6.65663	6.39323	8.02791	4.65833
FBgn0011812	Lcp1Psi	chr2R:4320390-4320889	0	0	0	0	0	0	0	0	0	0	0	0	0	0	0	0	0	0	0	0	0	0
FBgn0011817	nmo	chr3L:7972145-8047247	6.7545	6.30801	6.43767	6.58383	7.74058	7.23268	6.57154	6.22914	6.82012	6.89908	5.0001	5.91448	6.0562	5.08415	6.64382	5.65035	5.83273	4.84873	7.3364	7.57102	6.69444	6.06643
FBgn0011818	oaf	chr2L:2492954-2498846	9.54197	11.61	10.4485	9.69334	10.3739	10.5464	8.92295	11.2166	9.07271	10.3333	7.95852	8.85375	10.3925	8.81184	11.2443	8.2854	8.14171	9.08149	10.2688	10.7733	10.9464	9.83929
FBgn0011822	pcl	chrX:330171-331481	0	0	0	0	0	0	0	0	0	0	0	0	0	0.441486	0	0	0	0	0	0	0	0
FBgn0011823	Pen	chr2L:10056899-10060095	164.945	161.11	170.808	173.417	184.69	195.119	178.908	189.937	173.214	193.86	158.313	166.945	207.127	147.995	198.555	171.512	165.865	154.354	212.874	192.286	199.735	171.505
FBgn0011824	CG4038	chr2R:16983462-16984810	18.7285	16.393	15.1746	27.339	23.4679	20.6792	16.8868	17.5891	20.4795	21.6001	17.1136	18.4411	21.3015	22.9504	22.8147	20.1134	13.5669	18.3549	31.1674	23.8687	22.4715	16.5797
FBgn0011826	Pp2B-14D	chrX:16448659-16454049	20.7285	18.6354	18.6963	17.2971	21.3666	19.6129	19.5517	18.6507	16.6723	19.413	16.2395	17.1919	17.9598	16.2522	20.2225	16.16	13.4287	14.2837	19.9089	17.5551	18.0806	15.0686
FBgn0011828	Pxn	chr3L:2601454-2630064	583.443	565.025	625.757	645.968	651.672	681.258	696.44	687.389	604.251	716.638	554.499	585.797	663.63	555.019	715.025	608.453	571.34	558.166	758.828	654.402	701.058	609.3
FBgn0011829	Ret	chr2L:21182445-21198762	0.256352	0.33653	0.691739	0.983856	0.606111	0.525966	0.841508	0.596391	1.06507	0.456307	0.694711	0.390686	0.444563	0.310504	0.717099	0.636005	0.203147	0.430738	0.684304	0.503218	0.616084	0.712188
FBgn0011832	Ser12	chr2L:2250430-2251275	0	0	0	0	0	0	0	0	0	0	0	0	0	0	0	0	0	0	0	0	0	0
FBgn0011834	Ser6	chrX:20833631-20834532	0	0	0	0	0	0	0	0	0	0	0	0	0	0	0	0	0	0	0	0	0	0
FBgn0011836	Taf2	chr3L:9877510-9881783	11.6936	13.2765	12.5703	10.6025	11.3479	12.5606	11.8844	11.2101	10.6187	11.4782	10.5093	9.61994	14.0316	10.2416	13.7651	11.3774	11.1298	10.7928	12.2347	11.3892	12.2955	10.5832
FBgn0011837	Tis11	chrX:12553447-12576587	82.6709	96.3764	88.9813	97.2338	93.408	94.2639	95.5272	90.4294	88.2856	96.295	79.0762	75.8397	87.4124	76.8862	88.4511	87.8729	68.148	77.9028	86.8167	93.2331	89.2723	71.6012
FBgn0011840	tRNA:A:90C	chr3R:13445865-13445938	0	0	0	0	0	0	0	0	0	0	0	0	0	0	0	0	0	0	0	0	0	0
FBgn0011844	tRNA:D2:69F	chr3L:13242646-13242718	0	0	0	0	0	0	0	0	0	0	0	0	0	0	0	0	0	0	0	0	0	0
FBgn0011845	tRNA:D:96A	chr3R:20381023-20381095	0	0	0	0	0	0	0	0	0	0	0	0	0	0	0	0	0	0	0	0	0	0
FBgn0011848	tRNA:E4:56Fa	chr2R:15615485-15615557	0	0	0	0	0	0	0	0	0	0	0	0	0	0	0	0	0	0	0	0	0	0
FBgn0011849	tRNA:E4:56Fb	chr2R:15614964-15615036	0	0	0	0	0	0	0	0	0	0	0	0	0	0	0	0	0	0	0	0	0	0
FBgn0011850	tRNA:E4:56Fc	chr2R:15613646-15613718	0	0	0	0	0	0	0	0	0	0	0	0	0	0	0	0	0	0	0	0	0	0
FBgn0011851	tRNA:E4:62Aa	chr3L:1397694-1397766	0	0	0	0	0	0	0	0	0	0	0	0	0	0	0	0	0	0	0	0	0	0
FBgn0011852	tRNA:E4:62Ab	chr3L:1397931-1398003	0	0	0	0	0	0	0	0	0	0	0	0	0	0	0	0	0	0	0	0	0	0
FBgn0011853	tRNA:E4:62Ac	chr3L:1398168-1398240	0	0	0	0	0	0	0	0	0	0	0	0	0	0	0	0	0	0	0	0	0	0
FBgn0011854	tRNA:E4:62Ad	chr3L:1401439-1401511	0	0	0	0	0	0	0	0	0	0	0	0	0	0	0	0	0	0	0	0	0	0
FBgn0011855	tRNA:E4:62Ae	chr3L:1401780-1401852	0	0	0	0	0	0	0	0	0	0	0	0	0	0	0	0	0	0	0	0	0	0
FBgn0011858	tRNA:F2:89BC	chr3R:12147124-12147197	0	0	0	0	0	0	0	0	0	0	0	0	0	0	0	0	0	0	0	0	0	0
FBgn0011859	tRNA:G3:22BCa	chr2L:1938088-1938159	0	0	0	0	0	0	0	0	0	0	0	0	0	0	0	0	0	0	0	0	0	0
FBgn0011860	tRNA:G3:22BCb	chr2L:2031691-2031762	0	0	0	0	0	0	0	0	0	0	0	0	0	0	0	0	0	0	0	0	0	0
FBgn0011861	tRNA:G3:28D	chr2L:7872848-7872919	0	0	0	0	0	0	0	0	0	0	0	0	0	0	0	0	0	0	0	0	0	0
FBgn0011862	tRNA:G3:35Ba	chr2L:14518090-14518161	0	0	0	0	0	0	0	0	0	0	0	0	0	0	0	0	0	0	0	0	0	0
FBgn0011863	tRNA:G3:35Bb	chr2L:14518306-14518377	0	0	0	0	0	0	0	0	0	0	0	0	0	0	0	0	0	0	0	0	0	0
FBgn0011864	tRNA:G3:35Bc	chr2L:14518620-14518691	0	0	0	0	0	0	0	0	0	0	0	0	0	0	0	0	0	0	0	0	0	0
FBgn0011865	tRNA:G3:35Bd	chr2L:14530545-14530616	0	0	0	0	0	0	0	0	0	0	0	0	0	0	0	0	0	0	0	0	0	0
FBgn0011866	tRNA:G3:35Be	chr2L:14530853-14530924	0	0	0	0	0	0	0	0	0	0	0	0	0	0	0	0	0	0	0	0	0	0
FBgn0011867	tRNA:G3:53E	chr2R:12855512-12855583	0	0	0	0	0	0	0	0	0	0	0	0	0	0	0	0	0	0	0	0	0	0
FBgn0011868	tRNA:G3:55E	chr2R:14527230-14527301	0	0	0	0	0	0	0	0	0	0	0	0	0	0	0	0	0	0	0	0	0	0
FBgn0011869	tRNA:G3:56EFa	chr2R:16116985-16117056	0	0	0	0	0	0	0	0	0	0	0	0	0	0	0	0	0	0	0	0	0	0
FBgn0011870	tRNA:G3:56EFb	chr2R:16120301-16120372	0	0	0	0	0	0	0	0	0	0	0	0	0	0	0	0	0	0	0	0	0	0
FBgn0011871	tRNA:G3:57BCa	chr2R:17048860-17048931	0	0	0	0	0	0	0	0	0	0	0	0	0	0	0	0	0	0	0	0	0	0
FBgn0011872	tRNA:G3:57BCb	chr2R:17070360-17070431	0	0	0	0	0	0	0	0	0	0	0	0	0	0	0	0	0	0	0	0	0	0
FBgn0011877	tRNA:HPsi	chr2R:8224237-8224309	0	0	0	0	0	0	0	0	0	0	0	0	0	0	0	0	0	0	0	0	0	0
FBgn0011878	tRNA:H:48F	chr2R:8223922-8223994	0	0	0	0	0	0	0	0	0	0	0	0	0	0	0	0	0	0	0	0	0	0
FBgn0011879	tRNA:CR30233	chr2R:13279719-13279791	0	0	0	0	0	0	0	0	0	0	0	0	0	0	0	0	0	0	0	0	0	0
FBgn0011880	tRNA:I:42A	chr2R:2053655-2053729	0	0	0	0	0	0	0	0	0	0	0	0	0	0	0	0	0	0	0	0	0	0
FBgn0011881	tRNA:I:49Fa	chr2R:9317786-9317860	0	0	0	0	0	0	0	0	0	0	0	0	0	0	0	0	0	0	0	0	0	0
FBgn0011882	tRNA:I:49Fb	chr2R:9318488-9318562	0	0	0	0	0	0	0	0	0	0	0	0	0	0	0	0	0	0	0	0	0	0
FBgn0011883	tRNA:I:49Fc	chr2R:9318789-9318863	0	0	0	0	0	0	0	0	0	0	0	0	0	0	0	0	0	0	0	0	0	0
FBgn0011884	tRNA:I:49Fd	chr2R:9319281-9319355	0	0	0	0	0	0	0	0	0	0	0	0	0	0	0	0	0	0	0	0	0	0
FBgn0011885	tRNA:I:49Fe	chr2R:9319597-9319671	0	0	0	0	0	0	0	0	0	0	0	0	0	0	0	0	0	0	0	0	0	0
FBgn0011887	tRNA:K2:42Aa	chr2R:2053488-2053561	0	0	0	0	0	0	0	0	0	0	0	0	0	0	0	0	0	0	0	0	0	0
FBgn0011888	tRNA:K2:42Ab	chr2R:2052380-2052453	0	0	0	0	0	0	0	0	0	0	0	0	0	0	0	0	0	0	0	0	0	0
FBgn0011889	tRNA:K2:42Ac	chr2R:2050185-2050258	0	0	0	0	0	0	0	0	0	0	0	0	0	0	0	0	0	0	0	0	0	0
FBgn0011890	tRNA:K2:42Ad	chr2R:2059000-2059073	0	0	0	0	0	0	0	0	0	0	0	0	0	0	0	0	0	0	0	0	0	0
FBgn0011891	tRNA:K2:42Ae	chr2R:2029876-2029949	0	0	0	0	0	0	0	0	0	0	0	0	0	0	0	0	0	0	0	0	0	0
FBgn0011892	tRNA:K2:42Ea	chr2R:2834312-2834385	0	0	0	0	0	0	0	0	0	0	0	0	0	0	0	0	0	0	0	0	0	0
FBgn0011893	tRNA:K2:42Eb	chr2R:2835242-2835315	0	0	0	0	0	0	0	0	0	0	0	0	0	0	0	0	0	0	0	0	0	0
FBgn0011894	tRNA:K2:42Ec	chr2R:2835788-2835861	0	0	0	0	0	0	0	0	0	0	0	0	0	0	0	0	0	0	0	0	0	0
FBgn0011895	tRNA:K2:42Ed	chr2R:2836637-2836710	0	0	0	0	0	0	0	0	0	0	0	0	0	0	0	0	0	0	0	0	0	0
FBgn0011896	tRNA:K2:50C	chr2R:9423549-9423622	0	0	0	0	0	0	0	0	0	0	0	0	0	0	0	0	0	0	0	0	0	0
FBgn0011897	tRNA:K2:56EF	chr2R:15690095-15690168	0	0	0	0	0	0	0	0	0	0	0	0	0	0	0	0	0	0	0	0	0	0
FBgn0011902	tRNA:K5:29A	chr2L:8290726-8290799	0	0	0	0	0	0	0	0	0	0	0	0	0	0	0	0	0	0	0	0	0	0
FBgn0011904	tRNA:K5:84ABa	chr3R:2648684-2648757	0	0	0	0	0	0	0	0	0	0	0	0	0	0	0	0	0	0	0	0	0	0
FBgn0011905	tRNA:K5:87BC	chr3R:7957077-7957149	0	0	0	0	0	0	0	0	0	0	0	0	0	0	0	0	0	0	0	0	0	0
FBgn0011906	tRNA:L2:44EF	chr2R:4570719-4570802	0	0	0	0	0	0	0	0	0	0	0	0	0	0	0	0	0	0	0	0	0	0
FBgn0011909	tRNA:L3:49Fa	chr2R:9318199-9318320	0	0	0	0	0	0	0	0	0	0	0	0	0	0	0	0	0	0	0	0	0	0
FBgn0011910	tRNA:L3:49Fb	chr2R:9320172-9320299	0	0	0	0	0	0	0	0	0	0	0	0	0	0	0	0	0	0	0	0	0	0
FBgn0011915	tRNA:M2:48Ba	chr2R:7540153-7540226	0	0	0	0	0	0	0	0	0	0	0	0	0	0	0	0	0	0	0	0	0	0
FBgn0011916	tRNA:M2:48Bb	chr2R:7548067-7548140	0	0	0	0	0	0	0	0	0	0	0	0	0	0	0	0	0	0	0	0	0	0
FBgn0011919	tRNA:M2:83F	chr3R:2321760-2321833	0	0	0	0	0	0	0	0	0	0	0	0	0	0	0	0	0	0	0	0	0	0
FBgn0011921	tRNA:M3:46A	chr2R:5548729-5548801	0	0	0	0	0	0	0	0	0	0	0	0	0	0	0	0	0	0	0	0	0	0
FBgn0011927	tRNA:M3:70Fa	chr3L:14667041-14667113	0	0	0	0	0	0	0	0	0	0	0	0	0	0	0	0	0	0	0	0	0	0
FBgn0011928	tRNA:M3:70Fb	chr3L:14667443-14667515	0	0	0	0	0	0	0	0	0	0	0	0	0	0	0	0	0	0	0	0	0	0
FBgn0011931	tRNA:N5:42Aa	chr2R:2050023-2050097	0	0	0	0	0	0	0	0	0	0	0	0	0	0	0	0	0	0	0	0	0	0
FBgn0011932	tRNA:N5:42Ab	chr2R:2049701-2049775	0	0	0	0	0	0	0	0	0	0	0	0	0	0	0	0	0	0	0	0	0	0
FBgn0011933	tRNA:N5:42Ac	chr2R:2049527-2049601	0	0	0	0	0	0	0	0	0	0	0	0	0	0	0	0	0	0	0	0	0	0
FBgn0011934	tRNA:N5:42Ad	chr2R:2077876-2077950	0	0	0	0	0	0	0	0	0	0	0	0	0	0	0	0	0	0	0	0	0	0
FBgn0011935	tRNA:N5:42Ae	chr2R:2077633-2077707	0	0	0	0	0	0	0	0	0	0	0	0	0	0	0	0	0	0	0	0	0	0
FBgn0011936	tRNA:N5:42Af	chr2R:2041010-2041084	0	0	0	0	0	0	0	0	0	0	0	0	0	0	0	0	0	0	0	0	0	0
FBgn0011937	tRNA:N5:42Ag	chr2R:2040690-2040764	0	0	0	0	0	0	0	0	0	0	0	0	0	0	0	0	0	0	0	0	0	0
FBgn0011938	tRNA:N5:42Ah	chr2R:2040107-2040181	0	0	0	0	0	0	0	0	0	0	0	0	0	0	0	0	0	0	0	0	0	0
FBgn0011944	tRNA:P:90Ca	chr3R:13443831-13443903	0	0	0	0	0	0	0	0	0	0	0	0	0	0	0	0	0	0	0	0	0	0
FBgn0011945	tRNA:P:90Cb	chr3R:13445682-13445754	0	0	0	0	0	0	0	0	0	0	0	0	0	0	0	0	0	0	0	0	0	0
FBgn0011948	tRNA:R:12Ea	chrX:13910235-13910308	0	0	0	0	0	0	0	0	0	0	0	0	0	0	0	0	0	0	0	0	0	0
FBgn0011949	tRNA:R:12Eb	chrX:13910840-13910913	0	0	0	0	0	0	0	0	0	0	0	0	0	0	0	0	0	0	0	0	0	0
FBgn0011950	tRNA:R:12Ec	chrX:13911042-13911115	0	0	0	0	0	0	0	0	0	0	0	0	0	0	0	0	0	0	0	0	0	0
FBgn0011951	tRNA:R:12Ed	chrX:13911244-13911317	0	0	0	0	0	0	0	0	0	0	0	0	0	0	0	0	0	0	0	0	0	0
FBgn0011952	tRNA:R:12Ee	chrX:13908846-13908919	0	0	0	0	0	0	0	0	0	0	0	0	0	0	0	0	0	0	0	0	0	0
FBgn0011953	tRNA:R:12Ef	chrX:13997751-13997824	0	0	0	0	0	0	0	0	0	0	0	0	0	0	0	0	0	0	0	0	0	0
FBgn0011954	tRNA:R:19F	chrX:21103117-21103190	0	0	0	0	0	0	0	0	0	0	0	0	0	0	0	0	0	0	0	0	0	0
FBgn0011955	tRNA:R2:42Aa	chr2R:2066088-2066161	0	0	0	0	0	0	0	0	0	0	0	0	0	0	0	0	0	0	0	0	0	0
FBgn0011956	tRNA:R2:42Ab	chr2R:2057111-2057184	0	0	0	0	0	0	0	0	0	0	0	0	0	0	0	0	0	0	0	0	0	0
FBgn0011957	tRNA:R2:42Ac	chr2R:2049039-2049112	0	0	0	0	0	0	0	0	0	0	0	0	0	0	0	0	0	0	0	0	0	0
FBgn0011958	tRNA:R2:42Ad	chr2R:2029669-2029742	0	0	0	0	0	0	0	0	0	0	0	0	0	0	0	0	0	0	0	0	0	0
FBgn0011959	tRNA:R2:84Fa	chr3R:3966691-3966764	0	0	0	0	0	0	0	0	0	0	0	0	0	0	0	0	0	0	0	0	0	0
FBgn0011960	tRNA:R2:84Fb	chr3R:3966448-3966521	0	0	0	0	0	0	0	0	0	0	0	0	0	0	0	0	0	0	0	0	0	0
FBgn0011961	tRNA:R2:84Fc	chr3R:3966197-3966270	0	0	0	0	0	0	0	0	0	0	0	0	0	0	0	0	0	0	0	0	0	0
FBgn0011962	tRNA:R2:84Fd	chr3R:3965944-3966017	0	0	0	0	0	0	0	0	0	0	0	0	0	0	0	0	0	0	0	0	0	0
FBgn0011963	tRNA:R2:84Fe	chr3R:3965672-3965745	0	0	0	0	0	0	0	0	0	0	0	0	0	0	0	0	0	0	0	0	0	0
FBgn0011965	tRNA:R:83AB	chr3R:1213949-1214022	0	0	0	0	0	0	0	0	0	0	0	0	0	0	0	0	0	0	0	0	0	0
FBgn0011966	tRNA:R:85Ca	chr3R:4687601-4687674	0	0	0	0	0	0	0	0	0	0	0	0	0	0	0	0	0	0	0	0	0	0
FBgn0011970	tRNA:S2b:86A	chr3R:6103775-6103857	0	0	0	0	0	0	0	0	0	0	0	0	0	0	0	0	0	0	0	0	0	0
FBgn0011971	tRNA:S2b:88A	chr3R:9870246-9870328	0	0	0	0	0	0	0	0	0	0	0	0	0	0	0	0	0	0	0	0	0	0
FBgn0011974	tRNA:S474:12Eh	chrX:13964673-13964755	0	0	0	0	0	0	0	0	0	0	0	0	0	0	0	0	0	0	0	0	0	0
FBgn0011975	tRNA:S4:12Ea	chrX:13909077-13909159	0	0	0	0	0	0	0	0	0	0	0	0	0	0	0	0	0	0	0	0	0	0
FBgn0011976	tRNA:S4:12Eb	chrX:13909477-13909559	0	0	0	0	0	0	0	0	0	0	0	0	0	0	0	0	0	0	0	0	0	0
FBgn0011977	tRNA:S4:12Ee	chrX:13997395-13997477	0	0	0	0	0	0	0	0	0	0	0	0	0	0	0	0	0	0	0	0	0	0
FBgn0011980	tRNA:S774:12Ec	chrX:13919141-13919223	0	0	0	0	0	0	0	0	0	0	0	0	0	0	0	0	0	0	0	0	0	0
FBgn0011981	tRNA:S774:12Ef	chrX:13998681-13998763	0	0	0	0	0	0	0	0	0	0	0	0	0	0	0	0	0	0	0	0	0	0
FBgn0011982	tRNA:S7:12Ed	chrX:13919598-13919680	0	0	0	0	0	0	0	0	0	0	0	0	0	0	0	0	0	0	0	0	0	0
FBgn0011983	tRNA:S7:12Eg	chrX:14011761-14011843	0	0	0	0	0	0	0	0	0	0	0	0	0	0	0	0	0	0	0	0	0	0
FBgn0011984	tRNA:S7:23Ea	chr2L:3173002-3173084	0	0	0	0	0	0	0	0	0	0	0	0	0	0	0	0	0	0	0	0	0	0
FBgn0011985	tRNA:S7:23Eb	chr2L:3169581-3169663	0	0	0	0	0	0	0	0	0	0	0	0	0	0	0	0	0	0	0	0	0	0
FBgn0011986	tRNA:S7:64D	chr3L:5335183-5335265	0	0	0	0	0	0	0	0	0	0	0	0	0	0	0	0	0	0	0	0	0	0
FBgn0011987	tRNA:SeC	chr2R:7245068-7245155	0	0	0	0	0	0	0	0	0	0	0	0	0	0	0	0	0	0	0	0	0	0
FBgn0011993	tRNA:T:90Ca	chr3R:13450286-13450360	0	0	0	0	0	0	0	0	0	0	0	0	0	0	0	0	0	0	0	0	0	0
FBgn0011994	tRNA:T:90Cb	chr3R:13450527-13450601	0	0	0	0	0	0	0	0	0	0	0	0	0	0	0	0	0	0	0	0	0	0
FBgn0011998	tRNA:V3b:84Da	chr3R:3277781-3277854	0	0	0	0	0	0	0	0	0	0	0	0	0	0	0	0	0	0	0	0	0	0
FBgn0011999	tRNA:V3b:84Db	chr3R:3277018-3277091	0	0	0	0	0	0	0	0	0	0	0	0	0	0	0	0	0	0	0	0	0	0
FBgn0012000	tRNA:V3b:84Dc	chr3R:3297781-3297854	0	0	0	0	0	0	0	0	0	0	0	0	0	0	0	0	0	0	0	0	0	0
FBgn0012001	tRNA:V3b:84Dd	chr3R:3301624-3301697	0	0	0	0	0	0	0	0	0	0	0	0	0	0	0	0	0	0	0	0	0	0
FBgn0012002	tRNA:V3b:90BC	chr3R:13443482-13443555	0	0	0	0	0	0	0	0	0	0	0	0	0	0	0	0	0	0	0	0	0	0
FBgn0012003	tRNA:V3b:92Ba	chr3R:15497998-15498071	0	0	0	0	0	0	0	0	0	0	0	0	0	0	0	0	0	0	0	0	0	0
FBgn0012004	tRNA:V3b:92Bb	chr3R:15615843-15615916	0	0	0	0	0	0	0	0	0	0	0	0	0	0	0	0	0	0	0	0	0	0
FBgn0012009	tRNA:V4:70BCa	chr3L:13426745-13426818	0	0	0	0	0	0	0	0	0	0	0	0	0	0	0	0	0	0	0	0	0	0
FBgn0012010	tRNA:V4:70BCb	chr3L:13426147-13426220	0	0	0	0	0	0	0	0	0	0	0	0	0	0	0	0	0	0	0	0	0	0
FBgn0012011	tRNA:V4:89BC	chr3R:12147411-12147484	0	0	0	0	0	0	0	0	0	0	0	0	0	0	0	0	0	0	0	0	0	0
FBgn0012016	tRNA:Y1:22Fa	chr2L:2462592-2462686	0	0	0	0	0	0	0	0	0	0	0	0	0	0	0	0	0	0	0	0	0	0
FBgn0012017	tRNA:Y1:22Fb	chr2L:2459923-2460044	0	0	0	0	0	0	0	0	0	0	0	0	0	0	0	0	0	0	0	0	0	0
FBgn0012018	tRNA:Y1:28C	chr2L:7711475-7711661	0	0	0	0	0	0	0	0	0	0	0	0	0	0	0	0	0	0	0	0	0	0
FBgn0012024	tRNA:Y1:85Aa	chr3R:4494802-4494896	0	0	0	0	0	0	0	0	0	0	0	0	0	0	0	0	0	0	0	0	0	0
FBgn0012025	tRNA:Y1:85Ab	chr3R:4494333-4494427	0	0	0	0	0	0	0	0	0	0	0	0	0	0	0	0	0	0	0	0	0	0
FBgn0012026	tRNA:Y1:85Ac	chr3R:4493837-4493930	0	0	0	0	0	0	0	0	0	0	0	0	0	0	0	0	0	0	0	0	0	0
FBgn0012027	tRNA:Y1:85Ad	chr3R:4468422-4468515	0	0	0	0	0	0	0	0	0	0	0	0	0	0	0	0	0	0	0	0	0	0
FBgn0012028	tRNA:Y1:85Ae	chr3R:4468054-4468147	0	0	0	0	0	0	0	0	0	0	0	0	0	0	0	0	0	0	0	0	0	0
FBgn0012034	AcCoAS	chr3L:21263821-21273343	13.2411	12.2284	3.17138	4.10399	5.37713	5.83039	6.30124	4.14773	3.12046	2.43648	2.70519	4.17301	4.36695	2.8825	4.27117	4.57924	4.31943	4.91976	3.83421	2.79679	4.54968	2.80602
FBgn0012036	Aldh	chr2L:9387388-9391567	464.247	461.507	373.516	396.6	647.959	648.147	553.677	467.018	437.517	455.683	385.293	450.444	516.784	345.39	440.822	387.262	410.653	334.641	445.405	400.59	449.023	354.781
FBgn0012037	Ance	chr2L:13905644-13909212	172.713	183.958	155.754	163.211	167.965	170.824	160.594	173.891	159.397	173.221	132.478	142.543	178.283	143.035	163.672	154.528	161.589	127.236	177.656	170.887	197.569	155.596
FBgn0012042	AttA	chr2R:10634866-10635720	1.12258	0	0	0.755641	0	0	0.782653	0	0.382273	0	0	0	0.305838	0	0	0	0	0	0	0	0	0
FBgn0012051	CalpA	chr2R:15312617-15318069	19.3019	17.95	18.4993	14.4767	19.6189	16.9572	17.1744	16.8715	16.436	16.8307	15.2085	17.6275	17.5475	18.0683	18.8591	15.9562	18.1585	12.1973	18.0254	16.7294	16.6536	12.166
FBgn0012058	Cdc27	chr3L:7238580-7242440	16.2336	15.2457	15.2008	15.9619	16.0495	15.7403	14.8228	16.009	14.7932	17.3161	12.5589	13.5133	17.1796	12.679	18.159	14.2791	14.5758	11.1897	19.8424	15.8324	16.6938	11.1734
FBgn0012344	Dh44	chr3R:5463903-5476428	0	0	0	0	0	0	0	0	0	0	0	0	0.0827805	0	0	0	0	0	0	0	0	0
FBgn0013263	Trl	chr3L:14741028-14754149	41.9619	40.7581	39.9285	44.749	55.0733	61.571	51.3421	43.2749	41.5416	49.7476	37.8336	47.4721	52.9203	40.5558	52.1099	38.5735	41.6435	41.2603	49.3874	47.8864	47.1501	38.0208
FBgn0013269	FK506-bp1	chr3R:11157305-11158855	119.265	123.258	121.345	131.356	122.11	125.995	102.947	121.906	108.611	119.136	96.3407	101.603	135.003	114.384	132.996	115.289	108.749	99.2367	162.267	130.892	140.882	105.689
FBgn0013272	Gp150	chr2R:18205166-18216921	182.473	176.339	155.398	161.381	182.623	197.702	201.814	166.542	156.553	172.025	139.784	150.304	176.436	142.443	177.663	155.072	148.085	152.097	181.71	154.059	167.992	154.657
FBgn0013275	Hsp70Aa	chr3R:7779884-7782266	2.0105	2.05163	2.04996	2.70049	1.74261	2.23018	1.41085	1.87223	1.62422	2.19808	0.878753	1.90168	2.07666	1.72803	2.66174	1.74143	1.54617	1.81111	2.24892	2.48008	2.41938	1.6673
FBgn0013276	Hsp70Ab	chr3R:7784256-7786631	2.25492	2.84589	1.47246	1.73625	2.16051	1.84031	2.0881	2.33534	1.3485	1.92535	1.96275	1.91141	2.02949	2.06251	2.59948	1.5216	1.77665	1.82179	1.97266	1.7718	2.35298	2.19275
FBgn0013277	Hsp70Ba	chr3R:8291174-8293498	0.497156	0.607933	0.419117	0.242115	0.310158	0.426517	0.800976	0.322923	0.228823	0.457881	0.105625	0.802173	0.25622	0.349737	0.324261	0.246124	0	0.519721	0.494532	0.514007	0.520558	0.136964
FBgn0013278	Hsp70Bb	chr3R:8331514-8333861	0.652931	0.74948	0.412839	0.556382	0.611496	0.96171	0.614116	0.556634	0.52583	1.05179	0.417088	0.878599	0.50471	0.575765	0.719438	0.484126	0.350373	0.384109	0.60926	0.675932	0.513047	0.270346
FBgn0013279	Hsp70Bc	chr3R:8334797-8337183	0.400395	0.662189	0.405334	0.624065	1.20058	0.707448	0.602766	0.390097	0.738161	0.221254	0.614264	0.431347	0.433625	0	0.705936	0.475937	0.229271	0.502605	0.657807	0.911262	0.755045	0.265344
FBgn0013300	Mst35Ba	chr2L:14879049-14881652	0	0	0	0	0	0	0	0	0	0	0	0	0	0	0	0	0	0	0	0	0	0
FBgn0013301	Mst35Bb	chr2L:14882100-14883721	0	0	0	0	0	0	0	0	0	0	0	0	0	0.925265	0	0	0	0	0	0	0	0
FBgn0013303	Nca	chr3L:19984986-19990668	45.3335	41.8054	27.2342	32.3476	40.8495	37.3585	34.5261	38.3272	35.7516	38.0886	32.8879	42.0942	38.9598	43.8746	39.0232	43.8524	49.8176	36.7722	42.4255	28.9924	36.9055	28.0282
FBgn0013305	Nmda1	chr2R:8764598-8767735	206.644	221.206	158.851	178.198	202.899	217.463	188.864	183.036	175.28	192.316	172.136	186.152	200.903	163.414	181.837	187.835	184.794	151.399	184.052	173.078	189.544	154.814
FBgn0013307	Odc1	chr2R:3892328-3894177	0	0	0.277404	0	0	0	0	0	0	0	0	0	0	0	0	0	0	0	0	0	0	0
FBgn0013308	Odc2	chr2R:3894750-3896567	5.75949	5.09393	3.86228	4.77272	2.92474	3.96617	4.69537	4.1547	3.48252	5.9911	5.06968	4.18799	5.80574	4.07303	7.67565	4.45161	5.4934	2.60547	3.93408	3.30897	5.02077	5.42919
FBgn0013323	Ptth	chr2L:575710-576896	1.01552	1.46761	0.642656	0	1.53283	2.94381	2.55541	1.03057	1.46312	1.48346	4.02135	2.88149	2.74934	0	1.98011	0.348886	0	0.978609	0.685439	1.49171	1.25869	0.968585
FBgn0013325	RpL11	chr2R:15329846-15331330	993.418	916.754	788.869	786.462	914.773	885.793	764.034	891.963	654.172	868.763	684.603	806.49	895.632	694.102	748.379	732.749	757.561	644.69	797.997	893.297	962.427	793.554
FBgn0013334	Sap47	chr3R:11760821-11787846	15.9856	14.282	15.166	15.8624	17.2012	18.0978	16.9122	16.039	16.4442	14.6742	15.4444	14.1756	16.5507	13.6884	16.3913	14.9605	13.1422	12.9457	16.5521	14.5396	15.2362	10.3574
FBgn0013342	nSyb	chr3L:1630347-1637752	0.633905	0.120938	0	0.059242	0.229554	0.392382	0	0	0.173361	0.112217	0.119459	0.141305	0.153244	0.133784	0.276673	0.38319	0	0.093247	0.196115	0.280502	0.425568	0.0937781
FBgn0013343	Syx1A	chr3R:19927321-19931485	63.63	61.4035	60.8034	68.3129	57.3307	62.6137	59.7856	58.0129	61.573	63.9559	49.7286	50.9848	62.528	56.5486	64.3991	58.9083	51.2988	53.9494	78.8293	67.0202	58.1931	56.5666
FBgn0013347	TfIIA-S	chr3R:19716109-19716782	124.756	127.589	109.742	120.034	122.884	128.429	115.074	131.624	123.411	133.701	115.691	98.801	125.143	116.97	134.566	104.604	124.688	98.1493	157.897	147.881	138.821	124.755
FBgn0013348	TpnC41C	chr2R:952741-957715	0.537835	0	0	0	0.427474	0.410831	0	0.55976	0.280316	0	0	0	0	0	0.491565	0	0	0	0	0	0.582971	0
FBgn0013432	bcn92	chrX:2042495-2043680	38.2578	36.8217	36.6066	33.2406	32.6154	38.8354	35.3711	28.8382	33.6899	32.7741	30.6084	33.1306	35.3782	29.3293	34.5436	33.3032	33.6108	25.2595	48.0599	37.2229	33.4493	28.3772
FBgn0013433	beat-Ia	chr2L:16049964-16081684	0	0	0	0	0	0	0	0	0	0	0	0	0	0	0	0	0	0	0	0	0	0.136726
FBgn0013435	cdc2rk	chr2R:5954721-5956207	13.1749	13.1169	11.3858	12.6817	12.6158	12.9253	15.5699	14.2351	18.8573	8.23628	15.7906	14.7154	15.3549	11.2564	13.2852	17.3427	10.8235	10.9201	14.068	11.8765	16.3097	13.5361
FBgn0013467	igl	chr2R:11042941-11077797	0	0	0.22555	0	0	0	0	0	0	0	0	0	0	0	0.149647	0	0	0	0	0	0	0
FBgn0013469	klu	chr3L:10974270-11002288	0	0	0	0	0.0651883	0.0677018	0	0.0381545	0	0.0833877	0.0560665	0	0.0342903	0.0542248	0	0.0442055	0.129023	0	0.0847676	0	0.0473982	0
FBgn0013531	MED20	chr2L:8071811-8072848	14.4432	15.6398	12.4483	13.9433	15.5717	16.1052	9.51661	11.8361	14.8749	15.7345	11.8032	13.002	13.4997	12.5523	14.28	11.5215	18.2522	8.47632	15.0445	11.891	17.401	15.3871
FBgn0013548	l(2)dtl	chr2R:19589999-19592926	7.73796	6.41784	7.58467	9.24814	8.39734	11.3571	8.02416	9.30971	7.27867	8.43646	8.5483	7.21871	9.37133	6.86837	8.91723	8.94799	9.16431	7.36675	11.2845	9.13472	8.95264	7.19053
FBgn0013563	Pex1	chr3L:14064991-14069223	5.17786	5.439	4.6105	5.88014	5.77103	6.01686	5.82452	6.23542	6.38054	6.38084	4.90117	5.81872	5.70199	3.64696	5.91305	4.75842	4.82252	4.09019	4.88006	5.66374	4.92623	3.78505
FBgn0013576	mtd	chr3R:1095837-1176165	56.4511	51.7867	49.2639	57.8721	85.8314	75.6955	76.8378	65.2607	62.1073	57.663	54.4544	52.1086	63.6083	43.127	59.0156	55.3251	41.3925	48.5347	62.968	55.0584	50.6045	47.9308
FBgn0013672	mt:ATPase6	chrM:4061-4736	3243.87	4218.23	2949.01	4726.56	3534.78	3742.7	3095.71	3759.05	3894	3208.7	4066.85	3277.02	4072.6	3302.26	2429.4	4106.37	3073.65	3570.53	3579.88	2592.49	2482.46	2286.92
FBgn0013673	mt:ATPase8	chrM:3906-4068	500.234	448.51	289.282	348.032	457.874	536.787	230.045	302.007	261.343	535.048	752.2	348.506	652.392	951.111	184.938	299.845	70.9499	153.458	448.42	293.592	133.669	124.531
FBgn0013674	mt:CoI	chrM:1473-3009	8331.99	10286.7	8012.74	10494.9	8434.78	7811.2	6817.61	8328.75	10728.6	8165.5	10446.1	8449.06	9048.35	8423.38	6720.63	10931.4	6454.46	8304.89	8348.13	7220.47	6635.13	6045
FBgn0013675	mt:CoII	chrM:3082-3767	3560.75	3668.39	3156.58	3976.51	3306.78	3210.73	2778.5	3162.89	3711.55	3108.48	3804.65	3418.53	3784.23	3422.69	2718.45	3704.69	3011.24	3217.91	3469.64	3123.77	2848.18	2568.11
FBgn0013676	mt:CoIII	chrM:4735-5524	14835.9	14230	12235.6	16433.1	15251.6	14571.8	12223.1	13665.1	14964.6	13186.6	14619.1	14142.9	14705.2	12735.1	12835.7	14866.4	11290.1	12558.6	14190.2	12546	11462.1	10398.9
FBgn0013678	mt:Cyt-b	chrM:10497-11634	5602.78	6284.63	5455.17	6912.35	5602.36	5356.67	4749.63	5453.95	6356.85	5331.93	5841.95	5178.91	5820.1	4897.93	4346.76	6797.89	5008.01	5709.52	5198.01	4391.22	4169.67	4298.25
FBgn0013679	mt:ND1	chrM:11719-12658	1194.71	1378.96	1388.05	1671.7	1433.03	1336.55	998.414	1382.57	1739.31	1242.19	1625.96	1342.99	1482.79	1184.51	1001.4	1820.54	1319.32	1501.31	1183.85	995.836	958.824	1289.08
FBgn0013680	mt:ND2	chrM:239-1265	23.1046	147.043	59.1828	122.377	25.6361	57.9676	52.0922	67.7035	54.8958	39.9729	65.8212	21.633	88.9926	95.2221	15.7563	92.5204	59.9882	121.917	61.7525	27.5644	32.9704	62.7032
FBgn0013681	mt:ND3	chrM:5607-5961	369.192	400.961	254.519	410.74	319.765	370.816	271.893	315.152	477.359	307.851	538.299	360.627	424.145	581.898	243.881	388.075	263.345	306.237	321.244	300.661	288.508	171.379
FBgn0013683	mt:ND4L	chrM:9543-9834	247.521	233.284	385.975	224.738	196.46	229.668	216.849	303.232	253.747	247.672	534.066	276.597	267.213	322.176	133.549	441.806	237.81	323.453	217.698	174.098	206.523	240.861
FBgn0013684	mt:ND5	chrM:6401-8124	854.295	1275.72	1213.81	1265.88	915.901	920.492	848.889	1107.08	1320.65	1001.47	1027.93	997.468	1018.05	816.765	713.43	1474.88	940.809	1422.37	827.346	640.707	653.879	1034.37
FBgn0013685	mt:ND6	chrM:9969-10494	41.846	59.4215	80.2212	76.3617	55.4865	57.0778	56.1706	47.6524	103.527	27.6841	136.306	71.6393	52.6416	65.402	20.5593	89.4705	77.4337	71.9978	57.8219	35.7705	50.3573	84.3777
FBgn0013686	mt:lrRNA	chrM:12733-14058	99303.5	122122	93057.5	117036	101245	83575.8	71413.7	88117.8	121516	87614.5	126624	107877	108021	107122	74143.9	138692	83853	76684.8	110544	90930	81678.1	56173.4
FBgn0013688	mt:srRNA	chrM:14130-14916	1448.91	3203.67	2325.78	1767	2018.55	1922.83	1398.15	2985.73	3780.71	2156.29	2295.57	2275.85	2414.13	1649.3	1888.8	2858.09	2625.34	3002.59	1516.45	1930.47	1527.74	2839.04
FBgn0013689	mt:tRNA:A	chrM:5980-6045	0	0	0	0	0	0	0	0	0	0	0	0	0	0	0	0	0	0	0	0	0	0
FBgn0013690	mt:tRNA:C	chrM:1321-1383	0	0	0	0	0	0	0	0	0	0	0	0	0	0	0	0	0	0	0	0	0	0
FBgn0013691	mt:tRNA:D	chrM:3839-3906	0	0	0	0	0	0	0	0	0	0	0	0	0	0	0	0	0	0	0	0	0	0
FBgn0013692	mt:tRNA:E	chrM:6251-6318	0	0	0	0	0	0	0	0	0	0	0	0	0	0	0	0	0	0	0	0	0	0
FBgn0013693	mt:tRNA:F	chrM:6336-6401	0	0	0	0	0	0	0	0	0	0	0	0	0	0	0	0	0	0	0	0	0	0
FBgn0013694	mt:tRNA:G	chrM:5542-5607	0	0	0	0	0	0	0	0	0	0	0	0	0	0	0	0	0	0	0	0	0	0
FBgn0013695	mt:tRNA:H	chrM:8139-8205	0	0	0	0	0	0	0	0	0	0	0	0	0	0	0	0	0	0	0	0	0	0
FBgn0013696	mt:tRNA:I	chrM:0-65	0	0	0	0	0	0	0	0	0	0	0	0	0	0	0	0	0	0	0	0	0	0
FBgn0013697	mt:tRNA:K	chrM:3767-3838	0	0	0	0	0	0	0	0	0	0	0	0	0	0	0	0	0	0	0	0	0	0
FBgn0013698	mt:tRNA:L:CUN	chrM:12668-12733	0	0	0	0	0	0	0	0	0	0	0	0	0	0	0	0	0	0	0	0	0	0
FBgn0013699	mt:tRNA:L:UUR	chrM:3011-3077	0	0	0	0	0	0	0	0	0	0	0	0	0	0	0	0	0	0	0	0	0	0
FBgn0013700	mt:tRNA:M	chrM:170-239	0	0	0	0	0	0	0	0	0	0	0	0	0	0	0	0	0	0	0	0	0	0
FBgn0013701	mt:tRNA:N	chrM:6118-6183	0	0	0	0	0	0	0	0	0	0	0	0	0	0	0	0	0	0	0	0	0	0
FBgn0013702	mt:tRNA:P	chrM:9902-9963	0	0	0	0	0	0	0	0	0	0	0	0	0	0	0	0	0	0	0	0	0	0
FBgn0013703	mt:tRNA:Q	chrM:96-165	0	0	0	0	0	0	0	0	0	0	0	0	0	0	0	0	0	0	0	0	0	0
FBgn0013704	mt:tRNA:R	chrM:6054-6118	0	0	0	0	0	0	0	0	0	0	0	0	0	0	0	0	0	0	0	0	0	0
FBgn0013705	mt:tRNA:S:AGY	chrM:6183-6251	0	0	0	0	0	0	0	0	0	0	0	0	0	0	0	0	0	0	0	0	0	0
FBgn0013706	mt:tRNA:S:UCN	chrM:11636-11702	0	0	0	0	0	0	0	0	0	0	0	0	0	0	0	0	0	0	0	0	0	0
FBgn0013707	mt:tRNA:T	chrM:9836-9902	0	0	0	0	0	0	0	0	0	0	0	0	0	0	0	0	0	0	0	0	0	0
FBgn0013708	mt:tRNA:V	chrM:14057-14130	0	0	0	0	0	0	0	0	0	0	0	0	0	0	0	0	0	0	0	0	0	0
FBgn0013709	mt:tRNA:W	chrM:1263-1329	0	0	0	0	0	0	0	0	0	0	0	0	0	0	0	0	0	0	0	0	0	0
FBgn0013710	mt:tRNA:Y	chrM:1402-1468	0	0	0	0	0	0	0	0	0	0	0	0	0	0	0	0	0	0	0	0	0	0
FBgn0013717	not	chr3L:18611404-18615229	5.46691	5.4733	5.86054	4.07183	5.49609	6.66195	6.18745	4.44318	6.06722	5.62157	3.69063	4.25823	5.51718	5.88498	5.90323	5.79222	4.83667	4.40049	6.22807	5.0217	5.96745	4.98256
FBgn0013718	nuf	chr3L:14183969-14226350	4.35432	5.11388	6.72808	4.19476	6.03176	5.50816	6.83658	5.25984	5.3258	5.61549	3.21395	3.9472	5.17082	3.8653	5.48745	5.04842	4.02718	4.61738	5.47297	5.61677	4.88476	4.91353
FBgn0013720	pck	chrX:1364698-1366358	11.4964	10.9713	10.4219	10.6556	11.8639	11.6778	6.89959	11.2363	6.05228	9.06307	10.7021	7.79636	10.1237	8.09711	12.6974	8.80364	11.9934	9.2257	12.121	13.8899	8.96622	12.2059
FBgn0013725	phyl	chr2R:10314840-10319842	0	0	0	0	0	0	0	0	0	0	0	0	0	0	0	0	0	0	0	0	0	0
FBgn0013726	pnut	chr2R:4124775-4127802	64.9266	58.9824	55.4652	61.1618	66.2339	66.2162	58.6785	56.0073	53.5192	57.1317	44.9007	52.0091	59.9579	50.9871	70.7977	57.1005	53.4934	52.4332	67.9345	63.3662	63.2252	52.8331
FBgn0013732	sced	chr2R:2544830-2548129	2.18837	1.15545	1.49873	2.13581	1.75559	2.1778	1.0293	1.07994	1.58864	1.98162	0.836839	2.18469	2.53981	0.896017	1.7414	1.35906	1.36603	1.43682	1.89455	1.52413	2.42878	1.7067
FBgn0013733	shot	chr2R:9751741-9829615	20.4622	17.776	25.8213	25.5106	23.9313	30.3762	30.4574	26.4897	29.7485	32.1957	22.3499	26.5672	28.1462	22.9339	32.898	24.3462	17.636	24.315	29.2903	26.6077	25.6644	27.9012
FBgn0013746	alien	chr2L:8993817-8997379	41.5032	45.5877	41.7814	42.2267	43.64	41.6508	35.9499	39.1074	37.9074	42.2694	32.7016	30.7488	46.2907	33.7079	41.9139	40.5778	35.5159	30.2462	48.2751	41.0201	47.6811	33.8015
FBgn0013749	Arf102F	chr4:1144792-1145951	139.725	150.657	107.481	118.266	135.809	125.177	100.632	104.087	117.893	112.578	112.856	102.002	143.389	117.869	112.851	120.166	113.093	96.0354	118.649	106.566	106.839	77.9801
FBgn0013750	Arf51F	chr2R:11210005-11212995	282.806	284.74	262.524	271.413	288.993	274.549	232.47	243.863	292.562	270.066	252.536	266.646	295.589	248.427	269.723	276.721	234.662	209.123	281.084	240.133	271.148	228.126
FBgn0013751	Awh	chr3L:3846205-3861692	0	0	0	0	0.111457	0	0	0	0	0	0	0	0	0	0	0	0	0	0	0	0	0
FBgn0013753	Bgb	chr3L:1639710-1640952	17.3595	14.9666	15.1152	15.058	13.8044	14.1438	13.7071	15.1456	12.767	14.1979	14.3287	12.4984	14.9831	13.038	18.7894	12.6333	14.7976	9.73286	19.0717	12.2674	12.5113	12.566
FBgn0013755	Bro	chr3L:1647868-1648612	0	0	0	0	0	0.547858	0	0	0	0	0	0	0	0.530358	0	0	0	0	0	0	0	0
FBgn0013756	Mtor	chr2R:7740121-7748707	20.485	19.6642	24.2974	25.8376	23.5302	27.4406	29.7375	25.5376	25.069	31.5598	20.1895	22.0138	27.007	22.6304	32.4956	22.9517	19.6113	21.4055	32.347	25.0469	26.7709	22.9033
FBgn0013759	CASK	chr3R:17609121-17648396	18.3046	16.8687	19.3683	16.4808	19.0058	16.9631	15.8445	15.0742	16.177	18.8857	14.5781	15.9977	16.2949	16.5187	19.8816	15.1129	15.3564	15.3529	17.9364	15.0061	17.2956	14.2245
FBgn0013762	Cdk5	chr2R:11457032-11458922	16.2279	17.0089	11.6558	13.3592	18.9257	18.9662	14.0801	12.7107	16.8629	15.3797	11.5635	15.3129	14.3227	13.4437	13.6213	14.0927	12.6668	11.646	18.3136	13.8739	17.4156	12.4424
FBgn0013763	CG5210	chr2R:12578526-12581256	397.522	377.205	352.272	393.104	408.313	407.882	407.202	424.658	365.362	411.165	322.757	325.997	435.92	318.429	398.866	357.393	387.103	330.456	445.236	386.893	439.633	388.366
FBgn0013764	Chi	chr2R:19919060-19921466	22.1885	20.8443	23.4907	23.8107	22.4873	25.4126	23.1118	20.8689	20.1838	22.4556	18.7033	17.8233	24.3123	18.6279	28.264	22.9034	20.1859	20.6987	25.6958	24.0132	25.8723	24.0132
FBgn0013765	cnn	chr2R:9326818-9337980	26.4586	29.9377	22.0591	22.1459	27.307	24.3971	26.0985	21.6139	23.3444	22.3185	17.6224	21.4012	21.8874	18.9497	23.7418	18.9869	15.6506	20.3839	21.7234	20.3988	20.0646	20.9426
FBgn0013767	Crz	chr3R:10140575-10141438	0	0	0	0	0	0	0	0	0	0	0	0	0	0	0	0	0	0	0	0	0	0
FBgn0013770	Cp1	chr2R:9848179-9855486	420.697	398.534	352.223	405.644	438.433	456.465	405.017	409.89	355.121	409.511	377.775	369.681	461.514	361.954	425.965	372.548	363.743	334.148	435.512	413.839	436.134	383.557
FBgn0013771	Cyp6a9	chr2R:10766860-10768877	0.157894	1.01307	0.63772	0.514272	0.748485	0.479411	0.694825	1.31691	0.530012	0.649245	0.493796	0.770086	1.24684	0.513246	0.882855	0.388487	1.00218	0	0.952822	0.154293	1.01444	0
FBgn0013772	Cyp6a8	chr2R:10774675-10776515	18.9516	20.0945	16.0198	21.3269	94.9205	75.3148	61.8649	34.688	28.2047	25.5298	37.075	37.5485	33.9413	21.0269	27.2397	29.8232	50.7233	38.1337	48.5474	21.2215	23.9586	18.77
FBgn0013773	Cyp6a22	chr2R:10758870-10761210	0.15018	0	0.19594	0.3099	0.318189	0.220048	0.158436	0	0	0	0	0	0.243611	0	0	0	0.226795	0	0	0.142362	0.154164	0.703832
FBgn0013799	Deaf1	chr3L:19811273-19823786	15.6334	14.4295	12.4259	16.546	17.786	17.1789	14.851	15.4394	13.6013	16.3417	13.6821	14.3792	16.8985	15.5484	18.2696	14.1805	11.4586	16.6361	17.5858	16.8456	16.0809	16.3996
FBgn0013809	Dhc16F	chrX:17958515-17972505	0.0362738	0	0.0237712	0.03764	0.0140748	0.013564	0.0199719	0	0	0	0	0.0414442	0	0.0824977	0.0353966	0.0202987	0.0552435	0	0.0140085	0.0182996	0.0580666	0.0596339
FBgn0013810	Dhc36C	chr2L:17501400-17525515	0	0	0	0	0.0173222	0.0165692	0	0	0	0	0	0	0.0189234	0	0	0	0	0.0370593	0	0.0442451	0	0.035794
FBgn0013811	Dhc62B	chr3L:1759171-1771758	2.02064	1.83579	2.56306	2.53728	2.23062	2.10222	2.03829	2.43069	2.14282	2.09997	1.85703	2.26642	2.37883	2.52332	2.50124	2.26857	1.26857	2.21593	2.16474	2.7447	2.45638	2.43988
FBgn0013812	Dhc93AB	chr3R:16850301-16868221	0.0498561	0	0	0	0.0128627	0.0124042	0	0	0.0168212	0.0161412	0.0473931	0	0.0547628	0	0	0.0186439	0.025091	0	0	0.0166984	0.0176296	0
FBgn0013813	Dhc98D	chr3R:24312674-24345120	0.0549863	0.0550289	0	0.0386906	0.0143442	0.0412825	0.0600196	0.0564693	0.0190569	0.0541481	0.0535211	0.0214812	0	0	0.0529824	0.0213605	0	0	0.014048	0	0.0194653	0.0295983
FBgn0013949	Ela	chr3R:20691071-20693373	0.643163	2.02098	1.83558	1.70768	1.98985	1.17653	2.03969	1.0891	2.9069	0.618979	2.15982	0.737699	2.06831	1.41067	1.7985	1.37269	2.70955	1.59817	1.20209	1.06248	1.90824	1.3948
FBgn0013953	Esp	chr3R:20667656-20676134	1.65559	1.31791	0.86294	1.23412	0.371296	0.448734	0.465775	0.781858	0.896077	0.60475	0.630176	0.773605	1.38342	0.168105	1.11692	0.760584	0.336103	0.176268	0.897295	0.622751	1.02145	0.596524
FBgn0013954	FK506-bp2	chr2R:15177613-15178467	774.435	636.879	622.727	613.308	696.718	746.982	592.782	727.403	588.943	646.146	579.378	596.201	712.999	548.46	735.28	574.33	697.732	541.899	744.116	715.49	720.771	705.663
FBgn0013972	Gycalpha99B	chr3R:25508224-25511480	0	0	0	0.0904577	0	0	0	0	0	0	0	0.101234	0	0	0	0	0	0	0.0684328	0	0	0
FBgn0013973	Gycbeta100B	chr3R:26960113-27004000	0	0.0606006	0	0	0	0	0	0	0	0.0598665	0	0	0	0	0.0586161	0	0.0940984	0	0	0	0	0
FBgn0013981	His4r	chr3R:10451476-10452336	486.908	454.53	361.606	378.469	428.023	483.636	331.34	405.489	350.406	393.398	372.218	390.528	447.534	364.657	425.1	372.75	375.4	290.28	409.213	383.629	389.643	342.602
FBgn0013983	imd	chr2R:14297300-14301104	9.49199	8.5204	8.78255	8.1187	8.83956	8.81509	7.95594	6.75319	7.28612	9.88649	5.31638	5.86646	9.17334	7.42847	10.2822	6.82159	9.83033	6.03231	9.17253	7.5144	8.08294	7.12538
FBgn0013984	InR	chr3R:17395969-17445043	5.89335	6.88211	6.01621	6.13084	7.78593	7.55849	7.73531	5.51263	6.50631	6.85058	5.70165	6.88279	6.34439	5.40582	6.72154	6.94379	6.16032	5.89122	6.84228	6.27388	5.53532	4.71003
FBgn0013987	MAPk-Ak2	chrX:5653940-5658236	62.6665	56.9341	57.6895	57.7941	62.9157	68.7815	59.3921	54.5782	56.991	51.5496	50.9118	53.7713	63.8454	53.1187	64.8267	54.0362	51.8308	42.0348	64.5419	51.3642	53.0716	47.7781
FBgn0013995	Calx	chr3R:16803904-16841335	0.788551	0.288077	0.15115	0.225165	0.712547	0.60804	0.441599	0.277087	0.39966	0.629877	0.408453	0.877556	0.504872	0.257059	0.318023	0.540736	0.444658	0.186577	0.704045	0.365099	0.502771	0.528929
FBgn0013997	Nrx-IV	chr3L:12139618-12150090	13.1875	15.3568	12.2411	14.0073	14.9318	15.6701	14.4216	13.2937	16.3531	15.6654	11.2612	12.7564	15.9725	12.6905	13.6775	14.414	13.0833	11.257	13.3358	12.7988	12.8396	10.7732
FBgn0014000	Hf	chr2L:19966726-19967685	1.75966	1.74484	0.766734	1.8316	0.226049	0.876122	0	1.79659	1.18298	0.855534	0	1.01465	0.728334	0.444251	0.560417	1.65084	0.888093	0.95151	0.442881	1.73208	2.17701	1.42722
FBgn0014001	Pak	chr3R:2176617-2187336	31.8308	29.1906	27.6182	23.4232	30.6506	30.0051	26.3465	28.2432	25.3813	28.9954	20.4361	22.8023	24.1344	21.2637	28.4014	25.179	21.511	21.6949	25.9278	27.549	28.6105	25.0072
FBgn0014002	Pdi	chr3L:15130837-15135940	751.217	670.83	677.83	666.799	798.945	848.581	777.564	734.341	614.771	737.895	573.419	681.151	737.827	577.392	802.201	616.057	657.504	597.587	841.801	742.648	785.27	713.943
FBgn0014006	Pk92B	chr3R:15705440-15711752	6.95214	7.29373	6.21244	7.93901	8.31531	8.76502	7.8898	7.30304	7.68058	8.13123	6.98853	7.98489	8.02113	7.01564	7.15219	7.56517	5.35547	6.87223	8.78023	8.49469	8.27039	6.04042
FBgn0014007	Ptp69D	chr3L:12728044-12734668	13.4114	11.5779	11.2527	13.3944	14.6249	16.5395	15.4186	12.1907	14.3221	15.5317	10.5708	12.8293	14.0541	10.0008	14.6968	12.9829	9.9406	10.8993	12.0365	12.2488	12.483	10.4504
FBgn0014009	Rab2	chr2R:2584243-2586974	71.7642	71.2388	64.5072	66.5165	78.9397	82.1209	69.7829	69.7355	63.3475	72.5187	62.8209	61.5096	77.8504	51.74	69.9347	63.602	51.1042	50.1263	74.4318	67.3428	66.0441	60.6398
FBgn0014010	Rab5	chr2L:2359141-2365273	128.065	129.783	107.439	117.417	131.733	132.746	115.034	115.088	117.069	123.058	99.1425	112.612	126.472	105.817	119.012	112.301	96.464	90.4118	126.016	124.154	113.012	98.256
FBgn0014011	Rac2	chr3L:7426748-7428290	32.7657	38.9985	29.5229	31.0516	50.6446	49.1973	47.373	34.0154	33.2785	39.3195	32.8451	36.7758	41.7059	27.4022	33.9764	38.4601	31.9705	28.3349	34.5115	30.4019	33.7466	32.1014
FBgn0014018	Rel	chr3R:4869904-4873699	19.3964	23.1117	18.0644	19.438	19.655	19.3547	18.8163	21.9753	21.323	22.9052	15.0256	18.5054	18.9844	15.7452	18.6164	17.5747	15.3923	13.21	18.6124	20.0015	16.8681	18.9664
FBgn0014019	Rh5	chr2L:12008152-12009832	0.238067	0	0.311332	0.501044	0	0.17457	0.50734	0.24277	0.244098	0.234445	0	0.27553	0.195275	0	0.229549	0.279946	1.0967	0	0	0	0	0.375964
FBgn0014020	Rho1	chr2R:11990191-11994734	171.62	179.607	130.438	138.795	160.717	163.887	154.003	133.317	152.055	150.517	139.144	145.722	164.287	136.426	151.362	136.565	113.062	121.641	165.751	144.48	147.52	112.301
FBgn0014022	Rlb1	chr3R:5339048-5340549	9.88369	9.03397	9.25858	10.3162	9.55199	9.14363	9.28029	9.54555	7.23544	8.00476	7.84131	8.21821	9.84929	8.37924	9.26467	8.86815	7.44842	7.31707	13.0875	11.1559	10.446	9.42304
FBgn0014023	mRpL47	chr3R:5340543-5341630	44.1508	44.6437	41.737	37.4729	46.3529	45.2465	38.3724	38.9204	45.5349	39.3454	38.94	38.6452	47.0117	42.8209	52.482	37.7085	32.6711	32.5719	50.6943	36.9958	52.402	43.5052
FBgn0014024	Rnp4F	chrX:5212960-5216729	14.9736	13.7173	13.1357	13.5063	15.603	17.8659	14.0421	14.7666	14.715	15.8255	13.5393	13.4608	16.7902	12.9577	16.5042	13.3429	15.6626	15.3758	18.9051	17.8183	16.2849	12.9098
FBgn0014026	RpL7A	chrX:6424929-6427381	702.463	674.891	595.243	643.937	718.858	703.836	687.468	666.261	583.207	671.221	545.156	590.879	719.562	493.88	704.433	543.333	654.429	556.327	767.349	715.66	755.846	678.053
FBgn0014028	SdhB	chr2R:2695130-2696677	112.928	89.96	87.0523	97.7735	102.548	113.522	98.8409	97.4055	81.2409	93.3042	83.0011	83.5978	101.147	72.2928	109.631	81.4315	95.1203	83.0645	111.908	107.713	113.957	108.24
FBgn0014029	2014-09-02	chr3R:16411850-16414078	73.398	61.257	60.9916	59.0701	71.5884	72.2949	63.8024	57.8242	57.6666	65.3494	46.3469	52.7323	65.4198	47.6565	63.7521	54.7901	58.0712	52.8578	73.3426	63.4881	64.1054	64.8252
FBgn0014031	Spat	chrX:6422980-6424759	4.06277	5.27024	2.98028	4.83968	4.51386	3.35588	3.79675	3.84728	4.50767	3.99595	5.13315	3.06425	6.40461	3.8941	2.05028	2.34992	3.94907	1.8216	4.3598	5.479	4.12779	3.67032
FBgn0014032	Sptr	chrX:8357328-8358471	7.69046	4.14904	6.46777	5.0733	7.03858	5.78762	6.72506	8.51108	4.49909	7.59673	6.12799	5.69756	7.82163	2.96531	6.66817	6.0336	8.76475	8.72571	6.76583	6.68354	7.31583	5.09361
FBgn0014033	Sr-CI	chr2L:4121701-4124153	3.74136	4.06887	3.72787	4.49328	5.29829	4.27196	4.3771	3.38288	3.01595	4.32881	2.69094	2.80684	4.63752	4.18887	3.13877	4.5898	4.24136	2.80339	4.57784	4.32367	4.12875	3.97907
FBgn0014037	Su(Tpl)	chr3L:19882219-19902510	18.771	18.0087	20.1997	19.9838	21.0226	22.1366	20.2587	18.1172	19.3513	21.1565	18.2228	17.8544	18.7195	19.0091	19.8066	19.8332	17.4005	17.0498	21.1183	20.0668	18.7629	16.3013
FBgn0014073	Tie	chr3L:4510697-4532145	0.0715795	0.0345949	0.0440057	0.0335139	0.0269616	0	0.0365612	0.0671233	0.100907	0	0	0.0782903	0.109392	0.0512246	0	0.0351078	0.0507328	0.05382	0	0.0348167	0.0720965	0
FBgn0014075	Ugt	chr3L:18865846-18871345	31.2623	34.3185	32.7547	35.0121	34.2534	37.5624	34.61	32.65	34.5127	36.933	30.7868	31.5827	34.2249	30.6394	32.931	35.2149	28.1689	26.4732	33.9183	31.05	31.5325	26.314
FBgn0014076	Vm32E	chr2L:11171166-11171665	0	0	0	0	0	0	0	0	0	0	0	0	0	0	0	0	0	0	0	0	1.25898	0
FBgn0014092	CG4278	chr2L:16327068-16328131	15.2477	20.1439	15.6041	17.2059	15.2588	20.4746	16.6866	15.9784	13.6375	14.1466	9.78615	14.1354	16.6413	9.79955	18.3439	17.0878	15.6283	8.26186	16.3753	11.1897	15.3896	16.7078
FBgn0014127	barr	chr2L:20058162-20061370	23.8909	20.1043	23.4488	24.6938	23.724	26.5655	22.3325	25.5985	23.4267	25.1036	18.6584	17.3524	25.1473	23.9859	25.7492	25.4994	22.7643	20.8157	25.7665	23.1559	24.5222	21.4373
FBgn0014133	bif	chrX:11573002-11588773	19.713	15.8272	17.6904	19.1939	22.2905	22.2142	20.2747	18.8138	16.662	20.2905	15.3126	15.2896	19.0616	14.8932	20.6884	18.3574	14.9965	14.6199	22.0449	19.4717	18.2864	14.7741
FBgn0014135	bnl	chr3R:15619794-15662539	9.67449	11.9194	10.7799	12.6678	13.8126	14.2112	13.6853	15.1267	13.8335	13.7411	13.2377	13.1026	14.4747	11.1422	14.7246	12.3113	10.3832	11.4814	14.9465	14.6997	14.1314	10.6958
FBgn0014141	cher	chr3R:12917254-12951111	44.3289	43.6652	47.2398	45.4158	40.0101	49.0876	47.867	50.2537	48.4834	55.3332	39.3843	43.3371	48.4937	43.5155	63.5696	41.8934	37.028	41.0754	58.2623	49.2899	51.8556	51.6427
FBgn0014143	croc	chr3L:21467232-21469579	0	0	0.0956923	0.0723777	0	0	0	0.147639	0	0	0	0	0	0	0	0	0	0	0	0	0	0
FBgn0014163	fax	chr3L:16395895-16404928	70.0264	72.2623	64.317	65.3219	69.473	69.8489	67.7963	57.6118	61.6307	61.2539	52.0238	53.0984	67.8672	57.7539	64.9552	62.5723	54.5349	52.4052	74.4508	63.7684	64.5983	60.5028
FBgn0014179	gcm	chr2L:9579497-9581745	0	0	0	0	0	0	0	0	0	0.0913277	0.129629	0	0	0.14134	0	0	0	0	0.0715521	0.0996247	0	0
FBgn0014184	Oda	chr2R:8053799-8061769	904.617	936.895	743.549	822.129	820.906	852.008	727.956	818.096	826.628	848.177	766.118	817.517	873.743	697.538	779.573	811.111	692.224	684.003	795.401	751.825	815.755	681.554
FBgn0014189	Hel25E	chr2L:5539325-5542314	174.368	170.8	167.131	160.434	175.343	182.558	155.731	166.865	154.5	163.562	139.18	143.448	173.492	136.766	180.842	151.69	159.752	139.114	175.776	166.512	174.371	152.776
FBgn0014269	prod	chr2R:14856908-14858638	19.355	17.6564	16.5599	18.7631	20.0442	19.0951	15.778	19.6411	18.5908	17.7026	16.4925	14.1167	20.4949	17.4071	20.7463	15.8008	17.9619	15.6904	25.3847	19.8325	22.0435	17.2894
FBgn0014340	mof	chrX:5767872-5770886	10.9323	10.4281	13.0988	13.2216	13.5178	15.8209	12.6405	12.5871	12.6183	12.9375	11.7852	13.1758	13.6564	9.40507	14.2431	11.9643	11.6019	12.5386	15.2494	12.9405	11.9026	10.937
FBgn0014342	mia	chr3R:1373836-1376890	12.6544	10.912	13.2219	14.1313	13.442	14.7835	13.4742	14.3367	10.9906	13.0011	10.8284	12.8536	14.8555	11.8101	16.7655	11.4505	13.1008	15.0636	14.7023	14.1654	14.1484	12.828
FBgn0014343	mirr	chr3L:12686738-12703349	31.932	26.3431	26.8402	32.8527	27.6908	34.9511	31.95	31.243	28.953	37.1221	26.9055	28.2751	35.3277	27.6287	36.9492	28.7507	26.1041	28.2188	36.0136	32.4587	33.8746	34.0708
FBgn0014366	noi	chr3R:1415322-1417181	18.1016	17.2871	20.2757	19.5098	18.5438	18.6572	16.8706	17.5461	15.7833	19.6888	17.9586	17.5335	19.0971	18.3181	23.2773	17.8922	17.5613	17.5237	21.5927	18.9373	21.1843	16.939
FBgn0014368	nol	chr3L:11123934-11124502	0	0	0	0	0	0	0	0	0	0	0	0	0	0	0	0	0	0.669245	0	0	0	0
FBgn0014380	RhoL	chr3R:5322822-5328303	270.026	268.021	244.594	265.411	235.191	263.213	196.626	265.546	270.686	265.153	219.327	222.707	265.87	224.968	275.424	259.925	208.667	200.307	282.126	274.306	264.41	251.407
FBgn0014388	sty	chr3L:3401152-3424935	415.299	380.361	423.008	434.038	426.678	455.425	410.829	416.555	395.636	446.411	342.318	386.975	433.517	362.675	475.533	402.885	345.623	351.625	486.226	465.485	453.565	364.257
FBgn0014391	sun	chrX:15741891-15743291	530.788	528.948	419.587	509.017	513.541	520.433	410.257	395.132	418.401	420.272	448.107	443.849	573.999	422.966	429.954	453.212	454.106	295.956	523.367	456.422	524.529	347.148
FBgn0014395	tilB	chrX:21851572-21853299	1.26466	2.29469	0.464657	1.10229	1.52887	1.7383	0.581847	1.78777	1.60626	1.03837	1.01122	1.83465	1.45123	1.62573	2.41249	1.7664	0.539893	1.43767	1.22673	1.0748	1.131	1.45436
FBgn0014396	tim	chr2L:3493985-3508119	0.0841395	0	0	0	0.053328	0.0622318	0	0.0828184	0	0	0	0.0769978	0	0.200501	0.0811992	0	0	0.0659346	0.0511196	0.0423884	0	0
FBgn0014411	Vps26	chrX:1767885-1770507	31.5009	29.1583	28.4307	27.6766	34.0324	35.3796	30.6283	27.8631	26.2938	30.0636	24.0193	29.3603	31.4701	23.6753	32.0618	27.1319	23.9268	23.2947	34.1845	29.3129	29.0683	25.8323
FBgn0014417	CG13397	chr2L:8408887-8411868	15.8411	14.472	13.4487	13.2086	14.7056	15.1796	12.0095	15.7181	17.134	16.2328	13.8554	13.512	17.5586	11.0449	15.1085	16.1339	14.8478	11.7149	14.4046	14.3357	14.6564	10.3693
FBgn0014427	CG11899	chr3R:25026175-25027492	17.3937	13.5247	10.8358	12.0098	12.3144	9.70862	8.88538	13.736	10.543	13.753	14.509	13.5134	14.8903	8.75417	12.454	10.0035	8.72739	7.32939	13.6263	9.36508	11.7585	8.7091
FBgn0014454	Acp1	chr2L:7740561-7741537	0	0	0	0	0	0.573577	0	0	0	0.383246	0	0	0	0	0.380492	0.439934	0	0	0.282074	0.368383	0	0
FBgn0014455	Ahcy13	chrX:15344293-15347200	279.178	262.835	237.442	256.974	276.288	283.054	247.277	277.389	242.042	260.388	215.56	262.783	281.505	205.33	263.992	231.143	257.506	213.481	293.138	266.62	288.804	233.386
FBgn0014464	Cp7Fa	chrX:8364920-8367120	0.426197	0	0	0.208455	0	0.156156	0	0	0	0	0	0	0.165363	0	0	0	0	0	0	0	0	0
FBgn0014465	Cp7Fb	chrX:8367869-8370104	0.0987665	0	0	0.221572	0	0	0	0	0	0	0	0	0	0	0	0	0	0	0	0.242964	0	0
FBgn0014466	Cp7Fc	chrX:8371149-8372353	1.36474	0	0	0.130426	0.110672	0	0	0	0	0	0	0	0	0	0	0.131427	0	0.213635	0	0	0	0
FBgn0014469	Cyp4e2	chr2R:4332064-4334669	20.0796	20.3674	18.8334	20.3942	26.1739	22.2236	20.0637	23.4885	22.072	21.8965	20.9953	21.2549	24.7289	18.7663	18.1634	23.2517	21.5014	17.6528	22.0301	22.9981	17.0259	15.4761
FBgn0014848	Eig71Eh	chr3L:15652035-15652541	0	0	0	0	0	0	0	0	0	0	0	0	0	0	0	0	0	0	0	0	0	0
FBgn0014849	Eig71Ei	chr3L:15652806-15653451	0	0	0	0	0	0	0	0	0	0	0	0	0	0	0	0	0	0	0	0	0	0
FBgn0014850	Eig71Ej	chr3L:15653648-15654115	0	0	0	0	0	0	0	0	0	0	0	0	0	0	0	0	0	0	0	0	0	0
FBgn0014851	Eig71Ek	chr3L:15654347-15654909	0	0	0	0	0	0	0	0	0	0	0	0	0	0	0	0	0	0	0	0	0	0
FBgn0014857	His3.3A	chr2L:5055057-5056149	176.412	175.885	134.682	162.204	154.289	167.591	136.212	162.514	134.078	157.115	118.903	137.075	155.764	126.799	166.14	139.181	168.736	132.305	192.958	161.647	162.864	167.891
FBgn0014859	Hr38	chr2L:20683461-20714588	0.0771057	0.0739013	0	0.158156	0.0395749	0.0515351	0.0267903	0.0723246	0.0849649	0.119116	0.0981661	0.0553127	0.0978512	0.0731939	0.048799	0.024626	0.0730857	0.160424	0.0731409	0.0530563	0.0527146	0.0795592
FBgn0014861	Mcm2	chr3R:4090691-4093646	25.935	24.7685	26.7237	31.2284	27.9461	30.9459	30.3614	27.9908	24.2715	30.5294	23.0837	23.2785	32.8003	24.8995	32.9868	25.9576	26.1639	24.8713	31.996	29.3687	26.7918	30.4221
FBgn0014863	Mlp84B	chr3R:2939243-2943454	1.17836	0.309902	0	0.541182	0.409303	0	0	0.321894	0.424859	0.308101	0.145746	0.483586	0.428687	0.627524	0.101908	0.238389	0	0.861253	0.158389	0.305763	0.330773	0.33823
FBgn0014865	Mtk	chr2R:11296350-11296618	39.0865	0	0	0	0	0	0	0	0	0	0	0	0	0	0	0	0	0	0	0	0	0
FBgn0014868	Ost48	chrX:9050961-9052548	138.554	126.346	115.49	116.789	138.751	130.235	123.487	120.075	116.308	128.168	99.1516	114.068	139.985	111.289	125.199	118.644	122.874	96.336	142.69	115.603	140.767	109.89
FBgn0014869	Pglym78	chr3R:24973969-24975623	57.4513	53.6804	47.4545	49.8293	58.228	60.4289	54.3203	44.4907	45.8429	50.2927	37.9667	41.9611	53.3326	35.4476	58.4696	39.173	51.3747	43.1358	53.3905	61.8153	54.0441	53.5671
FBgn0014870	Psi	chr2R:12748825-12755219	18.2672	17.001	17.3513	15.7915	17.3924	21.4183	17.7787	16.8891	16.5215	19.2539	15.6351	19.0063	20.4986	17.8547	20.8258	16.7541	17.0758	15.4298	22.3812	15.9107	17.1501	16.2733
FBgn0014877	Roe1	chr2R:9441581-9443111	52.09	38.4631	38.4005	45.2955	61.2074	58.6326	51.9852	40.0983	32.9138	44.6891	36.8619	44.1707	48.1616	33.939	60.7053	38.7252	41.4323	32.0576	50.1402	42.2435	50.2435	43.8407
FBgn0014879	Set	chr3R:11089273-11090975	87.7591	91.7114	80.0106	98.5293	101.606	109.81	98.5276	96.868	87.6655	89.7784	87.521	91.8115	112.09	79.0807	95.4927	85.9843	80.0141	67.3625	116.72	103.597	106.457	87.0898
FBgn0014903	CG14630	chrX:925537-927198	0.930783	1.66553	1.40883	2.21384	2.33386	1.32852	1.54068	2.1729	0.767642	1.35413	1.42549	1.06146	2.15791	1.36471	0.754027	1.41155	1.00432	0.996657	1.60389	1.21192	1.8031	1.7436
FBgn0014906	Hydr2	chr2L:3163644-3169462	80.7663	85.8573	76.7301	81.6969	109.166	111.145	102.438	97.9472	94.1049	88.5254	89.748	91.5121	104.372	76.8533	90.8528	78.7416	75.3361	73.9992	85.2954	79.8285	88.0237	67.6713
FBgn0014930	CG2846	chr3R:3737738-3739012	27.5432	26.3668	18.5444	20.0732	21.6379	25.9287	18.9712	25.4843	23.7654	21.3374	23.2754	24.9292	24.7772	13.0598	21.7555	18.5066	20.7145	17.9339	20.8975	20.7161	24.2404	14.3122
FBgn0014931	CG2678	chr3R:3739572-3742272	8.09072	6.95452	5.56953	7.52416	5.40292	5.43726	4.44831	5.07916	6.70412	6.88874	3.17889	5.85208	7.21889	6.3915	5.97541	6.23377	6.12896	5.05349	5.02273	4.5156	6.83651	4.39107
FBgn0014949	btn	chr3R:18411870-18412347	642.107	559.405	379.03	455.814	467.413	480.844	418.651	416.562	412.973	436.581	356.263	449.486	476.562	385.58	510.509	394.452	444.328	313.19	524.407	502.535	511.722	401.784
FBgn0015000	betaggt-I	chr2L:4945578-4948324	22.5461	19.7977	23.7998	21.274	24.3465	22.3821	23.055	19.8769	22.2757	23.0545	17.7007	18.2	25.931	15.7193	21.4501	20.0838	17.4672	18.0583	19.7948	19.794	22.205	16.1563
FBgn0015001	iotaTry	chr2R:7244224-7245042	4.66258	3.16783	2.78704	4.38795	3.61323	3.40509	3.36363	2.55461	3.6513	4.88345	4.62567	4.09264	2.92313	1.09446	1.71881	3.3397	1.08855	1.68884	1.34056	2.35394	2.94428	1.67118
FBgn0015008	Actn3	chr3R:12801606-12803517	0	0	0	0	0	0	0	0	0.194978	0.170021	0.278376	0	0	0	0	0.211122	0	0	0	0	0	0
FBgn0015010	Ag5r	chrX:14678696-14680584	0.705276	0.184538	0.636787	0.836836	0.670097	0.213419	0	0.542697	0.584198	0.481092	0.393948	0.97923	0.231529	0.42014	0.162634	0.646581	0	0	1.29906	0.347901	0.906183	0.278328
FBgn0015011	Ahcy89E	chr3R:12804160-12807880	9.2056	9.8434	6.70311	7.49477	3.23079	3.70829	1.97998	5.61468	5.46757	5.01262	4.88694	5.48492	5.70141	2.97948	6.34852	4.87216	4.1409	3.67194	5.80672	6.35858	6.50887	4.62898
FBgn0015019	Cctgamma	chr3R:12473326-12475700	193.056	171.7	175.423	182.308	198.109	197.229	178.535	181.651	158.978	184.64	140.871	157.787	197.036	160.849	202.241	172.994	179.039	155.464	217.89	190.107	201.921	186.718
FBgn0015024	CkIalpha	chrX:12547658-12551867	66.5055	64.3732	54.2952	60.6774	60.2434	65.0674	53.876	52.1412	52.798	58.2224	49.0694	56.7725	57.5156	50.7513	61.7386	53.4593	39.6645	43.1622	61.945	61.1367	54.9296	42.7283
FBgn0015025	CkIIalpha-i1	chr3L:15810078-15811721	3.34567	3.60422	4.82991	4.85141	4.43719	5.52697	3.83106	4.97491	4.36358	2.82698	4.77496	4.46912	7.20791	4.53109	4.48171	4.16262	3.67277	4.74814	4.31481	4.60689	5.64085	3.04971
FBgn0015031	cype	chr2L:5327226-5327969	424.124	391.873	245.434	352.749	390.761	365.773	259.175	327.731	327.535	355.623	383.848	366.036	466.921	396.791	312.828	292.549	298.795	222.765	402.112	329.231	432.304	167.01
FBgn0015032	Cyp4c3	chr3R:26719759-26726410	0	0	0	0	0	0	0	0	0	0	0	0	0	0	0	0	0.190478	0	0	0	0	0
FBgn0015033	Cyp4d8	chr3L:7486656-7489279	5.51245	5.22669	3.69615	3.12574	4.81544	2.99466	4.25964	6.46826	4.10505	7.48341	2.40544	5.03337	4.96713	2.30932	4.96484	5.2953	2.29892	3.51272	3.64891	6.0813	4.42401	3.73461
FBgn0015034	Cyp4e1	chr2R:4334955-4337250	0.183444	0.604105	1.74176	0.813436	1.91137	2.79992	1.01138	2.14482	1.46975	2.08677	2.05478	1.81572	2.12381	1.20797	1.03285	1.60446	0.895	1.24839	1.12609	0.909826	0.79402	2.0546
FBgn0015035	Cyp4e3	chr2L:9747838-9750071	0	0	0.220319	0.353945	2.32062	2.69982	1.6075	1.19604	0.541908	0.664917	1.50947	0.79347	1.57623	0	0.305197	0.600031	0.518941	1.09928	0.248175	0.162757	0.351351	0.259113
FBgn0015036	Cyp4ae1	chrX:2073039-2075031	1.95473	1.52477	0.998977	1.73041	1.41746	2.0376	1.94616	0.924846	0.791886	2.08644	0.662326	1.06802	1.25937	0.94273	1.58901	2.13793	1.86359	0.245587	1.70071	0.734417	1.90387	0.719641
FBgn0015037	Cyp4p1	chr2R:5127545-5129644	1.51741	0.613903	1.30215	1.27853	2.10635	1.16194	1.28659	1.01102	1.0903	1.17727	0.923207	1.40287	3.06766	0.964997	1.06761	0.721308	1.83859	0.329128	1.03269	1.35549	1.46341	1.22916
FBgn0015038	Cyp9b1	chr2R:3015342-3017313	0	0	0	0	0	0	0.168134	0	0	0	0.229581	0	0.131464	0	0	0	0	0	0	0.309993	0	0
FBgn0015039	Cyp9b2	chr2R:3017781-3019644	0.136069	0	0.350969	0	0	0	0	0	0	0	0	0	0	0	0	0	0	0	0	0	0	0
FBgn0015040	Cyp9c1	chr2R:20518585-20520446	130.732	133.616	86.2189	109.632	116.322	108.71	106.302	113.651	104.338	104.727	96.4437	102.219	118.707	100.068	112.252	108.139	102.099	81.9612	128.919	114.513	119.72	94.303
FBgn0015075	Ddx1	chr3L:22256468-22259117	21.406	18.6895	16.2911	15.7975	19.3805	20.6803	19.4015	18.7611	16.3222	18.3247	13.027	17.3573	19.5769	17.5906	19.3152	18.9828	14.5865	15.8181	19.8513	16.2402	16.4153	17.3652
FBgn0015218	eIF-4E	chr3L:9392717-9395560	261.758	241.311	226.082	258.404	257.807	274.8	229.358	248.509	221.005	248.179	182.927	201.317	256.992	191.612	280.081	214.578	222.369	194.235	282.746	262.251	259.23	213.508
FBgn0015221	Fer2LCH	chr3R:26213525-26216306	330.508	295.375	294.042	292.02	395.698	373.589	350.274	332.08	269.795	314.455	251.746	316.469	352.074	247.369	316.025	287.782	314.719	272.784	341.718	314.604	332.475	305.172
FBgn0015222	Fer1HCH	chr3R:26211294-26213900	263.077	232.986	224.224	234.313	292.193	294.897	279.548	271.169	197.676	247.165	193.296	218.581	261.495	185.461	240.675	213.271	249.062	213.665	280.944	266.05	278.335	248.347
FBgn0015229	glec	chr3R:17676415-17681988	21.3817	18.7405	16.8654	19.1518	14.8761	15.4943	17.2855	17.9828	17.7754	19.8726	15.6027	15.751	17.2159	13.7179	19.1606	22.3422	14.42	15.2432	17.2191	20.1815	17.4048	14.0128
FBgn0015230	Glut3	chr3R:12614032-12615743	0	0	0	0	0	0	0	0.208809	0	0	0	0	0	0	0	0	0	0	0	0	0	0
FBgn0015239	Hr78	chr3L:21487118-21490594	10.8458	12.4964	10.6173	13.9635	11.1937	13.1443	8.73425	11.9054	11.7936	9.81182	11.6677	11.7366	12.1352	10.0488	12.1616	11.0359	11.2457	9.09421	11.6146	11.9081	12.4971	9.55212
FBgn0015240	Hr96	chr3R:20850956-20855073	8.17888	9.21643	10.0671	11.4517	9.60734	12.7722	9.3395	10.3489	8.79675	10.0562	6.99966	8.36189	10.6145	8.90067	9.84976	9.53599	6.77808	8.27842	9.47629	8.65107	10.0391	7.62724
FBgn0015245	Hsp60	chrX:11002514-11006341	184.615	177.053	185.955	186.772	257.725	243.804	218.236	209.493	184.943	202.718	178.02	199.567	221.924	153.555	205.892	175.415	184.758	169.758	228.611	201.444	207.521	181.856
FBgn0015247	Iap2	chr2R:11819674-11822330	18.6588	22.4876	24.8352	21.9859	21.3662	21.4534	22.1701	26.0062	16.9435	18.4155	15.919	18.8101	22.3257	18.5062	22.8298	18.2014	21.595	16.5996	22.1349	19.9756	21.257	17.1302
FBgn0015268	Nap1	chr2R:19792697-19794817	232.486	217.482	202.868	238.756	237.046	251.293	220.915	245.082	195.619	228.759	190.852	201.01	236.526	194.367	246.678	197.369	220.985	194.153	274.404	245.273	250.525	216.98
FBgn0015269	Nf1	chr3R:21808734-21821459	6.10704	7.34789	6.17221	6.99294	6.84121	7.76915	8.93676	7.65242	8.53583	9.45735	6.23444	7.61597	7.91746	6.94584	8.2377	7.72537	5.4506	7.38299	7.19973	5.7491	6.12617	7.02165
FBgn0015270	Orc2	chr3R:9790606-9792797	12.93	10.6922	12.9549	10.4587	10.4309	12.3406	13.1588	10.1137	12.6706	11.7744	11.1947	11.8487	14.4648	10.0611	14.3679	14.3221	10.185	8.59446	15.1992	13.5006	13.1957	11.2819
FBgn0015271	Orc5	chr2L:13829836-13831576	9.53887	8.57253	9.13727	7.03186	8.45699	9.8702	9.0882	7.82259	7.58656	9.24702	9.85698	10.4383	12.2571	8.1388	11.05	9.51494	7.72377	8.87708	9.96872	8.83781	10.1404	8.30593
FBgn0015277	Pi3K59F	chr2R:19448014-19451568	4.76585	4.30216	4.52628	4.20943	5.1394	4.67952	4.97028	3.62527	2.72502	5.61475	3.426	3.35058	4.77651	4.13887	5.30254	5.41522	4.33933	3.09007	5.26451	4.32816	5.70956	4.34284
FBgn0015278	Pi3K68D	chr3L:11767749-11783113	14.0921	15.3248	12.1025	15.0314	16.2147	17.8628	17.7363	16.0712	14.9716	16.6744	14.5077	15.5417	16.808	13.4244	16.7879	17.4784	12.5978	14.1893	13.1262	14.4059	13.7842	10.8876
FBgn0015279	Pi3K92E	chr3R:16454693-16460454	19.6569	19.4193	18.9947	20.9083	23.2363	24.0705	22.6797	20.9897	21.2654	21.7113	15.1539	20.7863	21.9404	17.9603	22.1384	20.3853	14.9004	15.7964	17.7622	19.9256	18.5399	15.1073
FBgn0015282	Rpt2	chr3R:19755594-19757280	89.5921	79.6248	75.3046	72.6601	84.803	90.8063	82.7881	83.7227	68.8068	77.519	61.3306	73.9632	82.5663	62.7596	88.0542	66.4378	74.8364	60.8861	98.9476	88.4247	91.8704	74.8286
FBgn0015283	Rpn10	chr3L:21530099-21531682	54.6053	58.2172	52.4173	55.3536	56.8365	59.8361	50.8098	55.7137	53.5039	53.0009	45.2118	45.2262	59.4986	49.5968	61.4492	46.3879	44.5189	42.7582	64.3123	55.2181	59.4251	51.5394
FBgn0015286	Rala	chrX:3598642-3613668	46.7581	51.7231	45.1581	51.257	58.2128	56.7082	55.8594	47.483	51.741	52.7079	47.0398	47.2538	51.2365	41.2123	42.7789	48.1243	43.0588	39.7647	51.4223	49.3622	46.723	38.856
FBgn0015288	RpL22	chrX:656592-659163	588.106	576.475	529.345	535.572	577.132	546.847	552.51	569.367	470.711	563.52	391.54	466.651	542.391	423.368	578.777	485.671	594.243	524.278	643.881	640.177	646.532	643.31
FBgn0015295	shark	chr2R:12086930-12090389	10.7092	10.6777	9.48273	10.2005	9.64528	10.5279	10.3289	11.5675	9.004	10.9428	7.48403	7.15887	10.3743	9.06247	11.2492	9.02021	9.14312	8.6193	10.7519	9.20266	11.7623	8.7584
FBgn0015296	Shc	chr3L:9420109-9421771	23.1825	19.3251	20.3256	23.8632	25.5515	29.6178	24.1904	19.4335	19.9141	21.6063	16.9274	16.5729	26.63	19.0154	24.158	19.1541	20.3237	14.3176	23.2548	21.699	20.5974	20.1353
FBgn0015298	Srp19	chr3L:7340409-7341134	49.4108	53.5822	48.0525	60.5953	70.6263	69.8713	59.7506	58.7513	59.0356	51.3896	47.3584	57.4629	77.6466	64.4143	59.1451	56.5104	64.8652	37.5815	77.2134	71.3506	72.4357	43.3528
FBgn0015299	Ssb-c31a	chr2L:8211346-8211938	133.554	124.957	82.9648	111.715	133.032	125.896	94.5179	95.7387	108.559	103.174	101.378	113.861	130.509	108.607	113.434	93.0425	109.617	81.9766	133.277	121.709	114.502	63.1775
FBgn0015300	Ssl	chr2R:20386765-20387790	0	0.271086	0	0	0	0	0	0	0	0	0.380742	0.642473	0	0	0	0	0	0	0	0	0	0
FBgn0015316	Try29F	chr2L:8998536-8999816	0	0.995614	1.34753	2.46289	1.37424	0.82227	1.54312	2.4115	1.92438	1.10537	0.981883	2.64255	2.6659	2.58917	1.29829	0.407661	1.56701	2.69149	2.11419	2.53252	3.54442	1.05619
FBgn0015320	UbcD2	chr2L:10765009-10768006	59.3413	51.5495	43.6887	51.2133	57.0528	56.052	53.6483	48.6359	46.6486	49.4947	45.9747	46.6237	52.5857	46.0905	55.7808	45.9221	43.7907	45.9941	57.1998	55.6272	51.2638	50.1764
FBgn0015321	UbcD4	chr3L:9691435-9693581	37.3144	35.1838	25.9322	30.1647	37.1254	32.3487	32.3766	38.1206	32.5727	31.3057	33.7504	32.5159	35.9634	29.9051	37.8793	33.2803	36.681	25.0209	40.1379	32.5058	35.8236	24.559
FBgn0015323	VAChT	chr3R:14531222-14544638	0.0801011	0	0	0	0.0314307	0	0	0	0	0	0	0	0	0	0	0	0	0	0	0	0	0
FBgn0015324	Vha26	chr3R:1417484-1421078	236.993	238.877	202.957	228.628	248.16	237.261	220.518	221.386	228.231	225.06	198.301	213.254	217.211	202.462	219.18	224.916	184.479	195.176	250.326	219.768	219.534	190.326
FBgn0015331	abs	chr3R:58768-60763	16.2716	16.8363	16.3345	16.1561	17.9595	16.4833	17.34	13.4198	15.6867	15.5848	13.8746	15.4071	17.8365	15.9513	18.9471	15.9082	12.0907	10.8879	15.7211	12.2935	15.8244	11.8343
FBgn0015336	CG15865	chrX:16554930-16558488	0.0619098	0.11817	0.0801944	0.126328	0.0474392	0.137182	0.133743	0.0617818	0.0592028	0.058969	0.0829762	0	0.0494249	0.179237	0	0	0	0	0.0941209	0.256243	0.131483	0
FBgn0015338	CG5861	chr2L:16305800-16307298	77.2316	72.3283	62.936	63.1	71.3339	77.7434	64.0994	80.1435	64.2417	69.3536	68.893	69.7206	77.3367	56.1552	66.3666	63.1944	58.1216	56.232	70.6592	68.663	79.1466	57.5627
FBgn0015351	CG14906	chr3R:12475702-12476879	17.7607	12.7254	8.86883	14.2001	9.07304	10.1905	9.73317	11.6819	10.0744	11.0773	8.59337	8.693	8.35555	9.32384	9.45287	7.00675	9.29728	8.59884	8.35315	10.4155	10.7808	12.7699
FBgn0015359	CG2034	chr3L:2257455-2258922	21.8015	20.6426	22.8536	24.7903	26.0237	25.911	24.7876	25.5799	17.1655	24.2144	18.2989	24.6443	25.2206	15.8776	25.8293	20.4553	25.9416	19.3959	27.6237	22.3208	24.401	22.2071
FBgn0015360	oxt	chr3L:2258838-2262664	9.15659	8.59824	8.78504	11.1444	9.85567	10.1205	9.88558	8.31191	7.52606	9.35097	8.06703	9.86137	9.88254	8.6582	9.92106	10.4122	8.99488	8.59282	10.6466	10.9474	10.273	8.70279
FBgn0015371	chn	chr2R:11002740-11032288	2.99667	3.00996	1.75165	3.08531	2.46262	3.54108	2.43197	2.67131	2.48876	2.67958	2.72494	2.01709	2.41975	1.98733	3.12235	2.53565	2.26238	1.87217	2.7548	2.78657	2.82446	1.69387
FBgn0015372	RabX1	chr2R:19407361-19411136	9.82281	10.7025	11.5877	10.7131	12.7563	14.3187	15.1101	10.9072	7.91275	11.0907	9.18795	10.8504	13.9871	9.64397	11.7275	9.80312	10.7063	7.67164	13.5658	9.49971	11.6881	8.59283
FBgn0015374	crl	chrX:16487709-16489900	38.9351	36.2977	43.6883	39.6408	72.9731	73.2521	61.0638	51.1797	52.2114	47.328	45.2811	55.5398	71.7078	38.4378	44.8345	44.8244	49.663	35.1852	51.0571	41.7767	41.668	39.7788
FBgn0015376	cutlet	chr2L:3707229-3711748	3.6564	4.00022	4.14239	4.39937	3.61934	5.38124	4.45962	4.91113	3.68844	5.06073	3.73166	3.30929	4.88715	3.78301	4.74435	4.3048	4.21478	2.62299	5.05593	4.44216	4.82225	3.91305
FBgn0015379	dod	chrX:21216384-21217885	27.0412	21.1549	20.6111	17.7587	21.0091	22.2344	19.7548	22.8452	19.1113	19.7634	20.4264	20.8445	18.6048	18.339	21.5083	17.9314	22.6095	16.7826	22.6652	22.5137	23.985	17.3892
FBgn0015380	drl	chr2L:19190341-19208621	0.336115	1.32416	0.767279	0.785328	1.03345	0.92885	0.982694	0.588194	0.255386	0.567572	0.352192	0.865434	0.963521	0.630956	0.868361	0.380132	0.126346	0.13534	0.760412	0.837306	0.702768	0.789366
FBgn0015381	dsf	chr2L:5925936-5939261	0	0	0	0	0	0	0	0	0	0	0	0	0	0	0	0	0	0	0	0	0	0
FBgn0015391	glu	chr2L:16733616-16738388	17.313	15.1272	17.7969	20.3408	17.8184	19.5828	18.9398	17.7074	19.6155	21.313	15.6678	18.2437	23.0933	17.7185	24.4474	19.4551	15.5942	17.3888	25.0618	20.0069	19.6606	19.0129
FBgn0015393	hoip	chr2L:9699790-9700459	176.782	164.382	135.255	165.138	176.855	150.799	125.862	180.215	133.145	148.33	141.57	152.904	182.058	167.216	166.719	139.233	168.843	135.03	190.261	171.852	217.855	126.307
FBgn0015396	jumu	chr3R:6175903-6187334	19.9803	21.1324	23.2006	21.7523	21.1104	24.7419	22.1307	22.9515	25.991	25.1506	21.8066	24.5826	23.939	22.1297	26.7154	23.0649	18.1998	19.2198	25.0171	22.4558	21.2251	21.1692
FBgn0015399	kek1	chr2L:12816999-12822787	24.2359	24.5833	19.5084	18.6459	19.7679	18.2082	18.1347	18.1311	18.0504	18.2048	16.1359	15.5505	18.8689	15.6178	17.2845	19.9327	13.8905	14.7113	19.2438	18.2728	18.3314	16.7129
FBgn0015400	kek2	chr2L:11581936-11626883	0	0	0.0374357	0	0	0	0	0	0	0	0	0	0	0	0	0	0	0.0464871	0	0	0	0
FBgn0015402	ksr	chr3R:1304111-1309628	8.33086	6.88959	8.72582	7.85033	8.43707	9.53907	8.89676	7.50114	7.80081	9.05832	7.73954	7.9791	8.5669	6.65011	8.56468	8.5616	6.79981	7.28961	8.87044	8.27221	7.42813	7.32751
FBgn0015477	Rme-8	chr2R:5055267-5064766	31.6772	32.7242	34.8538	35.5453	37.8161	40.2773	38.9706	34.1999	39.215	42.1022	30.5445	35.5366	35.332	31.0568	36.9952	35.7372	29.8035	29.0222	34.0854	34.3223	33.5843	28.6066
FBgn0015509	Cul1	chr2R:3804360-3809084	49.6738	51.3247	47.6468	49.3354	57.0723	56.1788	56.8514	51.5794	48.7937	51.417	41.4712	46.4052	49.4493	44.3254	49.8953	46.3402	40.1513	41.3517	51.1853	50.5889	50.3517	42.4427
FBgn0015513	mbc	chr3R:19607486-19627356	70.9139	69.1009	77.715	78.161	74.359	84.6184	79.9215	78.0278	85.7161	94.8813	66.3371	74.4339	83.9723	69.2409	83.73	74.4595	55.8077	63.1062	77.0587	74.0123	76.4139	65.9119
FBgn0015519	nAChRalpha3	chrX:8170232-8261202	0.0744903	0.155888	0.0653615	0.0259655	0.0190838	0.036463	0.0257686	0.0983982	0.0493159	0	0.0363126	0	0.062022	0	0.0221653	0.0569788	0.0380628	0.0809759	0.0714353	0.0240815	0.0513573	0.0373422
FBgn0015520	nonA-l	chr3R:12465926-12468834	3.47886	2.31058	2.83909	3.41521	3.8724	3.31	3.17735	3.32177	3.19488	4.02637	2.7484	2.20103	3.94583	2.9441	3.769	3.81214	2.09413	2.26307	3.28278	4.26868	3.14798	1.82321
FBgn0015521	RpS21	chr2L:2856069-2857029	1112.04	1082.72	681.153	907.722	962.431	962.475	760.818	905.486	851.318	838.572	827.259	932.526	1136.91	901.358	883.767	825.207	861.154	611.55	989.669	1053.42	1026.33	638.796
FBgn0015522	olf186-M	chr2R:13734203-13735949	5.90715	8.02451	4.45244	5.77987	6.78191	6.13419	4.6215	9.87775	7.06715	7.31661	5.10172	6.82788	5.92282	5.25357	6.69687	5.1161	3.55491	5.61743	5.74999	6.1974	8.48863	4.54102
FBgn0015524	otp	chr2R:16771129-16790919	0.162448	0.153984	0	0.254669	0.122148	0.350723	0.0787839	0.232191	0.127535	0.224394	0.212493	0.178367	0.101875	0.227273	0.0756989	0.165774	0	0.24502	0.05548	0	0.0791906	0
FBgn0015527	pen	chrX:21217529-21220870	22.8239	22.8526	24.5619	26.7331	26.1267	20.9074	22.4641	26.0575	22.11	26.4201	19.5301	21.1832	26.7454	20.8842	26.9375	24.2333	22.4218	21.1575	30.2554	25.2125	23.8891	22.7556
FBgn0015541	sda	chr3R:22741482-22771031	0.394565	0.295871	0.577783	0.405599	0.15329	0.295957	0.529797	0.498991	0.50353	0.384181	0.904972	0.513822	0.405372	0.521054	0.470522	0.551445	0.298709	0.318232	0.293031	0.196634	0.310608	0.389731
FBgn0015543	snoRNA:Me28S-A1322	chr2R:7780627-7780700	0	0	0	0	0	0	0	0	0	0	0	0	0	0	0	0	0	0	0	0	0	0
FBgn0015544	spag	chr2R:20046906-20049026	15.028	13.4793	13.7744	10.5713	13.7253	14.4985	12.1916	12.4199	10.8347	13.9549	9.15678	10.1155	13.5437	9.21711	14.4413	14.0986	14.2914	9.46498	15.1072	10.4334	12.4834	13.5997
FBgn0015546	spel1	chr2L:14362068-14366840	6.99714	7.25732	8.88648	7.7432	10.4415	9.74445	10.501	7.10781	8.76984	8.86918	6.71118	9.39338	9.72131	7.79255	9.98811	7.03577	7.21375	7.38384	9.48337	8.33761	7.4268	7.22565
FBgn0015550	tap	chr3L:17352781-17354911	0	0	0	0	0	0	0	0	0.225752	0	0	0	0.185187	0	0	0	0	0	0	0.1156	0	0
FBgn0015553	tos	chr2L:18679630-18682075	3.36365	3.56804	3.74539	4.70934	4.8019	5.28671	4.86345	2.95754	3.87167	4.08766	3.08274	3.41366	3.55916	4.51084	4.26616	2.98799	2.47792	2.83656	5.75128	5.35316	3.45418	4.00216
FBgn0015558	tty	chrX:21199639-21210703	0.26316	0.0448294	0.138031	0.187277	0.290367	0.271614	0.254617	0.277819	0.209072	0.280877	0.173415	0.0601786	0.257759	0.0378752	0.50047	0.161706	0.0390838	0.222456	0.113231	0.200249	0.0280388	0.324107
FBgn0015561	unpg	chr2R:5082709-5087375	0	0	0	0	0	0	0.106215	0	0.088967	0	0	0	0.0755107	0	0	0	0	0	0	0	0	0
FBgn0015568	alpha-Est1	chr3R:3371454-3374846	35.7606	35.471	30.9743	36.4747	38.5959	41.6434	34.2486	39.7243	38.0213	42.8678	34.7036	40.8888	46.3829	32.2589	43.9471	40.7496	33.758	27.2982	41.2052	32.7061	38.2454	35.1834
FBgn0015569	alpha-Est10	chr3R:3312304-3319567	18.154	18.4511	18.3101	19.3524	16.353	20.486	13.777	20.083	20.2918	17.2261	13.0452	23.2976	18.4816	16.5624	19.1556	16.1131	15.6989	15.4582	19.2669	18.0294	17.6801	16.2555
FBgn0015570	alpha-Est2	chr3R:3367531-3370952	0.389616	0.397091	0.34587	0.548123	0.711846	0.292078	0.699522	1.05954	1.10339	0.771537	0.190171	0.765851	0.868702	0	0.619349	0.760285	0.793891	0.851943	1.07351	0.383299	0.13664	0.820301
FBgn0015571	alpha-Est3	chr3R:3364693-3367353	0.469317	0.152081	0.204898	0.482217	0.479178	0.459284	0.501189	0.471432	0.46931	0.302038	0.651998	0.541938	1.00743	0.93004	0.603577	0.177286	0	0	0.23432	0.457304	0.488496	1.24225
FBgn0015572	alpha-Est4	chr3R:3362408-3364337	0.484664	0.162575	0	0	0.124956	0.357535	0	0.331397	0.340514	0.159803	0	0.191892	0.269475	0	0.30645	0.193218	0	0	0.242316	0	0	0
FBgn0015574	alpha-Est6	chr3R:3350288-3354499	0.155908	0.313336	0	0	0	0	0	0.158583	0	0.153717	0	0	0.129794	0.732001	0	0	0	0	0.235528	0.147055	0	0
FBgn0015575	alpha-Est7	chr3R:3345284-3349475	49.8972	48.7994	47.5993	49.2218	41.1285	40.0155	42.9075	46.2892	45.1704	42.0508	30.0806	40.7182	44.4313	36.1759	47.761	46.1635	43.8077	34.0612	42.2297	39.0657	47.234	31.7383
FBgn0015576	alpha-Est8	chr3R:3335064-3341392	0	0.0963215	0	0.0998031	0.0748271	0.214252	0.102089	0.0967807	0.198531	0.282509	0.136993	0	0	0.146532	0	0.221762	0	0	0.0718055	0	0	0
FBgn0015577	alpha-Est9	chr3R:3319642-3330820	23.8069	25.6819	18.5595	17.611	23.0652	23.6016	23.289	23.8442	25.281	22.9459	19.4371	24.3495	24.7348	15.8665	22.5758	23.6464	17.2896	19.1838	23.0127	19.7673	18.3707	16.8176
FBgn0015582	dare	chr2R:7178498-7180679	21.4981	18.3597	14.6755	17.2288	16.8299	17.9868	14.0784	15.9649	14.1545	17.3563	15.8165	13.992	18.0367	15.0925	18.1138	17.0839	13.6172	16.2546	17.1561	18.119	15.95	14.0634
FBgn0015583	Acp29AB	chr2L:8392455-8393222	0	0	0	0	0	0	0	0	0	0	0	0	0	0	0	0	0	0	0	0	0	0
FBgn0015584	Acp53Ea	chr2R:12637307-12637840	0	0	0	0	0.747689	0	0	0	0	0	0	1.16861	0	0	0	1.18837	0	0	0	0	0	0
FBgn0015585	Acp63F	chr3L:3815838-3816354	0	1.60188	1.98116	1.61389	2.31908	1.10462	1.58834	2.96426	1.68555	0	2.31713	1.79065	0	0	0	0	0	0	1.09966	1.48771	0	0
FBgn0015586	Acp76A	chr3L:19043856-19045126	0	0	0	0.319733	0	0	0	0	0	0	0	0	0	0	0	0	0	0	0	0	0	0
FBgn0015589	Apc	chr3R:24658022-24670470	12.5556	11.9749	13.1258	12.9317	10.022	10.6009	10.1448	12.4573	11.4967	13.3836	9.23066	10.3531	11.6607	10.6952	12.7854	11.202	8.95683	10.0358	11.9979	12.8686	12.7681	10.3261
FBgn0015591	AstA	chr3R:20586251-20590793	0.557591	0.417929	0	0.395753	0.17363	0.540197	0.196092	1.15985	1.07808	0.213519	0.499977	0.707019	0	0	0.407597	0.201902	0.667109	0	0	0.551158	0.893549	0.587426
FBgn0015600	toc	chr2L:3068344-3144786	5.79975	5.58827	6.15296	5.85735	2.96975	3.5604	3.38333	5.70907	5.60795	5.34198	4.03465	4.58311	4.17081	4.59011	5.93373	3.92476	3.07438	4.17909	4.78191	5.47384	5.46905	3.96442
FBgn0015602	BEAF-32	chr2R:10657973-10660135	37.9907	32.9595	33.9401	30.9848	37.9986	34.1994	29.2147	31.8763	26.9124	34.8772	28.3088	31.6871	43.1198	30.9047	37.121	29.075	35.8084	27.9815	38.6773	35.206	37.0817	35.9926
FBgn0015609	CadN	chr2L:17647052-17778340	2.47893	2.65286	1.6223	1.83786	1.78583	1.93429	2.16395	2.20724	2.14091	2.79651	1.5424	1.89397	2.21595	2.24689	2.26581	1.85566	1.33584	1.85312	2.09618	2.14911	2.03121	1.78589
FBgn0015614	CanB2	chr2R:3673514-3676558	108.125	103.996	83.2328	98.1053	103.947	102.106	92.3449	95.8857	98.2116	97.6299	83.7556	91.594	113.159	96.4239	96.3101	94.3836	81.6007	73.9102	108.158	94.9547	100.427	74.0522
FBgn0015615	Cap	chrX:16483028-16487472	10.3847	10.28	12.0552	12.9578	12.9225	14.5819	15.3566	12.6292	12.0882	12.2606	11.2267	11.5125	13.3698	10.2906	13.0113	11.4288	10.3328	10.8355	14.9016	11.8017	11.6103	11.6259
FBgn0015618	Cdk8	chr3L:9830179-9831770	4.34424	2.82649	3.0332	2.80653	2.40909	4.1375	3.03513	3.54344	2.49677	4.29783	3.04314	3.09758	4.24586	2.57218	3.4192	2.67491	3.97651	2.78594	3.81105	5.56038	2.69621	3.69902
FBgn0015621	Clp	chr2L:819963-821209	13.0433	10.2269	10.2573	11.9962	8.98725	13.1866	12.1903	9.89355	10.4022	13.1437	9.40216	10.4277	14.4291	7.93019	11.3897	12.698	13.9053	7.82213	15.0785	13.8314	14.4586	8.39284
FBgn0015622	Cnx99A	chr3R:25140975-25145366	130.045	120.146	110.466	108.078	128.741	134.489	116.251	114.472	103.147	108.176	89.0201	100.858	114.785	93.3	117.122	103.944	96.5856	88.5111	135.193	120.638	119.625	103.846
FBgn0015623	Cpr	chr2L:6338835-6346280	391.192	344.33	402.294	442.16	649.287	662.429	616.33	537.211	458.855	505.594	446.316	502.643	571.999	384.435	495.807	416.37	444.744	401.998	538.803	454.028	498.862	405.863
FBgn0015625	CycB3	chr3R:20693655-20696538	11.2451	8.93588	11.3805	10.866	11.279	13.3302	11.7472	11.3203	10.1669	14.1801	12.009	10.525	13.3135	8.79307	12.0731	11.3492	11.1506	10.6974	14.4425	11.8887	10.8122	13.0781
FBgn0015663	Dot	chr2L:3619096-3621573	3.42239	3.98581	3.91158	4.65754	5.44237	5.55598	4.15279	3.86953	5.09116	5.07341	2.88799	2.26827	3.40002	3.09146	3.94797	4.40483	3.40038	4.35076	3.61453	3.79654	4.67443	2.26604
FBgn0015664	Dref	chr2L:9964146-9967229	37.3732	34.2635	35.853	38.9821	37.9959	44.2657	39.4787	39.6905	39.4248	35.3133	30.9399	36.7055	40.798	30.1951	37.2212	37.5909	36.4421	29.3853	37.3068	33.2233	39.8228	29.4916
FBgn0015714	Cyp6a17	chr2R:10761457-10763244	44.3563	41.0948	31.3888	37.9014	48.983	46.7219	43.5392	42.2473	42.3648	33.8232	34.9142	41.2692	42.7995	37.945	33.3749	35.9176	31.5568	29.7963	34.1287	31.2533	39.3307	29.7033
FBgn0015721	ktub	chr2R:16989432-17011209	0	0	0	0	0.153544	0	0	0.100327	0	0	0	0	0	0	0	0	0	0	0	0.101802	0	0
FBgn0015737	Hmu	chr3R:23114490-23117314	71.1512	71.1747	74.4556	70.6223	101.911	107.132	100.334	86.0967	77.0614	87.8021	65.6414	74.2337	94.4211	61.7865	81.1672	67.2377	75.7285	64.2203	84.8175	70.0348	83.4191	64.9505
FBgn0015754	Lis-1	chr2R:12066330-12072608	41.7265	40.0996	37.9282	34.3221	44.1481	45.9669	41.3051	39.2315	40.4372	37.2895	39.0619	36.8528	36.8177	32.1936	39.3184	40.6154	32.281	32.5448	36.7113	37.215	40.4249	28.7414
FBgn0015756	RpL9	chr2L:11002757-11004189	930.307	889.365	791.38	776.299	891.791	955.362	753.484	820.103	750.229	853.555	673.98	712.1	872.268	678.015	856.374	712.245	846.895	690.721	894.421	849.287	921.527	774.147
FBgn0015765	p38a	chr3R:19976137-19978043	16.6691	16.6376	13.1721	14	17.0484	19.3147	15.1275	16.1778	15.8224	14.8156	13.7274	14.7451	19.5894	10.4621	17.0481	15.2167	9.86765	11.7448	15.8638	14.0699	16.2097	15.035
FBgn0015766	Msr-110	chr3L:5560018-5570448	0.328948	0.0587772	0	0.239362	0.0495794	0.0967235	0.0690891	0	0.0551618	0	0.0770988	0	0	0	0	0	0	0.0964984	0	0	0	0
FBgn0015770	MstProx	chr3R:3191660-3195027	0	0	0	0	0	0	0	0	0	0	0.205664	0	0	0	0	0	0	0	0	0	0	0
FBgn0015772	Nak	chr2L:18957731-18968744	11.4881	11.6713	10.0328	12.095	12.1225	12.0852	11.8642	13.3368	12.9787	12.1489	9.4585	11.3338	11.0866	10.1691	11.5237	12.4151	9.91787	8.49155	11.1236	10.38	10.459	8.07326
FBgn0015773	NetA	chrX:14498044-14547961	0.147419	0.276849	0.190563	0.148226	0.0554475	0.315716	0.0766793	0.144821	0.141927	0	0.292455	0.245309	0.232325	0.105555	0.0689576	0	0.435438	0.117487	0.108386	0.284527	0.301444	0
FBgn0015774	NetB	chrX:14580070-14643409	1.04949	1.48291	1.24135	1.39416	1.51086	1.54517	1.51633	1.31943	1.57435	1.347	0.821594	1.51142	1.70655	1.14556	1.39794	1.02537	0.986346	0.83626	1.5589	1.57525	1.44095	1.13738
FBgn0015776	nrv1	chr2L:6778554-6786861	100.742	117.497	102.397	98.8285	102.509	107.167	89.8442	96.3331	102.367	115.732	74.8975	96.0096	100.567	84.016	105.939	105.951	92.0631	92.5373	105.446	100.001	109.238	94.8772
FBgn0015777	nrv2	chr2L:6789769-6798862	13.6793	14.4586	13.9065	12.2592	14.0024	16.2506	12.8502	12.0312	13.5809	11.44	11.488	13.9996	16.1836	8.42812	13.1761	11.0281	12.8107	12.3941	13.6747	13.9133	13.3238	9.24046
FBgn0015778	rin	chr3R:9472725-9480249	105.92	102.071	101.569	106.402	105.393	111.948	115.397	102.101	98.616	115.323	84.3424	91.4503	104.3	92.3895	118.091	103.032	84.3932	93.9348	126.615	107.219	104.163	93.5328
FBgn0015781	P5cr	chr3R:14854652-14855881	13.0885	13.5121	11.0164	9.88053	13.0713	13.0526	10.2264	18.911	11.9962	14.399	11.4197	14.1711	16.039	9.64752	12.5315	10.1325	15.5122	11.6686	12.8977	16.9457	16.9075	10.7424
FBgn0015789	Rab10	chrX:20122411-20125717	34.892	31.5888	24.5312	29.9014	28.5511	33.5864	28.1631	24.9494	31.5355	28.1791	27.9085	31.5423	32.0281	30.6135	28.5784	32.013	26.8951	24.2489	34.793	26.2129	30.3265	24.4926
FBgn0015790	Rab11	chr3R:16937129-16941868	232.022	211.263	187.163	204.271	253.07	266.963	228.544	202.033	191.183	216.826	180.943	186.491	237.143	172.958	214.569	177.027	190.161	170.29	227.105	209.475	221.915	172.03
FBgn0015791	Rab14	chr2L:14355144-14358764	79.0381	78.2343	95.5444	97.1887	120.822	119.991	112.911	101.385	98.4936	109.708	97.6433	95.2456	115.747	76.338	95.1587	89.8259	91.7332	88.51	109.046	92.5215	110.284	86.4131
FBgn0015793	Rab19	chr3L:8290117-8291606	6.17433	5.69866	5.22929	5.03099	7.64339	7.71234	4.55258	10.4834	9.27962	9.52991	6.16361	6.1543	9.16718	6.59731	8.17688	7.93613	8.02614	4.58126	9.53781	7.39826	9.20351	10.1997
FBgn0015794	Rab18	chrX:5564859-5565845	20.7518	15.9588	16.4045	18.5492	20.0791	24.1275	18.4212	17.0621	17.9461	17.9722	18.289	14.1871	16.6076	14.9918	20.9981	11.415	12.291	18.2181	17.2123	17.2905	17.4365	9.13627
FBgn0015795	Rab7	chr3R:19818729-19821174	119.387	111.193	95.6818	108.514	124.853	127.181	104.709	111.158	104.899	111.24	99.5082	111.808	124.086	98.6715	107.654	107.395	96.1292	86.1542	106.076	100.991	106.414	81.4132
FBgn0015797	Rab6	chr2L:12107220-12109116	59.1662	56.1566	39.6185	51.7095	62.9555	59.647	57.4836	50.4901	49.0377	55.2839	42.5078	48.8951	58.9462	44.4883	58.7754	49.4154	52.3808	34.6005	57.2687	52.6808	58.5884	42.6589
FBgn0015799	Rbf	chrX:691122-695512	30.0541	24.5776	26.704	28.1193	27.9574	31.1904	27.8841	28.3776	25.1892	30.3975	22.3934	26.0115	30.0949	22.5999	30.0968	26.7699	28.9697	26.4493	30.0971	29.1604	26.8341	25.4785
FBgn0015801	Reg-5	chr2R:20675530-20680933	8.01459	7.74291	6.8241	5.72838	8.46609	9.0864	7.63115	6.09858	4.80485	6.00266	3.78264	6.46811	7.57708	5.08972	7.25825	5.43451	7.56074	6.41559	6.81351	7.16321	7.06398	8.13001
FBgn0015803	RtGEF	chr2L:20350433-20365254	18.1338	18.2051	18.4171	17.1788	18.9404	21.6695	18.678	18.6053	18.5848	18.1818	16.6237	17.04	20.519	14.2424	19.4604	17.5242	14.0332	16.4091	20.193	17.8442	19.3864	17.9643
FBgn0015805	Rpd3	chr3L:4626733-4629467	60.0926	55.4118	58.9632	59.6193	72.8349	79.8616	68.2285	60.5298	57.7004	62.2428	58.546	54.7621	70.1816	56.1697	70.6974	64.0888	69.1804	50.2647	75.3494	59.1126	67.2531	49.5389
FBgn0015806	S6k	chr3L:5790648-5804031	36.9915	35.3074	35.2515	36.7316	37.5711	40.8545	33.8976	34.2171	34.6479	36.3218	30.4923	31.5991	37.0935	30.962	36.2892	34.5552	27.8221	30.4143	41.4987	37.6385	37.2002	32.4278
FBgn0015808	ScpX	chr2L:18831228-18833630	29.4549	25.5533	36.6655	31.7033	61.8974	62.5398	56.0182	48.5263	40.2223	42.4868	42.4667	48.3733	56.1787	25.311	36.3084	29.4901	26.2823	26.8217	39.6367	29.8683	33.2823	29.7839
FBgn0015818	Spx	chrX:6149854-6151629	30.6783	28.393	29.0632	30.6587	32.7629	34.345	29.2172	32.1299	26.7101	36.0142	25.6603	25.9456	31.3536	24.8615	35.7341	29.2628	35.1723	26.9097	37.6026	34.159	34.4659	32.6166
FBgn0015828	TfIIEalpha	chr3L:11675137-11676905	22.9803	20.9833	21.3968	22.131	21.9422	21.9139	20.1702	18.3006	18.4113	23.6634	15.8028	15.1065	19.3962	18.1786	21.4046	18.3023	24.3887	19.124	28.0978	23.6919	25.1354	18.1926
FBgn0015829	TfIIEbeta	chr3L:4287037-4288349	11.5911	11.631	9.20045	11.3083	10.6972	11.4759	9.51617	12.9914	10.9741	11.7543	10.2452	8.31433	12.7868	11.6537	11.3381	12.0826	8.66977	6.86368	10.3016	9.97343	12.4155	6.20611
FBgn0015831	Rtnl2	chr3R:3354585-3355963	0	0	0	0	0.338653	0	0	0.446971	1.02023	0	0	0	0.386326	0	1.17636	0	2.10306	0	0	0.850126	0	0
FBgn0015834	Trip1	chr2L:4966366-4967775	142.095	140.16	105.529	118.046	127.333	124.317	114.482	135.187	119.195	125.187	103.71	102.345	131.489	110.529	136.607	108.721	119.923	103.513	130.934	122.808	142.869	102.642
FBgn0015838	Vang	chr2R:4990742-4994301	43.6606	43.0126	40.0879	43.2164	41.3769	44.2369	42.078	43.1793	42.9973	42.1554	41.5307	41.5612	45.0902	37.1662	44.3995	42.6017	38.6472	33.1163	44.2474	37.811	41.3807	32.016
FBgn0015872	Drip	chr2R:7298707-7317150	0.628811	0.951237	0	0	0	0.454469	0.325401	0.645933	0.366705	0.307908	0	0.376941	0.529532	0.801388	0.291525	0.250309	0.991737	0	0.209851	0.287273	0.639339	0
FBgn0015903	apt	chr2R:19452413-19487049	1.09402	0.803467	1.37111	1.13677	1.5117	1.70862	1.56538	1.46907	1.3703	1.26875	1.49578	1.30053	1.68134	1.37978	1.7753	1.16299	1.24049	1.51536	1.95781	1.60327	1.50668	1.28596
FBgn0015904	ara	chr3L:12573771-12589118	0	0	0.0783413	0	0	0	0	0	0	0	0	0	0	0	0	0	0	0	0	0	0	0
FBgn0015905	ast	chr2L:1077947-1080803	11.1581	10.3232	10.5437	12.3331	12.3784	10.9688	13.1215	12.2064	10.7802	11.0572	7.83304	9.29689	13.0947	11.5966	12.094	9.55767	8.31852	11.6417	13.5153	11.5064	11.6798	9.88003
FBgn0015907	bl	chr2R:16475055-16494359	53.0862	54.31	49.2321	53.477	54.5354	52.8739	52.0037	53.6166	45.8962	56.9363	39.0573	42.3099	56.3155	44.3073	51.1417	51.1549	39.9832	39.0262	65.0021	53.1294	60.0129	48.1226
FBgn0015919	caup	chr3L:12602730-12614898	0	0	0	0	0	0	0	0.0366566	0	0	0	0	0	0	0	0	0	0.0588372	0.0273525	0	0.0394179	0
FBgn0015924	crq	chr2L:448253-453024	33.4937	25.0764	22.4783	29.2835	30.5087	30.1951	26.0962	22.9426	33.4952	28.9573	25.4093	24.7271	31.041	23.4835	26.5453	25.5367	26.824	21.3109	25.1956	21.1634	27.3979	19.0707
FBgn0015925	csul	chr2R:12152156-12154464	16.4805	20.0657	17.4469	21.1749	18.452	17.6598	20.5785	18.2522	18.9836	18.6535	17.5257	18.7644	22.1705	15.4196	20.9366	16.0922	15.6267	12.2955	19.2712	16.1159	14.9471	12.9343
FBgn0015926	dah	chrX:15222374-15225035	4.05409	3.23977	3.9509	5.1062	5.12759	6.32213	4.9776	5.40822	4.48358	4.95969	5.38097	5.01262	6.56155	4.72598	5.64753	4.8649	4.53367	4.84709	6.18873	6.62649	5.12162	3.68595
FBgn0015929	dpa	chr2R:3384206-3387650	49.1594	51.6739	50.7407	50.353	50.4361	50.1151	50.095	49.3039	50.5827	52.9379	42.8856	53.8517	57.5946	39.5497	56.0231	54.4725	55.3646	41.3961	56.68	46.812	54.9443	44.6284
FBgn0015946	grim	chr3L:18295818-18297517	0	0	0	0	0	0	0	0	0	0	0	0	0	0	0	0	0	0	0	0	0	0
FBgn0015949	hrg	chr2R:15551423-15557337	31.8067	30.4106	28.9071	31.5926	28.1112	29.4279	26.9008	31.0368	29.9207	30.6536	23.1676	25.587	28.5584	27.6631	33.045	27.7193	23.9616	21.8236	31.432	26.6632	29.6872	26.8735
FBgn0016013	Faa	chr3L:4072031-4073954	0.649944	0	0.294339	0	0.16888	0.647796	0.706335	0.225096	0	0	0.666794	0	0.55388	0	0	0	0.342755	0	0.327539	0.206496	0	0
FBgn0016031	lama	chr3L:5336718-5349023	23.6498	28.1866	27.0337	24.4592	31.1306	27.6153	27.5062	34.2347	32.0571	33.0077	27.5017	33.2415	32.7839	21.6626	25.8734	26.7053	22.5589	25.7743	27.9946	24.8184	31.4742	24.3981
FBgn0016032	lbm	chr2R:2936742-2939469	4.86473	5.34402	5.85185	2.20883	5.34291	3.62924	3.57938	3.17867	4.10088	3.23808	5.06846	3.34624	4.30524	3.88267	4.11233	2.17678	3.10851	3.30155	4.47967	4.99631	5.35125	5.88379
FBgn0016034	mael	chr3L:22717332-22719334	7.2974	7.01405	9.48854	9.74252	8.59776	9.95371	8.4334	7.57676	7.81247	8.88981	8.34888	7.40284	9.32512	9.50452	8.69798	7.59879	10.4836	4.44888	7.56264	7.81578	7.79479	6.27936
FBgn0016036	mei-P22	chr3L:7237487-7238483	0.611348	1.26494	1.62015	0.974766	2.79286	0.902549	0.661523	2.15604	1.61903	2.08498	0.910378	1.42058	2.03642	1.46093	1.70927	1.05576	1.39521	0.506092	1.14101	1.601	1.30382	0.970636
FBgn0016038	mod(r)	chrX:515562-517084	21.9331	17.807	16.5832	22.6139	23.8567	22.9882	20.4163	22.7482	18.0256	18.3509	15.8103	17.9016	22.5289	14.1147	21.7916	18.6835	16.6713	12.1112	26.6301	20.6608	18.5308	16.481
FBgn0016041	Tom40	chrX:7630925-7634011	78.5956	85.576	74.2444	76.7851	81.9984	89.7786	75.9424	83.753	70.8712	86.8181	72.9982	71.6124	82.6683	73.9279	86.7309	78.6724	76.4279	66.1877	82.9224	76.679	81.1732	73.8225
FBgn0016047	nompA	chr2R:7197839-7206181	0	0	0.0639256	0.0992263	0	0	0.0525242	0	0.0484911	0.0471863	0	0	0	0	0	0	0	0	0	0	0	0
FBgn0016053	pgc	chr2R:18217704-18220318	5.96498	5.41541	6.73871	5.63942	9.28391	9.90632	9.14828	8.16392	8.0342	8.96241	9.78942	10.1184	8.87708	4.1038	6.68909	5.60715	5.66066	7.93188	6.17964	6.24714	6.4296	5.61813
FBgn0016054	phr6-4	chr2L:20643350-20645791	2.97022	2.5515	2.47561	5.48995	4.07601	4.74677	4.29939	3.50933	2.36209	5.11532	3.35912	2.22887	4.10285	3.3335	4.97405	3.91422	3.86531	3.25076	5.2563	3.28978	4.33292	3.80511
FBgn0016059	Sema-1b	chr2R:13560343-13571004	20.0711	21.3827	18.5883	20.3638	28.6917	26.992	25.6651	22.5136	21.0662	24.0426	17.1809	24.7113	24.4181	16.8	22.5476	21.4593	17.0717	14.7672	20.376	19.3804	19.4758	18.5985
FBgn0016061	side	chr3R:23200809-23263204	0	0	0	0	0	0	0	0.0213421	0	0.0423479	0	0	0	0	0	0	0	0	0.0287797	0.0202928	0.0401054	0
FBgn0016070	smg	chr3L:8983416-8991089	9.09063	6.6759	6.6259	7.59619	8.45076	9.02792	9.14922	8.91991	8.49645	9.96599	6.94482	8.2684	8.08008	7.04631	7.68078	7.83516	6.55023	8.08075	6.16164	7.53638	7.38013	5.66064
FBgn0016075	vkg	chr2L:5012143-5028191	28.165	24.2731	33.3334	32.0943	26.3007	28.5109	29.6925	32.3843	30.8165	36.5028	25.7154	29.1126	32.5332	27.2513	38.2661	30.5756	29.4901	27.9782	42.238	31.5668	33.4253	32.7197
FBgn0016076	vri	chr2L:5288943-5311223	6.09355	7.11535	6.30289	6.00753	7.81502	8.01647	8.47689	6.66214	5.71692	6.36295	4.32407	6.29514	6.59306	4.8448	6.34631	4.80381	5.56896	6.07743	6.34031	6.5082	6.18608	6.76249
FBgn0016078	wun	chr2R:5288035-5300968	12.9388	10.3708	8.41374	8.04771	8.3248	9.42954	7.99127	8.9213	8.75347	9.44441	6.04758	10.0217	9.57014	9.59486	8.09088	4.9408	8.74335	7.9115	8.60357	8.11546	9.25656	6.76554
FBgn0016080	xmas-1	chrX:17045263-17048625	3.54973	3.26945	4.50063	4.36128	4.28725	3.39938	4.39176	3.70275	4.34521	4.63648	1.91681	3.23662	3.41494	2.76543	4.63975	4.39426	2.50114	3.81848	4.59977	4.24614	5.14314	4.03755
FBgn0016081	fry	chr3L:9624933-9672203	8.24677	8.0535	7.38465	7.38432	9.61048	10.5116	9.95192	7.56863	8.76513	9.03212	7.06415	8.19491	8.4071	6.56477	8.84583	8.68631	5.96192	7.05279	7.61014	8.29813	8.83369	7.4227
FBgn0016119	ATPsyn-Cf6	chr3R:19180941-19181786	382.183	414.914	285.565	375.457	443.511	372.055	325.566	335.646	313.573	357.271	377.695	353.791	451.464	352.515	364.303	348.431	357.918	242.94	452.836	402.37	394.203	264.745
FBgn0016120	ATPsyn-d	chr3R:14920721-14921993	310.397	308.866	274.974	324.37	302.855	317.152	315.383	313.169	234.317	303.129	262.615	272.647	338.305	251.094	310.732	275.877	279	253.105	344.721	363.409	352.417	308.577
FBgn0016122	Acer	chr2L:8521932-8525740	10.7773	11.0727	8.87841	12.0537	10.4326	9.7001	13.1483	10.9302	12.114	11.6752	10.4056	9.74305	14.5328	6.12748	10.0991	11.3123	9.62372	9.36126	12.6249	10.3767	10.4748	5.66418
FBgn0016123	Aph-4	chr3R:26874650-26878262	1.25629	0.545474	0.44243	0.59047	0.612575	0.417554	0.12013	0.563107	0.548586	0.431333	0.153144	1.01544	0.628386	0.329086	0.558808	0.63634	0.335019	0.627549	0.749986	0.593351	1.14178	0.541995
FBgn0016126	CaMKI	chr4:466129-474573	37.8907	37.0525	32.8913	38.4809	40.1923	37.4741	38.0729	37.3865	40.5709	37.5939	31.9538	39.1353	38.6995	35.4111	35.8352	33.6006	24.5739	31.8984	35.3882	30.4291	34.4104	32.7481
FBgn0016131	Cdk4	chr2R:12466974-12472953	22.7197	20.0363	22.6936	24.3656	20.077	21.424	21.0414	19.4127	21.958	20.5454	18.187	20.7824	23.3734	16.8413	22.3762	21.5176	21.6504	19.323	23.6042	22.209	27.118	23.6461
FBgn0016641	PTP-ER	chr2R:17506825-17511951	8.47238	9.69724	11.8498	10.3351	12.0704	13.035	13.0392	11.2428	9.49591	11.683	10.2905	10.9403	11.2627	9.06285	11.3683	9.60638	9.46351	9.58572	12.0252	10.6758	10.2433	8.07819
FBgn0016650	Lgr1	chr3R:13551498-13558929	0	0	0	0	0	0.0661507	0	0	0.0937877	0	0	0	0	0	0	0	0	0	0	0	0	0
FBgn0016660	H15	chr2L:5404279-5416593	0	0	0	0	0	0	0	0	0	0	0	0	0	0	0	0	0	0	0	0	0	0
FBgn0016672	Ipp	chr3R:9784510-9786196	8.58128	7.51402	8.58298	7.155	9.27078	9.96891	7.43114	7.12236	10.3223	7.87505	5.67782	9.38903	10.4571	7.89046	8.9911	6.63176	8.65929	7.38322	8.72632	9.27018	7.74399	9.83135
FBgn0016675	Lectin-galC1	chr2L:19417446-19418274	0	0	0	0.499445	0.329202	0.315354	0	0	0.495401	0.934806	0	0	0.399658	0	0	0	0	0.702279	0.369544	0	0.512555	0
FBgn0016684	NaPi-T	chr2R:10730224-10733379	19.449	16.6084	10.0802	13.2855	12.7966	14.1852	14.1859	15.0193	15.1917	13.7925	13.422	16.696	16.8387	10.5725	12.2136	12.6177	13.1647	11.157	12.0567	13.5757	10.9685	11.2767
FBgn0016685	Nlp	chr3R:25830506-25836074	404.164	370.642	335.447	430.128	442.328	462.071	371.098	400.655	351.342	386.841	313.507	340.987	435.246	325.678	384.427	314.578	336.909	290.563	476.236	426.217	436.57	290.27
FBgn0016687	Nurf-38	chr2R:20446489-20448610	160.456	156.877	145.369	122.794	154.678	170.049	140.887	142.948	122.759	146.996	116.454	136.038	162.575	124.111	154.812	127.58	128.402	100.53	151.468	150.273	154.9	125.253
FBgn0016691	Oscp	chr3R:11091312-11092412	218.74	194.794	199.42	172.84	211.152	214.336	184.719	177.467	163.291	202.625	150.134	168.399	213.029	149.963	200.737	167.431	201.008	165.53	200.471	193.982	222.486	207.103
FBgn0016693	Past1	chr3R:8523043-8530597	69.3032	61.6198	63.7625	68.5731	81.243	82.833	80.0915	71.9831	63.0785	72.058	61.7454	62.9712	78.3261	61.64	73.2517	60.941	59.6915	51.3321	71.041	65.8194	73.8999	54.5569
FBgn0016694	Pdp1	chr3L:7804557-7860469	45.5747	47.5353	41.7082	42.1525	63.2095	60.9949	63.8402	46.3662	49.5078	49.6657	44.8808	47.5869	52.2723	40.6841	42.326	48.0474	36.849	43.3394	49.4377	44.7098	43.8534	35.3784
FBgn0016696	Pitslre	chr3L:20764627-20770031	16.1782	15.2582	14.8579	15.7151	15.5544	16.2224	12.9129	15.831	13.7229	14.7754	11.4318	13.252	15.3882	14.3319	18.3145	13.5758	14.5397	13.6176	18.6953	15.844	14.373	12.8234
FBgn0016697	Prosalpha5	chr2R:13300271-13301274	125.377	112.412	99.3336	97.584	107.763	104.279	96.2071	106.926	104.257	108.476	88.0223	106.152	105.729	85.0784	112.768	96.2676	106.181	95.789	110.827	100.605	119.817	127.789
FBgn0016698	Ptpa	chr2L:3377001-3378590	17.4475	13.7127	10.9919	12.9472	13.1872	16.8473	10.3817	12.5407	13.7394	11.0743	8.09448	9.09635	15.7183	12.2889	13.2423	11.2293	18.8337	10.1338	12.9737	12.7268	14.7278	11.8876
FBgn0016700	Rab1	chr3R:17091750-17094782	206.958	215.287	156.373	188.135	199.973	195.915	164.215	168.588	193.488	185.375	176.154	182.606	205.325	162.156	181.7	178.443	156.149	135.923	195.621	179.728	190.647	125.396
FBgn0016701	Rab4	chr2R:13460966-13462484	49.0915	48.7284	50.7882	44.1447	51.8402	45.9611	46.3426	41.0801	40.7065	44.9162	41.5911	46.2108	54.0403	40.1118	43.9447	51.8918	42.9949	39.13	48.9873	41.6182	51.4901	34.0344
FBgn0016715	Reg-2	chr3L:605164-606569	2.69685	1.04128	3.13393	1.11333	1.03055	2.20711	2.02353	2.1549	1.55755	1.27552	1.45782	3.56325	2.99387	0.787942	1.31893	2.81805	1.97818	1.29881	3.46745	2.5489	1.70789	3.09953
FBgn0016726	RpL29	chr2R:17181272-17181909	3397.52	3327.72	2675.53	2901.07	2972.15	3196.52	2362.79	2910.12	2572.86	2677.53	2105.38	2548.43	3141.26	2104.38	3051.55	2140.65	2712.46	2044.54	3275.52	3302.87	3361.3	2140.57
FBgn0016754	sba	chr3R:19719895-19748695	4.64685	4.42475	3.51987	3.36885	3.42105	4.0333	3.59636	4.17723	3.65084	3.86947	2.73929	3.39742	3.74284	3.43165	4.52124	3.41917	2.99686	3.80933	3.65448	4.49077	3.70027	3.1238
FBgn0016756	Ubp64E	chr3L:5746072-5754986	30.6659	29.4402	30.8477	33.507	32.9447	37.7412	34.4442	34.222	32.2277	35.1265	29.6268	27.5468	34.6492	29.1127	31.7924	29.6921	26.984	27.3709	35.3036	29.6505	33.3365	25.818
FBgn0016762	angel	chr2R:19581525-19582755	7.75174	7.66958	5.95616	7.16816	5.19372	3.40167	4.50139	3.58337	4.66178	4.00741	3.50396	4.49195	5.43067	5.86649	4.82147	5.19111	5.31554	3.53483	5.12215	4.83385	6.68675	2.89029
FBgn0016792	dmt	chr3R:5536863-5540397	23.1062	24.2855	23.9579	27.0992	23.4184	27.1503	23.0179	26.5553	25.5259	24.2979	21.3116	22.8642	27.4046	19.8225	25.878	20.4489	21.208	23.2913	25.2042	24.7298	24.243	19.1909
FBgn0016794	dos	chr3L:2589413-2595590	12.759	12.316	12.5051	10.3985	10.1862	12.6124	9.78642	10.5886	9.74533	11.4148	10.1435	10.1918	10.0742	9.06519	11.6344	10.8336	9.38891	9.80933	10.734	10.2986	11.5337	7.69192
FBgn0016797	fz2	chr3L:19134074-19228473	5.24709	3.91163	3.92477	4.6965	2.06825	2.49592	2.22074	3.01126	3.66662	3.97123	3.27622	3.01305	3.2253	3.27501	4.16512	3.57808	3.32627	2.97043	4.37531	3.46991	4.43297	3.48707
FBgn0016917	Stat92E	chr3R:16361044-16378033	109.996	111.467	111.109	114.427	96.0506	103.358	92.2067	111.137	112.698	117.115	86.7666	101.253	112.082	92.2832	110.069	106.619	88.892	88.8252	95.1776	99.1482	103.516	89.1137
FBgn0016919	nompB	chr2L:21578291-21589423	0.106592	0.113043	0.141983	0	0.166775	0.240115	0.116121	0.103214	0.232202	0	0.326968	0.253785	0.183847	0.172126	0.0978726	0	0	0	0.0809484	0.109455	0.115763	0
FBgn0016920	nompC	chr2L:5346236-5365760	0	0	0	0	0	0	0	0	0	0	0	0	0	0	0	0	0	0	0	0	0	0
FBgn0016926	Pino	chr2L:1114653-1128953	15.7816	13.3647	11.21	12.2522	13.9373	15.5686	13.6218	15.7916	13.5326	14.4462	12.0589	14.4386	14.7065	9.42494	12.8754	9.90249	12.6111	9.62172	13.0466	12.3035	12.3501	13.2336
FBgn0016930	Dyrk2	chr2L:14184477-14234126	0.46927	0.659046	0.401883	0.248378	0.349271	0.568184	0.271958	0.206401	0.742841	0.478475	0.443582	0.420432	0.46226	0.470978	0.392465	0.339238	0.208627	0.332929	0.243217	0.427475	0.40956	0.323007
FBgn0016970	l(2)k10201	chr2R:5286584-5287404	5.91063	5.52632	6.13229	6.95562	7.17667	6.14071	6.14926	6.17399	5.02258	4.85807	5.66414	6.33313	7.61961	6.21332	7.20234	5.68012	9.21871	7.23116	7.92751	7.57016	9.35725	5.87995
FBgn0016974	swaPsi	chrX:6255528-6257343	1.00956	0.558112	1.27143	0.825983	1.37344	0.622122	0.695117	0.324215	0.641858	1.60838	0.891431	0.186212	1.18052	0.726334	0.971925	0.859546	0.720489	1.03927	1.06443	0.675198	1.21104	1.8403
FBgn0016975	stnB	chrX:22382557-22406484	0.0661157	0.000310596	0.0225533	0.016634	0.0880812	0.0306926	0.0176634	0.0168752	0.0175158	0.0164001	0.0240772	0.0454647	0.0621387	0.0565886	0.111936	0.0175911	0.0245279	0.0895595	0.0572297	0.0395673	0.0182901	0
FBgn0016976	stnA	chrX:22382557-22406484	0.00882947	0.0473401	0.00941954	0.0079545	0.00629055	0.00583437	0.00862224	0.00734063	0.00657489	0.00695718	0.00896968	0.0103353	0.0160579	0.0145701	0.00686102	0.0086824	0.0117169	0.0284262	0.0156992	0.00972834	0.00750326	0
FBgn0016977	spen	chr2L:159031-203397	20.5922	19.4977	22.6819	24.2585	26.818	34.8659	36.5585	25.6908	31.7574	33.2775	24.2762	28.7386	29.7445	22.5045	29.4838	23.4926	16.1744	25.4188	28.2698	27.6774	25.0764	24.8685
FBgn0016978	snRNP-U1-70K	chr2L:6968710-6971737	28.9343	23.1428	25.7562	25.7366	28.3673	31.3285	23.548	28.5442	24.0627	28.3032	20.5299	18.57	27.5471	20.599	30.2531	26.9683	26.6827	19.8985	33.6848	27.7005	26.3634	27.4229
FBgn0016983	smid	chr3L:7374713-7378737	47.7202	48.9763	50.3331	51.0831	54.3065	55.4935	46.619	52.6912	50.6584	55.388	41.5009	43.7164	56.4773	44.1576	51.6322	50.2097	44.813	44.0252	55.2522	48.2173	51.2069	42.5656
FBgn0016984	sktl	chr2R:16714786-16723533	31.1836	29.2699	27.1744	26.2606	30.0924	31.5975	30.6676	26.1647	26.5685	29.8877	24.5798	25.6785	29.3595	22.2024	32.2701	26.9299	23.6	22.1316	31.3896	28.6551	29.6471	23.7625
FBgn0017414	cag	chr2R:6780538-6781919	15.9904	11.4113	15.9306	11.0904	12.3858	13.0142	8.32306	12.5882	10.6727	16.5546	12.5681	13.627	16.572	11.9304	11.0634	14.832	10.1906	11.2855	13.2428	13.6866	10.4059	7.97404
FBgn0017418	ari-1	chrX:18024424-18031817	8.87295	8.09894	8.90408	8.32229	9.06929	11.0421	9.55872	9.4663	8.55599	9.69631	7.34048	9.87573	9.34422	8.52177	9.06028	9.59454	5.63865	8.14299	8.68192	9.13259	9.86011	7.15843
FBgn0017429	CG5989	chr3L:8595510-8597249	20.8393	21.1341	16.7077	23.6397	19.6278	17.5224	17.2181	20.6867	16.7987	19.1772	18.8771	17.4321	21.3244	17.4817	16.6815	15.6553	21.2488	17.2231	19.1266	17.3761	19.7937	15.569
FBgn0017430	Nelf-E	chr3L:8592541-8593979	5.50763	6.83389	3.41908	8.46507	6.8449	7.81976	5.28505	7.24281	6.57342	8.18688	5.61157	4.56842	6.74078	3.75746	6.17128	3.85632	4.92298	7.01613	7.32189	7.06181	9.80751	4.60655
FBgn0017448	CG2187	chr3R:27581077-27584359	0.164237	0	0.21919	0.308675	0	0.245244	0	0.203841	0.178273	0	0.744422	0.197929	0	0.52023	0.155224	0.205183	0.155127	0.273001	0	0.611869	0.105974	0.258157
FBgn0017456	Ubc84D	chr3R:3344541-3345178	7.00342	4.27597	4.5605	5.41315	2.96755	2.29246	2.81971	3.8857	5.1747	4.42762	2.77348	3.62164	4.34454	7.03679	4.10357	5.07479	7.48701	2.46562	8.30732	5.57499	5.5625	2.3942
FBgn0017457	U2af38	chr2L:292958-294681	44.7873	44.9072	37.6644	50.587	43.489	45.9291	40.1629	44.0334	40.5972	43.8637	39.1256	43.5393	53.2482	40.4681	44.5673	41.442	37.0066	33.3505	55.6538	43.0235	49.13	31.2701
FBgn0017482	T3dh	chr2R:18217230-18219577	6.30786	7.27412	6.20912	8.40368	13.7938	11.4341	12.0051	11.4129	10.1106	8.91963	11.5027	9.8931	14.2589	7.40457	7.09505	9.4785	6.56962	6.26255	7.82611	8.29038	9.16654	4.48206
FBgn0017545	RpS3A	chr4:85850-87833	1650.19	1931.83	1340.42	1430.79	1515.27	1451.98	1257.89	1437.85	1709.94	1504.37	1326.17	1491.38	1628.77	1300.85	1313.15	1464.02	1364.09	1301.59	1437.23	1347.69	1503.61	1182.32
FBgn0017550	Rga	chr3R:1432996-1438834	18.7141	16.9499	15.2307	17.8682	18.0323	18.7275	16.667	16.8354	17.1794	16.7028	15.4043	13.4567	19.5353	16.9603	20.2558	16.0238	15.8467	13.27	20.1338	16.6815	17.7636	16.3963
FBgn0017551	Rca1	chr2L:6852314-6853866	5.26507	7.60864	6.57838	7.98901	8.19036	7.23761	8.66871	8.72745	7.02413	10.0787	6.49852	5.3959	8.28692	6.86455	7.52645	8.67653	7.51081	3.6403	8.45575	8.32253	9.46955	7.10286
FBgn0017556	Prosalpha4T2	chr2R:20388302-20389800	0	0.372811	0	0	0	0	0	0	0	0	0	0	0	0	0	0	0	0	0	0.190191	0.20508	0
FBgn0017558	Pdk	chr2R:5313943-5322143	22.3334	22.4025	21.4089	24.4605	26.4269	24.7385	26.0992	22.1192	23.3293	25.5206	22.8405	24.5388	28.3506	21.325	25.5101	24.1007	20.0829	19.9451	23.4511	23.4841	25.3423	17.7762
FBgn0017561	Ork1	chrX:10772086-10785283	0.0526552	0.0966082	0.0665519	0	0.039618	0	0.109593	0.102278	0.0481079	0	0.0662769	0.0573393	0	0	0	0.0543609	0.0740401	0	0.0386633	0	0	0
FBgn0017566	ND75	chrX:8142683-8145720	53.4848	52.7376	48.9087	51.8223	56.3732	60.1034	57.1409	56.1296	45.4358	55.0991	38.5063	48.5886	54.772	44.1682	58.749	47.3775	47.2902	44.5696	61.6489	50.3841	55.5216	56.8427
FBgn0017567	ND23	chr3R:11661769-11662839	67.9435	78.7498	69.2894	65.4857	76.2127	76.0093	68.7237	62.9186	67.5893	69.9409	59.5063	50.4707	78.4147	57.549	73.9345	62.7651	71.6253	55.4748	80.4924	71.2448	75.2125	67.6624
FBgn0017572	Mo25	chr3L:16606317-16608572	46.0388	45.8978	41.0601	47.0673	41.0804	44.8792	40.8434	42.2822	39.8041	42.6519	33.491	34.046	47.371	36.2493	47.8289	40.1198	35.1029	35.616	50.0042	42.7723	50.8756	39.4239
FBgn0017577	Mcm5	chr3R:6614245-6616872	27.0215	22.3816	28.5319	27.5756	26.4994	30.6839	28.678	27.0899	27.8983	30.9678	24.7505	29.2825	30.394	24.4059	34.7329	31.1959	28.2568	26.864	36.6836	26.8247	30.1333	26.3432
FBgn0017578	Max	chr3L:19255331-19257284	26.4943	25.4464	21.4892	24.0747	26.2408	21.4259	22.0929	24.1308	28.2332	23.7846	19.6592	23.1249	25.4386	21.7711	24.2046	20.0989	20.786	17.9589	29.6329	26.5196	22.009	16.6152
FBgn0017579	RpL14	chr3L:8594105-8595492	1742.35	1574.92	1440.51	1481.41	1672.81	1683.76	1403.93	1721.98	1298.29	1543.12	1264.56	1289.95	1609.45	1245.96	1619.13	1192.34	1778.45	1200.01	1674.1	1607.59	1834.08	1405.2
FBgn0017581	Lk6	chr3R:7576652-7590179	67.5611	73.1529	62.1355	65.1387	70.4296	67.4686	73.4185	55.6005	58.6108	60.6678	53.855	53.0731	56.946	55.1681	64.6355	66.4875	46.8828	52.426	72.2803	65.0124	60.2671	50.9199
FBgn0017590	klg	chr3R:18725005-18787453	0.0528156	0	0.135625	0	0.0402809	0.0386005	0	0	0.0527991	0	0	0	0	0	0	0	0	0	0	0	0	0.0817799
FBgn0019624	CoVa	chr3R:7645080-7646021	337.998	265.964	265.25	244.572	309.863	331.812	273.659	270.437	230.944	272.964	228.098	267.055	287.089	250.14	331.743	243.809	305.222	242.146	373.295	338.664	299.552	283.23
FBgn0019637	Atu	chr3R:1439079-1441661	24.9411	22.1337	24.1668	24.5673	23.4355	25.4182	21.6239	22.8802	23.1499	23.4312	19.4714	20.9764	24.5335	20.3304	25.3442	24.7745	22.2855	20.5207	29.9731	23.1038	26.7949	28.932
FBgn0019643	Dat	chr2R:20027085-20045285	9.12942	12.121	12.5543	8.37262	8.62889	9.92208	8.63249	9.43914	10.5592	10.268	6.01897	8.53914	14.4753	8.14557	10.7853	10.7311	9.37401	8.30787	8.45763	10.3282	13.2532	12.3392
FBgn0019644	ATPsyn-b	chr3L:9723098-9724324	185.967	169.558	140.907	151.855	164.787	168.519	148.245	171.318	146.027	163.416	125.881	153.504	173.102	132.64	163.421	139.265	158.525	132.746	179.021	163.933	180.019	154.649
FBgn0019650	toy	chr4:1010350-1028548	15.394	16.7513	15.8002	19.3965	16.9798	19.0389	18.3677	18.433	17.8939	18.2569	14.9353	17.078	17.7962	15.309	16.2538	15.8984	16.0549	11.7075	16.5971	15.3957	18.5291	11.4856
FBgn0019660	roX2	chrX:11473097-11474465	22.5041	34.7877	30.3776	25.2501	32.2241	25.9022	16.7806	27.5891	24.8485	22.9492	10.4941	29.8773	43.1713	19.4186	24.7883	37.9861	21.1094	23.4676	36.1569	24.3642	32.6291	21.2575
FBgn0019661	roX1	chrX:3751262-3756730	8.56025	10.1294	7.18431	10.433	8.87158	8.44277	8.59517	8.49892	9.74245	7.92874	8.07305	6.5742	7.98893	8.44303	7.75205	7.76215	7.41489	7.83442	9.54448	9.92201	7.2308	5.81321
FBgn0019662	qm	chr3L:7341412-7346722	60.3484	57.3237	57.0627	62.4171	108.556	106.008	98.1259	82.9731	79.1693	75.8155	78.3466	85.8324	94.0328	64.1957	62.6096	69.1403	51.8818	53.2512	70.4296	59.2896	64.7908	44.4597
FBgn0019686	lok	chr2L:20061421-20064381	18.8531	19.3658	18.1818	19.2829	20.9333	23.948	19.9539	20.0302	17.208	22.204	20.2858	20.5755	23.7736	16.108	20.3751	19.4386	17.7012	17.4023	26.9261	18.248	18.8628	18.7606
FBgn0019809	gcm2	chr2L:9608561-9612706	0	0	0	0	0	0	0.0785219	0	0	0	0	0	0	0	0	0	0	0	0	0	0	0
FBgn0019828	dj	chr3R:2885036-2886246	0	0	0	0	0	0.226221	0	0	0	0	0.511522	0	0	0	0	0	0	0	0	0.332713	0.314108	0
FBgn0019830	colt	chr2L:2768589-2770069	53.394	62.1708	67.4075	65.5974	122.404	114.063	126.877	105.539	87.6198	90.6613	90.5152	110.468	128.794	68.7257	76.5582	65.5492	76.9188	68.9326	93.2271	73.3761	84.3115	71.0253
FBgn0019886	Letm1	chr2R:20397030-20402843	18.0305	17.0658	11.442	11.1689	18.5793	16.7042	19.1756	11.0895	11.8492	13.3274	11.9636	12.0337	13.7766	10.6625	15.367	11.5217	9.07252	9.67983	13.3698	11.6248	14.001	11.2824
FBgn0019890	Smg5	chr2L:13898827-13904661	56.0416	56.9935	47.3949	56.5414	57.6029	57.7144	49.6676	51.7985	50.9071	55.4573	45.3683	46.1255	55.7356	48.1216	56.1559	50.1268	52.6645	43.5712	63.6837	54.978	55.9813	43.7715
FBgn0019925	Surf4	chr3R:11169374-11171898	110.578	112.932	104.81	117.137	124.438	123.87	120.754	115.155	113.332	124.359	102.749	114.422	132.34	102.552	116.807	115.749	102.815	82.7874	139.957	106.88	122.473	100.447
FBgn0019928	Ser8	chr2R:9321711-9322550	0.709322	0	0	0.357084	0.272181	0.259643	1.11947	0	0	0	0	0.399927	0.289133	0	0.341924	0.393889	0	0.569679	0.527772	0.700248	0.366343	0
FBgn0019929	Ser7	chrX:9759265-9761103	0.170091	0	0	0.168775	0	0	0	0	0	0	0	0	0	0	0	0	0	0	0	0	0	0
FBgn0019932	SamDC	chr2L:10339456-10341503	34.761	35.6977	26.1348	29.447	26.5851	29.8921	26.2617	22.9377	33.1319	29.2365	27.0596	20.6311	32.5052	27.6566	21.1745	26.5353	22.0966	18.0977	26.8582	26.1575	25.9872	16.7558
FBgn0019936	RpS20	chr3R:16647902-16649078	1373.93	1402.06	1129.3	1332.01	1292.22	1333.86	1080.57	1237.08	1107.26	1232.26	1136.8	1146.3	1468.27	1133.33	1336.29	1174.52	1314.71	934.876	1458.17	1481.58	1433.98	1138.89
FBgn0019938	RpI1	chr2R:10483115-10488721	20.0043	20.4572	20.2065	24.0029	18.6718	21.6309	21.4809	20.3076	23.356	23.4119	18.1793	19.0653	21.5239	18.8765	20.3838	21.456	14.9715	18.3776	24.3292	21.0808	19.1883	17.8933
FBgn0019940	Rh6	chr3R:11308879-11310421	0	0	0	0.224458	0	0.160413	0	0	0.212574	0.206728	0	0.488681	0	0	0	0	0	0	0	0	0	0
FBgn0019947	Psn	chr3L:20425567-20428256	107.356	93.6016	84.7252	93.6698	94.9388	92.342	95.9659	95.1413	92.4148	93.9604	85.8885	90.4366	103.567	81.3258	101.572	94.9532	78.0357	78.1017	99.9638	86.2613	102.64	77.3145
FBgn0019948	Phm	chr2R:19872697-19875978	59.769	61.1701	54.0078	67.835	64.9892	63.6636	59.9652	62.1955	61.2543	55.725	58.5793	54.8209	68.7131	57.9503	66.7374	59.8093	54.3528	44.5498	67.6615	62.4021	68.1733	53.8964
FBgn0019949	Cdk9	chr2R:18523567-18525232	7.02715	7.93666	8.30085	10.2972	14.4312	13.3795	8.03698	7.28044	7.44489	7.19539	8.17398	7.81789	9.42577	11.4985	6.55706	8.58577	11.4421	9.07574	11.4896	6.62867	9.86983	5.90709
FBgn0019952	Orct	chr3R:20101981-20104514	129.534	113.943	96.994	97.6416	147.62	138.479	142	114.276	107.064	113.782	111.803	113.397	126.965	81.3305	98.2687	101.219	99.1188	93.3866	116.646	96.0942	106.862	78.4789
FBgn0019957	ND42	chr3R:17853430-17855115	69.2948	58.9103	54.0046	59.9196	67.3275	67.9874	64.7058	67.1783	59.0828	67.6476	55.4992	62.987	71.0545	54.4959	61.6661	51.8732	58.4457	54.0782	69.6684	63.2806	61.4799	56.7159
FBgn0019960	CG6455	chr3R:17845226-17849057	44.7241	41.3038	37.6532	43.6682	44.3319	47.1681	40.1885	42.2986	35.7309	48.5211	31.5361	36.3105	44.3871	36.8449	41.1989	37.161	36.2768	34.0801	44.0494	45.981	44.2275	38.3903
FBgn0019968	Khc-73	chr2R:11403282-11419764	6.9477	7.73471	7.15079	7.66218	8.6011	9.816	10.7138	9.25184	8.39523	10.2182	5.92708	7.55016	9.54616	5.72754	7.74768	7.97955	4.01473	5.9526	7.76119	7.59597	7.70075	6.3743
FBgn0019972	Ice	chr3R:25625379-25627306	26.253	30.9747	16.6469	24.4177	20.88	23.3656	22.919	18.5406	16.6245	15.9185	15.1388	17.7912	20.444	18.0413	20.8457	16.9399	18.2462	17.9013	18.0917	16.718	19.4238	15.7383
FBgn0019982	Gs1l	chr2L:4455136-4456807	29.6653	26.2171	22.9921	24.5078	24.6613	22.9505	20.73	26.9464	23.4339	20.3121	28.5955	21.316	25.3226	21.0073	24.6874	20.046	23.1417	18.9658	30.437	26.0455	25.5524	16.9032
FBgn0019985	mGluR	chr4:957444-970067	0.0627806	0.148975	0.0878037	0	0.0509811	0.144415	0.139342	0.134518	0.321576	0.479891	0.222246	0.326352	0.059476	0.112029	0.275416	0.257569	0.213502	0.228713	0.141015	0.123902	0.122545	0.195132
FBgn0019990	Gcn2	chr3R:27221381-27227735	9.96755	10.9462	9.3014	10.4648	11.024	13.0453	11.0456	9.23456	9.87454	11.7346	9.99692	10.0717	10.8961	8.36243	10.053	9.83081	8.80105	6.76695	9.96383	10.7182	10.7555	8.04348
FBgn0020018	Ppox	chr3R:20485918-20487573	13.6972	9.93424	8.93208	9.55454	11.0884	12.5507	11.335	9.46862	10.2505	12.3202	8.26981	10.9298	12.7635	9.38689	12.701	8.95411	9.93146	10.7691	13.2205	9.6404	13.1281	7.67322
FBgn0020224	Cbl	chr3L:8418053-8425346	34.4332	35.4034	35.0741	34.2891	38.0468	44.4337	42.1398	35.3225	35.2548	37.2941	28.5385	36.722	40.7466	27.6076	37.9678	37.5381	29.8338	26.6801	37.9529	35.5756	36.3293	30.0225
FBgn0020235	ATPsyn-gamma	chr3R:25573425-25574885	173.839	165.33	155.08	170.163	170.954	185.16	145.138	160.565	151.984	157.497	129.595	136.351	183.366	129.692	157.208	133.427	165.616	125.031	181.217	161.581	185.885	164.822
FBgn0020236	ATPCL	chr2R:11881035-11888795	148.643	140.775	104.404	112.772	132.55	132.358	141.525	118.886	106.003	116.862	96.8779	98.0642	116.403	95.1703	114.007	110.583	93.7038	97.3688	111.7	97.6545	108.252	90.541
FBgn0020238	14-3-3epsilon	chr3R:14068252-14076272	712.718	737.878	636.924	722.655	835.411	819.792	740.601	687.751	679.614	726.205	596.044	644.236	815.938	648.042	754.637	671.219	619.448	565.37	810.61	734.304	737.351	612.956
FBgn0020248	stet	chr3L:1475437-1489547	0.606367	0	0	0	0.209752	0	0	0	0	0.209042	0.327865	0	0.1795	0	0.251582	0	0.332455	0.345491	0	0	0	0.210906
FBgn0020249	stck	chr3R:4182699-4185686	32.1068	34.64	25.0259	30.0333	28.9985	32.1893	27.3182	32.2568	31.4948	33.5049	26.7353	29.5071	30.9226	24.3433	30.9589	29.8804	21.4431	23.8256	29.2155	31.5488	27.1419	30.9388
FBgn0020251	sfl	chr3L:6488779-6543204	5.64516	5.35649	5.35963	6.17322	5.91025	5.38875	5.31924	5.87856	6.7846	5.97448	5.79018	5.46971	5.11405	4.71322	6.59587	5.75891	4.09804	5.45787	4.64651	5.93415	5.60327	4.36785
FBgn0020255	Ran	chrX:11038884-11042749	356.664	357.77	284.132	326.069	342.987	348.893	276.538	319.801	300.87	308.176	277.905	292.491	326.021	278.041	323.311	282.381	293.338	241.108	338.908	311.481	326.593	244.871
FBgn0020257	ppa	chr2R:18572459-18576492	11.3204	10.0718	11.109	11.0036	9.99939	10.8739	8.59123	11.542	9.76963	11.7747	9.00261	10.0729	11.3022	9.52956	11.6864	11.3643	8.42274	9.4978	12.5374	11.8702	10.6912	11.2681
FBgn0020258	ppk	chr2L:14378217-14381172	0.268631	0.288928	0	0.151065	0.213674	0	0	0	0.458843	0	0	0.329599	0.119908	0.440972	0.247152	0	0	0	0	0.134435	0	0.20965
FBgn0020261	pcm	chrX:19379791-19386044	9.18728	9.2016	9.47532	11.0591	11.5396	11.8428	10.4473	10.4002	9.60732	11.6636	8.88823	10.211	11.68	9.43586	11.2794	9.24612	9.22896	7.97669	12.7719	12.1561	10.1296	10.5158
FBgn0020269	mspo	chr2R:10558900-10601127	3.06552	1.96132	2.89812	2.74329	2.70347	2.44748	2.318	2.86476	2.80761	2.97695	1.9425	2.75003	2.52551	2.22029	3.05608	2.72731	2.55599	1.44063	3.68715	2.25636	3.73327	2.74232
FBgn0020270	mre11	chr2L:11282089-11284335	26.1339	28.0509	22.943	24.3556	26.4939	27.9428	28.3775	27.7023	23.101	31.0059	18.7245	30.8285	26.0508	18.6436	24.7705	28.1669	27.1483	23.1169	29.4218	24.574	30.542	23.6193
FBgn0020272	mst	chrX:21260003-21262560	8.00927	6.95176	7.90926	7.86954	6.89625	9.92931	7.26463	6.8821	6.6216	7.48662	4.7993	6.71143	8.05783	5.16817	7.88019	5.59366	7.89868	8.22278	7.3443	6.71725	8.71559	7.70346
FBgn0020277	lush	chr3L:19597497-19599190	0.396733	0.852745	0.535339	0	0.943028	0.29018	0.434707	0.420698	1.37131	0	0.634365	0.47893	0.353677	0	0.368967	0	0	1.38253	0	1.1592	0	0
FBgn0020278	loco	chr3R:18445689-18465109	21.2839	19.5395	15.0832	18.057	20.0304	19.6452	17.5531	19.0052	17.9232	19.1431	13.3279	19.2331	19.8524	11.8086	19.3476	15.8502	13.592	14.448	18.7997	19.3198	18.3476	14.4879
FBgn0020279	lig	chr2R:3955481-3966320	74.8071	63.9836	69.9592	74.9691	79.4092	85.4308	85.1478	74.015	69.5864	84.8273	58.0068	66.3069	76.5668	62.1577	95.8602	62.8132	63.596	64.5966	91.3997	76.4454	79.6903	76.0259
FBgn0020280	laf	chr3R:701726-704255	0	0	0	0	0	0	0	0	0	0	0	0	0	0	0	0	0	0	0	0	0	0
FBgn0020294	ko	chr3L:21068680-21124259	0.340612	0.60594	0.371379	0.436906	0.210258	0.177917	0.154249	0.621752	0.0924959	0.505452	0.638173	0.375196	0.256045	0.554536	0.463538	0.203813	0.0716556	0.154896	0.283457	0.388342	0.606804	0.232758
FBgn0020299	stumps	chr3R:10402938-10433801	0	0.0488471	0	0.152766	0.0395722	0.0386346	0.0556737	0.0509829	0	0.0761565	0	0	0	0	0.05055	0	0.0748039	0	0	0	0.054564	0
FBgn0020300	gk	chr3L:18132501-18138518	0	0	0	0	0	0	0	0	0.217706	0	0	0	0	0	0	0	0	0	0	0	0	0
FBgn0020304	drongo	chr2L:833583-851071	15.9207	13.5526	13.0287	15.0231	15.1842	15.7768	15.1193	15.9783	12.42	14.042	11.8221	12.8679	14.4896	12.6536	13.9067	13.5919	11.4909	10.6381	14.9755	13.7879	13.838	12.0563
FBgn0020305	dbe	chr2L:868672-869857	25.7395	21.7743	20.6568	23.8248	23.7045	22.6998	23.5431	19.8128	19.3031	22.0933	19.3103	22.3649	22.6557	13.4207	27.3865	22.0582	23.7107	19.8063	28.643	26.1683	24.1147	24.1877
FBgn0020306	dom	chr2R:17210934-17229352	40.2954	40.8425	48.5528	51.4031	48.0972	52.1903	47.3835	48.4873	52.2651	53.1063	42.1116	45.5681	47.0634	43.1583	51.5074	46.6442	38.4085	43.6441	51.6794	51.6515	46.7257	40.2714
FBgn0020307	dve	chr2R:18131467-18173974	0.219131	0.0639954	0	0.102084	0.131625	0.101635	0.114795	0.0530915	0.241778	0.151344	0.212528	0	0.123007	0.154886	0.0683785	0.0332394	0.0780142	0.0517647	0.0779253	0.068759	0.0696361	0.0848963
FBgn0020309	crol	chr2L:11794326-11809438	42.8716	39.5985	43.3105	48.2713	49.111	53.7288	47.6327	48.7711	43.133	52.2222	36.6596	40.0692	47.7986	38.7841	53.9717	41.6416	38.0283	37.9887	48.7938	48.4679	46.201	44.4118
FBgn0020312	CG4050	chr2R:17011239-17016015	10.4951	9.89131	9.43841	12.0156	12.9127	12.2313	13.4086	10.7161	10.4353	10.7647	10.9284	10.4674	12.9059	7.91959	10.6856	11.3037	9.78763	11.1222	9.98451	11.23	11.1245	10.3678
FBgn0020369	Rpt6	chrX:21187078-21188690	74.7984	84.0746	65.6858	63.3722	77.5289	78.2983	59.2193	73.9364	68.003	69.5618	57.2738	63.1072	85.8491	63.5977	72.3008	63.7225	64.0904	51.4384	70.8341	60.6431	72.7202	56.8594
FBgn0020370	TppII	chr2R:9040389-9046646	37.9479	37.2353	38.2307	38.8916	40.1247	39.8605	39.4441	37.3887	35.6542	42.0435	28.9052	32.5636	40.5686	29.6396	40.8944	31.3355	32.6336	30.6479	42.1372	34.1633	38.361	32.5133
FBgn0020371	Tim17b2	chr2L:15484728-15485545	0	0	0	0	0	0	0	0	0	0	0	0	0	0	0	0	0	0	0	0	0	0
FBgn0020372	TM4SF	chr2R:19765719-19768383	0.834142	0.483879	0.421374	0.65827	0.253571	0.417932	0.678891	0.323788	0.485548	0.62532	0.691555	1.31453	0.521097	0.245904	0.469571	0.72265	0.736511	0	0.237917	0.470313	0.839652	0.251951
FBgn0020376	Sr-CIII	chr2L:4120342-4121627	0	0	0.348239	0	0.202784	0.195769	0	0	0	0.258787	0	0.312128	0	0.427629	0	0	0	0	0	0	0	0
FBgn0020377	Sr-CII	chr2R:8096397-8099660	0	0	0	0	0	0	0	0	0	0	0	0	0	0	0	0	0	0	0	0	0	0
FBgn0020378	Sp1	chrX:9623680-9650402	0	0	0	0	0	0	0	0	0	0	0	0	0	0	0	0	0	0	0	0	0	0
FBgn0020379	Rfx	chr3R:6187481-6203790	2.85937	1.74647	2.0398	1.71941	2.27531	2.12913	1.9181	2.2723	2.00733	2.34224	1.72837	2.02185	2.35199	1.89233	2.52893	1.6671	3.09902	1.96184	2.15725	2.52996	2.55453	1.89049
FBgn0020381	Dredd	chrX:527654-529578	3.49068	3.65095	2.79672	3.12817	3.03466	3.41043	2.89659	4.36963	4.31637	4.01873	3.26553	3.04433	3.36049	1.86726	3.87978	3.22656	1.20448	2.84858	3.14755	2.33552	3.84831	3.22133
FBgn0020385	pug	chr3R:6522255-6529038	1.88955	2.25309	3.51026	2.56458	2.7933	2.97646	3.33871	2.71955	1.79874	2.74107	2.09645	3.26882	2.74567	2.37674	2.74355	2.71621	2.25095	2.25271	2.2753	2.3525	2.73557	2.43777
FBgn0020386	Pdk1	chr3L:129449-145895	16.6212	12.5858	15.511	16.0969	24.0299	25.6212	23.9786	23.4543	24.7046	22.1823	22.5829	25.3171	24.8741	14.4633	21.4351	18.302	19.5456	18.0961	23.4736	19.0313	20.4949	17.144
FBgn0020388	Gcn5	chr3L:12514228-12517114	23.4598	20.4682	16.0774	17.6438	20.1997	21.1474	20.2359	18.5619	18.9856	18.6839	13.65	17.797	19.3789	15.0933	19.6154	15.8304	18.9548	18.4134	20.0658	18.5055	19.8542	18.2948
FBgn0020389	Papss	chr3L:19838392-19854025	39.225	34.1124	36.4146	35.4876	35.1042	33.5141	35.0063	42.1451	34.3698	38.4758	28.0039	32.2466	35.3128	25.627	42.2443	37.6137	35.6857	35.5598	40.8593	39.833	44.9037	38.9072
FBgn0020391	Nrk	chr2R:9047567-9050989	6.38143	5.05459	4.06612	6.49723	6.20412	5.21909	5.11547	6.87083	5.29554	5.32425	4.46477	6.36304	6.06104	3.63461	6.91624	4.55702	3.29068	4.15846	4.61296	4.4112	5.97614	4.48266
FBgn0020392	Nmt	chr3L:8169234-8171529	39.4613	38.9635	34.757	41.019	40.972	37.1913	36.8355	40.6628	39.9317	41.2769	32.5238	33.8931	46.0874	31.7408	40.7387	38.8496	30.8214	31.171	45.1751	40.8687	45.464	39.5098
FBgn0020399	Mst89B	chr3R:12092733-12094155	0.17474	0.17218	0	0	0.132613	0	0	0.336655	0	0	0	0.199021	0	0	0.325089	0.374642	0.257447	0	0	0.165693	0	0
FBgn0020407	asun	chr3R:12089992-12092613	7.06213	5.26193	5.97542	6.64255	6.44309	6.09697	7.1898	5.69089	5.50426	6.04887	5.16688	5.71508	5.76547	5.52842	7.38725	5.19623	6.92277	6.9628	7.5459	6.02241	8.40899	5.84167
FBgn0020412	JIL-1	chr3L:11071851-11086293	13.3748	13.1634	12.3418	15.0325	13.3066	14.0984	14.0869	14.1187	13.1465	15.336	12.6213	13.291	13.4756	11.0878	15.8832	13.734	9.93108	11.9172	15.148	11.9554	12.4211	10.9872
FBgn0020414	Idgf3	chr2L:16450906-16455194	304.852	297.677	266.299	263.007	298.733	304.871	280.049	291.47	275.864	297.096	260.707	279.163	337.657	258.214	285.297	283.372	283.71	223.294	314.167	274.303	318.626	249.764
FBgn0020415	Idgf2	chr2L:16447329-16450508	12.7283	11.8873	8.40064	11.9077	12.5601	13.2991	8.70186	9.99364	12.2462	11.4798	10.1926	8.62875	14.7532	9.04679	12.6607	11.0377	11.9129	7.56478	10.102	9.53418	11.7242	7.72555
FBgn0020416	Idgf1	chr2L:16445277-16446793	97.5358	107.879	80.3961	95.1265	84.3511	89.0608	82.3112	98.2868	80.5577	97.6266	88.7768	73.3945	101.374	84.4271	84.3402	91.1024	85.156	70.4177	99.4996	88.0574	88.5396	72.16
FBgn0020429	GluRIIB	chr2L:5559341-5563502	0.0976653	0	0.130738	0	0	0	0	0	0	0	0	0	0	0	0.183362	0.120061	0	0	0	0	0	0
FBgn0020440	Fak	chr2R:15318163-15324764	12.0295	11.0021	10.7636	13.4643	12.9607	13.5532	12.088	10.9354	13.5961	12.4894	9.56439	11.3289	12.384	11.3416	11.9298	12.0325	11.3432	10.3809	11.82	11.03	11.0794	9.4997
FBgn0020443	Elf	chr2L:12434451-12441279	79.0301	72.2585	82.1961	79.4177	78.1787	87.7241	75.385	70.987	75.8668	85.1201	67.2006	72.9242	84.0399	78.0275	85.6722	73.7899	69.0491	68.7458	89.8727	73.0426	79.165	64.7386
FBgn0020445	E23	chr2L:3334874-3354829	0.137236	0.220201	0.113503	0.0901108	0.0700842	0.10102	0.0475398	0.0875691	0.127589	0.212989	0	0	0.0709532	0	0.0433472	0.046164	0.0659202	0	0.0991375	0.0457579	0.0468968	0
FBgn0020493	Dad	chr3R:12879728-12896130	3.27815	3.02173	2.57438	2.40269	3.0459	2.8926	2.64681	3.68361	4.21966	2.99983	3.21158	2.87236	3.32799	2.53473	2.98226	3.11494	2.02203	2.73458	2.34466	2.72654	2.25483	2.39133
FBgn0020496	CtBP	chr3R:8837370-8851997	151.132	145.409	149.436	154.262	157.998	154.93	141.267	150.659	154	163.957	138.179	137.681	162.855	132.163	158.854	146.044	148.159	129.252	161.994	151.815	158.472	138.367
FBgn0020497	emb	chr2L:8403572-8408853	51.5418	56.5523	52.5206	59.5115	59.499	61.2566	58.2436	52.606	56.3585	55.8589	45.8921	50.3183	58.3007	47.4118	55.4792	50.4075	43.3818	40.9131	63.0303	52.2744	51.8964	44.2445
FBgn0020503	CLIP-190	chr2L:17384699-17409698	9.43411	9.05713	9.95122	8.68099	9.39887	9.2994	8.14365	10.4025	12.3249	11.7444	7.66984	10.3462	12.1325	12.6574	11.5929	10.8096	7.3837	8.09983	9.89327	8.37212	10.2084	9.36384
FBgn0020506	Amyrel	chr2R:12538599-12540204	0.3044	0.292907	0.784934	0.302552	0.58591	0.67453	0.482399	0.75467	0.59808	0.289662	0.633626	0.34782	0.242554	0.226335	1.03649	0.337574	1.12612	0	0.557328	0.43213	1.09474	0.24094
FBgn0020508	Ag5r2	chrX:14676994-14678085	0	0.313628	0	0	0	0	0	0.663789	0	0	0	0	0	0	0	0	0	0	0	0	0	0
FBgn0020509	Acp62F	chr3L:2739749-2740228	0	0	1.19768	0	0	0	0	0	0	0	0	0	0	0	0	0	0	0	0	0	0	1.39134
FBgn0020510	Abi	chr3R:9944983-9948142	41.8916	35.2248	38.8067	39.7188	41.8598	42.8564	34.2795	37.288	33.4936	37.2263	33.1586	32.459	38.3236	31.928	41.4748	36.3756	32.275	29.5841	44.5534	41.0697	41.0692	33.0315
FBgn0020513	ade5	chrX:12651068-12654650	113.093	124.141	96.3847	112.774	112.745	116.568	99.4367	107.838	105.586	108.463	83.6645	100.446	118.49	79.5757	101.469	98.2926	93.0713	82.1294	119.063	106.408	117.084	83.9331
FBgn0020518	snoRNA:Me28S-G764	chr3L:22862644-22862722	0	0	0	0	0	0	0	0	0	0	0	0	0	0	0	0	0	0	0	0	0	0
FBgn0020521	pio	chr2R:20468767-20485385	0.257563	0.396448	0	0.249535	0.129488	0.0626274	0	0.167033	0.315919	0.232936	0.108584	0.0931755	0.264773	0.718858	0.0830083	0.217996	0	0.132071	0.188302	0.252147	0.246287	0.26896
FBgn0020545	kraken	chr2L:852767-854539	16.4839	16.0756	14.6692	12.854	25.7813	19.9358	22.3198	23.3617	15.9461	16.7428	16.0416	17.4138	19.8873	11.7894	16.5101	16.3423	14.4082	14.7198	15.6453	18.2926	19.7791	18.1423
FBgn0020546	iab-4	chr3R:12675725-12682219	0.646997	0.85748	0.282917	0.692063	0.377718	0.837191	0.345659	1.12249	1.05229	0.162383	0.766056	0.934527	0.692477	0	0.940033	0.794893	0.257206	1.03527	0.208426	0.352448	0.446003	0.217716
FBgn0020556	bxd	chr3R:12567846-12598911	0	0	0	0	0	0	0	0	0	0.20685	0	0	0	0	0	0	0	0	0	0	0	0
FBgn0020616	SA	chr2L:6950420-6954586	12.9405	13.0915	11.887	12.9066	12.4152	12.243	13.0304	13.1727	13.1463	13.7564	11.3272	12.892	14.9987	12.1565	15.4727	13.1128	11.0981	10.2104	13.2061	14.2035	11.493	10.9442
FBgn0020617	Rx	chr2R:16804257-16824535	0	0	0	0	0.0379087	0	0	0.0480183	0.0435609	0.090687	0	0.0534309	0.110222	0.131732	0	0.0490724	0	0	0.0358477	0	0	0
FBgn0020618	Rack1	chr2L:7825346-7827315	1094	986.139	869.684	981.379	1013.62	1088.63	918.912	1009.17	855.89	993.179	859.289	919.609	1128.72	813.508	1020.73	827.614	988.684	794.938	1052.46	996.478	1108.76	901.097
FBgn0020620	RN-tre	chr2R:9872319-9878212	40.7733	41.6639	36.2413	38.6657	40.6473	40.2023	37.1135	34.3522	35.1134	39.7476	30.916	34.1408	40.3668	32.7115	42.3456	32.8469	28.9671	32.6813	36.3376	35.0862	39.3656	32.5183
FBgn0020621	Pkn	chr2R:5139814-5172602	18.0954	16.55	13.0377	13.5331	13.4735	14.399	14.3156	14.9295	15.558	17.3722	10.5036	12.4836	14.272	13.0009	14.5884	13.388	11.7209	10.646	16.782	13.3183	13.8549	11.0617
FBgn0020622	Pi3K21B	chr2L:297879-305233	36.3845	38.9599	41.2187	41.4497	40.8616	39.531	39.529	40.0162	43.5229	45.1674	38.709	34.9733	41.7463	32.385	38.2141	39.4016	28.9314	34.4811	41.3579	35.7008	34.9506	36.1564
FBgn0020626	Osbp	chr3R:20760590-20763944	23.2517	20.7777	19.0384	22.2557	24.055	24.7696	20.5431	20.0416	20.3426	21.1621	18.0316	18.5734	21.3	19.0872	24.8733	20.6892	17.5383	17.9825	24.9719	25.9358	21.5784	18.0449
FBgn0020633	Mcm7	chr3L:8884695-8887410	27.4743	28.4383	27.821	25.46	24.5273	29.9711	21.1819	29.0197	28.1237	30.8423	22.4878	29.2223	27.804	26.0578	33.7814	28.547	24.5299	21.8731	32.7087	30.2551	30.6159	22.3716
FBgn0020637	Lcp65Ag2	chr3L:6126089-6126693	0	0	0	1.47207	0	0	0	0	0	0	0	0	0	0	0	0	0	0	0	0.748969	0	0
FBgn0020638	Lcp65Ag1	chr3L:6127796-6128374	0	0	0	0	0	0	0	0	0	0	0	0	0	0	0	0	0	0	0	0	0	0
FBgn0020639	Lcp65Af	chr3L:6129314-6129891	0	0	0	0	0	0	0	0	0	0	0	0	0	0	0	0	0	0	0	0	0	0
FBgn0020640	Lcp65Ae	chr3L:6130682-6131218	0	0	0	0	0	0	0	0	0	0	0	0	0	0	0	0	0	0	0	0	0	0
FBgn0020641	Lcp65Ad	chr3L:6136494-6137201	0	0	0	0	0	0	0	0	0	0	0	0	0	0	0	0	0	0	0	0	0	0
FBgn0020642	Lcp65Ac	chr3L:6137918-6138493	0	0	0	0	0	0	0	0	0	0	0	0	0	0	0	0	0	0	0	0	0	0
FBgn0020643	Lcp65Ab2	chr3L:6139773-6140189	0	0	0	0	0	0	0	0	0	0	0	0	0	0	0	0	0	0	0	0	0	0
FBgn0020644	Lcp65Ab1	chr3L:6142647-6143060	0	0	0	0	0.867434	0	0	0	0	0	0	1.28294	0	0	0	0	0	0	0	0	0	0
FBgn0020645	Lcp65Aa	chr3L:6144403-6144903	0	0	0	0	0	0	0	0	0	0	0	0	0	0	0	0	0	0	0	0	0	0
FBgn0020646	Lcp65APsi	chr3L:6141452-6141715	0	0	0	0	0	0	0	0	0	0	0	0	0	0	0	0	0	0	0	0	0	0
FBgn0020647	KrT95D	chr3R:19823259-19857549	33.2969	32.8776	49.024	48.8348	52.8007	56.1909	53.4318	52.5733	51.3502	53.5816	43.8362	44.9966	55.396	38.7954	52.0548	48.502	43.3566	42.51	52.591	49.986	49.5055	47.0696
FBgn0020653	Trxr-1	chrX:8136560-8142066	108.194	96.6689	92.2506	95.7775	101.97	97.0598	96.5638	103.657	81.1678	95.7039	82.8438	84.817	102.603	88.1499	109.498	84.7543	90.8982	83.0142	117.942	93.0913	101.352	88.7215
FBgn0020655	ArfGAP1	chr3L:12408125-12410680	37.0045	33.3649	32.6441	34.5562	30.6453	34.1571	29.4319	36.5207	26.8969	33.945	25.278	28.1354	36.0303	24.4815	35.2356	32.8142	35.6801	28.1063	37.4094	34.306	36.6132	35.3077
FBgn0020660	eIF-4B	chr2RHet:2901757-2917360	62.8435	61.376	61.5362	64.4646	55.0187	55.2824	47.2717	53.2882	61.3449	54.3496	57.2748	50.6969	60.521	64.3972	57.0174	66.7503	47.2687	46.1989	63.4788	56.8879	47.6384	45.1099
FBgn0020762	Atet	chr2L:4333912-4345776	5.74695	7.83106	9.2494	8.19912	17.4112	18.0696	15.6078	21.45	16.8087	14.8688	14.9186	20.6118	17.9779	7.31396	10.1236	10.6738	10.5548	9.9082	12.28	11.9728	12.0889	10.8262
FBgn0020764	Alas	chr2R:19852294-19854280	20.436	19.7801	21.8778	22.5443	28.3145	26.1603	25.9602	24.098	20.7851	24.2862	22.115	17.2518	25.0889	20.6747	26.1564	22.545	24.2634	20.0718	26.0844	24.8513	24.943	19.6901
FBgn0020765	Acp65Aa	chr3L:6145149-6145845	0	0	0	0	0	0	0	0	0	0	0	0	0	0	0	0	0	0	0	0	0	0
FBgn0020766	Aats-phe	chr2R:9855812-9857407	15.7286	13.7185	16.3345	13.3808	20.3134	21.1585	16.6345	13.5822	12.6627	16.2872	15.2494	16.2541	16.2185	10.984	16.9051	13.7522	12.4469	13.0211	15.1853	15.068	14.4814	13.7345
FBgn0020767	Spred	chr2R:10647150-10656928	20.8492	26.0913	19.6236	24.4479	21.7351	25.4829	24.1444	21.6201	21.0851	22.6361	20.7467	22.2232	24.9414	21.2303	20.7703	22.5303	20.1327	19.194	21.4072	23.9726	23.8885	19.634
FBgn0020880	CG7179	chr2L:7775803-7778029	0	0	0.12396	0.194167	0.150889	0.143412	0	0	0.093536	0.0923637	0.13304	0.109175	0	0	0	0	0.142859	0	0	0	0	0
FBgn0020887	Su(z)12	chr3L:19911341-19916562	18.8231	14.3547	16.7586	16.7389	16.389	17.902	17.303	16.9152	15.7898	17.6315	15.0065	15.082	16.8864	14.1829	20.1279	15.8903	13.4909	13.4963	17.0604	17.6464	17.1643	15.0191
FBgn0020906	Jon25Bi	chr2L:4954278-4955144	0	0	0	0	0	0	0	0	0	0	0	0	0.356629	0	0	0	0	0	0	0	0	0
FBgn0020907	Scp2	chr3R:12400264-12409385	0	0	0	0	0	0	0	0	0	0	0.315693	0	0.185888	0	0	0	0	0	0	0	0	0.35689
FBgn0020908	Scp1	chr2RHet:1707563-1743021	2.01275	0	1.40521	1.20883	1.23768	1.5544	0.565467	2.15562	1.32172	0.546108	0.939539	0	0	0	1.34139	0.71918	0.871905	0	0.776771	1.01119	0.55699	0.773934
[truncated: 15,063 more rows]

## Sheet: README
Description:
Table represents summary of one of the output file from Cufflinks with FPKM values for each gene for each replicate.
vehicle_noOA_4.1 - means sample "vehicle_noOA" after 4 hours incubation, replicate 1
Column name	Example	Description
gene_id	FBgn0000003	FlyBase gene identifier according to annotation 5.57
gene	Lypla1	The gene_name(s) being tested. Gene symbol name according to annotation 5.57
locus	chr1:4797771-4835363	Genomic coordinates for easy browsing to the genes or transcripts being tested. Position of the gene in the genome, annotation 5.57.
