# Supplementary material for: A Class of Diacylglycerol Acyltransferase 1 Inhibitors Identified by a Combination of Phenotypic High-throughput Screening, Genomics, and Genetics
Source: eBioMedicine. 2016 Apr 16;8:49–59. doi: 10.1016/j.ebiom.2016.04.014 (PMC4919474; doi:10.1016/j.ebiom.2016.04.014)
Supplement: Table S2 — RNA-Seq gene expression values (FPKM values) per sample. [file mmc3.xlsx]

## Sheet: Supplementary.TableS2
gene_id	gene	locus	vehicle_noOA	vehicle_OA	active_#1	active_#2	active_#3	inactive_#1	inactive_#2	inactive_#3
FBgn0000003	7SLRNA:CR32864	chr3R:2648219-2648518	2645.01	2268.62	2671.61	2317.24	2638.89	2105.17	1749.83	1499.53
FBgn0000008	a	chr2R:18024472-18062196	0.507581	0.423686	0.513844	0.312055	0.414604	0.574224	0.64824	0.392057
FBgn0000014	abd-A	chr3R:12632935-12655771	2.62619	5.19828	3.81523	4.92844	4.4848	6.24688	4.03416	4.80258
FBgn0000015	Abd-B	chr3R:12752931-12797958	92.8063	107.085	101.485	112.386	109.184	109.679	107.684	109.308
FBgn0000017	Abl	chr3L:16608965-16640982	58.8163	64.7027	72.1068	77.148	70.2864	76.8696	73.1625	78.5081
FBgn0000018	abo	chr2L:10973442-10975293	7.22979	8.26857	9.2342	6.97721	8.33711	7.9222	8.40146	8.54176
FBgn0000022	ac	chrX:162541-364759	0	0	0	0	0	0	0	0
FBgn0000024	Ace	chr3R:9048672-9085239	59.9615	61.196	46.6853	57.9026	50.9911	60.0972	54.9403	58.1919
FBgn0000028	acj6	chrX:15244271-15273097	0.11491	0.0778162	0.0990417	0.20659	0.111428	0.219094	0.159017	0.271754
FBgn0000032	Acph-1	chr3R:25816865-25819133	21.1908	18.134	20.4341	18.9044	18.6617	20.7753	17.6612	19.755
FBgn0000036	nAChRalpha1	chr3R:20219617-20282879	0.00738016	0	0	0	0.00905642	0	0.0459811	0
FBgn0000037	mAChR-A	chr2R:20265353-20277817	0.0151925	0.0927448	0	0.0144365	0.0715634	0.093442	0.0322078	0.0437156
FBgn0000038	nAChRbeta1	chr3L:4429348-4435993	0.0348743	0.0365496	0	0	0.0435138	0.0620294	0	0
FBgn0000039	nAChRalpha2	chr3R:20311149-20316869	0	0	0	0	0	0	0	0
FBgn0000042	Act5C	chrX:5794893-5799432	2103.58	2013.04	2493.58	1912.09	1956.54	1973.12	2034.51	2065.93
FBgn0000043	Act42A	chr2R:1901414-1903194	481.402	451.513	530.424	460.881	461.899	468.062	477.884	479.917
FBgn0000044	Act57B	chr2R:16831525-16833936	260.5	229.249	239.372	222.751	222.605	232.64	245.368	252.875
FBgn0000045	Act79B	chr3L:21978309-21980290	0.661774	0.248486	0.858283	0.88107	0.802763	0.82386	0.377643	0.549909
FBgn0000046	Act87E	chr3R:9251554-9254097	55.6096	49.3614	65.5328	51.0982	48.8807	50.6388	57.8076	56.326
FBgn0000047	Act88F	chr3R:11265690-11267899	0.343576	0.539562	0.424084	0.361279	0.650026	0.707361	0.314201	0.471422
FBgn0000052	ade2	chr2L:6038116-6046050	17.3239	16.7888	17.0078	18.5061	16.0489	18.8101	18.1702	19.7276
FBgn0000053	ade3	chr2L:7013395-7023898	25.8872	23.7207	18.3026	24.4707	19.1128	22.2809	22.3751	21.0117
FBgn0000054	Adf1	chr2R:2549769-2555590	33.1671	38.1873	37.1759	34.3994	35.518	39.0717	37.4651	36.3363
FBgn0000055	Adh	chr2L:14599195-14689340	1.26027	0.794685	1.17472	0.567869	0.617277	1.56369	0.744294	1.02749
FBgn0000056	Adhr	chr2L:14599195-14689340	0.111121	0	0.10862	0.265766	0.096268	0.168649	0.0544802	0
FBgn0000057	adp	chr2R:14039208-14041565	15.9533	16.0766	16.2925	17.2585	17.2464	16.0012	17.7177	16.4224
FBgn0000061	al	chr2L:378111-387439	0	0	0.0339715	0	0	0	0	0.0512794
FBgn0000063	ald	chr3R:13496992-13508237	9.57741	10.004	12.0362	11.7598	12.6963	11.975	11.3481	12.0671
FBgn0000064	Ald	chr3R:22079790-22087313	277.526	302.748	385.8	298.227	303.493	256.955	258.651	281.51
FBgn0000071	Ama	chr3R:2587234-2590983	0.0595255	0.124849	0.161782	0.119394	0.211379	0.167912	0.368038	0.237139
FBgn0000075	amd	chr2L:19110153-19114110	0.050417	0	0.0342719	0	0.0850708	0	0	0.10577
FBgn0000077	amx	chrX:9137849-9141369	9.50808	7.62009	9.9401	7.40674	9.63696	7.75165	11.3727	8.45106
FBgn0000078	Amy-d	chr2R:13012268-13013874	8.82191	10.9607	10.5464	10.9605	9.58372	10.8647	13.8406	15.1302
FBgn0000079	Amy-p	chr2R:13006140-13007808	20.184	25.8835	20.435	20.5937	17.0574	26.2825	26.2217	31.4554
FBgn0000083	AnxB9	chr3R:16890962-16899041	142.496	123.943	144.022	121.697	116.643	117.149	124.277	127.869
FBgn0000084	AnxB10	chrX:20064254-20067547	44.7555	40.7249	42.0014	41.5617	41.4118	39.0503	38.1413	46.0597
FBgn0000092	CG2650	chrX:2579612-2587919	1.19316	2.09392	0.771586	0.827019	1.2269	1.4211	0.871963	1.13138
FBgn0000094	Anp	chr3R:26035669-26036104	1.11304	0	0	0	0	0	0	0
FBgn0000097	aop	chr2L:2155752-2178754	46.785	48.9454	63.7715	54.2267	51.4788	51.3603	48.3201	49.8518
FBgn0000099	ap	chr2R:1593706-1615030	0.128824	0.272014	0.0992607	0.068322	0.112567	0.081808	0.0869965	0.15627
FBgn0000100	RpLP0	chr3L:22068966-22070587	1420.81	1500.34	1343.87	1342.45	1347.11	1324.55	1456.73	1571.28
FBgn0000108	Appl	chrX:424533-473077	0.163717	0.224371	0.288628	0.3105	0.43929	0.248982	0.232039	0.324843
FBgn0000109	Aprt	chr3L:1883794-1885019	9.18969	11.7429	8.43345	9.16324	11.0015	9.0675	8.27391	10.3996
FBgn0000114	aret	chr2L:12175003-12313438	0.632216	0.251945	0.0926536	0.0491878	0.243783	0.190556	0.0174693	0.139651
FBgn0000115	Arl1	chr3L:15976234-15981141	92.2895	79.6974	91.2262	88.7366	92.2997	90.5911	91.2862	94.4282
FBgn0000116	Argk	chr3L:9041880-9059127	0.699238	0.318606	0.685256	0.342803	0.484969	0.283361	0.536167	0.537287
FBgn0000117	arm	chrX:1784288-1794679	169.237	174.847	165.888	166.726	158.259	164.836	156.173	161.6
FBgn0000119	arr	chr2R:9341144-9370734	7.50149	7.64796	7.11459	8.06448	7.68137	6.98757	7.0574	6.89693
FBgn0000120	Arr1	chr2L:18078268-18081307	0.512134	0.0847586	0.195036	0.109612	0.0462454	0.185142	0	0.0713741
FBgn0000121	Arr2	chr3L:8640244-8644111	0.175978	0.696556	0.0392891	0.0619116	0.0731913	0	0	0.27851
FBgn0000137	ase	chrX:162541-364759	0	0	0	0.0708943	0	0	0	0
FBgn0000139	ash2	chr3R:20475846-20480542	24.0261	29.0215	33.2429	29.3915	29.8117	25.8451	25.8165	25.9423
FBgn0000140	asp	chr3R:20579570-20586235	12.3561	17.6777	18.8391	19.4513	17.9495	19.1797	18.3753	18.2754
FBgn0000146	aub	chr2L:10989400-11001476	8.65015	9.59512	9.6263	11.0121	9.29196	9.80113	9.30211	9.26116
FBgn0000147	aur	chr3R:7788845-7793413	14.8925	17.2642	16.4227	14.4916	16.1749	15.4604	17.3798	14.2045
FBgn0000150	awd	chr3R:27570003-27571799	1588.02	1447.85	1434.3	1414.47	1455	1397.5	1500.95	1612.6
FBgn0000152	Axs	chrX:16573329-16577928	2.36878	2.62999	3.43759	2.66866	2.74785	2.28682	3.26503	2.88207
FBgn0000153	b	chr2L:13821247-13823979	0.2504	0.464774	0.351702	0.358039	0.320579	0.116411	0.586609	0.238105
FBgn0000157	Dll	chr2R:20702344-20723190	0.0272121	0.0268688	0.0586565	0.0574417	0	0.142458	0.019215	0
FBgn0000158	bam	chr3R:21067741-21070779	0.280287	0.626378	0.155974	0.460686	0.365893	0.259719	0.163262	0.61852
FBgn0000163	baz	chrX:17054038-17094738	4.99279	5.10373	4.66184	5.80874	5.05034	5.56682	4.71308	4.65613
FBgn0000166	bcd	chr3R:2581563-2585188	0.385487	0.331408	0.0210242	0.0644519	0.0525355	0.109918	0.0241408	0.0648723
FBgn0000173	ben	chrX:13890377-13893838	134.575	117.794	114.88	114.971	116.689	119.194	117.51	118.394
FBgn0000179	bi	chrX:4281708-4505418	0.0395708	0	0	0.0322238	0	0	0.0144433	0
FBgn0000180	bib	chr2L:9983670-9995538	0.155305	0.413469	0.21838	0.158396	0.2199	0.118981	0.0754179	0.214451
FBgn0000181	bic	chr2R:8757753-8759299	1102.03	1213.33	1124.33	1059.29	1104.04	1115.58	1142	1140.76
FBgn0000182	BicC	chr2L:16042046-16048757	0.568996	0.197763	0.0337296	0.0589924	0.0340365	0.123787	0	0.0220127
FBgn0000183	BicD	chr2L:17459604-17474773	13.8119	10.9183	11.5051	13.2171	12.0732	11.7111	11.0405	11.5145
FBgn0000206	boss	chr3R:21787715-21792670	0	0	0	0.0320395	0	0	0	0.106099
FBgn0000210	br	chrX:1417586-1563330	24.4024	28.2036	27.2655	29.7037	27.5798	28.7935	29.8408	32.7547
FBgn0000212	brm	chr3L:15963181-15975969	24.5042	28.1888	31.8001	30.8378	27.5847	31.1085	30.9941	30.6094
FBgn0000216	Brd	chr3L:14965766-14966298	0	0	0.147975	0	0	0	0	0
FBgn0000221	brn	chrX:3998374-3999824	5.06492	5.31562	4.87746	5.39384	4.50656	4.76691	4.22464	5.67961
FBgn0000227	Bsg25A	chr2L:4682676-4687232	0	0	0	0	0	0	0	0
FBgn0000228	Bsg25D	chr2L:5271727-5278548	9.24831	9.71163	10.1282	9.58707	8.93466	9.50747	8.7195	9.26065
FBgn0000229	bsk	chr2L:10247501-10250501	65.9968	56.7284	58.4223	58.3786	54.8467	61.2062	61.392	54.5859
FBgn0000233	btd	chrX:9588218-9591591	0	0	0	0	0	0	0	0
FBgn0000239	bur	chr2L:21174181-21179729	27.7869	29.5188	29.1952	30.2004	28.0992	28.8792	28.8637	26.5558
FBgn0000241	bw	chr2R:19411378-19426022	1.89591	1.40747	1.31289	1.71155	1.59018	1.72485	1.13275	1.63981
FBgn0000244	by	chr3R:5353959-5358733	22.2869	20.1797	11.8216	16.2724	14.7865	16.3311	18.0181	16.7538
FBgn0000246	c(3)G	chr3R:11614242-11618301	10.3369	14.0653	11.7172	13.0374	14.4637	12.6128	11.5883	12.4251
FBgn0000247	ca	chr3R:25628917-25642173	8.03785	7.98349	9.30823	8.60917	8.0929	8.80896	7.46909	8.08623
FBgn0000250	cact	chr2L:16310955-16326207	57.0207	72.4311	69.1117	68.6235	67.4636	69.6819	67.0206	70.3143
FBgn0000251	cad	chr2L:20770730-20783135	0.293487	0.0767405	0.0403994	0	0	0.0651186	0	0
FBgn0000253	Cam	chr2R:8146902-8166314	423.435	391.083	373.084	361.982	383.927	384.428	396.901	376.971
FBgn0000256	capu	chr2L:3872645-3902860	10.8742	11.7801	13.56	13.0967	12.202	11.3262	12.3163	12.0433
FBgn0000257	car	chrX:19460051-19463434	7.20303	6.73697	7.35249	6.05337	6.47512	7.47892	7.87126	6.87986
FBgn0000259	CkIIbeta	chrX:11686565-11695620	116.296	117.152	117.859	114.257	117.816	123.946	124.97	118.582
FBgn0000261	Cat	chr3L:18815703-18821288	194.584	220.626	320.347	247.043	271.916	208.431	232.21	227.56
FBgn0000273	Pka-C1	chr2L:9682314-9699297	31.7144	33.3708	34.1077	34.1726	34.778	33.2897	32.8356	31.8545
FBgn0000274	Pka-C2	chr3R:26521258-26522860	0	0	0	0.0629491	0.0528119	0.0639416	0	0
FBgn0000276	CecA1	chr3R:26036595-26036995	0	0	1.33666	2.32627	1.48607	0	0.420498	0
FBgn0000277	CecA2	chr3R:26037877-26038290	0.532969	0	0	0	0	0	0	0
FBgn0000278	CecB	chr3R:26039036-26039519	0.362419	0	0	0	0	0	0	0
FBgn0000279	CecC	chr3R:26042205-26042660	0	0	0	0	0	0	0	0
FBgn0000280	Cec-Psi1	chr3R:26037248-26037475	0	0	0	0	0	0	0	0
FBgn0000281	Cec2	chr3R:26038624-26038864	0	0	0	0	0	0	0	0
FBgn0000283	Cp190	chr3R:11094383-11100963	48.9966	56.6023	56.2519	55.4987	54.4197	55.1564	57.3174	55.7821
FBgn0000286	Cf2	chr2L:4876890-4883107	12.2125	11.8067	14.6775	14.0073	14.165	13.1122	14.5016	13.6049
FBgn0000287	salr	chr2L:11358872-11373636	0	0	0.0220254	0	0	0	0.0111327	0.0378203
FBgn0000289	cg	chr2R:10061197-10070343	63.3061	68.6961	67.3418	67.6586	66.9192	68.1744	65.8355	71.081
FBgn0000299	Cg25C	chr2L:5029608-5037279	93.7139	114.175	103.198	116.228	103.018	111.434	116.818	117.732
FBgn0000303	Cha	chr3R:14531222-14558066	0	0	0.0513346	0.0768592	0	0.055694	0	0.0225203
FBgn0000307	chif	chr2L:16342429-16352628	10.1344	9.80091	9.57631	10.116	9.98485	9.59976	10.2517	9.33784
FBgn0000308	chic	chr2L:5972114-5981018	1637.74	1553.83	1603.81	1437.14	1561.35	1545.15	1594.7	1574.11
FBgn0000313	chp	chr3R:27029901-27036452	3.41685	4.03217	3.66735	4.27323	3.98426	4.38478	3.61576	4.48256
FBgn0000316	cin	chrX:149706-161286	18.9612	13.9524	18.4152	16.5671	16.0252	17.4695	17.4161	16.5288
FBgn0000317	ck	chr2L:15044962-15057862	4.06617	4.49635	5.36804	4.49563	4.47467	5.00494	4.08555	4.05992
FBgn0000318	cl	chr2L:5520134-5523898	101.641	102.319	93.6591	91.5415	97.2922	100.444	101.833	100.98
FBgn0000319	Chc	chrX:15722018-15729523	82.2727	86.881	97.6842	100.911	89.1798	90.3892	87.8671	86.7536
FBgn0000320	eya	chr2L:6527446-6546976	0.513623	0.617615	0.519859	0.597554	0.686455	0.606096	0.496715	0.57615
FBgn0000326	clt	chr2R:17504565-17506584	12.5017	13.7222	35.1767	21.8219	30.7455	15.2711	17.9707	14.8003
FBgn0000330	cm	chrX:6885644-6905178	14.0854	17.4234	16.6851	15.2126	15.5378	18.427	14.1963	17.4642
FBgn0000337	cn	chr2R:3670301-3673090	0	0.0520321	0	0.104799	0.29388	0	0.0350568	0
FBgn0000339	cni	chr2L:16309291-16310726	69.1167	65.7358	63.5159	56.373	61.1599	67.2551	57.764	61.796
FBgn0000346	comt	chrX:13153053-13156521	1.69785	2.37778	2.93604	2.89803	2.54404	2.96903	2.64669	2.30677
FBgn0000351	cort	chr2L:6663663-6676635	1.95451	1.50155	1.2158	1.79096	1.66801	1.68248	2.17649	2.95674
FBgn0000352	cos	chr2R:3269680-3274620	13.5765	16.4361	15.176	14.9092	14.2177	14.4014	14.9863	14.4264
FBgn0000355	Cp15	chr3L:8721580-8722166	1.28032	1.55028	0.176987	0.270261	0.3195	0	0	0
FBgn0000356	Cp16	chr3L:8725043-8725699	0.751048	0.262376	0.276268	0.237909	0.192056	0	0	0
FBgn0000357	Cp18	chr3L:8719890-8720713	1.96616	2.66421	1.64372	1.79264	1.20182	2.04456	3.79285	0.901956
FBgn0000358	Cp19	chr3L:8722964-8723704	0.532179	0	0	0.187228	0	0.148961	0	0
FBgn0000359	Cp36	chrX:8359722-8377918	0.951649	0.0906695	0.0954703	0	0	0.307756	0	0.163922
FBgn0000360	Cp38	chrX:8359722-8377918	2.38392	0.553575	0.0958863	0	0.0578868	0	0.122711	0.255296
FBgn0000370	crc	chr2L:21310865-21319527	434.958	390.514	387.533	383.624	383.187	391.021	385.865	376.661
FBgn0000376	crm	chrX:2626501-2632806	4.253	4.7044	5.05736	5.16322	4.54185	5.14474	5.52486	5.2104
FBgn0000377	crn	chrX:2141626-2144016	13.0617	14.0814	13.3011	12.4907	13.6286	12.7318	12.655	15.1606
FBgn0000382	csw	chrX:1988266-2009734	9.19256	9.05498	10.7068	9.77966	9.43849	9.17609	11.563	11.0705
FBgn0000384	cta	chr2L:22874547-22885683	19.714	19.0989	17.4848	18.9467	18.0762	20.0155	17.9941	16.9232
FBgn0000394	cv	chrX:5583884-5589238	20.2057	20.0969	18.1067	16.7242	17.0181	19.3699	17.1822	18.0426
FBgn0000395	cv-2	chr2R:17242519-17266969	2.12903	2.35279	2.04831	1.65654	1.58466	1.23588	1.14008	1.23891
FBgn0000404	CycA	chr3L:11819818-11826678	59.4642	53.5962	56.918	55.5302	55.4915	60.4335	58.7619	56.4093
FBgn0000405	CycB	chr2R:18691025-18694453	56.7298	70.1256	84.96	79.2386	83.5732	73.2909	79.8423	80.3408
FBgn0000406	Cyt-b5-r	chr2L:16788773-16790721	3.29295	3.14837	4.00074	3.55373	4.23889	4.14986	3.26425	3.44233
FBgn0000409	Cyt-c-p	chr2L:16719931-16722644	624.347	601.894	810.296	639.904	673.633	551.203	643.134	674.28
FBgn0000411	D	chr3L:14168709-14171720	0.0464291	0	0	0	0	0	0	0
FBgn0000412	D1	chr3R:5063804-5066376	126.034	118.843	118.673	116.877	116.102	128.95	121.522	122.094
FBgn0000413	da	chr2L:10388104-10393228	28.1026	30.1439	28.5558	29.9039	27.8008	27.4518	28.5855	32.0945
FBgn0000414	Dab	chr3L:16705225-16717675	4.51375	5.65849	4.7117	5.42419	5.1586	4.79875	4.60707	5.24474
FBgn0000416	Sap-r	chr3R:26707513-26714784	212.753	200.99	258.191	229.571	226.601	214.173	214.08	217.02
FBgn0000422	Ddc	chr2L:19114400-19120306	0.0456302	0.13123	0.149089	0.323563	0.221782	0.0281378	0.18062	0.317009
FBgn0000426	SmF	chr2R:8070143-8073011	213.712	175.353	165.052	166.494	200.291	183.941	197.87	196.391
FBgn0000427	2014-12-01	chrX:7761193-7767673	0.207624	0.139555	0.0226312	0.0350077	0	0.0837153	0.0325692	0.0823483
FBgn0000439	Dfd	chr3R:2617557-2628150	0	0	0	0	0	0	0	0
FBgn0000442	Pkg21D	chr2L:784335-790798	28.7294	31.3958	25.2605	34.0964	31.6921	29.7519	26.971	31.3593
FBgn0000447	Dhod	chr3R:4476805-4480488	35.0084	29.2055	32.8645	34.0187	28.5561	30.2425	31.3897	35.9138
FBgn0000448	Hr46	chr2R:6091499-6124853	0.200228	0.181486	0.0898551	0.158142	0.215257	0.206105	0.0279392	0.150632
FBgn0000449	dib	chr3L:4062291-4071717	0	0	0	0	0	0	0	0
FBgn0000451	ect	chr3L:10183375-10194937	0	0	0.0754042	0.0659848	0.101054	0.128763	0	0.073886
FBgn0000454	Dip-B	chr3R:9608009-9611398	202.279	193.625	160.948	179.887	164.405	182.167	190.433	191.698
FBgn0000455	Dip-C	chr3R:8237530-8239481	18.5545	20.1553	21.5433	21.0648	20.3184	20.9605	22.2243	21.8737
FBgn0000459	disco	chrX:16104630-16110783	0	0	0	0	0.0342687	0	0.0324927	0
FBgn0000463	Dl	chr3R:15128452-15151939	0.0154892	0.0324666	0.0198161	0.0695454	0.0435931	0	0.0166119	0.0195848
FBgn0000464	Lar	chr2L:19586622-19732069	4.58979	6.31489	6.21855	6.49244	6.11651	6.21919	5.93894	6.14728
FBgn0000473	Cyp6a2	chr2R:2647219-2686446	1.90545	2.66537	2.86084	2.45223	2.11079	2.53827	3.53751	3.43036
FBgn0000477	DNaseII	chr3R:13845096-13846883	191.585	183.856	142.584	167.215	172.086	189.704	178.247	175.179
FBgn0000479	dnc	chrX:3070472-3242433	7.54328	7.80699	5.4749	7.51218	7.31328	7.72985	7.24738	7.99795
FBgn0000482	dor	chrX:1417586-1563330	9.07984	10.1393	16.1919	13.6384	15.007	11.3729	11.8422	11.803
FBgn0000489	Pka-C3	chr3L:15918904-15947897	0.131997	0.0307922	0.025393	0.0710127	0	0	0.030895	0
FBgn0000490	dpp	chr2L:2428371-2459823	0	0.05573	0.0847818	0.0473795	0.027877	0.07153	0.018649	0
FBgn0000492	Dr	chr3R:25382107-25390966	0	0	0	0.0353629	0.0418057	0	0	0
FBgn0000497	ds	chr2L:640012-715307	0	0.0260595	0	0.00649813	0	0	0	0
FBgn0000499	dsh	chrX:11249913-11252757	21.0052	17.352	18.6267	20.8454	18.3247	19.7008	18.7926	21.1524
FBgn0000500	Dsk	chr3R:12684-21932	0.221381	0	0	0	0.271663	0	0	0
FBgn0000504	dsx	chr3R:3746152-3793130	7.35857	8.77317	9.25339	9.56755	9.9724	9.25639	8.59747	9.55711
FBgn0000520	dwg	chrX:2621730-2624075	7.24856	9.57034	7.78603	7.8744	7.0609	7.45345	7.05868	7.91165
FBgn0000524	dx	chrX:6428031-6432608	14.4686	16.3665	15.8106	15.5999	14.1641	14.7465	15.2168	15.8006
FBgn0000527	e	chr3R:17055560-17062899	0.0267669	0.239165	0.126856	0.188754	0.0958323	0.20233	0.124355	0.184286
FBgn0000529	bsh	chr2L:19765775-19769067	0	0	0.0419206	0.0396892	0	0	0	0
FBgn0000533	ea	chr3R:11154450-11156130	0.387803	0.778284	0.348494	0.348344	0.368736	0.522806	0.136152	0.362494
FBgn0000535	eag	chrX:14849509-14904022	0.0545105	0.00913361	0.0180745	0.0431874	0	0	0.0557161	0.0438009
FBgn0000536	eas	chrX:16172360-16179651	28.6618	21.0666	22.1993	22.9695	23.6784	20.5894	21.2566	21.9626
FBgn0000541	E(bx)	chr3L:233925-246912	29.1285	31.8981	38.0379	38.3347	36.3656	35.5041	31.7402	31.0278
FBgn0000542	ec	chrX:3705730-3756730	0.0923489	0.0346257	0.0423576	0.0787816	0.0210689	0.0533512	0.0917656	0.0303178
FBgn0000543	ecd	chr3L:2262918-2265857	11.548	11.2548	12.6686	11.1549	11.8815	11.9839	11.2201	12.279
FBgn0000546	EcR	chr2R:1975377-2056592	30.1825	32.1137	31.2852	36.7483	32.4517	32.9651	30.1581	32.4557
FBgn0000547	ed	chr2L:4031376-4115749	0.744761	1.02255	1.13783	1.20665	0.806866	0.938954	0.998577	1.41505
FBgn0000551	Edg78E	chr3L:21289862-21290903	1.66725	2.12859	1.08091	2.03911	0.937144	0.562966	1.56061	0.641346
FBgn0000552	Edg84A	chr3R:2510172-2510855	0	0	0	0	0	0	0	0
FBgn0000556	Ef1alpha48D	chr2R:7778639-7783267	4741.34	5204.8	4903.21	4906.33	4776.5	4761.13	5134.79	5308.98
FBgn0000557	Ef1alpha100E	chr3R:27564189-27569028	0.596233	0.204749	0.245575	0.298896	0.249062	0.147974	0.15761	0.242621
FBgn0000559	EF2	chr2L:21677912-21682164	1250.84	1315.4	1331.2	1329.94	1285.93	1267.82	1323.15	1296.21
FBgn0000560	eg	chr3L:21801802-21810700	0	0.130267	0.0305453	0	0	0.107686	0.0444926	0.0657494
FBgn0000562	egl	chr2R:19622426-19634352	10.8687	12.5928	12.5354	13.0093	12.2474	11.4083	11.4191	12.5728
FBgn0000564	Eh	chr3R:13272363-13274580	0	0	0	0	0	0	0	0
FBgn0000565	Eip71CD	chr3L:15504151-15506302	374.675	412.126	234.909	339.972	316.96	437.931	429.135	444.353
FBgn0000566	Eip55E	chr2R:14515422-14516900	442.872	357.184	328.37	342.026	333.021	348.42	358.658	369.186
FBgn0000567	Eip74EF	chr3L:17551771-17612425	22.6126	25.4714	26.3746	26.6831	23.6445	24.8879	22.7469	26.3866
FBgn0000568	Eip75B	chr3L:17944052-18057796	36.6541	41.0469	36.0766	42.6679	37.7468	38.7198	40.1604	45.1192
FBgn0000575	emc	chr3L:737679-755489	111.271	129.318	139.124	122.017	125.59	124.907	130.556	131.002
FBgn0000576	ems	chr3R:9727574-9730342	0	0	0	0	0	0	0	0.0655543
FBgn0000577	en	chr2R:7411510-7415715	0	0	0	0	0	0	0	0
FBgn0000578	ena	chr2R:15029136-15051210	36.7815	46.4386	48.8245	44.8205	43.9685	46.4288	44.5345	48.1665
FBgn0000579	Eno	chr2L:1724767-1729762	192.815	172.635	169.769	162.568	157.346	154.35	166.948	178.218
FBgn0000581	E(Pc)	chr2R:7339547-7352775	23.6574	27.3959	24.5018	27.4044	24.9126	25.2881	24.9592	26.149
FBgn0000588	esc	chr2L:11814155-11928572	8.45219	10.8241	8.77681	9.28293	8.9572	10.6826	8.69075	9.2204
FBgn0000591	E(spl)m8-HLH	chr3R:21865961-21866730	0	0	0	0	0	0	0	0
FBgn0000592	Est-6	chr3L:12181917-12183805	0.096429	0.0834258	0	0.0458186	0	0	0.103621	0.112267
FBgn0000594	Est-P	chr3L:12183832-12186788	1.64929	1.36261	1.09893	1.37983	1.50394	1.28608	1.37248	1.23954
FBgn0000606	eve	chr2R:5864500-5868300	0.13844	0.0687149	0.0350277	0.169178	0.213914	0.116618	0.132299	0.261042
FBgn0000611	exd	chrX:15886500-15890542	47.0721	46.7234	47.9986	46.5431	43.3812	45.8453	44.3214	44.8397
FBgn0000615	exu	chr2R:16554931-16561000	5.1817	3.70103	4.27771	4.46845	4.27003	4.06694	5.68155	4.63576
FBgn0000617	e(y)1	chrX:17736193-17738737	33.4676	37.4014	33.0054	36.075	33.4237	37.2878	34.7194	44.4273
FBgn0000618	e(y)2	chrX:11467763-11470653	24.9377	23.9367	19.585	21.9414	30.2733	19.5112	23.909	20.9342
FBgn0000625	eyg	chr3L:12455636-12461121	0	0	0	0	0	0	0	0
FBgn0000629	E(z)	chr3L:10624178-10631230	9.76276	11.2394	11.9963	11.7739	11.0088	11.947	12.2145	10.0864
FBgn0000633	fas	chr2R:9510548-9636872	0.139619	0.249078	0.177887	0.164802	0.232272	0.230405	0.230777	0.179488
FBgn0000635	Fas2	chrX:4026919-4100126	14.1514	15.2147	12.4132	15.9268	14.9004	15.9421	13.5968	14.1705
FBgn0000636	Fas3	chr2L:18320101-18393441	2.02011	2.74109	1.74423	1.98906	2.00306	1.65177	2.23766	2.07575
FBgn0000639	Fbp1	chr3L:14087688-14091153	0.0249887	0	0.027122	0	0	0	0	0
FBgn0000640	Fbp2	chr2L:9426783-9431052	0	0	0	0	0	0	0	0
FBgn0000644	Fcp3C	chrX:3067408-3068507	0.31644	1.7565	0.114826	0.401067	0.730711	0.645868	0.563773	0.721543
FBgn0000658	fj	chr2R:14120265-14123816	0.0238862	0	0	0	0.0360435	0	0	0
FBgn0000659	fkh	chr3R:24406697-24410986	0.0205438	0	0.0266015	0	0	0	0	0
FBgn0000662	fl(2)d	chr2R:9707128-9712058	55.2494	56.5283	50.0384	52.3682	51.7217	51.7867	54.7801	54.5749
FBgn0000667	Actn	chrX:1904892-1955948	2.33957	2.4309	2.32723	2.32742	2.65122	2.9342	2.27281	2.61683
FBgn0000709	fliI	chrX:21210767-21216115	10.8622	9.72726	9.43832	10.0584	10.0267	9.46056	9.477	10.0384
FBgn0000711	flw	chrX:10279992-10303850	27.9681	26.6379	26.2841	28.2174	25.7684	27.3884	23.8151	25.7177
FBgn0000715	FMRFa	chr2R:5793798-5797962	0	0	0.0381757	0	0	0.0570505	0	0
FBgn0000719	fog	chrX:22226152-22287377	13.0954	16.0565	18.1806	16.3993	16.3176	16.8049	16.0145	16.6872
FBgn0000721	for	chr2L:3622073-3656953	58.3128	58.1818	45.9854	56.23	50.7623	53.1819	53.7356	58.63
FBgn0000723	FER	chr3R:5191119-5220268	32.676	32.4047	25.4022	27.3698	24.2826	27.2902	25.8957	26.8626
FBgn0000808	gd	chrX:11879566-11881797	2.48079	2.3797	3.42847	3.24512	3.41632	2.95852	2.72892	3.52248
FBgn0000810	fs(1)K10	chrX:2136170-2140074	10.3343	10.6385	9.68505	12.4185	9.75543	10.5816	11.0074	11.1873
FBgn0000826	png	chrX:1250520-1251634	3.94202	3.07685	4.79365	5.13008	4.17418	5.23051	5.72383	5.37521
FBgn0000927	fs(1)Ya	chrX:2618318-2620610	1.20803	1.22211	0.737111	1.115	0.904696	0.907313	0.980337	0.800547
FBgn0000928	fs(1)Yb	chrX:2614500-2618191	7.01844	7.94017	8.01763	8.9717	7.96443	7.60058	7.26792	7.59594
FBgn0000964	tj	chr2L:19464266-19467758	0	0	0.0148377	0	0	0	0	0
FBgn0000996	dup	chr2R:11264123-11275356	21.622	25.4497	25.3583	27.1434	26.3024	27.3529	28.9052	27.8669
FBgn0001075	ft	chr2L:4198403-4221796	0.307752	0.282453	0.422807	0.391932	0.375367	0.316682	0.331678	0.348899
FBgn0001077	ftz	chr3R:2690045-2691966	0	0	0.021993	0	0	0	0	0
FBgn0001078	ftz-f1	chr3L:18743706-18794409	20.848	20.7379	19.7706	22.2035	19.9031	22.386	20.8378	19.9086
FBgn0001079	fu	chrX:18551787-18556186	5.58901	7.19153	6.2943	5.89914	5.87381	5.42245	5.28322	6.18866
FBgn0001083	fw	chrX:11886947-11897947	0	0.0298043	0.0153735	0.0200054	0.0476795	0.0585867	0.029731	0.0398901
FBgn0001084	fy	chr2L:8400420-8403280	2.68673	1.01825	1.88771	2.00149	1.88478	2.39368	1.56937	1.87727
FBgn0001085	fz	chr3L:14267442-14361739	20.2142	20.9983	21.3521	22.8795	21.3598	22.4191	20.1617	19.6672
FBgn0001086	fzy	chr2L:16310955-16326207	50.5632	51.9755	48.7448	51.1184	49.397	54.8107	57.6074	53.3283
FBgn0001087	g	chrX:13621236-13630311	13.3774	12.3371	13.0064	14.1323	13.2331	12.4033	12.4615	12.6748
FBgn0001089	Gal	chr2L:6000227-6006827	2.17868	2.1635	4.37846	3.76945	4.36044	2.48611	3.04596	3.30476
FBgn0001090	bnb	chrX:18682496-18700396	0.948877	1.08714	1.37495	1.0286	1.03463	0.972432	1.44888	1.14041
FBgn0001091	Gapdh1	chr2R:3679405-3680885	201.459	220.666	254.207	234.434	242.677	199.367	215.878	234.479
FBgn0001092	Gapdh2	chrX:15762177-15763694	220.563	185.417	171.296	174.839	173.727	171.853	176.557	182.443
FBgn0001098	Gdh	chr3R:19759633-19768823	56.9322	63.2731	73.1523	62.0903	61.5319	62.7816	64.4362	65.2749
FBgn0001099	gdl	chr3L:15502160-15504147	1.94165	0.8183	1.29796	0.821931	1.8058	1.19185	1.04377	0.96828
FBgn0001104	Galphai	chr3L:6965849-6973144	53.1325	49.3741	49.8664	45.9107	48.0725	47.8913	50.7066	45.2563
FBgn0001105	Gbeta13F	chrX:15754147-15760208	155.082	148.471	134.531	135.426	135.105	139.678	144.645	133.004
FBgn0001108	Gl	chr3L:13922486-13927756	16.6376	19.4172	17.2751	16.0309	16.1738	16.8665	17.4608	17.6601
FBgn0001112	Gld	chr3R:3077784-3091425	0	0.0611725	0.0428883	0.0862705	0.109554	0.0367063	0	0.170279
FBgn0001114	Glt	chr2L:8672697-8679812	695.701	776.532	799.728	779.096	750.995	736.136	788.2	852.84
FBgn0001120	gnu	chr3L:14795479-14796460	0.774675	0.376368	0.452431	0.718415	0.557826	0.203843	0.454472	0.720445
FBgn0001122	Galphao	chr2R:6325489-6353206	38.633	34.2289	32.2863	33.8603	32.2178	34.9695	31.4103	30.3504
FBgn0001123	Galphas	chr2R:19830060-19834459	57.1775	53.949	48.9444	47.9968	46.5438	55.3684	50.541	50.2395
FBgn0001124	Got1	chr2R:12025856-12029433	71.5274	61.7731	64.4004	61.6573	60.0925	58.174	64.6697	63.4394
FBgn0001125	Got2	chr2L:1982216-1987758	161.672	146.541	123.398	136.973	138.535	124.565	126.319	141.688
FBgn0001128	Gpdh	chr2L:5943642-5948968	56.0471	54.5133	49.3813	57.7278	57.0116	49.8132	50.4482	52.9897
FBgn0001133	grau	chr2R:16897268-16899426	9.57232	8.93215	9.54516	9.31837	9.06291	9.99153	9.3118	11.2011
FBgn0001134	Grd	chr3L:17816432-17832867	1.17908	1.27239	1.28466	0.896698	1.10028	1.3965	0.781594	1.20648
FBgn0001137	grk	chr2L:8415689-8433598	41.506	36.0783	25.2127	35.5414	32.1506	33.5723	38.2089	39.8992
FBgn0001138	grn	chr3R:3973089-4007166	0.0730273	0	0	0	0	0	0.0341976	0
FBgn0001139	gro	chr3R:21867457-21877979	64.1537	65.1662	59.8413	65.9693	59.1626	62.0494	62.9738	69.8977
FBgn0001142	Gs1	chr2L:114725-157666	57.8349	59.8328	85.9186	73.6372	82.8105	52.1205	58.6268	50.3422
FBgn0001145	Gs2	chrX:11316864-11324230	0.712119	0.173768	0.508416	0.294768	0.651819	0.334178	0.48859	0.682536
FBgn0001147	gsb-n	chr2R:20927905-20939854	0	0	0	0	0	0	0	0
FBgn0001148	gsb	chr2R:20949486-20952166	0	0	0	0.045544	0	0	0	0
FBgn0001149	GstD1	chr3R:8193538-8194990	1222.37	1158.75	1156.5	1023.62	1004.37	1095.37	1195.22	1183.88
FBgn0001150	gt	chrX:2321145-2323000	3.79869	3.73958	2.33554	3.10514	3.16134	3.60388	2.60378	4.30617
FBgn0001168	h	chr3L:8668858-8672353	42.2202	42.8413	50.7798	43.8921	40.8436	40.7732	51.3413	49.6901
FBgn0001169	H	chr3R:16447659-16454637	21.7458	25.1314	26.4391	26.6466	25.2037	24.6311	24.6024	23.7994
FBgn0001170	H2.0	chr2L:6013058-6019402	0	0	0	0	0	0	0	0
FBgn0001174	halo	chr2L:1517532-1518148	0	0	0	0.203303	0	0	0	0
FBgn0001179	hay	chr3L:10624178-10631230	14.5016	14.2288	13.3958	12.1685	11.6883	12.1842	11.9091	12.3355
FBgn0001180	hb	chr3R:4516701-4523544	0.0528253	0.0788878	0.0148667	0.0278742	0	0.0191453	0	0
FBgn0001185	her	chr2L:16677184-16679691	8.27459	7.64209	8.65872	8.92193	7.73389	10.3142	7.75058	8.20862
FBgn0001186	Hex-A	chrX:9479707-9483846	64.7089	69.3021	88.353	66.6915	73.344	67.0265	68.4712	66.7723
FBgn0001187	Hex-C	chr2R:11105883-11129094	0.184405	0.46372	0.446184	0.44079	0.598152	0.135882	0.0863255	0.367776
FBgn0001189	hfw	chrX:1563602-1586801	10.9038	10.329	13.9579	11.0196	12.6774	10.9015	12.3328	11.9372
FBgn0001197	His2Av	chr3R:22692650-22694942	256.899	243.614	236.255	250.863	255.267	256.862	266.083	267.634
FBgn0001202	hk	chr2L:19030843-19033498	19.2345	15.777	15.8953	16.2386	16.6505	16.3174	16.4898	17.2168
FBgn0001206	Hmr	chrX:10484952-10489888	13.4754	17.1447	14.568	16.1291	14.8586	16.7374	16.049	17.4859
FBgn0001208	Hn	chr3L:7753552-7756266	0.0595384	0.0623992	0.0336556	0	0.0456724	0.155125	0	0
FBgn0001215	Hrb98DE	chr3R:24425555-24431499	266.457	298.604	224.803	269.428	258.434	285.476	259.85	279.901
FBgn0001216	Hsc70-1	chr3L:13967160-13970861	0	0.0916162	0.110782	0.235213	0.103726	0.0751173	0.137441	0.0369648
FBgn0001217	Hsc70-2	chr3R:8870480-8873110	0.216997	0.178101	0	0.153616	0.0306464	0.0406207	0	0.117372
FBgn0001218	Hsc70-3	chrX:11695728-11701150	381.13	307.693	495.302	304.344	307.395	311.178	359.471	329.749
FBgn0001220	Hsc70-5	chr2R:10140102-10143697	166.428	207.835	247.371	221.654	216.086	189.38	207.72	203.995
FBgn0001222	Hsf	chr2R:14017807-14022139	25.9871	25.0733	26.0411	27.2022	23.5613	23.5533	24.4215	23.8396
FBgn0001223	Hsp22	chr3L:9365821-9368064	21.9923	22.8897	43.2133	20.9789	23.9188	19.6428	22.2948	23.0998
FBgn0001224	Hsp23	chr3L:9374981-9375865	334.76	300.53	266.13	280.547	293.108	272.371	309.018	316.668
FBgn0001225	Hsp26	chr3L:9369517-9370527	105.024	84.8334	77.4802	77.2127	70.3907	72.5174	89.4649	83.1855
FBgn0001226	Hsp27	chr3L:9377162-9379563	80.4594	71.3468	55.0711	61.5363	60.8904	70.774	65.2486	68.7307
FBgn0001227	Hsp67Ba	chr3L:9370901-9374219	0.206013	0.109894	0.264277	0.272593	0.0642623	0.360473	0.280584	0.236475
FBgn0001228	Hsp67Bb	chr3L:9365821-9368064	30.265	20.3777	24.3203	27.415	26.8384	26.7566	29.4621	27.2607
FBgn0001229	Hsp67Bc	chr3L:9364610-9365597	0.504231	0.560906	1.16643	0.604663	0.929351	0.632394	1.76681	1.57707
FBgn0001230	Hsp68	chr3R:19880112-19883032	3.75604	4.09169	5.02905	3.69779	3.16407	3.43186	4.16422	3.6969
FBgn0001233	Hsp83	chr3L:3192968-3197631	606.832	657.123	676.388	629.121	617.08	611.252	653.743	645.474
FBgn0001234	Hsromega	chr3R:17121848-17143558	65.486	48.7109	49.3279	55.7571	55.9322	55.4234	55.1626	48.1989
FBgn0001235	hth	chr3R:6333282-6471495	0.0218169	0.027633	0.0222768	0.0191295	0	0	0.0754023	0.0363522
FBgn0001247	Ide	chr3L:20363412-20368996	45.1202	42.5706	45.5999	40.8186	39.4627	39.6132	40.7675	38.7925
FBgn0001248	Idh	chr3L:8349503-8354006	183.948	163.678	216.68	172.437	186.849	167.557	170.112	158.248
FBgn0001250	if	chrX:16646221-16677467	31.32	33.3567	27.1011	34.5219	30.5645	33.0921	31.2777	34.5154
FBgn0001253	ImpE1	chr3L:8365504-8384271	0	0.0126038	0.0957663	0.0141836	0	0.00898978	0.224549	0
FBgn0001254	ImpE2	chr3L:3510973-3512681	0.105603	0	0.0939744	0	0	0.128254	0.0621408	0.196693
FBgn0001255	ImpE3	chr3R:3839512-3858731	1.28849	1.72806	0.708838	0.59983	0.731263	1.3292	0.928735	0.700449
FBgn0001256	ImpL1	chr3L:13375864-13377099	0	0.0866197	0.451414	0.165773	0.166528	0	0	0
FBgn0001257	ImpL2	chr3L:4224005-4236147	121.398	116.086	300.717	146.088	163.623	99.9463	121.071	115.537
FBgn0001258	ImpL3	chr3L:6252204-6255794	9.6559	13.4866	39.7271	16.5197	18.9009	12.6474	16.7557	12.3528
FBgn0001259	in	chr3L:20360297-20363359	0.848105	0.470852	0.391417	0.455747	0.47613	0.461903	0.501389	0.244536
FBgn0001263	inaD	chr2R:18741905-18746317	1.42119	1.30622	0.679283	1.75822	1.0433	0.889118	1.07278	1.14906
FBgn0001269	inv	chr2R:7361969-7397200	0	0	0	0	0.0131885	0	0.0270122	0
FBgn0001276	ix	chr2R:7246941-7247668	25.5453	26.8233	29.8995	28.178	23.3929	22.2318	23.5908	25.7998
FBgn0001280	janA	chr3R:25863705-25865255	102.002	93.8339	92.6702	95.8903	90.761	105.855	100.294	96.42
FBgn0001281	janB	chr3R:25863705-25865255	3.16023	0.457321	1.68033	0.416122	0.609251	1.1516	2.51834	0.682072
FBgn0001285	Jon44E	chr2R:4578952-4583750	0	0.118983	0	0	0	0	0	0
FBgn0001291	Jra	chr2R:5983984-5987095	72.0629	69.54	68.0202	62.9928	62.0013	62.1555	63.447	69.6219
FBgn0001296	kar	chr3R:8507907-8515089	4.33845	5.20634	5.3583	4.94863	5.36149	5.8401	4.8353	5.91156
FBgn0001297	kay	chr3R:25591716-25619835	46.4987	35.9536	37.5208	36.059	34.7674	32.8322	32.3631	36.1302
FBgn0001301	kel	chr2L:18129883-18138083	8.96924	9.26374	8.55669	9.36262	8.1823	8.39226	8.17864	9.18531
FBgn0001308	Khc	chr2R:12154464-12159476	36.6703	36.2671	37.7798	35.6651	35.554	34.6508	34.8215	38.9042
FBgn0001311	kkv	chr3R:1203814-1218588	0	0	0	0	0.0114607	0	0	0
FBgn0001313	kl-2	chrYHet:81208-148249	0	0	0	0	0	0	0	0
FBgn0001314	kl-3	chrYHet:34289-65839	0	0	0	0	0	0	0	0
FBgn0001315	kl-5	chrYHet:310-33413	0	0	0	0	0	0	0	0
FBgn0001316	klar	chr3L:434082-540614	37.4646	44.0749	41.8935	43.8315	40.6912	40.6334	38.121	42.6967
FBgn0001319	kn	chr2R:10660154-10694566	0.0211222	0.0262793	0.036554	0	0.0263548	0	0	0
FBgn0001320	kni	chr3L:20685429-20688478	0	0	0	0	0	0	0	0.0330311
FBgn0001321	knk	chr3R:5948086-5951386	0.304725	0.22619	0.196949	0.267017	0.211835	0.514698	0.537748	0.267387
FBgn0001323	knrl	chr3L:20590240-20613759	0.139612	0	0.01349	0	0	0.0587758	0	0
FBgn0001324	kto	chr3L:19829713-19838044	36.938	26.0294	30.2096	23.9902	19.4444	24.4638	24.8491	24.8653
FBgn0001325	Kr	chr2R:21071150-21142841	0	0	0	0.0320592	0	0	0.0919051	0
FBgn0001330	kz	chrX:2119328-2136068	6.74251	9.87839	9.56562	10.1612	8.79269	8.99284	9.31205	8.63658
FBgn0001332	L	chr2R:10368691-10384817	10.1869	9.05831	8.12742	9.57435	7.64167	7.79174	8.99654	8.25077
FBgn0001341	l(1)1Bi	chrX:523805-529578	12.8199	15.9535	16.9717	17.5157	16.0584	15.877	16.5735	16.7365
FBgn0001404	egh	chrX:2482535-2493144	25.8656	26.9267	38.2081	31.6969	33.8793	30.0021	29.7598	27.255
FBgn0001491	l(1)10Bb	chrX:11218326-11219341	31.7987	26.8997	28.9882	27.6134	30.515	32.489	32.56	34.6889
FBgn0001565	Hlc	chrX:21256544-21258973	19.7643	22.045	20.3907	20.6306	18.8426	23.4347	21.0937	22.4433
FBgn0001612	Grip91	chrX:13630602-13638716	7.48284	7.76493	9.1209	8.13412	7.90414	9.09718	8.94237	7.33362
FBgn0001624	dlg1	chrX:11263697-11303809	17.9901	16.8586	17.5886	17.8232	17.1837	18.3098	17.7091	18.2423
FBgn0001941	ifc	chr2L:5986347-5988854	105.376	116.362	134.034	109.623	117.319	109.442	103.826	102.586
FBgn0001942	eIF-4a	chr2L:5981763-5985909	631.048	619.926	647.895	617.895	598.456	606.886	617.001	639.695
FBgn0001961	Arpc1	chr2L:13827940-13829741	219.295	198.751	186.759	181.096	194.201	199.083	194.373	196.211
FBgn0001965	Sos	chr2L:13813815-13819826	16.4981	18.2855	17.0695	18.8596	16.0767	18.3211	16.9227	18.0518
FBgn0001967	NimC3	chr2L:14019356-14020325	0	0	0	0	0	0	0	0
FBgn0001970	Pgant35A	chr2L:14359251-14361411	0.405183	0.308164	0.552566	0.135307	0.548145	0.40261	0.439527	0.828496
FBgn0001974	l(2)35Bd	chr2L:15009938-15011764	12.0738	9.93246	11.2279	11.582	9.80337	10.9221	11.3186	11.244
FBgn0001977	CIAPIN1	chr2L:15035393-15038861	29.3151	20.8738	21.373	22.5986	20.0957	21.292	20.7194	21.3786
FBgn0001978	stc	chr2L:15113479-15118069	23.4626	27.3878	23.0084	24.8424	21.6025	24.0401	23.7012	26.2893
FBgn0001981	esg	chr2L:15333865-15336138	0.0386715	0.137934	0.104494	0.0747146	0	0.0676475	0	0
FBgn0001983	wor	chr2L:15423296-15425580	0	0	0	0	0	0	0	0
FBgn0001986	l(2)35Df	chr2L:15752262-15755900	17.6316	18.4	18.8528	18.1406	17.036	18.9021	19.1388	18.0181
FBgn0001987	Gli	chr2L:15756001-15762758	0.390141	0.350006	0.412212	0.290882	0.380157	0.271837	0.430702	0.307514
FBgn0001989	l(2)35Di	chr2L:15749318-15751078	71.1862	61.7263	59.8077	56.3573	62.3345	57.2946	59.2824	68.2498
FBgn0001990	wek	chr2L:15764219-15768349	11.5861	11.8683	9.95617	9.39249	8.87832	10.7504	9.68556	8.53682
FBgn0001991	Ca-alpha1D	chr2L:16165830-16190540	0.0734266	0.015623	0.0264876	0.0521152	0.0736461	0.0718279	0.0350868	0.0499752
FBgn0001992	Cyp303a1	chr2L:16294182-16299858	0.569899	0.834754	0.557929	0.569038	0.789035	0.713147	0.333375	0.866115
FBgn0001994	crp	chr2L:16263555-16287730	48.2512	45.7657	45.1556	45.8084	45.5648	47.7158	46.5381	43.518
FBgn0001995	mRpL4	chr2L:16327068-16329132	29.6534	26.1246	28.6746	25.0092	26.9945	29.3806	26.4307	31.2067
FBgn0002021	l(2)37Bb	chr2L:19049075-19051612	16.912	15.7899	16.0377	17.8476	16.3367	17.3613	16.499	16.6355
FBgn0002022	Catsup	chr2L:19041861-19045148	86.6967	89.1502	101.852	94.296	91.4804	80.4311	94.1567	100.226
FBgn0002023	Lim3	chr2L:19079255-19108427	0.0378282	0.105335	0.0784416	0.0718998	0.0580415	0.0587035	0.0267102	0.254507
FBgn0002031	l(2)37Cc	chr2L:19121344-19123869	168.351	165.735	178.713	162.935	167.883	157.779	175.038	182.029
FBgn0002036	CG10561	chr2L:19114400-19120306	1.80978	1.26949	1.6924	1.98507	0.988904	1.40686	2.18297	1.61773
FBgn0002044	swm	chr2L:19490261-19497978	26.5438	30.2464	31.072	31.9049	29.5321	27.9531	29.7149	31.7021
FBgn0002069	Aats-asp	chr2R:8762668-8770758	20.6039	20.0883	19.6147	19.0638	16.7384	18.3741	18.6043	18.3987
FBgn0002121	l(2)gl	chr2L:9838-21376	44.0192	38.5025	41.3217	41.0197	41.964	41.8927	35.5563	35.4408
FBgn0002174	l(2)tid	chr2R:19592961-19597470	33.5555	35.5509	34.971	35.8309	33.4158	34.359	36.4108	40.8944
FBgn0002183	dre4	chr3L:1871573-1876312	47.3403	50.1405	48.3322	49.6466	49.0959	50.6025	49.723	51.5369
FBgn0002283	l(3)73Ah	chr3L:16581574-16584150	18.3207	16.9397	15.2108	16.8526	16.9831	18.1058	18.4756	19.1864
FBgn0002284	Prosbeta6	chr3L:16602499-16603518	170.185	161.515	161.159	154.802	165.317	159.669	167.975	169.222
FBgn0002306	sas	chr3R:2988599-3009424	0.0335201	0.0839069	0.0416607	0.0223345	0.0128549	0.0412815	0.033819	0
FBgn0002354	l(3)87Df	chr3R:8856634-8857320	20.0244	12.691	14.6571	13.5423	15.6227	15.6911	16.5904	12.0405
FBgn0002413	dco	chr3R:26879806-26886932	47.535	45.6136	49.2229	48.7815	46.4802	50.5948	49.3264	48.645
FBgn0002431	hyd	chr3R:5536863-5551337	33.8795	37.3679	41.7231	42.6881	37.0018	40.8031	36.8733	35.1789
FBgn0002440	l(3)mbn	chr3L:6117033-6121907	0.0371688	0	0	0	0	0	0	0.0355933
FBgn0002441	l(3)mbt	chr3R:23091178-23098995	15.2085	18.9225	19.0343	18.3125	18.0561	18.558	19.8222	19.8136
FBgn0002466	sti	chr3L:12501097-12508109	16.8288	21.4995	21.9708	22.1927	21.9645	23.7433	21.8147	22.1418
FBgn0002521	pho	chr4:1193094-1202254	45.7949	42.3187	39.5518	41.2049	43.9693	48.9985	45.2408	40.5087
FBgn0002522	lab	chr3R:2487148-2504312	0	0	0.0628991	0.0406246	0	0.0481718	0	0
FBgn0002524	lace	chr2L:15499126-15505018	184.002	157.521	191.186	146.8	159.197	151.104	133.399	142.282
FBgn0002525	Lam	chr2L:5542479-5546642	92.3542	104.556	107.975	102.692	98.926	102.746	99.182	108.023
FBgn0002526	LanA	chr3L:6196930-6211122	119.429	125.8	141.894	139.644	125.628	129.675	129.425	130.926
FBgn0002531	Lcp1	chr2R:4317619-4318748	0	0	0	0	0	0	0	0
FBgn0002533	Lcp2	chr2R:4321301-4322290	0	0	0	0	0.121189	0	0	0
FBgn0002534	Lcp3	chr2R:4322814-4323600	0	0	0	0	0	0	0	0.268908
FBgn0002535	Lcp4	chr2R:4325151-4326000	0	0	0	0	0	0	0	0
FBgn0002542	lds	chr3R:3746152-3793130	25.4053	27.3928	27.8271	27.8798	26.4558	26.411	27.351	26.2444
FBgn0002543	lea	chr2L:1380082-1420453	3.40364	3.07374	1.72571	3.10136	2.29759	3.03402	2.41271	3.4762
FBgn0002552	lin	chr2R:4802028-4806382	13.5271	14.2447	13.9323	14.5439	12.3431	14.6071	14.3079	16.0568
FBgn0002561	l(1)sc	chrX:162541-364759	0	0	0	0	0	0	0	0
FBgn0002562	Lsp1alpha	chrX:12384323-12387015	0	0	0	0	0	0	0	0
FBgn0002563	Lsp1beta	chr2L:898499-901316	0.219141	0.164979	0.0776435	0.0244862	0.0660022	0.149439	0	0
FBgn0002564	Lsp1gamma	chr3L:66429-68995	0.0690763	0.0464646	0.12294	0.0325486	0.0854713	0.100977	0.0791237	0.138877
FBgn0002565	Lsp2	chr3L:12122492-12124969	0	0.0455544	0.0258931	0	0	0.0666411	0	0
FBgn0002566	lt	chr2L:22817526-22835867	26.6141	21.8124	24.9079	24.0167	24.6744	26.8366	23.1704	23.2274
FBgn0002567	ltd	chr2R:5065368-5073847	8.42025	6.82311	13.3639	11.9963	12.7882	7.00557	8.78605	9.05541
FBgn0002569	Mal-A2	chr2R:4341131-4343287	0.0859295	0.0450287	0.0296964	0	0	0	0	0.0448262
FBgn0002570	Mal-A1	chr2R:4334955-4339409	0.0970846	0.691022	0.0871194	0.0911392	0.219455	0.132819	0.0342767	0
FBgn0002571	Mal-A3	chr2R:4343413-4345397	0.198794	0.164285	0.0342071	0.236475	0.113901	0.0459073	0.0349464	0.189113
FBgn0002573	sens	chr3L:13389327-13394225	0	0	0.0196703	0.0253162	0	0.0622783	0	0.0365312
FBgn0002576	lz	chrX:9178681-9197669	0.0271062	0.0438743	0	0	0	0	0.0191395	0
FBgn0002577	m	chrX:11648305-11663541	0.2467	0.236085	0.137476	0.095387	0.110795	0.205276	0.185863	0.101337
FBgn0002578	Kaz-m1	chr3R:21840442-21842209	0	0	1.54995e-06	0.32328	0	0	0	0.197715
FBgn0002579	RpL36	chrX:522370-523516	2468.98	2188.05	2073.61	1970.6	2404.65	2249.02	1888.98	2068.95
FBgn0002590	RpS5a	chrX:17037620-17042297	1604.43	1551.85	1528.79	1538.25	1514.17	1435.97	1611.91	1689.97
FBgn0002592	E(spl)m2-BFM	chr3R:21842235-21843192	0.674879	0.109926	0.160566	0.210378	0	0	0	0.218863
FBgn0002593	RpLP1	chr2L:419951-420864	3651.18	3158.75	2968.77	3038.71	3322.66	3048.76	2909.14	3274.28
FBgn0002607	RpL19	chr2R:20855399-20857070	1702.48	1656.16	1602.88	1589.15	1600.18	1471.65	1675.43	1790.65
FBgn0002609	E(spl)m3-HLH	chr3R:21847544-21848849	2.00224	1.92054	1.42172	1.52819	1.17149	2.44215	2.49183	2.40331
FBgn0002622	RpS3	chr3R:19184533-19185929	1680.49	1707.43	1601.16	1552.03	1567.3	1447.09	1660.76	1785.96
FBgn0002626	RpL32	chr3R:25870950-25871883	2962.92	2935.46	2900.03	2841.65	2853.13	2708.45	3046.01	3303.64
FBgn0002629	E(spl)m4-BFM	chr3R:21849542-21850301	0	0	0	0	0	0	0	0
FBgn0002631	E(spl)m5-HLH	chr3R:21854575-21855457	0	0	0	0	0	0	0	0
FBgn0002632	E(spl)m6-BFM	chr3R:21858632-21859769	0.425626	1.04628	0.40882	0.663082	0.705723	0.81493	0.98832	1.25397
FBgn0002633	E(spl)m7-HLH	chr3R:21862759-21863741	0	0.401748	0	0	0	0	0	0.105895
FBgn0002638	Rcc1	chr3L:5923361-5925873	57.0369	63.5025	54.1176	56.512	56.4952	55.8122	58.16	61.6165
FBgn0002641	mal	chrX:20300701-20304237	9.1793	7.89834	7.59957	6.02366	6.60138	6.80177	7.60432	7.51761
FBgn0002643	mam	chr2R:9878707-9947861	38.2168	49.2036	33.3289	47.2364	40.9661	45.9582	44.1833	46.1186
FBgn0002645	Map205	chr3R:27881000-27894163	38.909	38.6628	42.1757	39.9824	35.5391	39.3597	34.6373	33.2931
FBgn0002673	twe	chr2L:16257687-16261877	1.11126	2.06763	1.77822	1.67934	2.09759	2.08759	1.977	0.974349
FBgn0002707	mei-9	chrX:4206021-4212834	4.84873	5.06758	5.4245	4.85176	4.56003	4.35747	5.30834	4.08721
FBgn0002709	mei-218	chrX:17001614-17037029	4.87105	4.65846	6.16093	4.01531	4.242	5.67091	5.76402	3.78539
FBgn0002715	mei-S332	chr2R:17993611-18012071	5.30883	4.99389	5.35443	5.4023	5.91142	6.92197	7.16135	5.28863
FBgn0002716	mei-W68	chr2R:15343674-15374342	0.487012	1.01978	0.946356	1.03283	1.04698	1.9537	1.28097	1.48143
FBgn0002719	Men	chr3R:8538824-8548164	18.908	17.6352	22.2616	17.202	18.0171	14.7894	15.6678	15.0891
FBgn0002723	Met	chrX:11510156-11515313	3.41459	4.02958	4.04304	3.57066	3.29524	3.37622	3.23323	3.70591
FBgn0002732	E(spl)malpha-BFM	chr3R:21836614-21837290	0.16791	0	0.185294	0.177219	0	0.155752	0	0
FBgn0002733	E(spl)mbeta-HLH	chr3R:21830767-21831745	5.13749	1.3414	2.65084	1.34882	1.39753	1.82998	1.9732	2.61578
FBgn0002734	E(spl)mdelta-HLH	chr3R:21823342-21824355	0	0.712369	0.0657977	0.173152	0.196628	0.264097	0.290704	0.286721
FBgn0002735	E(spl)mgamma-HLH	chr3R:21825572-21826483	0.111754	0	0	0	0.36461	0	0.370837	0
FBgn0002736	mago	chr2R:17016081-17029766	77.2488	70.4455	62.3098	62.4941	75.9946	68.1787	63.5316	60.5981
FBgn0002772	Mlc1	chr3R:23482799-23485899	0.349672	0.675937	0.30124	0	0	0.202144	0.565736	0.416571
FBgn0002773	Mlc2	chr3R:25997159-26000273	143.984	125.803	126.898	119.279	122.459	120.456	128.738	128.747
FBgn0002774	mle	chr2R:1862361-1868283	18.7869	20.1343	19.6578	20.7545	20.1056	19.8614	17.6304	19.2647
FBgn0002775	msl-3	chr3L:7087917-7118633	12.9305	14.8647	14.6189	13.5162	14.561	15.9784	15.4815	16.4429
FBgn0002778	mnd	chr3L:14978199-14984767	30.3211	30.5365	32.6567	30.784	33.2751	36.3339	32.3184	30.7064
FBgn0002780	mod	chr3R:27877781-27880696	246.106	250.301	236.518	256.323	230.225	262.912	263.821	238.046
FBgn0002781	mod(mdg4)	chr3R:17176567-17203123	177.178	227.529	225.288	206.543	214.632	223.581	235.669	242.13
FBgn0002783	mor	chr3R:11791167-11798635	48.2938	57.0622	55.611	58.0087	54.8499	56.2518	61.3244	56.7197
FBgn0002787	Rpn8	chr2R:20279651-20292050	65.9881	62.2021	62.0651	57.9887	56.4113	62.6556	56.9225	63.0051
FBgn0002789	Mp20	chr2R:9134174-9136385	0.162016	0.122711	0	0.153965	0.291975	0.407638	0	0
FBgn0002791	mr	chr2R:19859953-19862931	9.67792	8.33768	8.05463	9.369	8.51255	9.58598	7.82675	7.86915
FBgn0002838	ms(3)K81	chr3R:22701573-22702284	0	1.3371	0.418804	0.749093	0.978171	0.712581	0.456991	0.758442
FBgn0002842	sa	chr3L:21375600-21426234	0.213582	0.552791	0.405132	0.310483	0.262093	0.514861	0.43466	0.109791
FBgn0002855	Acp26Aa	chr2L:5892882-5893896	0	0.41461	0	0	0.214624	0	0.0739641	0
FBgn0002856	Acp26Ab	chr2L:5892297-5892862	0	0	0	0	0	0	0	0
FBgn0002862	Mst87F	chr3R:9652872-9654149	0	0	0.364599	0	0	0.695852	0	0.626029
FBgn0002863	Acp95EF	chr3R:20052744-20075970	1.57484	6.21668	6.52483	5.18556	7.85732	2.59671	3.33781	4.62638
FBgn0002865	Mst98Ca	chr3R:24117059-24118378	0.243044	0.559698	0.0780208	0	0	0.125753	0	0
FBgn0002868	MtnA	chr3R:5609128-5610092	145.275	245.609	354.749	256.722	234.748	281.639	384.97	339.574
FBgn0002869	MtnB	chr3R:16328823-16329468	0.327792	0	0.921735	0.655269	0	0.639606	0	0
FBgn0002872	mu2	chr3L:1941067-1947475	6.14688	8.05704	7.96177	6.53389	7.552	7.64944	6.45859	7.10351
FBgn0002873	mud	chrX:14141764-14152628	12.847	13.9182	17.432	15.2471	15.3774	16.586	16.0159	15.3377
FBgn0002878	mus101	chrX:13616278-13621146	4.23435	4.10849	4.64545	5.48629	5.30764	4.89644	5.60805	4.61885
FBgn0002887	mus201	chr2L:8438168-8442342	4.53556	5.47639	6.48381	5.34675	5.69113	5.5226	5.80138	5.55923
FBgn0002891	mus205	chr2R:3681129-3693890	4.20717	4.8848	5.36161	4.69837	4.37869	4.80905	3.84199	4.72243
FBgn0002899	mus301	chr3L:8130907-8144913	11.6869	12.1233	11.6908	11.7841	12.8342	12.0747	11.9134	10.4
FBgn0002901	mus304	chr3L:18102913-18105947	4.8883	5.13579	3.84393	4.42915	3.58373	4.54235	4.30878	3.49907
FBgn0002905	mus308	chr3R:8530815-8538021	5.11061	6.3716	7.68037	7.51004	7.27307	6.1816	7.16833	5.98821
FBgn0002906	Blm	chr3R:7561168-7567505	5.68739	5.65974	7.06499	6.82868	7.29311	6.54506	6.32482	5.84428
FBgn0002909	mus312	chr3L:7322231-7326571	1.22662	2.52143	1.58537	2.90327	4.43554	0.049646	1.19147	0.0329119
FBgn0002914	Myb	chrX:15747453-15751856	47.1589	50.8165	49.6452	52.1494	49.6461	50.9653	50.1035	53.6346
FBgn0002917	na	chrX:14160399-14171449	0.358926	0.378216	0.390004	0.325922	0.383975	0.456043	0.259604	0.46444
FBgn0002921	Atpalpha	chr3R:16774435-16801961	85.0245	88.4812	92.3057	89.7935	88.0426	90.5603	89.815	91.1719
FBgn0002922	nau	chr3R:19537248-19544079	0	0	0	0	0	0	0	0
FBgn0002924	ncd	chr3R:25628917-25642173	51.9254	70.6738	59.6855	65.4346	64.7387	62.8691	65.561	70.7242
FBgn0002926	ndl	chr3L:6543837-6596466	0.0655822	0.0615944	0.0216052	0.00930323	0.0588541	0.0291367	0.0069123	0.074938
FBgn0002930	nec	chr2R:3038207-3110883	6.83203	10.478	9.22373	6.93359	9.15598	6.47876	6.41868	6.89393
FBgn0002931	net	chr2L:82420-87387	0.163867	0.412638	0.49587	0.317901	0.321286	0.240684	0.170472	0.504027
FBgn0002932	neur	chr3R:4846069-4868071	2.58748	2.45199	2.42424	2.9718	2.27191	2.06136	2.4409	2.38526
FBgn0002933	ng1	chrX:3070472-3242433	0	0	0	0	0	0	0	0
FBgn0002936	ninaA	chr2L:877171-885141	1.07644	0.932179	0.750266	0.805279	1.27147	1.42121	0.968357	2.19261
FBgn0002937	ninaB	chr3R:9519774-9531124	0.0816544	0.0420825	0.0761377	0.118694	0	0	0.0567061	0.0845761
FBgn0002938	ninaC	chr2L:7377701-7384344	0.0308752	0.082169	0.0157811	0.0357626	0.0460063	0.11114	0	0.035338
FBgn0002939	ninaD	chr2L:18081627-18083608	40.8276	26.8392	53.4504	32.548	37.6551	30.0897	25.8659	27.5407
FBgn0002940	ninaE	chr3R:15711976-15713928	0.628945	1.36503	0.536944	0.546713	0.149535	0.308059	0.204566	0.223757
FBgn0002941	slou	chr3R:17374382-17382904	0	0	0.0572499	0.0336678	0.0756697	0.0385399	0	0
FBgn0002945	nkd	chr3L:18996840-19038549	0.17405	0.467024	0.182915	0.197231	0.113251	0.247027	0.193666	0.169892
FBgn0002948	nod	chrX:11474804-11479783	6.02025	7.75353	10.5706	9.10982	10.4547	7.82283	9.37023	9.19569
FBgn0002962	nos	chr3R:14979818-14988022	0.528232	0.221839	0.283618	0.186989	0.250919	0.236042	0.106434	0.297421
FBgn0002973	numb	chr2L:9437468-9464184	10.6361	11.0022	8.23437	10.7089	9.73838	9.67687	8.91692	10.2322
FBgn0002985	odd	chr2L:3604223-3606756	0	0	0	0	0	0	0.0740882	0
FBgn0002989	okr	chr2L:2988115-2992759	5.22386	8.29321	7.23629	6.73583	6.74136	7.78016	8.04046	7.35407
FBgn0003002	opa	chr3R:678534-695701	0	0	0	0	0.0220608	0	0.0203057	0
FBgn0003008	or	chr2R:19855461-19857596	13.5199	11.5138	12.1512	11.6483	13.5122	14.821	13.2557	15.5818
FBgn0003009	ord	chr2R:19158779-19163059	0	0	0	0	0.0305839	0	0	0
FBgn0003011	ort	chr3R:15485469-15489394	0	0.042211	0.044446	0	0	0	0	0
FBgn0003015	osk	chr3R:4760000-4764117	3.56119	3.02482	4.05955	3.89988	3.81101	3.67169	3.07455	3.75171
FBgn0003016	osp	chr2L:14599195-14689340	1.72963	2.40801	2.5581	2.41707	2.37165	2.58373	1.95438	2.22822
FBgn0003023	otu	chrX:8379040-8411062	0.689938	0.823206	0.376314	0.42454	0.38443	0.460223	0.420885	0.301274
FBgn0003028	ovo	chrX:4850678-4964962	0.123152	0.0154974	0.0102197	0.0144422	0.0184506	0.0400185	0.0277873	0
FBgn0003034	SP	chr3L:13294734-13295022	0	0	0	0	0	0	0	0
FBgn0003041	pbl	chr3L:7889208-7905054	14.0062	17.4217	16.6064	18.4069	17.266	19.1812	18.7894	18.6699
FBgn0003042	Pc	chr3L:21297796-21311120	5.91136	5.42857	7.59944	6.45063	6.58245	5.6724	6.35283	6.34518
FBgn0003044	Pcl	chr2R:14022930-14027495	21.5862	25.71	23.1405	24.7449	22.5565	24.0711	24.8651	24.3713
FBgn0003046	Pcp	chr2L:7013395-7023898	0.31332	0.932799	0.533446	0.218947	0.192242	0	0	0.113293
FBgn0003048	pcx	chrX:2119328-2136068	6.4106	6.91217	6.85249	7.47828	6.65196	6.82999	6.86231	6.75516
FBgn0003053	peb	chrX:4511596-4521239	0.322913	0.176225	0.146963	0.254498	0.159078	0.207919	0.186324	0.221401
FBgn0003057	CG10598	chrX:17119189-17120900	0	0	0	0	0	0	0	0
FBgn0003060	CG9757	chr3R:9437304-9438155	0	0	0	0	0	0	0	0.227786
FBgn0003062	Fib	chr2R:18960431-18962248	99.6184	123.538	109.754	118.006	110.223	116.159	125.263	130.395
FBgn0003065	CG2150	chr3R:27589025-27590494	0.164682	0.0855782	0.212952	0.327561	0.60324	0.213967	0.0576586	0.113678
FBgn0003068	per	chrX:2579612-2587919	0.703132	0.745648	0.686126	0.492326	0.552769	0.580107	0.54447	0.767667
FBgn0003071	Pfk	chr2R:5997244-6004962	7.97564	7.59314	8.44422	7.35679	6.39821	7.73933	7.61312	7.64349
FBgn0003074	Pgi	chr2R:4798404-4801574	61.1458	59.3786	51.7151	54.1516	53.9364	53.2495	53.9779	52.4532
FBgn0003076	Pgm	chr3L:16115101-16121631	19.0666	17.8337	14.8281	17.972	18.3547	19.6418	18.5026	15.9214
FBgn0003079	phl	chrX:2189498-2237903	8.31667	9.75017	9.01565	9.62137	9.23562	9.02749	9.53345	8.83925
FBgn0003082	phr	chr2R:3712793-3716183	22.3906	23.8373	23.1401	21.3011	21.8008	21.9771	22.6032	22.7804
FBgn0003086	Pig1	chrX:3070472-3242433	0	0	0	0	0	0	0	0
FBgn0003087	pim	chr2L:10362988-10364092	15.5043	17.3597	17.0513	16.5416	20.8778	20.423	23.8043	19.9601
FBgn0003089	pip	chr3L:19287866-19330709	0.422009	0.685266	0.719596	0.53505	0.410232	0.192836	1.06851	0.755586
FBgn0003090	pk	chr2R:3038207-3110883	0.964526	0.939823	0.335422	0.663275	0.575261	0.536513	0.84225	0.750237
FBgn0003091	Pkc53E	chr2R:12812159-12832631	0.683965	0.966675	1.34207	1.4889	1.09578	1.31446	1.2828	1.11488
FBgn0003093	Pkc98E	chr3R:24864877-24874870	16.0018	15.9918	16.8727	15.7699	15.2839	15.7496	14.8964	16.2924
FBgn0003114	plu	chr2R:16150462-16151189	0.192623	0	0.621738	0	0.382492	0	0.136015	0
FBgn0003116	pn	chrX:2075243-2078701	7.66012	8.01666	7.44113	7.72984	9.32096	8.08109	7.53485	10.2154
FBgn0003117	pnr	chr3R:11851800-11867518	2.05609	2.46304	2.6424	2.71786	2.61264	3.36775	1.92288	2.6343
FBgn0003118	pnt	chr3R:19115952-19171889	151.817	162.011	156.351	164.135	156.53	160.392	163.023	160.278
FBgn0003124	polo	chr3L:20302753-20306566	166.491	179.572	178.498	180.964	191.193	192.05	185.085	185.428
FBgn0003129	Poxm	chr3R:4142705-4159514	0.210246	0.0698126	0.114838	0.167048	0.108666	0.121031	0.190633	0.0950003
FBgn0003130	Poxn	chr2R:11650069-11743150	0	0	0	0	0	0	0.0262589	0
FBgn0003132	Pp1-13C	chrX:15244271-15273097	0	0.0488803	0.051468	0	0	0.0432625	0	0.0486601
FBgn0003134	Pp1alpha-96A	chr3R:20343991-20348053	54.7362	56.2047	62.2979	57.6432	60.7818	61.3009	60.9821	59.726
FBgn0003137	Ppn	chr3R:24346386-24366046	262.498	341.128	374.612	393.994	342.035	355.02	362.834	376.064
FBgn0003138	Ptp61F	chr3L:1342492-1475257	28.106	30.5834	35.3204	31.6112	29.065	31.4558	31.384	30.7773
FBgn0003139	PpV	chrX:6265097-6266948	17.9041	20.2872	18.446	19.7852	19.3651	18.2097	19.2703	19.7917
FBgn0003140	PpY-55A	chr2R:13842900-13844075	0	0	0	0	0	0	0	0
FBgn0003141	pr	chr2L:20066390-20075458	49.1624	47.3501	35.5471	47.1206	47.1775	50.9844	53.2474	55.696
FBgn0003145	prd	chr2L:12082994-12086413	0	0	0	0	0	0	0	0
FBgn0003149	Prm	chr3L:8725957-8738410	0.157437	0.348402	0.044625	0	0.0629898	0.0195969	0.0220741	0.0491548
FBgn0003159	ptr	chrX:2238981-2260389	1.50198	1.45083	2.00585	1.57084	1.45438	1.23902	1.61412	0.821295
FBgn0003162	Pu	chr2R:17062819-17070113	0.397265	0.145132	0.824562	0.3741	0.632377	0.371376	0.319802	0.367248
FBgn0003165	pum	chr3R:4892064-5063404	14.0681	15.8352	15.3798	16.8245	14.7139	16.7807	17.0935	16.0735
FBgn0003169	put	chr3R:10444751-10451425	37.9481	36.7571	38.9153	39.2994	38.2532	36.1439	36.7491	36.0787
FBgn0003174	pwn	chr2R:3170076-3188311	0.0165491	0.0488241	0.0677412	0.068129	0.0648434	0.0307027	0.0273656	0.0583491
FBgn0003175	px	chr2R:18381801-18449570	8.92994	9.98887	6.7725	8.98633	7.78399	8.33366	8.16654	9.58156
FBgn0003178	PyK	chr3R:18193257-18198468	328.125	252.037	256.326	257.537	248.567	257.499	260.814	265.513
FBgn0003187	qua	chr2L:17486805-17497697	0	0.167785	0.0808824	0.0480903	0.117331	0.111903	0	0.0486369
FBgn0003189	r	chrX:16549391-16562745	13.9672	16.5547	15.6447	16.4154	15.5592	15.8784	16.8156	16.6452
FBgn0003204	ras	chrX:10605195-10651699	29.7637	26.5063	22.6232	25.474	25.5726	24.8573	26.0815	23.1408
FBgn0003205	Ras85D	chr3R:5336282-5338789	69.6327	59.2069	61.7933	61.9134	59.9331	63.0648	63.8754	61.9231
FBgn0003206	Ras64B	chr3L:4139075-4141398	40.0772	36.5568	38.1646	40.5118	37.2024	38.7343	39.6294	42.603
FBgn0003209	raw	chr2L:8709879-8740660	6.60452	5.75457	5.68008	6.72132	5.81035	6.26667	6.03477	5.26663
FBgn0003210	rb	chrX:4281708-4505418	12.0921	12.6485	11.8849	12.4833	12.1462	12.1777	12.4018	13.5084
FBgn0003218	rdgB	chrX:13656784-13673521	1.27804	2.16538	3.50554	2.59077	3.40252	1.84034	2.43677	2.3535
FBgn0003227	rec	chr3R:11629969-11658354	3.53319	3.10825	3.36114	3.7763	3.6256	3.60182	3.49842	2.95976
FBgn0003231	ref(2)P	chr2L:19542467-19546959	69.3255	69.7272	81.3823	68.1365	66.3096	66.1064	62.7982	67.5251
FBgn0003248	Rh2	chr3R:14725144-14726741	0.0678894	0.12547	0.074918	0.0645158	0.188871	0	0	0.322747
FBgn0003249	Rh3	chr3R:15906781-15908172	0.0663969	0	0	0	0	0.0745012	0	0
FBgn0003250	Rh4	chr3L:16845626-16855617	0.0699975	0	0.0531903	0.137326	0.0528119	0.0836327	0.0486104	0.216458
FBgn0003254	rib	chr2R:15157582-15168901	0	0	0.0144791	0.033976	0	0.0865121	0.0591782	0
FBgn0003255	rk	chr2L:13980125-14001248	0.0305869	0.0412076	0.0274161	0	0.0116347	0	0.0485673	0.0287362
FBgn0003256	rl	chr2RHet:198175-252641	36.7847	35.5013	33.193	34.2363	34.2579	36.7915	37.4228	29.8218
FBgn0003257	r-l	chr3R:16890962-16899041	35.2923	35.247	36.2472	38.9897	33.9478	35.4744	40.5921	39.3289
FBgn0003261	Rm62	chr3R:1826147-1834301	199.829	246.106	266.851	226.549	222.583	227.017	211.24	223.694
FBgn0003267	ro	chr3R:22702351-22706893	0.166212	0	0.177853	0.143476	0.201643	0	0	0
FBgn0003268	rod	chr3R:27406672-27413966	10.3946	12.1851	11.703	12.1626	12.0813	12.595	11.6224	11.4276
FBgn0003270	amos	chr2L:18596135-18596921	0.271872	0	0	0	0.347954	0	0	0
FBgn0003274	RpLP2	chr2R:12473633-12474237	1518.61	1342.39	1336.36	1316.08	1325.64	1266.18	1508	1513.81
FBgn0003275	RpII18	chr3R:1197516-1198119	119.072	115.223	104.337	108.532	123.521	121.858	119.877	126.91
FBgn0003277	RpII215	chrX:11456832-11464359	25.1709	30.1412	27.7606	29.3767	26.7882	28.2453	27.2976	27.4139
FBgn0003278	RpI135	chr2L:404284-407969	11.6875	12.9739	13.2102	13.2849	13.1567	13.3922	12.188	12.0549
FBgn0003279	RpL4	chr3R:23748542-23763575	1411.86	1461.94	1385.33	1393.35	1357.31	1349.71	1516.29	1611.38
FBgn0003285	rst	chrX:2633121-3028565	0.130263	0.0588167	0.268878	0.142726	0.231877	0.170185	0.186008	0.226921
FBgn0003292	rt	chr3L:11577221-11580870	0.0521911	0	0	0	0	0	0	0
FBgn0003295	ru	chr3L:1342492-1475257	0.237429	0.494605	0.247067	0.153345	0.657089	0.239089	0.204317	0.299754
FBgn0003300	run	chrX:20561696-20568348	0.162396	0.127324	0.475512	0.119515	0.403066	0.327915	0.152351	0.227422
FBgn0003301	rut	chrX:14678696-14720106	7.92236	8.13039	5.62541	7.73124	6.95211	7.3018	7.38482	7.9015
FBgn0003302	rux	chrX:5929785-5931833	4.27916	2.85411	3.31775	3.53676	3.25358	2.68697	2.31876	3.51907
FBgn0003308	ry	chr3R:8858249-8863742	5.69433	5.4949	4.44544	5.67226	4.81582	5.2533	4.70674	6.179
FBgn0003310	S	chr2L:1049673-1077815	9.14908	7.55603	8.12319	8.88896	8.17581	8.24936	7.76248	8.53053
FBgn0003312	sad	chr3R:7702956-7708256	0	0.198648	0	0.0535647	0	0.108635	0	0
FBgn0003313	sala	chr2L:11484706-11486949	0	0	0	0	0	0	0	0
FBgn0003317	sax	chr2R:3693988-3697572	19.1657	18.0147	21.4885	20.1492	18.9029	20.6638	18.4	17.6571
FBgn0003319	Sb	chr3R:11941882-11971006	0.329078	0.333233	0.460356	0.281285	0.245185	0.277561	0.321882	0.449376
FBgn0003321	sbr	chrX:10726784-10741125	30.8334	28.5794	32.5768	35.2961	33.3554	30.9723	30.8511	29.9846
FBgn0003326	sca	chr2R:8668045-8689515	0.0883067	0.0334125	0.0601564	0.0185276	0.0225808	0.0452619	0.0441652	0
FBgn0003328	scb	chr2R:11136288-11146003	32.8941	31.4433	28.3789	32.1674	29.9554	31.4358	26.8664	32.0562
FBgn0003330	Sce	chr3R:23506152-23507751	22.3143	23.2485	20.5762	21.3992	20.9797	20.8192	23.4839	22.5234
FBgn0003334	Scm	chr3R:5457362-5463333	26.5509	26.8357	25.5157	25.2382	24.1379	24.7625	24.3986	23.5176
FBgn0003339	Scr	chr3R:2648841-2675703	0.0422538	0	0.0229264	0	0	0.0172651	0	0.0216751
FBgn0003345	sd	chrX:15698402-15721714	29.2479	29.0817	30.512	27.5734	26.2577	28.3685	28.3971	25.9772
FBgn0003346	RanGAP	chr2L:19435849-19447317	48.4547	49.6781	44.3832	45.5571	46.136	49.4645	48.1391	44.6337
FBgn0003353	sei	chr2R:19934667-19945122	2.40548	2.87643	1.95823	1.93576	1.78748	2.92466	2.41861	2.36221
FBgn0003356	Jon99Cii	chr3R:25749475-25750337	1.97432	1.19858	0.872678	1.58032	0.567662	0.827722	0.284687	1.06562
FBgn0003357	Jon99Ciii	chr3R:25747937-25749177	2.00063	2.74741	0.800479	0.593402	1.48665	1.15286	0.925008	1.40439
FBgn0003358	Jon99Ci	chr3R:25750947-25751911	0	0	0.0776843	0	0	0.19991	0	0.117263
FBgn0003360	sesB	chrX:10666573-10680991	547.479	608.52	602.469	604.3	585.887	558.907	589.338	586.702
FBgn0003366	sev	chrX:10965473-10980332	0.0100272	0.0228798	0.00657399	0.0291516	0.026793	0.0295526	0.0198991	0
FBgn0003371	sgg	chrX:2527984-2573586	53.797	59.7367	65.9276	59.5644	57.7624	57.778	58.1269	60.2108
FBgn0003372	Sgs1	chr2L:4937408-4941423	0.222463	0.183009	0.162064	0.142099	0.162553	0.2205	0.245595	0.264957
FBgn0003373	Sgs3	chr3L:11505320-11506502	0	0	0	0	0	0	0	0
FBgn0003374	Sgs4	chrX:3070472-3242433	0	0	0	0	0	0	0.118986	0
FBgn0003375	Sgs5	chr3R:13421083-13421834	0	0	0	0	0	0	0	0
FBgn0003377	Sgs7	chr3L:11502960-11503347	0	0	0	0	0	0	0	0
FBgn0003378	Sgs8	chr3L:11502066-11502494	0	0	0	0.548001	0	0	0	0
FBgn0003380	Sh	chrX:17818339-17957278	0.0104348	0	0.122603	0.0330831	0.0747687	0	0.0256843	0.0911259
FBgn0003382	sha	chr2R:7211818-7223968	0.0279166	0.115238	0.155421	0.0639102	0.0278903	0.127868	0.05961	0.160222
FBgn0003386	Shaw	chr2L:3718184-3729145	0	0.0633366	0.0153389	0	0.0775407	0.0588834	0.116521	0.135419
FBgn0003388	shd	chr3L:14607557-14615305	5.79913	6.4066	4.13984	8.34871	6.2537	5.96542	6.08419	6.5135
FBgn0003390	shf	chrX:6665257-6673692	0.403105	0.4678	0.309179	0.599891	0.271625	0.462501	0.380563	0.568942
FBgn0003391	shg	chr2R:16937158-16944702	0.879677	0.868323	1.04574	0.93856	0.860851	1.03168	0.858096	0.895546
FBgn0003392	shi	chrX:15786148-15800749	21.3236	22.3755	18.9194	20.5059	19.8666	19.0228	17.76	20.1408
FBgn0003396	shn	chr2R:7023427-7104899	24.1129	25.9741	24.692	29.3291	26.7111	25.0221	26.7492	27.8799
FBgn0003401	shu	chr2R:19728983-19730809	21.3705	27.0628	25.8426	24.5399	26.7341	24.6586	25.4155	25.8025
FBgn0003410	sina	chr3L:16845626-16855617	19.7499	16.7791	17.603	19.8671	19.5049	18.5496	20.1435	20.7544
FBgn0003411	sisA	chrX:11215611-11216390	0	0.144214	0	0.130766	0	0.246474	0.0971645	0
FBgn0003415	skd	chr3L:20984772-21020534	12.9757	13.9146	12.7934	14.1044	13.0146	14.1288	12.9235	13.1253
FBgn0003416	sl	chrX:16244347-16250515	10.3147	11.2887	11.7509	11.9318	10.684	11.3605	9.73701	10.3841
FBgn0003423	slgA	chrX:21244661-21256186	0.503973	0.747898	0.587285	0.395085	0.5825	0.484296	0.68833	0.317775
FBgn0003429	slo	chr3R:20488212-20537317	0	0	0.0198586	0.0307554	0.022456	0	0.0363266	0
FBgn0003430	slp1	chr2L:3825674-3827099	0.227632	0	0	0	0	0	0	0
FBgn0003435	sm	chr2R:15405368-15519013	3.02206	4.47386	4.6012	4.42291	3.22336	4.56527	3.17981	4.01685
FBgn0003444	smo	chr2L:273835-283269	7.83485	7.36406	8.18161	7.95914	8.1152	9.1056	9.48996	7.65816
FBgn0003447	sn	chrX:7850852-7880634	0.595166	0.548926	0.237934	0.239638	0.283871	0.20921	0.257523	0.315282
FBgn0003448	sna	chr2L:15476592-15478260	0	0	0	0	0	0	0	0
FBgn0003449	snf	chrX:5203274-5204534	53.2305	51.3498	49.38	47.5142	50.036	46.4069	58.3488	66.1338
FBgn0003450	snk	chr3R:8864096-8869808	0.267013	0.0671487	0.181116	0.184939	0.14291	0.180561	0.178141	0.130107
FBgn0003459	stwl	chr3L:14396029-14403039	12.0643	11.8419	11.4672	13.2928	11.2054	12.1651	11.433	11.3029
FBgn0003460	so	chr2R:3306854-3322377	0	0.0319271	0	0.0289499	0.0993913	0	0	0.02171
FBgn0003462	Sod	chr3L:11105380-11106840	313.034	343.154	406.027	383.005	409.77	323.325	367.181	352.268
FBgn0003463	sog	chrX:15497315-15527467	1.4641	1.03034	0.462082	0.497973	0.670654	0.51403	0.648172	0.750126
FBgn0003464	sol	chrX:21221306-21228939	17.5987	18.7117	16.924	16.8356	16.1621	16.7988	15.8138	17.6485
FBgn0003475	spir	chr2L:20311218-20348386	5.07003	6.43825	9.67285	7.44096	6.34481	6.25123	7.62856	7.33284
FBgn0003479	spn-A	chr3R:25878235-25882325	14.0923	16.4647	12.645	16.0221	15.0647	13.6811	12.7165	14.3915
FBgn0003480	spn-B	chr3R:10153772-10198673	1.94358	1.9635	1.79364	1.83477	2.33361	1.75414	2.56021	2.37983
FBgn0003482	spn-D	chr3R:22991437-22992844	3.73475	2.8743	3.08648	2.63289	1.76956	2.25021	3.51841	2.46924
FBgn0003483	spn-E	chr3R:11663140-11670137	4.80005	4.39248	5.44854	5.20226	4.8751	5.60365	4.09014	5.17699
FBgn0003486	spo	chr3L:5576768-5585671	0.508878	0.199278	0.504074	0.70917	0.304541	0.832339	0.265489	0.379207
FBgn0003495	spz	chr3R:22890711-22895792	219.786	263.116	281.007	270.33	284.597	264.36	263.407	273.498
FBgn0003499	sr	chr3R:13916524-13961305	0.115363	0.064825	0.0879542	0.177778	0.110157	0.196285	0.143218	0.0601435
FBgn0003502	Btk29A	chr2L:8258372-8301079	10.3147	11.2096	11.2288	12.8746	11.513	11.2608	10.2077	10.7782
FBgn0003507	srp	chr3R:11811873-11829803	181.949	223.04	235.864	232.986	220.193	222.342	222.129	230.02
FBgn0003510	Sry-alpha	chr3R:25866938-25868793	2.4587	4.56456	1.39214	2.73687	2.44984	2.78927	2.03591	3.68233
FBgn0003511	Sry-beta	chr3R:25865440-25866753	10.2209	10.4794	11.5668	11.4625	10.8016	12.0237	10.5407	10.1278
FBgn0003512	Sry-delta	chr3R:25869062-25870608	28.0467	26.2019	24.4923	26.2195	25.7927	25.9079	27.3549	27.4288
FBgn0003513	ss	chr3R:12200155-12229412	0.021014	0.0216654	0	0.0335906	0.0175661	0	0.0417622	0
FBgn0003514	sqh	chrX:6117093-6119173	227.301	220.911	226.023	211.889	210.186	215.868	229.406	223.193
FBgn0003515	st	chr3L:16412696-16536470	1.71564	1.41837	1.35548	1.33482	0.704218	1.10993	1.08192	1.31476
FBgn0003517	sta	chrX:1375829-1377446	1465.98	1574.9	1455.59	1425.7	1480.46	1391.09	1538.66	1714.65
FBgn0003520	stau	chr2R:14005400-14013284	9.73539	11.265	11.351	10.2871	10.2894	9.79872	10.3282	8.72183
FBgn0003525	stg	chr3R:25077547-25081522	387.418	425.229	303.486	383.497	350.392	426.483	420.629	442.039
FBgn0003527	stil	chr2R:8457871-8459388	1.31475	1.76623	0.509211	1.07037	0.978989	0.220751	1.16383	0.757818
FBgn0003545	sub	chr2R:13631605-13635583	13.8619	15.099	14.5463	15.4865	14.5245	16.3348	17.5012	14.9226
FBgn0003557	Su(dx)	chr2L:2037713-2044372	22.3452	24.7922	33.9463	28.986	31.2865	23.8007	24.964	24.3722
FBgn0003559	su(f)	chrXHet:75588-80249	22.6048	21.7201	28.1655	27.2671	26.9313	23.7294	23.2555	22.8249
FBgn0003567	su(Hw)	chr3R:10128149-10134311	35.113	36.3577	32.0707	34.3007	32.5214	34.4732	33.1377	33.6991
FBgn0003575	su(s)	chrX:529922-537793	17.2082	17.3248	13.6632	15.8911	16.3378	16.0998	15.6477	17.0551
FBgn0003598	Su(var)3-7	chr3R:9090085-9097733	8.84611	9.86576	9.72612	10.3056	9.40346	10.0155	9.05901	9.32765
FBgn0003607	Su(var)205	chr2L:8206170-8211122	174.538	168.99	158.53	163.189	165.035	164.924	178.592	168.61
FBgn0003612	Su(var)2-10	chr2R:5003626-5009505	78.1632	93.8027	83.9453	90.0642	83.0154	86.04	87.9334	90.6537
FBgn0003638	su(w[a])	chrX:906811-940073	25.4548	33.5393	33.9613	30.4013	30.5384	29.9125	31.0825	33.0129
FBgn0003651	svp	chr3R:8084458-8128507	0.029435	0.0579247	0	0	0	0.0273037	0	0
FBgn0003654	sw	chrX:20099034-20107456	16.4919	18.4101	15.6412	15.9314	16.5295	15.4085	15.1311	15.8243
FBgn0003655	swa	chrX:6257450-6259741	1.79483	1.66288	1.63762	1.73837	1.30499	1.30632	2.21882	1.76505
FBgn0003656	sws	chrX:7850852-7880634	11.7005	12.1519	12.8094	11.527	12.6301	12.361	12.248	13.7791
FBgn0003660	Syb	chr2R:6135318-6143000	380.954	324.703	351.954	309.934	327.77	320.946	294.981	319.236
FBgn0003676	T-cp1	chr3R:18314826-18317161	305.694	282.385	268.87	271.438	268.647	280.708	291.725	294.723
FBgn0003683	term	chr3L:18585402-18586871	0	0	0	0	0	0	0	0
FBgn0003687	Tbp	chr2R:17572787-17575147	22.3578	23.3604	18.3391	22.8942	20.5637	21.2076	23.2546	20.8636
FBgn0003701	thr	chr2R:13748264-13753468	4.63244	4.73847	5.37313	5.20707	4.95313	5.3998	4.80224	4.49259
FBgn0003710	tipE	chr3L:4173883-4193788	0.0440196	0.088317	0.116666	0.149601	0.0679661	0.0546201	0	0.0559245
FBgn0003714	tko	chrX:2336345-2338009	53.087	50.8925	46.2167	43.1415	44.6821	48.092	46.8581	50.3422
FBgn0003716	tkv	chr2L:5216700-5271384	16.93	19.4027	20.0365	19.007	19.4553	18.2781	19.5239	17.9388
FBgn0003719	tld	chr3R:20575452-20579232	0	0	0.0172266	0.04999	0	0.0231187	0	0
FBgn0003720	tll	chr3R:26678036-26680122	0.0454518	0	0	0	0	0	0	0
FBgn0003721	Tm1	chr3R:11107092-11134501	201.636	202.85	188.932	190.099	190.704	192.14	188.202	199.81
FBgn0003731	Egfr	chr2R:17409924-17447482	0.0278011	0.0194205	0	0.0437832	0.0617621	0.02544	0.0100981	0.0149217
FBgn0003732	Top2	chr2L:19447364-19453490	54.7613	58.2172	62.5537	62.976	58.7375	61.2163	62.0167	61.0514
FBgn0003733	tor	chr2R:3592687-3596689	0.216362	0.0848294	0.157612	0.028431	0.0542759	0.0794758	0.073456	0.151957
FBgn0003741	tra	chr3L:16581574-16584150	6.59765	8.99133	10.5673	8.91779	12.3623	9.00259	12.0275	15.1923
FBgn0003742	tra2	chr2R:10488782-10491842	26.0262	26.8986	29.1297	28.7928	28.3395	30.9255	29.344	30.2561
FBgn0003744	trc	chr3L:19823963-19827404	34.8912	35.7203	33.1158	33.2077	31.4334	33.3651	32.2513	29.6459
FBgn0003747	Gr5a	chrX:5574649-5576521	0.122536	0.100938	0.0423474	0.122889	0.0470019	0.165807	0	0.132724
FBgn0003748	Treh	chr2R:16961522-16978509	35.7883	38.9055	58.6473	49.9755	51.1223	35.129	38.2753	37.5411
FBgn0003751	trk	chr2L:10270050-10272324	0.235086	1.84609	0.789753	1.21242	0.840511	1.31291	0.646749	2.09275
FBgn0003861	trp	chr3R:25740242-25746011	0.0399715	0	0.0126634	0	0	0.0183952	0.0141069	0
FBgn0003862	trx	chr3R:10087112-10112625	8.93928	9.26786	9.24503	9.96755	9.26737	9.82574	8.44764	8.88374
FBgn0003863	alphaTry	chr2R:7231764-7232624	0.481999	0.476961	0	0	0.0924414	0.137536	0	0.228318
FBgn0003865	tsg	chrX:11882094-11882981	0	0	0	0	0	0	0	0
FBgn0003866	tsh	chr2L:21828592-21837011	21.3234	20.4611	20.9278	22.4173	21.6168	20.6004	20.7084	20.8252
FBgn0003867	tsl	chr3R:17603835-17608258	0	0.0494916	0.0326385	0.134787	0	0	0	0
FBgn0003870	ttk	chr3R:27539588-27561114	31.0239	33.1525	36.3773	39.6365	36.9893	35.9642	36.6603	35.3202
FBgn0003882	tub	chr3R:213463-215535	42.5617	38.0353	44.6085	42.2957	42.1352	38.3038	38.0636	37.9067
FBgn0003884	alphaTub84B	chr3R:2912320-2914561	1544.94	1581.29	1552.25	1481.44	1436.39	1522.79	1548.66	1594.21
FBgn0003885	alphaTub84D	chr3R:3356474-3358454	132.993	147.607	142.675	137.586	138.675	148.473	151.517	155.655
FBgn0003886	alphaTub85E	chr3R:5556942-5558972	0.816259	0.85592	1.32189	1.03755	1.06882	0.835443	0.671677	1.04189
FBgn0003887	betaTub56D	chr2R:15334823-15339105	1120.48	1258.47	1191.29	1165.87	1169.65	1293.23	1256.29	1335.93
FBgn0003888	betaTub60D	chr2R:20193403-20200622	414.748	430.667	395.262	413.655	404.08	422.851	404.439	420.836
FBgn0003889	betaTub85D	chr3R:5234104-5236004	4.62513	4.51907	5.04962	4.04728	3.91216	3.94296	4.64848	4.20932
FBgn0003890	betaTub97EF	chr3R:23792729-23814106	36.3486	28.4315	29.8522	33.2873	28.6648	32.4581	32.8976	36.1157
FBgn0003891	tud	chr2R:17070826-17080418	27.4746	28.9436	33.4901	31.5758	28.5209	29.8657	27.5439	26.2799
FBgn0003892	ptc	chr2R:4537153-4552728	9.12559	8.98065	10.0344	9.63205	9.20664	9.11912	8.67634	9.90838
FBgn0003896	tup	chr2L:18859506-18881261	0	0	0	0.0245089	0	0.0261175	0	0.0733944
FBgn0003900	twi	chr2R:18872896-18935848	101.144	125.116	127.357	110.658	115.813	118.808	127.918	135.421
FBgn0003916	snRNA:U1:21D	chr2L:901490-901654	987.148	897.746	261.825	311.283	772.032	312.905	216.688	250.037
FBgn0003920	snRNA:U2:14B	chrX:16148704-16148896	49.2612	49.1562	38.9107	35.0672	84.2305	21.5618	23.3685	34.2775
FBgn0003922	snRNA:U2:38ABa	chr2L:19796364-19958424	15.0704	49.4641	22.2581	27.5742	65.5646	41.4983	13.1912	11.5332
FBgn0003923	snRNA:U2:38ABb	chr2L:19796364-19958424	68.4201	23.0936	14.7377	7.24978	32.728	24.7337	13.4672	7.76253
FBgn0003926	snRNA:U3:22A	chr2L:1432710-1432921	0	0	3.59351	2.47037	5.23778	4.6237	1.83559	0
FBgn0003930	snRNA:U4:39B	chr2L:21212321-21220572	67.9963	14.1584	44.4058	28.4593	77.8731	78.897	38.1542	81.8016
FBgn0003931	snRNA:U4:38AB	chr2L:19796364-19958424	14.2099	0	25.0817	0	70.0064	38.8902	0	42.0411
FBgn0003933	snRNA:U5:14B	chrX:16148040-16148150	0	0	0	0	0	0	0	0
FBgn0003934	snRNA:U5:23D	chr2L:3043946-3056143	0	0	23.1508	0	0	0	14.8136	0
FBgn0003935	snRNA:U5:34A	chr2L:13244847-13244974	322.156	174.125	27.2986	72.6053	18.9774	43.9996	0	0
FBgn0003936	snRNA:U5:35D	chr2L:15751556-15751682	0	27.0618	44.5561	0	0	52.191	0	58.2273
FBgn0003938	snRNA:U5:63BC	chr3L:3090800-3090923	218.987	0	30.052	0	119.178	0	20.8285	35.2742
FBgn0003941	RpL40	chr2L:4227698-4228561	3240.92	2928.54	2913.11	2749.04	2977.62	2805.48	2854.35	3109.7
FBgn0003942	RpS27A	chr2L:10408351-10410456	1924.57	1589.1	1608.61	1638.23	1737.07	1556.16	1652.33	1643.19
FBgn0003943	Ubi-p63E	chr3L:3899258-3903184	169.2	215.62	299.115	253.361	238.788	215.151	242.612	230.362
FBgn0003944	Ubx	chr3R:12482344-12560148	0	0.0414236	0	0	0	0	0	0.0318053
FBgn0003950	unc	chrX:20964870-20987941	1.3002	2.05418	1.75967	1.71744	2.01079	2.16216	1.74417	2.01631
FBgn0003961	Uro	chr2L:7780084-7781415	0.0757772	1.05905	0.0515109	0.220303	0.165334	0.132556	0	0.0725005
FBgn0003963	ush	chr2L:476219-540560	57.8452	65.063	49.2877	64.3529	55.0441	58.9436	58.1298	69.1026
FBgn0003964	usp	chrX:1904892-1955948	17.8452	19.4889	18.1655	18.0775	19.3535	19.6433	20.0839	18.8377
FBgn0003965	v	chrX:10818004-10819664	0	0	0	0.136091	0	0.0664192	0	0.135672
FBgn0003969	vap	chrX:15893983-15899845	14.3933	14.2526	13.1037	13.327	14.1683	14.3817	14.4652	12.7103
FBgn0003975	vg	chr2R:8772136-8786890	0.073191	0.172693	0.0469931	0.022928	0	0.0617265	0	0
FBgn0003977	vir	chr2R:19246737-19253878	7.93594	8.07415	8.55464	9.04759	8.97467	9.05799	9.28418	9.85903
FBgn0003978	vls	chr2L:20061421-20065679	22.6404	27.0348	22.3806	26.5923	28.6527	24.2286	28.0793	26.3172
FBgn0003979	Vm26Aa	chr2L:5959595-5960340	2.00554	0.841495	0.693091	0.888077	0.940255	0.336694	0.49436	0.72258
FBgn0003980	Vm26Ab	chr2L:5957003-5957639	0.565272	0.197422	0.347789	0.198794	0.144484	0.142651	0.266061	0.151995
FBgn0003983	Vm34Ca	chr2L:13411140-13411631	1.9493	1.16475	0.416045	0.304704	0.213119	0.257691	0.756727	0.289841
FBgn0003984	vn	chr3L:5806437-5838764	1.88996	2.00267	1.78191	2.03222	1.71752	2.09894	2.33254	1.86634
FBgn0003996	w	chrX:2633121-3028565	0.0372463	0	0	0	0	0	0.147831	0
FBgn0003997	W	chr3L:18160844-18178741	0.440805	0.537376	0.287034	0.51301	0.428588	0.401922	0.541434	0.30091
FBgn0004003	wbl	chr2R:15136899-15138422	0	0	0.0780208	0.200271	0.229614	0	0.074458	0.47414
FBgn0004009	wg	chr2L:7307158-7316265	0	0	0	0.0275294	0	0	0	0
FBgn0004028	wupA	chrX:17999600-18010955	0.274326	0	0.164691	0.363951	0.179678	0	0.0674481	0
FBgn0004034	y	chrX:162541-364759	0.0429178	0.0449799	0.0713661	0.0860832	0	0.113544	0	0
FBgn0004045	Yp1	chrX:9947843-9949531	3.22941	1.54224	0.342806	0.0825057	0.044216	0.300931	0	0.109244
FBgn0004047	Yp3	chrX:13653578-13655580	6.27241	2.73707	4.44757	3.08731	3.11259	2.66682	2.23335	3.17966
FBgn0004049	yrt	chr3R:9254588-9260706	8.46193	8.30297	7.89274	8.02576	7.61506	8.29961	8.13208	7.8074
FBgn0004050	z	chrX:2338199-2364076	25.8864	26.033	24.1579	25.8871	22.7276	23.3109	26.912	29.4773
FBgn0004052	Z600	chr3L:15502160-15504147	0	0	0.708364	0	0	0	0	0.320665
FBgn0004053	zen	chr3R:2578585-2579916	0.0754193	0	0	0	0	0	0	0
FBgn0004054	zen2	chr3R:2568856-2569858	0	0	0	0	0	0	0	0
FBgn0004055	uzip	chr2R:20899584-20919260	18.9118	17.8328	14.0517	16.8525	16.4812	16.9955	17.442	16.9483
FBgn0004057	Zw	chrX:19561050-19569924	9.7729	10.2764	17.9293	11.0362	11.8358	9.50784	11.6592	7.51698
FBgn0004066	Prosalpha4	chrX:16170302-16171620	100.571	96.0317	91.2993	88.8377	90.5438	89.3541	86.2782	90.6671
FBgn0004087	Dhfr	chr3R:12306888-12308174	31.4489	23.8155	25.561	26.436	27.895	25.7567	21.1713	24.5303
FBgn0004101	bs	chr2R:20230383-20263996	9.90225	13.0898	12.3396	11.0799	9.73579	11.497	12.5001	13.6689
FBgn0004102	oc	chrX:8524191-8544714	0	0	0.0342675	0	0	0	0	0
FBgn0004103	Pp1-87B	chr3R:8249342-8251639	211.043	215.702	213.319	206.1	205.653	214.596	218.025	218.84
FBgn0004106	cdc2	chr2L:10384738-10386262	49.7815	51.0557	46.8916	50.8948	58.6822	56.6695	64.6147	56.7635
FBgn0004107	cdc2c	chr3R:16561344-16564822	29.1156	30.2264	28.3431	32.1786	31.2594	33.9943	36.931	35.7378
FBgn0004108	Nrt	chr3L:16759171-16772836	0.440357	0	0.345364	0.396853	0.327057	0.288113	0.289737	0.132925
FBgn0004110	tin	chr3R:17204698-17207692	0	0	0.0262489	0.0569354	0	0.0345292	0	0
FBgn0004117	Tm2	chr3R:11135914-11140919	0.674366	0.432243	0.0284149	0.0884663	0.128611	0	0.059177	0.0874496
FBgn0004118	nAChRbeta2	chr3R:20334949-20340828	1.59019	3.19661	4.77279	3.84814	4.27892	3.10785	3.46994	2.70774
FBgn0004132	boca	chr2R:3453377-3454243	80.4101	76.3914	75.6362	69.1115	67.4257	71.1626	63.6188	70.2176
FBgn0004133	blow	chr2R:3454313-3474584	20.7888	19.767	15.0349	18.5366	15.9198	17.8773	17.3521	19.8461
FBgn0004143	nullo	chrX:6915640-6960085	0	0	0	0	0	0	0	0
FBgn0004167	kst	chr3L:3336859-3368133	18.3927	21.2542	33.499	26.4276	25.6197	23.5573	22.5587	22.9198
FBgn0004168	5-HT1A	chr2R:14954659-15009463	0	0	0	0	0.0204718	0	0.0115261	0
FBgn0004169	up	chrX:13487506-13496611	0.232077	0	0.0263343	0	0.135255	0	0	0
FBgn0004170	sc	chrX:162541-364759	0	0	0	0	0	0	0	0
FBgn0004171	Mst98Cb	chr3R:24118519-24119585	0	0	0	0	0	0	0	0
FBgn0004172	Mst84Da	chr3R:3191571-3195027	0	0	0	0	0	0	0	0
FBgn0004173	Mst84Db	chr3R:3190881-3191349	0	0	0	0	0	0	0	0
FBgn0004174	Mst84Dc	chr3R:3189975-3190395	0	0	0.572696	0	0.647568	0	0	0.534429
FBgn0004175	Mst84Dd	chr3R:3189028-3189495	0	0	0.262597	0	0	0	0	0
FBgn0004177	mts	chr2L:7827649-7833576	314.518	302.953	296.108	293.379	302.588	310.295	309.677	303.97
FBgn0004179	Csp	chr3L:22260481-22266845	109.999	104.097	98.8208	100.934	96.3063	98.8688	93.4149	92.5918
FBgn0004181	Peb	chr2R:21062648-21064238	0	0.4707	0.0546184	0.0834048	0.0606224	0.195711	0.258516	0.100501
FBgn0004183	snRNA:U1:82Eb	chr3R:773654-773818	14.6417	0	17.8983	7.0116	17.2864	0	0	20.0046
FBgn0004185	snRNA:U1:95Ca	chr3R:19685188-19685352	877.699	505.756	280.684	217.214	672.446	442.474	111.848	250.794
FBgn0004186	snRNA:U1:95Cb	chr3R:19627435-19676827	962.944	615.577	269.326	292.271	570.141	391.589	241.055	298.833
FBgn0004187	snRNA:U1:95Cc	chr3R:19627435-19676827	106.724	72.0912	10.1598	20.5265	99.5198	36.8289	10.168	21.0222
FBgn0004188	snRNA:U6:96Aa	chr3R:20370440-20382271	0	0	0	0	0	0	0	0
FBgn0004189	snRNA:U6:96Ab	chr3R:20382413-20382520	0	0	0	61.1891	0	0	0	0
FBgn0004190	snRNA:U6:96Ac	chr3R:20382936-20383043	0	0	0	0	0	0	0	0
FBgn0004191	snRNA:U2:34ABa	chr2L:13211924-13212116	436.785	167.971	134.106	235.313	203.151	181.667	146.383	90.6549
FBgn0004192	snRNA:U2:34ABb	chr2L:13215838-13216030	128.015	36.4792	53.3635	34.6846	97.8242	77.1285	46.8669	19.3295
FBgn0004197	Ser	chr3R:22997811-23019989	5.7082	6.12417	8.64268	7.9661	7.60547	6.30397	6.86655	6.50329
FBgn0004198	ct	chrX:7503180-7572892	7.75278	8.64755	11.2316	10.7793	9.4353	9.84534	9.03275	9.8729
FBgn0004227	nonA	chrX:16255601-16265580	23.1183	26.8976	22.4701	24.1739	24.0958	26.5819	25.4757	25.1706
FBgn0004228	mex1	chr3L:15510523-15512692	0.474782	0.164018	0.143948	0	0.118666	0.364354	0.0671559	0.296555
FBgn0004237	Hrb87F	chr3R:9482567-9486253	141.576	147.949	132.515	138.045	131.88	147.427	138.178	132.6
FBgn0004240	Dpt	chr2R:14753269-14753765	1.63786	0	0	0	0	0	0.192754	0
FBgn0004242	Syt1	chr2L:2772326-2799979	0.519989	0.166893	0.181765	0.14859	0.0832468	0.0804079	0.133725	0.0760581
FBgn0004244	Rdl	chr3L:9138937-9175249	0.022101	0	0.0111572	0.0445849	0	0	0	0.00875327
FBgn0004359	T48	chr3R:22707455-22738608	1.15113	0.962514	0.450212	0.90743	0.88479	0.712901	0.55585	0.776755
FBgn0004360	Wnt2	chr2R:5381670-5390693	0.0386985	0.0590958	0.0567133	0.0773981	0.112173	0.0358965	0	0.1615
FBgn0004362	HmgD	chr2R:17584992-17604232	759.43	749.351	798.734	715.275	781.614	767.355	810.018	776.612
FBgn0004363	porin	chr2L:10847226-10856644	527.165	533.849	484.861	491.386	512.902	495.897	497.249	515.503
FBgn0004364	18w	chr2R:15999015-16004437	0.705657	0.141505	0.610442	0.441709	0.341016	0.313453	0.247653	0.182195
FBgn0004367	mei-41	chrX:16285730-16299155	2.29259	3.0233	2.4487	2.83805	3.12422	2.56733	2.66924	2.35571
FBgn0004368	Ptp4E	chrX:4833160-4849949	6.24595	6.87791	7.80435	6.44117	6.59554	6.53613	7.18165	6.22777
FBgn0004369	Ptp99A	chr3R:25203367-25314987	11.6155	15.1508	17.5275	14.7881	14.6199	12.8947	14.6371	13.862
FBgn0004370	Ptp10D	chrX:11516047-11571371	6.92739	6.47632	5.60517	6.2494	5.31496	5.74347	5.69483	5.66488
FBgn0004372	aly	chr3L:3024128-3026521	0	0	0.0346419	0	0	0	0	0
FBgn0004373	fwd	chr3L:305392-319884	21.4297	21.7474	22.2437	23.6055	21.081	22.0513	19.6775	19.7319
FBgn0004374	neb	chr2L:20075756-20091348	5.67324	5.91537	6.85958	6.99282	6.80828	6.77625	7.80502	6.78836
FBgn0004378	Klp61F	chr3L:1235725-1245910	23.4383	30.5327	37.7646	34.9175	35.1682	31.2581	32.2025	31.9817
FBgn0004379	Klp67A	chr3L:9355207-9360146	31.0998	34.7799	33.7827	31.6122	33.2631	35.4695	35.3248	35.5064
FBgn0004380	Klp64D	chr3L:5349963-5352492	9.52999	7.6218	8.50406	9.04598	7.92456	7.19577	9.34742	7.87641
FBgn0004381	Klp68D	chr3L:11788713-11791975	4.89733	4.52506	4.74128	4.39578	3.94293	3.65288	4.58296	5.39376
FBgn0004387	Klp98A	chr3R:23373496-23384867	7.21559	6.73563	6.44134	6.43916	6.41979	5.65777	5.80054	6.05437
FBgn0004389	bnk	chr3R:27004110-27021484	0	0	0	0	0.0713743	0	0	0
FBgn0004390	RasGAP1	chr3L:9832192-9848385	16.5058	17.7591	16.5388	18.382	16.0797	17.4514	15.9915	18.2815
FBgn0004391	shtd	chrX:15347503-15356474	9.44275	10.3742	12.069	10.2318	9.61303	10.5573	10.5733	11.0655
FBgn0004394	pdm2	chr2L:12657164-12686306	0	0.0419311	0	0	0	0	0	0
FBgn0004395	unk	chr3R:18975374-18983584	16.792	20.1975	17.9615	17.4118	16.7144	17.0586	16.6826	16.6868
FBgn0004396	CrebA	chr3L:15528494-15546314	32.4118	43.6324	40.6502	45.531	42.35	42.32	42.1059	41.181
FBgn0004397	Vinc	chrX:2108379-2116600	28.8135	33.2183	37.5608	33.2553	31.9823	30.7975	31.864	32.8363
FBgn0004400	rhi	chr2R:13492455-13526643	0.173974	0.0604388	0.228028	0.0633884	0.0884809	0.177534	0.0407209	0
FBgn0004401	Pep	chr3L:17631202-17638136	127.356	145.77	143.097	146.447	138.19	144.082	137.72	153.383
FBgn0004403	RpS14a	chrX:7827774-7828710	646.237	543.527	544.48	544.781	558.733	520	567.893	616.074
FBgn0004404	RpS14b	chrX:7828930-7829825	982.194	923.343	880.291	867.616	938.744	867.799	921.092	988.367
FBgn0004406	tam	chr2L:13823979-13827772	13.5859	15.8474	12.5594	13.6987	13.8517	13.3259	13.5095	15.686
FBgn0004414	msopa	chr3L:22075819-22076467	0	0	0	0	0	0	0	0
FBgn0004419	me31B	chr2L:10239340-10242172	136.934	116.316	119.853	115.881	116.813	114.491	113.426	109.846
FBgn0004425	LysB	chr3L:1200785-1232700	0	0.296394	0	0.430336	0	0	0	0
FBgn0004426	LysC	chr3L:1200785-1232700	0	0	0	0	0	0	0	0
FBgn0004427	LysD	chr3L:1200785-1232700	0.293908	0	0	0	0	0	0	1.0954
FBgn0004428	LysE	chr3L:1200785-1232700	0	0.221431	0.180194	0	0	0	0	0
FBgn0004429	LysP	chr3L:1200785-1232700	0.386193	0	0	0	0	0	0	0
FBgn0004430	LysS	chr3L:1200785-1232700	0	0	0	0	0	0.256811	0	0
FBgn0004431	LysX	chr3L:1194738-1195302	0.445279	0.231392	0	0.237681	0	0.272684	0.155901	0
FBgn0004432	Cyp1	chrX:16207741-16214403	625.99	546.448	514.484	502.912	572.243	544.283	536.708	511.194
FBgn0004435	Galphaq	chr2R:8500244-8510702	88.1093	76.1042	74.7044	74.8206	80.156	77.0201	72.4526	80.512
FBgn0004436	UbcD6	chr3R:774476-778404	89.376	92.865	98.1883	82.1458	88.8494	90.4623	88.4428	81.3845
FBgn0004449	Ten-m	chr3L:22286143-22400963	59.038	77.3017	100.133	89.5513	79.1365	78.1812	71.8372	77.0497
FBgn0004456	mew	chrX:13108441-13152528	6.76319	4.78285	4.96684	5.4403	4.69122	5.21925	4.39726	4.41505
FBgn0004462	Pk17E	chrX:18682496-18700396	4.32663	4.5157	6.14334	5.38937	4.29916	3.97355	5.10231	3.87696
FBgn0004463	RpIII128	chr2R:7926545-7930128	12.7724	12.4982	11.2973	13.5713	12.73	12.9435	12.55	13.468
FBgn0004465	Su(P)	chr3L:16603761-16605299	31.4056	25.8153	22.6503	26.0978	26.7664	25.647	27.8027	27.3677
FBgn0004507	GlyP	chr2L:2130812-2137296	25.0305	24.937	17.1806	21.6224	20.4148	21.5011	22.3102	23.8362
FBgn0004509	Fur1	chr3R:21173152-21298780	20.7384	18.7651	19.5675	19.3625	17.813	18.4988	17.3514	18.161
FBgn0004510	Ets97D	chr3R:22707455-22738608	9.56309	12.9245	11.6878	12.8748	11.1761	12.7271	11.8495	12.4049
FBgn0004511	dy	chrX:11663801-11672817	0.0203082	0	0.111859	0.0766225	0.0572342	0.0535478	0.01434	0.112792
FBgn0004512	Mdr49	chr2R:8824395-8833852	0.329567	0.108669	0.21124	0.252057	0.253759	0.313991	0.219631	0.20419
FBgn0004513	Mdr65	chr3L:6233599-6238846	0.141664	0.0209586	0.121494	0.134432	0.0556349	0.192737	0.0282418	0.128185
FBgn0004514	Oct-TyrR	chr3L:22028102-22058379	0	0	0.0156406	0.0683347	0.0530695	0	0.0379627	0.0232241
FBgn0004516	Gad1	chr3L:4074076-4092706	0.0279256	0.0714301	0.0809652	0.0857247	0.0214152	0	0.0197089	0.0259784
FBgn0004552	Akh	chr3L:4141466-4142070	0.487353	0.961716	0.53043	0.247728	0.482873	0.444601	0.338447	0.736137
FBgn0004554	Edg91	chr3R:13436577-13437233	0	0	0	0	0	0	0	0.440614
FBgn0004556	Dbp73D	chr3L:16721595-16723918	11.0179	13.4169	13.1467	12.5292	12.7469	14.3456	13.7571	13.9205
FBgn0004567	slp2	chr2L:3836839-3839185	0	0	0	0	0	0	0	0
FBgn0004569	aos	chr3L:16412696-16536470	1.01553	0.725613	0.517385	0.659649	0.466273	0.754532	0.58964	1.05193
FBgn0004573	5-HT7	chr3R:26793957-26842597	0.335394	0.665758	0.17527	0.342279	0.401542	0.49834	0.228	0.475626
FBgn0004574	Rop	chr3L:4136358-4138996	59.7112	57.9795	58.644	52.4987	53.7256	53.0563	53.5429	59.4806
FBgn0004575	Syn	chr3R:6016410-6048164	0.0563785	0.0472371	0.138421	0.206096	0.0587284	0.0540321	0.00991089	0.0947513
FBgn0004577	Pxd	chr3R:12840297-12853709	0	0	0	0	0	0.0494001	0	0.0349124
FBgn0004580	Cbp53E	chr2R:12861431-12886099	0.031452	0.0584728	0	0.0331959	0.0241284	0.0559424	0.0222089	0.0404434
FBgn0004581	bgcn	chr2R:19740792-19746444	0.294775	0.24059	0.348652	0.280002	0.152225	0.338821	0.23779	0.365649
FBgn0004583	ex	chr2L:431226-453024	21.9696	22.0889	19.4526	21.082	18.2871	18.5675	18.9528	20.355
FBgn0004584	Rrp1	chr2L:2969772-2972508	39.8031	46.0529	49.9719	46.2336	48.3239	43.8095	44.2112	46.0924
FBgn0004587	B52	chr3R:9487032-9492613	228.16	271.199	232.428	253.448	248.748	256.628	271.579	268.16
FBgn0004588	Eig71Ea	chr3L:15642225-15642761	0	0	0	0	0	0	0	0
FBgn0004589	Eig71Eb	chr3L:15643035-15643641	0	0	0	0	0	0	0	0
FBgn0004590	Eig71Ec	chr3L:15644578-15645354	0	0	0	0	0	0	0	0
FBgn0004591	Eig71Ed	chr3L:15645636-15646196	0	0	0	0	0	0	0	0
FBgn0004592	Eig71Ee	chr3L:15647571-15649110	0	0	0	0	0	0	0	0
FBgn0004593	Eig71Ef	chr3L:15649754-15650490	0	0	0	0	0	0	0	0
FBgn0004594	Eig71Eg	chr3L:15650727-15651258	0	0	0	0	0	0	0	0
FBgn0004595	pros	chr3R:7154201-7233349	0.0920874	0.063305	0.166225	0.0802321	0.0274581	0.0220401	0.0635959	0.057773
FBgn0004597	CycC	chr3R:10712177-10715927	19.9306	20.3642	19.4424	20.2141	18.2188	21.6415	21.5414	21.4982
FBgn0004598	Fur2	chrX:16267118-16275815	26.7803	28.8993	25.784	29.2552	27.0815	29.2543	25.5019	27.8636
FBgn0004606	zfh1	chr3R:26591647-26614924	87.0625	121.956	154.325	133.157	127.734	118.923	123.27	127.932
FBgn0004607	zfh2	chr4:522435-578480	0.0881578	0.166751	0.0767893	0.158465	0.23772	0.130758	0.0519336	0.168123
FBgn0004611	Plc21C	chr2L:305934-358174	4.51053	4.83226	3.60476	3.73573	4.00864	4.57136	3.54563	4.12663
FBgn0004618	gl	chr3R:14193648-14198460	0.0561939	0.136188	0.0504235	0.0259754	0.0215531	0.0178151	0	0
FBgn0004619	GluRIA	chr3L:6617131-6628159	0	0	0	0.0230112	0.0167258	0	0	0
FBgn0004620	GluRIIA	chr2L:5553896-5558994	0	0	0	0	0	0.0319417	0.0520418	0
FBgn0004622	TkR99D	chr3R:25776517-25795169	0	0	0	0	0	0	0	0
FBgn0004623	Gbeta76C	chr3L:19680736-19683092	0	0.247139	0	0	0.0779052	0	0	0
FBgn0004629	Cys	chr3R:10394683-10395593	13.7002	20.0919	11.9978	12.3749	12.9157	10.6582	15.1655	13.716
FBgn0004635	rho	chr3L:1342492-1475257	7.97112	7.57023	7.41658	7.9694	7.64394	6.49676	7.23278	7.24625
FBgn0004636	R	chr3L:1859114-1862239	145.979	146.646	168.225	158.54	154.118	152.201	156.578	159.18
FBgn0004638	drk	chr2R:9382726-9393516	145.017	118.149	137.633	119.925	130.492	124.925	117.848	110.474
FBgn0004643	Zw10	chrX:2498229-2502909	24.645	25.8447	26.2345	26.0843	24.6449	24.5912	25.3295	25.951
FBgn0004644	hh	chr3R:18953890-18967628	0.0732624	0	0.0400871	0.0766805	0.101061	0.033696	0.0562053	0
FBgn0004646	ogre	chrX:6867652-6885351	1.22474	0.925619	0.665777	1.37904	0.658596	0.820421	1.44242	1.19218
FBgn0004647	N	chrX:3028902-3066254	5.41028	5.33504	5.95257	6.46224	6.51134	5.29662	5.06762	5.8317
FBgn0004648	svr	chrX:390478-403105	131.425	130.65	148.929	142.013	137.698	140.762	141.953	123.861
FBgn0004649	yl	chrX:14087246-14093991	0.456494	0.224581	0.0268304	0.0749914	0.0198493	0.153338	0.089619	0.0123415
FBgn0004650	fs(1)N	chrX:1216545-1223471	0.120991	0.0480814	0.0612632	0.0609058	0.0637984	0.200121	0.0497279	0.143415
FBgn0004652	fru	chr3R:14239994-14371308	59.8406	65.8679	65.2255	70.6437	67.589	65.5207	63.0246	69.7619
FBgn0004654	Pgd	chrX:2039168-2043680	67.6212	58.9224	74.966	69.4062	73.824	59.8513	66.9714	67.9188
FBgn0004655	wapl	chrX:2043968-2053016	10.3455	10.7552	9.06141	9.63394	9.20766	9.54194	8.93803	9.73758
FBgn0004656	fs(1)h	chrX:7931840-7955469	35.4682	40.8603	43.2556	43.2239	41.7625	40.5504	39.9621	40.9399
FBgn0004657	mys	chrX:7955677-7964270	24.4552	24.9399	27.9172	26.0686	25.3055	23.9813	23.6387	24.2758
FBgn0004666	sim	chr3R:8883476-8903846	0	0.0314335	0	0	0.0230038	0.027819	0	0.0568437
FBgn0004687	Mlc-c	chrX:5513168-5516572	96.9869	82.0829	91.5636	87.8397	80.1897	81.2792	76.7044	82.1189
FBgn0004698	mus210	chr2R:11199014-11209676	25.9396	27.1463	24.2085	24.0075	25.283	23.3311	24.0377	23.711
FBgn0004777	Ccp84Ag	chr3R:2512449-2513761	0	0	0	0	0	0	0	0
FBgn0004778	Ccp84Af	chr3R:2515323-2515961	0	0	0	0	0	0	0	0
FBgn0004779	Ccp84Ae	chr3R:2516608-2517480	0	0	0	0	0	0	0	0
FBgn0004780	Ccp84Ad	chr3R:2518453-2519239	0	0	0	0	0	0	0	0
FBgn0004781	Ccp84Ac	chr3R:2520869-2521993	0	0	0	0	0	0	0	0
FBgn0004782	Ccp84Ab	chr3R:2527689-2528599	0	0	0	0	0	0	0	0
FBgn0004783	Ccp84Aa	chr3R:2529805-2530625	0	0	0	0.116514	0	0	0	0
FBgn0004784	inaC	chr2R:12786039-12789080	0.192657	0	0	0.0348272	0	0	0	0
FBgn0004795	retn	chr2R:19520132-19542343	0.249991	0.0289488	0.04455	0	0	0	0	0
FBgn0004797	mdy	chr2L:16802025-16826964	35.8543	33.3472	33.5685	36.3607	38.5487	36.7512	35.5352	31.1358
FBgn0004811	fs(2)ltoPP43	chr2L:19792103-19795851	20.5815	22.3146	20.5639	18.8412	23.3018	23.5987	23.5239	25.1069
FBgn0004828	His3.3B	chrX:9046555-9050702	534.205	513.181	517.486	502.078	512.43	502.063	523.68	496.525
FBgn0004832	Xpac	chrX:3995373-3998230	10.3195	11.9301	10.5435	9.63187	11.5536	11.2185	12.8973	12.6011
FBgn0004837	Su(H)	chr2L:15039487-15043334	4.07581	4.09592	5.18486	4.64002	4.24791	3.99065	4.40324	4.06559
FBgn0004838	Hrb27C	chr2L:6920703-6932057	434.185	492.12	487.967	478.949	465.956	463.941	452.594	444.994
FBgn0004839	otk	chr2R:7888977-7907351	4.69373	5.09609	3.84107	4.39633	4.24202	4.97217	4.89338	4.67906
FBgn0004841	TkR86C	chr3R:6563313-6576950	0	0.0851657	0	0	0	0	0	0
FBgn0004842	RYa-R	chr3R:22822701-22889921	0	0.0433816	0.0286084	0	0	0	0	0
FBgn0004852	Ac76E	chr3L:19932386-19971060	0.317647	0.473345	0.424391	0.609419	0.377012	0.591267	0.476487	0.49122
FBgn0004854	B-H2	chrX:17208613-17218208	0	0	0	0	0	0	0	0
FBgn0004855	RpII15	chr3R:10134810-10135900	62.6595	68.1591	63.2283	54.3708	62.3044	55.742	57.7811	55.5354
FBgn0004856	Bx42	chrX:8997902-9000637	20.5881	21.7338	24.2987	22.4654	22.621	23.8873	25.8177	23.6305
FBgn0004858	elB	chr2L:14390627-14409549	0.672914	0.976765	0.762961	0.845526	0.632793	0.451404	0.668797	1.17128
FBgn0004859	ci	chr4:68335-83750	14.2534	13.6837	14.1777	16.4939	15.6979	15.483	14.6418	13.6619
FBgn0004860	ph-d	chrX:2009759-2017319	12.6225	12.5219	10.7147	12.1605	10.7363	11.5348	11.3246	12.236
FBgn0004861	ph-p	chrX:2020242-2032404	15.9112	16.6394	12.6875	15.6979	14.4625	14.7903	15.1358	15.794
FBgn0004862	bap	chr3R:17214601-17216171	0	0	0	0	0.0485552	0	0	0.066035
FBgn0004863	C15	chr3R:17325707-17338536	0	0	0	0	0	0	0	0
FBgn0004864	hop	chrX:11254962-11262131	16.3113	16.6346	17.1541	17.3728	14.7617	16.9563	15.2289	16.3681
FBgn0004865	Eip78C	chr3L:21219708-21259603	0.152781	0.150046	0.275534	0.293021	0.20748	0.244439	0.185673	0.310972
FBgn0004867	RpS2	chr2L:9896264-9897552	1802.97	1752.04	1683.16	1666.87	1682.27	1578.34	1738.17	1901.84
FBgn0004868	Gdi	chr2L:9491175-9494876	138.325	134.612	132.504	128.259	135.741	126.521	126.682	125.328
FBgn0004870	bab1	chr3L:1036368-1101089	0.496634	0.332378	0.33746	0.663749	0.419611	0.687946	0.588435	0.545806
FBgn0004872	piwi	chr2L:10976771-10987420	0.636451	0.622649	1.1241	1.134	0.977836	1.13248	0.960791	0.731097
FBgn0004875	enc	chr3L:3818678-3842326	17.622	22.6683	24.7243	23.7305	21.3419	20.2679	21.0556	22.6908
FBgn0004876	cdi	chr3R:14870603-14919992	7.92094	8.85548	8.84449	8.83163	8.44004	8.46271	8.36556	8.02231
FBgn0004878	cas	chr3R:1538696-1542527	0.37006	0.144404	0.0573655	0.19427	0.100625	0.222534	0.227119	0.416458
FBgn0004880	scrt	chr3L:3983895-3994003	0.0457517	0	0.0124814	0.0140845	0.0175491	0	0.0484592	0.0238668
FBgn0004882	orb	chr3R:19086331-19106578	9.92039	11.1111	11.6838	13.5404	11.478	12.5834	10.5643	11.4655
FBgn0004885	tok	chr3R:20545418-20574847	0.0925599	0.431926	0.109477	0.202562	0.249806	0.211388	0.0762733	0.0936031
FBgn0004888	Scsalpha	chr3L:3814210-3818383	142.693	164.282	262.2	215.279	244.178	155.952	184.731	174.775
FBgn0004889	tws	chr3R:5951850-5965494	66.65	67.3698	64.5783	68.3005	65.7958	69.8705	65.0945	63.4367
FBgn0004892	sob	chr2L:3578012-3580769	0	0	0	0	0	0	0	0
FBgn0004893	bowl	chr2L:3771699-3784121	19.4835	20.2943	10.7872	19.1125	15.9033	20.4958	17.7165	19.2632
FBgn0004895	fd64A	chr3L:4018877-4021279	0	0	0	0	0.0902954	0	0	0
FBgn0004896	fd59A	chr2R:18755681-18758229	0.313654	0.405502	0.397887	0.64636	0.646527	0.414151	0.600731	0.518473
FBgn0004897	fd96Ca	chr3R:20908405-20910600	0	0	0	0	0	0	0.10608	0
FBgn0004898	fd96Cb	chr3R:20920733-20921821	0	0	0	0	0	0	0	0
FBgn0004901	Prat	chr3R:3728751-3737501	21.3637	25.3021	22.2442	23.338	23.6252	22.2985	24.7379	23.0612
FBgn0004903	Rb97D	chr3R:22697850-22701464	13.9161	16.7334	16.7842	14.6487	16.8361	14.4018	16.0524	16.4791
FBgn0004907	14-3-3zeta	chr2R:5987181-5997192	850.3	823.13	811.749	788.601	772.675	778.28	793.091	758.26
FBgn0004908	Arl2	chr3R:4166821-4169238	18.4974	20.0143	21.9699	21.4904	23.0421	19.3604	20.4465	20.499
FBgn0004910	Eip63F-1	chr3L:3909972-3935992	13.6414	11.1604	6.17808	9.14308	8.77237	8.64922	8.62339	8.68833
FBgn0004911	Eip63F-2	chr3L:3909972-3935992	4.04976	5.07	3.85127	5.33788	4.48623	3.72587	4.22722	4.04519
FBgn0004913	Gnf1	chr3R:732343-735803	25.2025	25.9155	24.6463	26.2492	24.247	25.4369	27.4108	26.8312
FBgn0004914	Hnf4	chr2L:8687225-8709611	44.5268	31.1775	33.1666	32.3538	30.835	30.6668	29.2889	30.6232
FBgn0004915	TfIIB	chr2L:10431337-10435656	33.5823	32.5078	30.7384	33.0836	31.508	29.6379	36.6859	29.0413
FBgn0004919	gol	chr2R:20960149-20971870	0.709061	1.07242	0.558444	0.877456	0.631886	0.937382	0.848509	0.602887
FBgn0004921	Ggamma1	chr2R:4788908-4792296	992.057	919.147	977.573	916.919	946.22	898.266	953.53	943.536
FBgn0004924	Top1	chrX:15213511-15222062	35.2934	42.7373	42.279	43.3588	40.2497	41.2984	41.087	39.9948
FBgn0004926	eIF-2beta	chr3L:12514228-12519831	195.931	192.88	179.212	167.577	172.073	173.567	183.142	193.343
FBgn0004956	os	chrX:18199386-18203324	0	0	0.0198639	0	0	0	0	0
FBgn0004957	por	chrX:18260389-18273887	8.37296	10.6758	8.2449	8.62937	7.90585	8.91796	9.65491	10.2278
FBgn0004959	phm	chrX:18579798-18582466	0	0.0568124	0	0	0	0	0	0
FBgn0005198	gig	chr3L:20122280-20132110	18.4136	18.2866	19.4357	18.3247	17.618	17.5073	18.1813	17.8518
FBgn0005278	Sam-S	chr2L:106902-114432	101.359	103.234	100.707	102.169	101.655	106.727	100.304	96.3747
FBgn0005322	nmd	chr2L:10302172-10303947	44.7986	46.6951	49.2757	48.6891	47.3751	51.5412	52.3251	51.1178
FBgn0005355	Su(fu)	chr3R:8515594-8517190	17.1574	17.0488	16.2747	17.9096	16.5673	18.3809	19.4642	17.6782
FBgn0005386	ash1	chr3L:19583872-19591855	5.37098	5.59262	5.23759	6.27879	5.79237	5.71752	5.62025	5.66963
FBgn0005390	fs(1)M3	chrX:5849661-5858280	0.0716252	0.0150132	0	0	0.0178738	0	0	0
FBgn0005391	Yp2	chrX:9944983-9946669	2.9534	1.1201	0.833075	0.74617	0.490595	0.704633	0.239532	0.653835
FBgn0005411	U2af50	chrX:16250728-16253072	56.7589	58.5829	50.5266	55.0646	50.7204	54.4474	52.209	56.6545
FBgn0005427	ewg	chrX:162541-364759	4.14439	3.62634	3.80889	3.84309	3.64137	3.90697	3.62852	4.04898
FBgn0005533	RpS17	chr3L:9421894-9422921	2717.33	2608.74	2503.7	2476.1	2644.57	2483.05	2641.15	2857.46
FBgn0005536	Mbs	chr3L:16045058-16075126	27.7429	29.7822	39.2678	34.9458	35.4856	28.042	29.713	30.3741
FBgn0005558	ey	chr4:718314-741799	3.89043	4.63457	5.52215	5.53978	5.50657	5.93522	5.10598	5.33113
FBgn0005561	sv	chr4:1109423-1143983	0.0383299	0	0.0380712	0	0	0	0	0
FBgn0005564	Shal	chr3L:19559950-19577668	0.887713	1.15632	0.599174	0.859138	0.837639	0.872733	0.664583	1.08997
FBgn0005585	Crc	chr3R:5454412-5456573	835.056	740.048	743.418	660.797	665.125	681.96	762.874	794.913
FBgn0005586	Rab3	chr2R:6608839-6616708	9.50402	8.20037	6.0559	8.37693	6.30442	7.4615	6.809	8.73529
FBgn0005590	scw	chr2L:19586622-19732069	0	0	0.197201	0.073107	0	0	0	0.123548
FBgn0005592	btl	chr3L:14064991-14076329	0.219051	0.602187	0.22131	0.472073	0.274149	0.39036	0.341269	0.466684
FBgn0005593	RpL7	chr2L:10201003-10202321	1540.13	1512.41	1436.74	1416.6	1385.64	1354.81	1505.13	1644.53
FBgn0005596	yem	chr3R:24942112-24948601	6.93583	7.85976	8.66419	8.16541	7.57561	8.6393	9.80829	7.99845
FBgn0005612	Sox14	chr2R:19866323-19875978	5.83071	4.40041	4.82179	3.86671	4.4902	3.57241	3.31911	4.56479
FBgn0005613	Sox15	chr2R:10088894-10099918	0.0231924	0	0	0.0474652	0.0174982	0.0211579	0.0460253	0
FBgn0005614	trpl	chr2R:5641201-5653023	0.0442177	0.0875349	0	0.0204303	0	0	0.0156047	0.0230612
FBgn0005616	msl-2	chr2L:3462217-3466112	19.6223	20.2574	20.0113	20.4007	17.7028	19.2413	18.6645	19.9466
FBgn0005617	msl-1	chr2L:18683719-18688800	18.581	15.9289	16.7587	15.5298	15.8798	15.2243	16.0873	15.1371
FBgn0005619	Hdc	chr2R:6125248-6135065	0.0512647	0.205006	0.157603	0.255134	0.0965395	0.192356	0.152546	0.131538
FBgn0005624	Psc	chr2R:8853501-8868499	8.92576	8.0424	5.65854	7.87436	7.28557	7.22629	6.74979	7.3602
FBgn0005626	ple	chr3L:6706455-6712625	0	0	0.0180713	0	0.0362479	0	0	0.055114
FBgn0005630	lola	chr2R:6369398-6430796	161.365	185.694	164.199	194.256	175.686	188.003	160.973	193.034
FBgn0005631	robo	chr2R:18580028-18588475	11.1598	11.4348	11.3368	12.0875	10.7592	10.9948	10.7828	11.275
FBgn0005632	faf	chr3R:27602741-27619629	22.6667	24.7262	27.9556	27.4953	24.4673	27.2287	23.2833	23.5766
FBgn0005633	fln	chr3L:19982650-19984320	0	0	0	0	0	0	0	0
FBgn0005636	nvy	chr2R:20163256-20178607	117.377	122.987	118.426	117.39	118.648	114.638	123.748	137.074
FBgn0005638	slbo	chr2R:20219044-20221830	0.132379	0.130995	0.0884121	0.0698567	0.213135	0	0.158795	0.182201
FBgn0005640	Eip63E	chr3L:3515750-3610521	28.7119	29.6434	38.6722	35.4583	36.5762	32.234	32.4541	35.0577
FBgn0005642	wdn	chr3R:24633704-24637059	15.2465	17.3215	13.1493	15.5214	12.9957	13.9912	14.442	15.0166
FBgn0005648	Pabp2	chr2R:4018935-4022820	123.572	122.122	111.242	113.555	113.619	124.749	119.251	124.163
FBgn0005649	Rox8	chr3R:19868777-19874890	77.1065	79.1273	74.493	77.2523	74.234	80.1441	78.478	79.5142
FBgn0005654	lat	chr2R:9090232-9094052	8.33128	9.6223	9.01608	8.6457	9.62701	8.30287	9.29266	8.64137
FBgn0005655	PCNA	chr2R:16149258-16150388	178.449	163.916	170.996	164.945	176.462	182.313	192.853	188.816
FBgn0005658	Ets65A	chr3L:6090716-6117013	0.0394434	0	0	0	0.0305993	0.0182937	0	0
FBgn0005659	Ets98B	chr3R:23562259-23574088	0.145761	0.0257689	0	0.0618182	0.0451782	0.029488	0.0439688	0.0377769
FBgn0005660	Ets21C	chr2L:544924-552923	7.80816	7.54578	7.56731	6.29319	6.49661	6.01387	7.08957	7.40874
FBgn0005664	Cry	chr2L:11944128-11947131	0	0	0	0	0	0	0	0
FBgn0005666	bt	chr4:745025-797100	0.0414455	0.0350151	0.0553622	0.05114	0.058935	0.051991	0.0494438	0.0282069
FBgn0005670	Cyp4d1	chrX:2053177-2056213	1.96799	3.10914	2.37241	2.36093	2.27736	1.57218	2.84256	1.69256
FBgn0005671	Vha55	chr3R:8449483-8453551	162.473	163.161	173.822	166.328	163.174	163.384	161.527	160.383
FBgn0005672	spi	chr2L:19567899-19577315	123.176	132.667	129.701	125.714	130.078	130.77	136.516	133.013
FBgn0005674	Aats-glupro	chr3R:19777857-19784113	41.6531	47.3485	50.0743	49.2873	47.1911	47.4212	51.6623	50.372
FBgn0005677	dac	chr2L:16466511-16485998	0.0334255	0.0190443	0.0182989	0.0307552	0	0.0295849	0.0218823	0.0318152
FBgn0005683	pie	chr2L:10420624-10422780	4.6544	5.01154	5.81346	6.29625	5.78163	5.93313	5.4272	5.9741
FBgn0005694	Aef1	chr3L:21426521-21434463	23.6521	26.5904	24.1414	24.8197	24.5655	23.6888	23.653	24.4376
FBgn0005695	gcl	chr2R:4611762-4617006	5.27354	3.73393	4.95548	4.44656	4.366	4.30682	4.99947	4.73227
FBgn0005696	DNApol-alpha73	chr3R:23064884-23066950	15.8136	18.5348	15.8387	17.0149	16.4405	18.0165	18.8653	14.8743
FBgn0005771	noc	chr2L:14490858-14494019	7.05111	9.00488	8.7074	8.00284	7.0636	8.70101	10.3808	9.93755
FBgn0005775	Con	chr3L:4936757-5079033	0	0	0.0244117	0	0	0.0260761	0	0
FBgn0005777	PpD3	chr3R:5573596-5580408	77.7681	76.6559	68.177	69.9498	70.9334	72.173	76.2343	74.5767
FBgn0005778	PpD5	chr2R:17929171-17930450	0	0	0	0	0	0	0	0
FBgn0005779	PpD6	chr2L:3068344-3144786	0.0701955	0.121257	0	0.0740873	0.053852	0	0.0495713	0.299477
FBgn0008635	betaCOP	chrX:18275581-18279275	68.9067	75.7974	71.2177	71.6666	67.9735	69.207	73.6714	75.7496
FBgn0008636	hbn	chr2R:16842172-16848414	73.5283	83.6111	85.3249	81.703	77.721	84.3107	88.7458	95.1406
FBgn0008646	E5	chr3R:9693066-9702894	0	0	0	0	0.0361688	0	0	0
FBgn0008651	lbl	chr3R:17235700-17259855	0	0	0	0	0	0	0	0
FBgn0010014	CanB	chrX:5226531-5228482	0.0849555	0	0	0.27674	0.104255	0	0.396228	0.186723
FBgn0010015	CanA1	chr3R:26865095-26872543	0.111379	0.217685	0.0373146	0.0580454	0.0421919	0.02891	0	0.0705662
FBgn0010019	Cyp4g1	chrX:162541-364759	1.08557	2.35326	0.540023	0.264229	0.488284	0.382831	0.19979	0.576173
FBgn0010038	GstD2	chr3R:8197692-8198426	20.8306	15.4697	23.3	11.0014	9.32917	11.0557	10.9211	11.0125
FBgn0010039	GstD3	chr3R:8198789-8199535	63.5025	44.2533	38.4435	38.2836	37.1101	43.0845	44.465	45.4259
FBgn0010040	GstD4	chr3R:8199821-8200546	5.01194	1.23873	1.26683	1.61	2.23016	1.09295	2.73735	1.16391
FBgn0010041	GstD5	chr3R:8201454-8202294	41.9792	27.4389	19.8222	17.332	16.5869	16.4478	19.0401	23.6514
FBgn0010042	GstD6	chr3R:8202849-8203629	2.78393	1.63146	0.756725	0.855429	1.00253	1.31541	1.03932	1.66022
FBgn0010043	GstD7	chr3R:8204221-8204977	6.67056	4.65493	4.5682	2.84277	2.88414	4.81785	3.74008	4.17391
FBgn0010044	GstD8	chr3R:8205729-8206537	0	0	0	0	0	0	0	0
FBgn0010051	Itp-r83A	chr3R:1334563-1365133	6.83393	6.6701	7.3666	7.75579	6.62364	7.29654	5.88586	6.81499
FBgn0010052	Jhe	chr2R:12007297-12010278	5.52226	5.87404	4.46521	4.25801	5.00783	6.05741	4.66023	6.10077
FBgn0010053	Jheh1	chr2R:14740938-14742592	50.9731	59.8016	108.267	69.8122	79.4236	58.8117	79.963	62.0062
FBgn0010078	RpL23	chr2R:18741905-18746317	2564.22	2277.57	2124.98	2066.45	2286.25	2167.96	2125.35	2195.97
FBgn0010097	gammaTub37C	chr2L:19183862-19185726	1.05872	0.45247	0.285367	0.116783	0.370467	0.43915	0.205172	0.654798
FBgn0010100	Acon	chr2L:21163640-21173185	139.529	143.08	149.22	147.335	144.812	143.373	140.684	147.191
FBgn0010105	comm	chr3L:15714610-15721530	21.1421	20.4336	21.6225	22.0748	22.5533	23.2247	23.6646	22.7978
FBgn0010109	dpn	chr2R:4116475-4119835	0	0	0.0766785	0	0	0	0.151439	0.0412008
FBgn0010113	hdc	chr3R:26103653-26198104	37.9766	40.244	38.6007	45.7031	38.5482	42.4634	40.8677	43.4728
FBgn0010114	hig	chr2R:5115289-5134754	1.15473	1.38722	1.37652	1.11081	1.16949	1.25491	1.21182	1.33152
FBgn0010173	RpA-70	chr3R:4087841-4090173	128.17	121.594	111.754	117.98	113.473	118.368	113.306	112.958
FBgn0010194	Wnt5	chrX:18395433-18399438	13.2337	14.203	12.9089	13.3052	13.3848	12.9867	14.6204	14.2508
FBgn0010197	Gyc32E	chr2L:11138758-11149101	0	0	0	0	0.0456028	0	0	0.0256035
FBgn0010198	RpS15Aa	chrX:13229669-13231738	1260.87	1169.68	1080.94	1127.73	1146.65	1113.41	1207.37	1196.32
FBgn0010213	Sod2	chr2R:12660289-12661420	163.296	163.466	149.087	150.137	159.755	152.614	145.051	156.56
FBgn0010215	alpha-Cat	chr3L:23311745-23331200	58.3131	54.269	51.3206	51.5771	50.7996	53.6039	53.0447	47.6941
FBgn0010217	ATPsyn-beta	chr4:1050336-1055543	684.359	610.068	607.555	613.511	637.735	617.267	598.727	558.411
FBgn0010220	Dbp45A	chr2R:4975338-4982163	21.3588	20.9897	20.0561	21.4828	20.7145	20.7556	22.6737	21.7731
FBgn0010222	Nmdmc	chr3R:4868229-4877953	27.771	22.0311	22.7177	20.5163	24.0127	20.9063	21.7042	23.0702
FBgn0010223	Galphaf	chr3L:16655656-16661034	9.49659	5.13583	6.46265	3.83247	4.98051	4.8782	5.12381	3.88467
FBgn0010225	Gel	chr3R:60938-68439	320.09	327.702	294.28	318.756	307.455	313.945	306.136	308.526
FBgn0010226	GstS1	chr2R:12980750-12987006	67.4665	80.1379	67.5325	76.1457	71.0561	76.2409	73.3072	83.6452
FBgn0010228	HmgZ	chr2R:17584992-17604232	355.525	349.358	400.274	323.619	372.854	371.877	377.808	358.999
FBgn0010235	Klc	chr3L:12738443-12743156	90.7213	85.7492	85.8602	77.4464	78.7768	80.9443	84.7687	82.5405
FBgn0010238	Lac	chr2R:8340694-8353135	23.9173	22.5963	23.2076	23.0741	22.0556	22.8493	23.0049	25.6506
FBgn0010240	Lcch3	chrX:15819137-15827900	0.0934515	0.254305	0.291172	0.231223	0.455767	0.333215	0	0.38449
FBgn0010241	Mdr50	chr2R:10134470-10140102	0.0782519	0.317702	0.121035	0.0757839	0.185406	0.080821	0.108274	0.0569991
FBgn0010246	Myo61F	chr3L:1318479-1329617	5.06338	6.32159	7.29084	7.01864	6.59197	7.10797	7.21301	5.89438
FBgn0010247	Parp	chr3RHet:1935205-2026815	17.0124	17.0828	18.5258	17.9634	19.5744	18.3886	14.1446	16.8774
FBgn0010258	Rbp4	chr3R:9480277-9482116	0.303507	1.03011	0.521491	0.526623	0.501567	0.17145	0.546211	0.835106
FBgn0010263	Rbp9	chr2L:2954761-2969638	1.7685	2.37341	2.17242	2.11978	2.20269	2.4859	2.16612	2.21502
FBgn0010265	RpS13	chr2L:8363476-8364662	1947.55	1954.74	1818.92	1809.8	1885.89	1800.51	1889.28	1910.85
FBgn0010269	Dsor1	chrX:9141374-9144070	16.4317	17.8709	14.7457	15.5046	15.0722	17.9022	15.5685	15.0284
FBgn0010278	Ssrp	chr2R:19693883-19696527	61.4862	66.7356	61.0451	57.4835	60.092	64.6231	65.8854	66.6009
FBgn0010280	Taf4	chr3L:16106311-16114751	45.1342	54.3499	54.7042	55.7152	50.8495	51.4398	50.3681	53.9937
FBgn0010282	TfIIFalpha	chr3R:2206188-2208326	33.1953	34.9108	28.3051	31.2448	31.23	32.8483	35.8626	33.4337
FBgn0010287	Trf	chr2L:8072894-8073948	12.3674	10.0858	9.73044	9.48709	12.2947	9.99283	9.78764	11.3596
FBgn0010288	Uch	chr2L:2212737-2214211	100.718	99.2953	99.6667	92.6418	98.9849	91.2259	97.5052	107.427
FBgn0010292	bys	chrX:7795912-7797676	24.3669	30.65	27.677	26.3763	28.8035	31.805	32.0691	30.7567
FBgn0010294	ng2	chrX:3070472-3242433	0	0	0	0	0	0	0	0
FBgn0010295	ng3	chrX:3070472-3242433	0	0	0	0	0	0	0	0
FBgn0010296	ng4	chrX:3070472-3242433	0	0	0	0	0	0	0	0
FBgn0010300	brat	chr2L:19132322-19181702	21.1163	21.3754	24.4136	23.729	22.0324	24.0987	20.6443	21.8133
FBgn0010303	hep	chrX:12973237-12984467	17.4008	19.0264	17.9974	18.2445	16.8522	18.4295	17.1397	19.9286
FBgn0010309	pigeon	chr2L:19186042-19189938	5.27586	5.5206	6.19928	6.0282	5.70473	6.11511	6.59185	6.02213
FBgn0010313	corto	chr3R:903500-912794	5.71102	5.07859	4.49476	5.33217	5.78869	5.63434	5.38365	6.00678
FBgn0010314	Cks30A	chr2L:9330762-9331981	60.7571	66.3141	68.2883	63.901	74.9571	74.2504	70.5766	69.6741
FBgn0010315	CycD	chrX:15800854-15803709	16.8596	16.2173	17.603	16.2966	15.2746	15.209	19.044	15.8004
FBgn0010316	dap	chr2R:5599825-5603761	20.6976	26.7673	27.1271	26.9587	26.6214	27.4413	30.7824	25.4434
FBgn0010317	CycJ	chr3L:3466427-3471309	0.0620199	0.0651776	0.0428671	0.0653343	0	0.0575294	0	0.235468
FBgn0010323	Gsc	chr2L:583543-594685	0	0	0	0	0	0	0	0
FBgn0010328	woc	chr3R:23082316-23089777	43.8429	45.1688	41.7897	46.4851	40.331	45.8587	47.309	48.2586
FBgn0010329	Tbh	chrX:7889729-7921427	0.0672241	0.0943889	0.0552223	0.0232599	0.0444041	0.119429	0.160445	0
FBgn0010333	Rac1	chr3L:1300878-1302683	119.61	127.268	117.097	115.245	116.651	120.169	121.296	113.176
FBgn0010339	128up	chr2R:7924802-7926356	74.2342	76.4511	61.5123	65.9937	65.0427	73.1579	76.3631	74.9816
FBgn0010340	140up	chr3R:9948375-9951270	21.8129	15.7899	15.4237	14.3572	15.1758	18.5163	17.6001	15.2567
FBgn0010341	Cdc42	chrX:19591123-19595788	341.961	324.77	355.398	313.73	339.217	327.942	313.137	324.379
FBgn0010342	Map60	chr2R:5474697-5493129	70.7224	74.8776	77.2632	79.1959	76.2019	75.6667	83.9998	80.9784
FBgn0010348	Arf79F	chr3L:22861479-22872084	672.059	598.156	645.897	622.342	640.434	639.524	658.712	608.954
FBgn0010350	CdsA	chr3L:8118426-8130598	44.5982	39.0332	79.6195	51.829	60.3102	40.0538	41.8909	39.5719
FBgn0010352	Nc73EF	chr3L:16947921-16961824	44.1668	44.6083	47.935	45.415	44.3088	43.953	40.5484	44.6
FBgn0010355	Taf1	chr3R:2472610-2483504	13.393	15.4862	15.5559	15.5137	14.6126	15.1093	14.9996	14.4727
FBgn0010356	Taf5	chr2R:6764816-6767178	14.1881	18.4293	15.3097	14.5334	15.3686	15.2283	16.0854	16.149
FBgn0010357	betaTry	chr2R:7233829-7234900	1.17097	0.136101	0.143308	0.269047	0	0.240922	0	0.246062
FBgn0010358	deltaTry	chr2R:7242823-7244105	0.132705	0.807864	0.306183	0.13775	0	0.356313	0.164017	0.356811
FBgn0010359	gammaTry	chr2R:7236565-7237375	0.261027	0.136783	0	0.231802	0	0.349853	0.427503	0
FBgn0010379	Akt1	chr3R:11924949-11931392	51.1174	50.9973	50.9264	51.0436	51.6887	55.2375	53.9097	45.9801
FBgn0010380	AP-1-2beta	chrX:19625036-19628614	48.5027	47.2143	46.1807	48.6229	46.0169	47.4752	46.0483	49.6291
FBgn0010381	Drs	chr3L:3369555-3369942	2.64945	2.5022	1.78855	2.65684	1.22164	2.43884	0	0.916284
FBgn0010382	CycE	chr2L:15727580-15748324	11.1744	13.1559	16.738	14.8297	14.6238	14.7752	15.7401	14.3853
FBgn0010383	Cyp18a1	chrX:18582570-18587075	0.175614	0.248524	0.0244794	0.0749719	0.068984	0.0861902	0.101463	0.168377
FBgn0010385	Def	chr2R:5940045-5954019	0.418591	0	0.908655	0.411735	0	0	0	0.429515
FBgn0010387	Dbi	chr3L:7124962-7126563	45.3837	53.0809	136.559	82.05	92.2802	38.4492	51.1175	58.5428
FBgn0010388	Dro	chr2R:10633465-10634219	4.80567	0	0	0.58807	0	0.94797	3.57354	0
FBgn0010389	htl	chr3R:13870937-13878706	82.4415	94.2716	95.0481	89.3644	90.8501	99.888	96.7879	95.7396
FBgn0010391	Gtp-bp	chrX:11020909-11023120	58.5562	60.2047	51.6201	54.5281	51.7548	59.8718	57.9803	63.9474
FBgn0010395	Itgbetanu	chr2L:21053032-21071502	3.11771	3.42965	4.31463	3.71083	3.9436	4.2586	3.47275	4.03522
FBgn0010397	LamC	chr2R:10413771-10475422	3.99339	3.18179	5.29354	3.96368	4.23214	3.59615	2.90968	4.02716
FBgn0010398	Lrr47	chr2L:10517334-10519269	3.10007	3.17622	3.75448	3.19823	2.78998	2.45882	3.11409	2.65179
FBgn0010399	Nmdar1	chr3R:1334563-1365133	0.0198212	0.0251424	0	0	0	0.0183861	0.0139962	0
FBgn0010401	Os-C	chr3R:3804680-3806044	0	0	0	0	0.182647	0	0	0
FBgn0010403	Obp83b	chr3R:1801898-1802539	0	0	0	0	0	0	0	0
FBgn0010406	RNaseX25	chr3L:7963687-7968091	34.1087	29.0269	36.4732	32.7751	32.8412	34.3093	33.4189	29.6345
FBgn0010407	Ror	chr2L:10251842-10255891	1.23633	0.889142	0.804049	0.711101	0.496844	0.429771	0.765889	0.784194
FBgn0010408	RpS9	chr3L:9502892-9504631	748.158	691.464	636.973	668.108	650.215	620.286	679.964	731.471
FBgn0010409	RpL18A	chr2R:13433910-13434967	2271.58	2464.52	2414.98	2299.73	2424.05	2344.34	2516.63	2683.43
FBgn0010411	RpS18	chr2R:16151483-16152353	1169.34	1058.37	970.319	951.459	1025.26	901.641	1079.53	1117.95
FBgn0010412	RpS19a	chrX:16531926-16533282	2060.69	2069.36	1976.49	1962.12	2023.68	1921.53	2057.47	2147.24
FBgn0010414	SerT	chr2R:20292117-20298597	46.5754	61.7611	47.3542	52.987	48.8256	54.9279	57.5378	58.3031
FBgn0010415	Sdc	chr2R:17276909-17368681	42.9269	48.1633	46.2521	46.9153	46.498	46.0152	45.252	49.0619
FBgn0010416	TH1	chrX:16282852-16285471	36.5765	35.8635	36.8629	34.1818	33.1133	33.1107	36.9444	34.134
FBgn0010417	Taf6	chr3L:19592187-19594482	12.608	15.2526	14.9571	14.0165	13.2683	14.6497	14.689	16.1311
FBgn0010421	TfIIFbeta	chr3R:6586869-6593526	16.1432	13.1174	19.7672	15.7699	14.2777	18.2565	17.5149	16.5551
FBgn0010422	TfIIS	chr2L:15058302-15060757	45.7766	47.6517	41.3665	44.1949	47.3988	47.3426	49.5649	50.7369
FBgn0010423	TpnC47D	chr2R:7161349-7162791	0.767262	0	0.0908793	0.118316	0	0	0	0
FBgn0010424	TpnC73F	chr3L:17039162-17041490	0.104181	0.607864	0.116238	0.0612499	0	0	0	0
FBgn0010425	epsilonTry	chr2R:7232741-7233571	0	0	0.0946933	0	0.0969024	0	0.254881	0
FBgn0010431	mtrm	chr3L:8398553-8415305	0.268082	0.333248	0.220904	0.36831	0.110878	0.235113	0.302723	0.0927132
FBgn0010433	ato	chr3R:4103773-4104996	0	0	0	0	0	0	0	0
FBgn0010434	cora	chr2R:15116567-15131256	30.8421	31.3883	27.682	29.1456	25.7409	29.375	27.4388	29.6061
FBgn0010435	emp	chr2R:20863978-20878012	1.42536	1.99139	1.71484	1.73315	1.88514	1.9536	1.56195	2.16139
FBgn0010438	mtSSB	chr3R:12029092-12030972	114.284	111.844	101.037	97.6622	109.985	112.881	99.6434	101.686
FBgn0010441	pll	chr3R:23076833-23082185	24.4298	24.228	22.1323	22.0351	20.2134	23.1684	23.4631	22.1795
FBgn0010452	trn	chr3L:13107370-13111177	0	0	0.0446452	0.091519	0.0692058	0.0924821	0.0351308	0.0493991
FBgn0010453	Wnt4	chr2L:7255418-7277171	0.57609	0.739208	0.498127	1.1819	0.539772	0.974146	0.740861	0.656062
FBgn0010470	Fkbp14	chr2R:17374671-17385434	248.86	241.561	271.4	236.841	252.042	238.342	243.496	251.693
FBgn0010473	tutl	chr2L:4283147-4323781	0.171948	0.450724	0.183854	0.246087	0.232055	0.194221	0.308102	0.182291
FBgn0010482	l(2)01289	chr2R:2608605-2628177	0.119155	0.0347815	0.0867653	0.103209	0.023127	0.0883905	0.0788092	0.109351
FBgn0010488	NAT1	chr2R:8803498-8811239	109.674	117.878	117.185	125.625	115.723	122.547	113.653	118.19
FBgn0010497	dmGlut	chr2L:12027437-12034122	3.10654	3.44926	2.29111	3.02235	2.94298	2.89404	2.70681	3.96856
FBgn0010501	Dcp-1	chr2R:19435761-19442235	9.66006	11.3948	10.4261	9.63639	9.35624	12.052	10.011	11.5035
FBgn0010504	kermit	chr2R:4024490-4044159	22.5966	22.4837	27.3587	24.6129	25.3132	23.0167	25.2416	22.9919
FBgn0010516	wal	chr2R:7576073-7578368	221.087	235.518	340.986	283.655	331.172	238.656	246.461	230.358
FBgn0010520	Bka	chr2L:9895286-9896104	14.2051	14.1038	15.5734	17.8897	17.0001	14.5102	21.3445	16.5202
FBgn0010531	Ccs	chr2R:6008990-6010079	20.4635	20.3015	23.6455	18.6196	23.0351	18.292	19.587	18.0336
FBgn0010548	Aldh-III	chr2R:3354383-3364667	278.315	345.223	589.363	463.887	532.699	332.711	384.316	367.778
FBgn0010549	l(2)03659	chr2R:5277669-5282786	0.327898	0.206498	0.279615	0.286647	0.160104	0.238933	0.243428	0.113541
FBgn0010551	Phb2	chr2R:14706971-14717204	228.302	239.849	284.622	246.956	253.78	227.01	253.851	263.413
FBgn0010575	sbb	chr2R:14164943-14244801	12.7534	14.4591	10.9965	13.6779	12.2411	13.879	11.9545	14.7564
FBgn0010583	dock	chr2L:825968-833241	20.0741	18.6721	19.12	20.7481	18.5034	18.6314	17.5788	17.7022
FBgn0010590	Prosbeta1	chr2R:11895843-11902292	133.753	120.325	115.675	116.961	116.215	106.222	125.13	119.44
FBgn0010591	Sply	chr2R:12975945-12979463	190.698	232.306	273.273	264.698	276.98	221.794	242.559	248.986
FBgn0010602	lwr	chr2L:540598-542580	182.507	179.554	172.916	171.923	173.574	185.703	180.006	181.281
FBgn0010607	l(2)05714	chr2L:4969003-4973921	24.8458	19.6528	19.0323	19.1776	19.5913	23.6776	23.0621	23.7394
FBgn0010611	Hmgs	chr2R:12212317-12228747	39.8518	51.915	110.912	76.6051	84.782	51.1645	64.0008	55.8376
FBgn0010612	l(2)06225	chr2L:10975521-10976399	284.483	251.163	259.439	251.27	308.715	279.767	243.154	245.767
FBgn0010620	Sip1	chr2R:13282097-13292676	5.70121	7.08552	6.8727	5.27468	6.27692	7.26076	5.67003	6.48398
FBgn0010621	Cct5	chr2R:8062306-8066058	352.78	360.811	340.986	337.333	325.564	341.76	354.394	369.756
FBgn0010622	l(2)06496	chr2R:18942996-18950116	16.6843	12.3605	15.7928	17.6736	16.3617	16.2635	14.0843	19.254
FBgn0010638	Sec61beta	chr2R:10506275-10507186	657.43	653.14	613.13	587.598	631.14	594.054	621.154	633.139
FBgn0010651	l(2)08717	chr2R:14684479-14691232	18.8804	18.6652	30.367	21.3866	24.309	18.8092	21.0295	18.4423
FBgn0010660	Nup214	chr2R:18806459-18812265	19.5007	22.9763	25.37	24.1048	22.1282	23.2034	23.845	24.1802
FBgn0010704	rti	chr2L:2226341-2231099	59.8122	57.3711	59.8261	57.0097	59.5322	62.8675	62.1773	58.3192
FBgn0010741	l(3)01239	chr3L:11063625-11067488	113.088	102.862	91.153	97.9132	103.749	100.509	101.839	96.122
FBgn0010747	Srp54k	chr3L:5145777-5147877	47.9667	45.4221	44.0953	45.6248	45.6158	46.2324	45.9218	42.5395
FBgn0010750	atms	chr3R:575756-603212	34.659	32.5428	32.2613	32.956	30.3619	34.8153	35.4199	35.7299
FBgn0010762	simj	chr3L:10657838-10683834	17.6456	17.2772	14.771	16.9989	14.9204	16.1873	16.5909	18.484
FBgn0010768	sqz	chr3R:14989932-14996298	7.2932	6.71117	7.53496	8.51184	6.81667	7.69517	7.45824	8.1402
FBgn0010770	ppan	chr3R:16941975-16944578	27.5139	27.3683	26.0327	27.7755	26.5117	26.8494	31.4703	24.9657
FBgn0010772	Xe7	chr3R:1486356-1495056	24.4949	22.5197	22.7923	23.133	22.1879	24.6812	25.6983	23.7947
FBgn0010774	Ref1	chr3R:2900580-2906109	129.678	127.72	142.468	125.355	136.605	139.482	139.836	133.819
FBgn0010786	l(3)02640	chr3L:1333238-1339415	96.8984	101.701	148.483	118.737	120.521	101.799	116.962	108.95
FBgn0010803	Aats-trp	chr3R:5090748-5092626	32.1678	33.9304	38.9567	30.9641	37.0113	35.3769	36.3764	33.8418
FBgn0010808	l(3)03670	chr3R:26878337-26879637	70.2377	65.2845	61.3461	58.5312	59.682	65.092	59.1257	66.02
FBgn0010812	unc-45	chr3R:3859022-3862374	7.50921	5.46166	8.53528	6.7076	6.63856	7.3872	6.68616	6.65883
FBgn0010825	Gug	chr3L:8443021-8465769	17.7636	20.5522	20.9458	22.1271	19.4481	19.8132	19.7254	19.5223
FBgn0010830	l(3)04053	chr3L:22731701-22734488	10.3011	10.4967	10.8786	11.7571	11.125	12.1809	11.0645	12.8468
FBgn0010877	l(3)05822	chr3R:14114587-14124601	38.3941	37.4739	42.2446	38.904	39.7351	35.0576	36.8236	39.1553
FBgn0010894	sinu	chr3L:5552569-5554698	2.51484	4.99929	3.86637	4.27883	4.29169	4.7578	3.73832	4.52894
FBgn0010905	Spn	chr3L:2505244-2554292	5.4924	6.41427	7.25545	6.80966	6.85207	6.05649	5.61939	5.77504
FBgn0010909	msn	chr3L:2554846-2586540	75.2771	88.4601	88.9652	90.8293	82.2954	86.1505	81.231	84.3916
FBgn0010926	l(3)07882	chr3R:13360536-13365685	11.5223	13.164	11.9435	13.0107	11.0282	11.2056	12.2942	13.2658
FBgn0011016	SsRbeta	chr3L:16122716-16124083	289.802	326.397	265.083	283.713	284.202	298.347	326.199	327.201
FBgn0011020	Sas-4	chr3R:2977088-2979941	7.56291	9.73515	8.33697	8.68506	8.07394	10.0384	9.06221	8.73372
FBgn0011202	dia	chr2L:20758143-20768053	9.34283	10.2887	11.3223	11.1646	12.1991	10.4594	10.1072	9.83717
FBgn0011204	cue	chr3L:1502842-1523380	46.6586	60.9568	74.0038	62.4504	64.5225	59.8871	60.8311	61.2807
FBgn0011205	fbl	chr3L:20377528-20386653	36.3732	33.5873	48.5148	39.475	42.6094	35.0145	36.4105	33.7777
FBgn0011206	bol	chr3L:9090728-9127505	17.2078	14.5743	16.0939	15.207	12.4023	13.5315	12.7779	11.7966
FBgn0011207	pelo	chr2L:9700809-9708883	29.8188	32.5347	31.269	32.9325	30.0591	32.0235	30.9491	32.1684
FBgn0011211	blw	chr2R:18686603-18689685	443.046	465.855	456.919	461.039	450.673	435.917	467.302	495.562
FBgn0011217	eff	chr3R:10558135-10567041	464.677	448.885	464.231	437.522	441.661	451.403	468.187	439.421
FBgn0011224	heph	chr3R:27672708-27841242	50.0804	56.026	62.3408	64.1641	56.4378	62.9604	57.1446	58.908
FBgn0011225	jar	chr3R:20078547-20096955	7.2547	5.62554	5.66851	5.76984	5.02855	5.13607	4.70522	5.68733
FBgn0011227	ox	chr2R:8643938-8645034	250.921	225.462	208.99	191.797	212.448	202.451	174.163	200.473
FBgn0011230	poe	chr2L:8043470-8071624	18.1502	18.7095	23.2241	23.7993	19.1411	20.5567	19.2707	19.7238
FBgn0011232	scat	chr2L:9431404-9435341	6.06231	5.49926	5.20307	5.07708	5.11016	5.96587	4.75144	5.18734
FBgn0011236	ken	chr2R:19757795-19764965	20.4162	18.8816	21.4251	21.0552	19.2889	20.9282	20.4297	21.839
FBgn0011239	ms(2)35Ci	chr2L:15292467-15294136	0	0	0	0	0	0	0	0
FBgn0011241	cbx	chr2R:5751155-5762577	17.0839	17.0473	16.5508	14.9665	17.2314	12.8592	16.7528	15.6917
FBgn0011244	Hsp60B	chr2L:728361-730564	0	0.155825	0.029876	0	0.0491203	0	0	0
FBgn0011259	Sema-1a	chr2L:8542146-8672041	0.487153	0.516593	0.639521	0.57641	0.393561	0.616385	0.547402	0.588075
FBgn0011260	Sema-2a	chr2R:12387682-12420964	31.534	31.2892	32.7497	32.3505	32.8274	32.8761	33.7825	32.8131
FBgn0011270	Pglym87	chr3R:8057366-8058451	0.0895728	0.354547	0.0469133	0	0.0929163	0.0830872	0.0632491	0
FBgn0011272	RpL13	chr2L:9967312-9968645	1532.71	1500.27	1380.71	1379.99	1386.97	1294.84	1453.77	1616.47
FBgn0011273	Acam	chr3R:21637632-21638856	0.392681	0.801775	0.144548	0.0734723	0.155394	0	0.163846	0.414118
FBgn0011274	Dif	chr2L:17410640-17433161	43.7485	34.9969	24.3772	34.1349	29.9039	30.0666	29.7711	34.9268
FBgn0011276	HLH3B	chrX:2574231-2575756	0.21621	0.517226	0.440047	0.257325	0.277897	0.336042	0.382232	0.629738
FBgn0011277	HLH4C	chrX:4539159-4541447	0	0.0676975	0	0	0.0805967	0.0599175	0.0456114	0.0636878
FBgn0011278	lbe	chr3R:17267298-17272259	0	0	0	0	0	0	0	0
FBgn0011279	Obp69a	chr3L:12386903-12392422	0	0	0	0	0	0	0	0
FBgn0011280	Obp19d	chrX:20290639-20292006	0.947749	0.747765	0.208473	0.345504	0.478567	0.673329	1.03131	0.593909
FBgn0011281	Obp83a	chr3R:1797876-1800967	0	0	0.0833961	0.232763	0	0.227166	0	0
FBgn0011282	Obp84a	chr3R:3075516-3077679	3.63632	1.93403	1.93281	3.17525	3.89351	4.61096	4.32619	2.12528
FBgn0011283	Obp28a	chr2L:7496790-7497365	0.217758	0.4489	0	0.380339	0	0	0	0.223441
FBgn0011284	RpS4	chr3L:13034855-13037334	1561.57	1567.47	1540.04	1527.93	1481	1420.56	1614.7	1694.75
FBgn0011286	RyR	chr2R:4747868-4775602	0.158415	0.218288	0.117783	0.155817	0.154356	0.207467	0.179841	0.19953
FBgn0011288	Snap25	chr3L:24067279-24292305	0.736615	0.187147	0.702977	0.313365	0.119014	0.137968	0.477938	0.534322
FBgn0011289	TfIIA-L	chr3R:23076833-23082185	76.1056	77.7548	68.7186	70.8794	61.7766	69.6039	72.9502	77.4592
FBgn0011290	Taf12	chr3R:7504107-7505412	45.8734	49.9554	45.9038	43.9773	50.3374	47.9759	54.3289	51.9599
FBgn0011291	Taf11	chr2L:9762423-9763262	26.5923	26.7057	26.3004	26.1006	33.7152	26.1795	31.4218	27.6748
FBgn0011293	a10	chr3L:17016222-17016841	0	0	0	0.231077	0	0.389418	0	0
FBgn0011294	a5	chr2L:1329160-1329993	0	0	0	0	0	0	0	0
FBgn0011296	l(2)efl	chr2R:19570899-19575503	0	0.586437	0	0.156157	0.22693	0.397935	0	0.280413
FBgn0011297	l(2)not	chr2R:19592961-19597470	15.4597	17.7356	18.5761	18.1752	20.674	17.2095	20.9842	22.0622
FBgn0011300	babo	chr2R:4839843-4850301	38.7265	40.7545	46.1905	43.8582	44.3979	40.9335	41.8891	40.3422
FBgn0011305	Rsf1	chr2L:10261794-10263554	64.9539	62.1923	67.9119	59.6178	68.4445	61.3046	69.4117	65.2562
FBgn0011327	Uch-L5	chr3L:9468592-9470065	52.9149	50.1913	53.5938	53.443	54.1158	52.2014	53.8897	55.1615
FBgn0011335	l(3)j2D3	chr3L:12109200-12111155	10.9406	12.036	11.6188	11.007	11.807	11.129	8.58377	12.7221
FBgn0011336	OstStt3	chr3R:20891512-20895359	200.895	186.482	191.008	187.148	185.9	191.431	196.42	188.87
FBgn0011361	mtacp1	chr3L:1329948-1331631	193.538	188.646	181.458	171.907	192.88	184.906	187.093	185.003
FBgn0011455	l(3)neo18	chr3L:12130066-12131684	183.25	168.741	179.853	176.191	176.182	161.365	182.713	185.74
FBgn0011474	pr-set7	chr3R:10141759-10152411	17.3367	20.4073	17.5599	19.3261	17.217	19.3311	17.1227	17.1164
FBgn0011476	l(3)neo43	chr3R:11101243-11104390	15.3564	11.9347	9.68146	9.65752	14.4426	9.76715	6.94954	12.8583
FBgn0011481	Ssdp	chr3R:14018215-14025317	25.3635	26.9179	23.8008	25.9624	22.9392	24.5609	23.1652	25.3595
FBgn0011509	SrpRbeta	chr3L:8712048-8713325	80.0334	74.4566	70.0441	70.4873	71.9705	74.6544	78.8855	73.6279
FBgn0011554	etaTry	chr2R:7228017-7228928	0	0	0	0	0	0	0	0
FBgn0011555	thetaTry	chr2R:7229218-7230265	0.0936314	0.0981292	0	0	0	0	0	0
FBgn0011556	zetaTry	chr2R:7226690-7227637	0.106307	0	0	0	0	0	0	0
FBgn0011559	Acp36DE	chr2L:18320101-18393441	0	0.353908	0.172258	0.0814222	0.0600311	0.027634	0	0.05646
FBgn0011566	Bzd	chrX:2498229-2502909	11.4269	10.335	9.64416	9.86079	9.93721	11.4266	10.5284	12.5115
FBgn0011569	can	chr3L:10257008-10260211	0	0	0	0	0	0.108016	0	0
FBgn0011570	cpb	chr2L:1704901-1706962	90.1465	82.6966	79.2543	78.8107	78.2531	77.792	87.156	87.3541
FBgn0011571	caz	chrX:16182842-16187553	58.5135	65.2553	66.8991	61.8745	63.6198	74.6009	57.1012	54.9296
FBgn0011573	Cdc37	chr3L:1795391-1798610	55.4992	51.2193	50.4058	46.4812	51.3949	52.5108	56.0698	53.8407
FBgn0011576	Cyp4d2	chrX:2066558-2075031	3.93541	4.60581	3.8808	3.55585	3.60253	5.94492	2.6027	4.75198
FBgn0011581	Ms	chr3R:20167272-20169547	0.418831	0.88842	0.123792	0	0.177246	0	0	0
FBgn0011582	Dop1R1	chr3R:9991100-10040532	0.0827802	0.00573234	0.0641078	0.0791941	0.0429723	0.0200862	0.0301345	0.068934
FBgn0011584	Trp1	chr2L:10009380-10013170	61.8343	63.9439	61.955	60.6749	61.7051	56.9236	57.1825	55.2592
FBgn0011586	e(r)	chrX:8798176-8800281	81.0538	106.175	95.5412	94.4864	93.7971	97.3826	97.7495	91.2855
FBgn0011589	Elk	chr2R:13761443-13814200	0.0481341	0.0686317	0.0619307	0.0644482	0	0.0334736	0.0318385	0.0482507
FBgn0011591	fng	chr3L:20918990-20942612	1.20923	1.07184	0.536841	1.16433	0.808359	1.19155	0.565143	0.805616
FBgn0011592	fra	chr2R:8416557-8451689	4.93113	5.12906	4.17771	5.64611	4.13204	4.11396	4.04754	4.65402
FBgn0011596	fzo	chr3R:18994038-19052433	7.08653	8.8229	7.3226	9.32081	8.21393	9.28607	8.76506	9.47297
FBgn0011603	ine	chr2L:4465173-4477022	1.98799	2.19922	0.783362	1.28995	1.14233	1.46431	1.12559	1.22019
FBgn0011604	Iswi	chr2R:8524175-8528133	79.1025	81.46	81.0263	83.9762	82.2597	86.777	84.2604	83.1261
FBgn0011606	Klp3A	chrX:2493190-2498085	13.5576	14.5881	15.1572	15.5112	15.7045	14.7981	15.474	15.3989
FBgn0011638	La	chr2L:20348392-20350012	158.545	156.931	148.061	147.244	143.335	146.846	152.125	153.556
FBgn0011640	lark	chr3L:7328541-7338283	132.935	127.429	111.978	123.507	124.061	124.724	119.646	133.701
FBgn0011642	Zyx	chr4:1077990-1097899	38.1177	38.9854	39.1746	38.2775	39.7334	42.2538	39.1581	32.8813
FBgn0011648	Mad	chr2L:3146055-3159643	13.0648	12.6683	13.4765	13.1287	11.1318	12.2946	11.8191	12.5233
FBgn0011653	mas	chr3L:4161665-4167464	0	0	0	0	0	0	0	0
FBgn0011655	Med	chr3R:27422363-27441882	20.9347	20.395	21.2846	20.6009	20.4467	22.3838	22.0238	20.68
FBgn0011656	Mef2	chr2R:5801000-5846363	17.6292	19.5261	19.0345	21.4229	20.888	19.0131	17.7985	19.7171
FBgn0011659	Mlh1	chr2R:4057778-4061118	10.095	10.687	7.86774	8.45122	10.0053	9.95238	9.35661	10.1491
FBgn0011660	Pms2	chr2R:11227976-11259025	10.0042	9.73605	10.797	9.93072	9.37431	9.97563	10.2072	10.4206
FBgn0011661	Moe	chrX:8767044-8792365	311.873	302.268	314.897	297.838	298.49	299.668	297.94	312.119
FBgn0011666	msi	chr3R:21341839-21434849	41.2259	51.9235	57.1705	55.523	53.6689	53.9524	52.6229	54.1207
FBgn0011668	Mst57Da	chr3R:21657296-21657621	0.673428	0	0	0	1.33102	0	0	1.25491
FBgn0011669	Mst57Db	chr3R:21656441-21656636	3.57381	0	6.30804	0	0	10.9248	0	0
FBgn0011670	Mst57Dc	chr3R:21655042-21655420	0	0	0	0.439175	0	0	0	0
FBgn0011672	Mvl	chr3R:16877104-16886522	19.5573	16.6662	18.8351	18.6126	20.4657	18.5774	17.705	15.8053
FBgn0011674	insc	chr2R:16708766-16723533	2.19265	3.68308	4.44473	3.38715	2.86055	2.94766	3.24903	3.27968
FBgn0011676	Nos	chr2L:10804273-10837511	1.10369	1.36246	1.95725	1.21353	1.59067	1.23439	0.989583	1.40455
FBgn0011692	pav	chr3L:4242733-4246233	25.0385	30.9432	30.8644	30.8647	32.1307	31.0851	31.0524	31.2249
FBgn0011693	Pdh	chr3L:16345090-16347397	0.224422	0.674362	0.0828644	0.23152	0	0.969528	0.495492	0.45884
FBgn0011694	PebII	chr2R:21061090-21061753	2.27	1.81866	0.443926	0	0	0	0	0
FBgn0011695	PebIII	chr2R:19913694-19915041	0.586733	0.71674	0.391875	0.516533	0.507116	0.544765	0.687441	0.653798
FBgn0011701	repo	chr3R:14061913-14067881	0	0	0	0	0	0.0948178	0	0
FBgn0011703	RnrL	chr2L:10325025-10327943	66.8914	64.9397	66.1319	69.1502	66.7812	69.31	69.2651	69.297
FBgn0011704	RnrS	chr2R:7870649-7872898	109.793	111.763	124.66	124.904	127.263	132.732	138.6	130.024
FBgn0011705	rost	chr2L:8985935-8989539	27.0618	17.9952	19.3509	21.8645	21.6081	21.8639	22.764	20.1872
FBgn0011706	rpr	chr3L:18390634-18391535	0.228638	0.231414	0.0783572	0.199738	0.0869696	0.188997	0.0800507	0
FBgn0011708	Syx5	chr2L:16307345-16309274	32.5409	34.5807	39.6832	35.3194	33.9606	31.9134	34.6664	32.4016
FBgn0011710	2014-09-01	chrX:21229312-21232715	81.1702	80.5032	78.3942	78.2696	76.3606	77.2566	80.0585	75.2948
FBgn0011715	Snr1	chr3R:1296647-1298476	35.3205	38.9689	35.0259	33.2427	38.0376	39.3926	39.9823	39.8852
FBgn0011722	Tig	chr2L:6412314-6423310	21.7585	22.4426	27.3885	24.9876	23.4101	22.7227	22.7998	22.5069
FBgn0011723	byn	chr3L:11843744-11931972	0	0	0	0	0	0	0	0
FBgn0011725	twin	chr3R:20022614-20052656	30.3746	33.3397	32.7276	34.123	35.4405	31.434	33.3079	29.7681
FBgn0011726	tsr	chr2R:19925465-19934328	1293.6	1068.33	1031.27	1018.52	1129.54	1052.94	1032.1	1036.07
FBgn0011737	Wee1	chr2L:6908082-6914138	15.6999	17.1697	17.5549	16.3986	16.3409	17.1892	16.8709	17.3297
FBgn0011739	wts	chr3R:26615346-26632341	21.7708	21.4273	19.7765	21.1139	18.8867	21.3754	20.4605	22.2074
FBgn0011740	alpha-Man-II	chr3R:5238269-5242986	9.3174	8.23735	8.8307	8.41179	9.38388	9.13175	8.67462	8.57852
FBgn0011741	Arp6	chrX:15628302-15631153	20.1465	17.9198	20.3931	20.2463	21.5834	20.6982	19.9058	20.9984
FBgn0011742	Arp2	chrX:16442322-16448001	74.321	70.2	64.5361	69.3067	67.0449	73.2259	64.096	67.9655
FBgn0011743	Arp53D	chr2R:12661750-12663181	0	0.203118	0.120488	0	0.118662	0.0622739	0	0
FBgn0011745	Arp1	chr3R:8517454-8520564	49.8285	50.5466	53.2671	51.2118	49.5433	49.2735	56.0191	49.6608
FBgn0011746	ana	chr2R:4949799-4965059	0.149305	0.113626	0.382248	0.216776	0.223811	0.189292	0.0751657	0.135927
FBgn0011747	Ank	chr4:135699-150475	37.0786	41.2785	36.7516	41.5044	40.8196	43.4077	35.6796	39.7801
FBgn0011754	PhKgamma	chrX:11589169-11599333	15.4557	14.3155	12.1037	12.2226	13.89	12.5035	12.3302	13.6484
FBgn0011758	B-H1	chrX:17291510-17297311	0.0630159	0	0	0	0	0	0	0
FBgn0011760	ctp	chrX:4581832-4596067	274.669	241.353	229.835	231.909	234.908	232.782	242.481	244.886
FBgn0011761	dhd	chrX:5206203-5207158	8.22176	1.31403	0.123675	0.594446	0.528437	0.188249	0.477841	0.409301
FBgn0011762	DNApol-alpha50	chr3L:8333413-8337504	10.2919	10.0998	9.11983	9.23511	11.3345	11.9335	10.4057	10.6449
FBgn0011763	Dp	chr2R:9107787-9115707	74.2506	79.3199	69.5593	76.3241	75.304	80.7753	80.7457	80.8633
FBgn0011764	Dsp1	chrX:16227644-16234657	31.8795	28.8386	36.3585	29.7936	29.5278	29.8853	30.0844	30.5529
FBgn0011766	E2f	chr3R:17446025-17486593	60.8818	75.6877	87.571	74.2006	73.4715	73.6939	75.9518	77.2449
FBgn0011768	Fdh	chr3R:6696627-6698103	97.2952	103.911	100.255	98.6637	106.406	86.5509	93.3829	94.2034
FBgn0011769	Fdxh	chr3L:9360476-9364338	22.7031	20.1399	20.5756	21.2168	21.1287	25.6441	20.9207	18.5049
FBgn0011770	Gip	chrX:10220496-10223905	19.0173	15.7038	14.6878	17.4562	16.8376	16.5585	16.2403	17.6536
FBgn0011771	Hem	chr3L:22277453-22281295	18.9574	22.4898	23.4676	23.5429	21.7403	23.308	21.5951	21.9968
FBgn0011774	Irbp	chr3R:7235768-7238162	16.3688	12.3297	13.9743	12.8191	11.9942	12.6909	13.9819	12.6298
FBgn0011785	BRWD3	chr3R:20144721-20159038	14.8654	16.6546	17.431	16.7387	15.5977	16.6789	16.9686	17.5635
FBgn0011787	mRpL12	chr3L:8949890-8950684	117.296	146.893	115.377	113.497	123.919	131.814	128.24	145.579
FBgn0011802	Gem3	chr3L:10452180-10456201	7.25378	6.50935	6.13066	7.3703	6.40344	6.46828	5.7378	6.37426
FBgn0011812	Lcp1Psi	chr2R:4320390-4320889	0	0	0	0	0	0	0	0
FBgn0011817	nmo	chr3L:7972145-8047247	7.06723	8.54578	7.72397	7.37356	6.60502	6.8871	7.34919	8.24329
FBgn0011818	oaf	chr2L:2492954-2498846	14.3787	12.8874	11.8168	12.0113	11.804	11.5935	12.2513	13.4898
FBgn0011822	pcl	chrX:162541-364759	0	0	0	0	0	0.126783	0	0
FBgn0011823	Pen	chr2L:10056899-10060095	182.227	217.264	210.373	218.391	218.533	211.812	225.121	232.583
FBgn0011824	CG4038	chr2R:16979726-16988958	22.1488	27.084	24.151	24.5734	24.2148	28.0041	28.2049	27.826
FBgn0011826	Pp2B-14D	chrX:16448659-16454049	27.0529	24.6172	26.4602	25.9655	25.172	25.3303	23.6179	24.078
FBgn0011828	Pxn	chr3L:2600330-2630693	676.155	809.576	790.717	824.339	766.95	788.094	811.414	836.487
FBgn0011829	Ret	chr2L:21179932-21198762	0.43749	0.515046	0.562772	0.599633	0.487325	0.512464	0.394815	0.57064
FBgn0011832	Ser12	chr2L:2250430-2251275	0	0	0	0	0	0	0	0
FBgn0011834	Ser6	chrX:20833631-20834532	0	0	0	0	0	0	0	0
FBgn0011836	Taf2	chr3L:9872084-9881783	12.4748	12.1162	11.6586	11.1953	11.8839	12.3491	12.4424	12.2654
FBgn0011837	Tis11	chrX:12553447-12576587	115.678	130.243	121.322	122.926	109.159	114.535	112.915	114.731
FBgn0011840	tRNA:A:90C	chr3R:13445865-13445938	0	0	0	0	0	0	0	0
FBgn0011844	tRNA:D2:69F	chr3L:13221791-13272742	0	0	0	0	0	0	0	0
FBgn0011845	tRNA:D:96A	chr3R:20370440-20382271	0	0	0	0	0	0	0	0
FBgn0011848	tRNA:E4:56Fa	chr2R:15615485-15615557	0	0	0	0	0	0	0	0
FBgn0011849	tRNA:E4:56Fb	chr2R:15614964-15615036	0	0	0	0	0	0	0	0
FBgn0011850	tRNA:E4:56Fc	chr2R:15613646-15613718	0	0	0	0	0	0	0	0
FBgn0011851	tRNA:E4:62Aa	chr3L:1342492-1475257	0	0	0	0	0	0	0	0
FBgn0011852	tRNA:E4:62Ab	chr3L:1342492-1475257	0	0	0	0	0	0	0	0
FBgn0011853	tRNA:E4:62Ac	chr3L:1342492-1475257	0	0	0	0	0	0	0	0
FBgn0011854	tRNA:E4:62Ad	chr3L:1342492-1475257	0	0	0	0	0	0	0	0
FBgn0011855	tRNA:E4:62Ae	chr3L:1342492-1475257	0	0	0	0	0	0	0	0
FBgn0011858	tRNA:F2:89BC	chr3R:12136263-12167710	0	0	0	0	0	0	0	0
FBgn0011859	tRNA:G3:22BCa	chr2L:1884621-1944289	0	0	0	0	0	0	0	0
FBgn0011860	tRNA:G3:22BCb	chr2L:2031691-2031762	0	0	0	0	0	0	0	0
FBgn0011861	tRNA:G3:28D	chr2L:7872848-7872919	0	0	0	0	0	0	0	0
FBgn0011862	tRNA:G3:35Ba	chr2L:14518090-14518161	0	0	0	0	0	0	0	0
FBgn0011863	tRNA:G3:35Bb	chr2L:14518306-14518377	0	0	0	0	0	0	0	0
FBgn0011864	tRNA:G3:35Bc	chr2L:14518620-14518691	0	0	0	0	0	0	0	0
FBgn0011865	tRNA:G3:35Bd	chr2L:14530545-14530616	0	0	0	0	0	0	0	0
FBgn0011866	tRNA:G3:35Be	chr2L:14530853-14530924	0	0	0	0	0	0	0	0
FBgn0011867	tRNA:G3:53E	chr2R:12855512-12855583	0	0	0	0	0	0	0	0
FBgn0011868	tRNA:G3:55E	chr2R:14527230-14527301	0	0	0	0	0	0	0	0
FBgn0011869	tRNA:G3:56EFa	chr2R:16116985-16117056	0	0	0	0	0	0	0	0
FBgn0011870	tRNA:G3:56EFb	chr2R:16119333-16122432	0	0	0	0	0	0	0	0
FBgn0011871	tRNA:G3:57BCa	chr2R:17048860-17048931	0	0	0	0	0	0	0	0
FBgn0011872	tRNA:G3:57BCb	chr2R:17070360-17070431	0	0	0	0	0	0	0	0
FBgn0011877	tRNA:HPsi	chr2R:8224237-8224309	0	0	0	0	0	0	0	0
FBgn0011878	tRNA:H:48F	chr2R:8223922-8223994	0	0	0	0	0	0	0	0
FBgn0011879	tRNA:CR30233	chr2R:13279719-13279791	0	0	0	0	0	0	0	0
FBgn0011880	tRNA:I:42A	chr2R:1975377-2056592	0	0	0	0	0	0	0	0
FBgn0011881	tRNA:I:49Fa	chr2R:9302482-9326556	0	0	0	0	0	0	0	0
FBgn0011882	tRNA:I:49Fb	chr2R:9302482-9326556	0	0	0	0	0	0	0	0
FBgn0011883	tRNA:I:49Fc	chr2R:9302482-9326556	0	0	0	0	0	0	0	0
FBgn0011884	tRNA:I:49Fd	chr2R:9302482-9326556	0	0	0	0	0	0	0	0
FBgn0011885	tRNA:I:49Fe	chr2R:9302482-9326556	0	0	0	0	0	0	0	0
FBgn0011887	tRNA:K2:42Aa	chr2R:1975377-2056592	0	0	0	0	0	0	0	0
FBgn0011888	tRNA:K2:42Ab	chr2R:1975377-2056592	0	0	0	0	0	0	0	0
FBgn0011889	tRNA:K2:42Ac	chr2R:1975377-2056592	0	0	0	0	0	0	0	0
FBgn0011890	tRNA:K2:42Ad	chr2R:2059000-2059073	0	0	0	0	0	0	0	0
FBgn0011891	tRNA:K2:42Ae	chr2R:1975377-2056592	0	0	0	0	0	0	0	0
FBgn0011892	tRNA:K2:42Ea	chr2R:2810870-2859142	0	0	0	0	0	0	0	0
FBgn0011893	tRNA:K2:42Eb	chr2R:2810870-2859142	0	0	0	0	0	0	0	0
FBgn0011894	tRNA:K2:42Ec	chr2R:2810870-2859142	0	0	0	0	0	0	0	0
FBgn0011895	tRNA:K2:42Ed	chr2R:2810870-2859142	0	0	0	0	0	0	0	0
FBgn0011896	tRNA:K2:50C	chr2R:9423549-9423622	0	0	0	0	0	0	0	0
FBgn0011897	tRNA:K2:56EF	chr2R:15690095-15690168	0	0	0	0	0	0	0	0
FBgn0011902	tRNA:K5:29A	chr2L:8258372-8301079	0	0	0	0	0	0	0	0
FBgn0011904	tRNA:K5:84ABa	chr3R:2648684-2648757	0	0	0	0	0	0	0	0
FBgn0011905	tRNA:K5:87BC	chr3R:7957077-7957149	0	0	0	0	0	0	0	0
FBgn0011906	tRNA:L2:44EF	chr2R:4570719-4570802	0	0	0	0	0	0	0	0
FBgn0011909	tRNA:L3:49Fa	chr2R:9302482-9326556	0	0	0	0	0	0	0	0
FBgn0011910	tRNA:L3:49Fb	chr2R:9302482-9326556	0	0	0	0	0	0	0	0
FBgn0011915	tRNA:M2:48Ba	chr2R:7540153-7540226	0	0	0	0	0	0	0	0
FBgn0011916	tRNA:M2:48Bb	chr2R:7540260-7566859	0	0	0	0	0	0	0	0
FBgn0011919	tRNA:M2:83F	chr3R:2321760-2321833	0	0	0	0	0	0	0	0
FBgn0011921	tRNA:M3:46A	chr2R:5497968-5571363	0	0	0	0	0	0	0	0
FBgn0011927	tRNA:M3:70Fa	chr3L:14665938-14740968	0	0	0	0	0	0	0	0
FBgn0011928	tRNA:M3:70Fb	chr3L:14665938-14740968	0	0	0	0	0	0	0	0
FBgn0011931	tRNA:N5:42Aa	chr2R:1975377-2056592	0	0	0	0	0	0	0	0
FBgn0011932	tRNA:N5:42Ab	chr2R:1975377-2056592	0	0	0	0	0	0	0	0
FBgn0011933	tRNA:N5:42Ac	chr2R:1975377-2056592	0	0	0	0	0	0	0	0
FBgn0011934	tRNA:N5:42Ad	chr2R:2069252-2083825	0	0	0	0	0	0	0	0
FBgn0011935	tRNA:N5:42Ae	chr2R:2069252-2083825	0	0	0	0	0	0	0	0
FBgn0011936	tRNA:N5:42Af	chr2R:1975377-2056592	0	0	0	0	0	0	0	0
FBgn0011937	tRNA:N5:42Ag	chr2R:1975377-2056592	0	0	0	0	0	0	0	0
FBgn0011938	tRNA:N5:42Ah	chr2R:1975377-2056592	0	0	0	0	0	0	0	0
FBgn0011944	tRNA:P:90Ca	chr3R:13443831-13443903	0	0	0	0	0	0	0	0
FBgn0011945	tRNA:P:90Cb	chr3R:13445682-13445754	0	0	0	0	0	0	0	0
FBgn0011948	tRNA:R:12Ea	chrX:13910235-13910308	0	0	0	0	0	0	0	0
FBgn0011949	tRNA:R:12Eb	chrX:13910840-13910913	0	0	0	0	0	0	0	0
FBgn0011950	tRNA:R:12Ec	chrX:13911042-13911115	0	0	0	0	0	0	0	0
FBgn0011951	tRNA:R:12Ed	chrX:13911244-13911317	0	0	0	0	0	0	0	0
FBgn0011952	tRNA:R:12Ee	chrX:13908846-13908919	0	0	0	0	0	0	0	0
FBgn0011953	tRNA:R:12Ef	chrX:13997751-13997824	0	0	0	0	0	0	0	0
FBgn0011954	tRNA:R:19F	chrX:21076336-21152198	0	0	0	0	0	0	0	0
FBgn0011955	tRNA:R2:42Aa	chr2R:2066088-2066161	0	0	0	0	0	0	0	0
FBgn0011956	tRNA:R2:42Ab	chr2R:2057111-2057184	0	0	0	0	0	0	0	0
FBgn0011957	tRNA:R2:42Ac	chr2R:1975377-2056592	0	0	0	0	0	0	0	0
FBgn0011958	tRNA:R2:42Ad	chr2R:1975377-2056592	0	0	0	0	0	0	0	0
FBgn0011959	tRNA:R2:84Fa	chr3R:3966691-3966764	0	0	0	0	0	0	0	0
FBgn0011960	tRNA:R2:84Fb	chr3R:3966448-3966521	0	0	0	0	0	0	0	0
FBgn0011961	tRNA:R2:84Fc	chr3R:3966197-3966270	0	0	0	0	0	0	0	0
FBgn0011962	tRNA:R2:84Fd	chr3R:3965944-3966017	0	0	0	0	0	0	0	0
FBgn0011963	tRNA:R2:84Fe	chr3R:3965672-3965745	0	0	0	0	0	0	0	0
FBgn0011965	tRNA:R:83AB	chr3R:1203814-1218588	0	0	0	0	0	0	0	0
FBgn0011966	tRNA:R:85Ca	chr3R:4650132-4757618	0	0	0	0	0	0	0	0
FBgn0011970	tRNA:S2b:86A	chr3R:6090027-6137335	0	0	0	0	0	0	0	0
FBgn0011971	tRNA:S2b:88A	chr3R:9870246-9870328	0	0	0	0	0	0	0	0
FBgn0011974	tRNA:S474:12Eh	chrX:13964673-13964755	0	0	0	0	0	0	0	0
FBgn0011975	tRNA:S4:12Ea	chrX:13909077-13909159	0	0	0	0	0	0	0	0
FBgn0011976	tRNA:S4:12Eb	chrX:13909477-13909559	0	0	0	0	0	0	0	0
FBgn0011977	tRNA:S4:12Ee	chrX:13997395-13997477	0	0	0	0	0	0	0	0
FBgn0011980	tRNA:S774:12Ec	chrX:13919141-13919223	0	0	0	0	0	0	0	0
FBgn0011981	tRNA:S774:12Ef	chrX:13998681-13998763	0	0	0	0	0	0	0	0
FBgn0011982	tRNA:S7:12Ed	chrX:13919598-13919680	0	0	0	0	0	0	0	0
FBgn0011983	tRNA:S7:12Eg	chrX:14011761-14011843	0	0	0	0	0	0	0	0
FBgn0011984	tRNA:S7:23Ea	chr2L:3173002-3173084	0	0	0	0	0	0	0	0
FBgn0011985	tRNA:S7:23Eb	chr2L:3169581-3169663	0	0	0	0	0	0	0	0
FBgn0011986	tRNA:S7:64D	chr3L:5335183-5335265	0	0	0	0	0	0	0	0
FBgn0011987	tRNA:SeC	chr2R:7245068-7245155	0	0	0	0	0	0	0	0
FBgn0011993	tRNA:T:90Ca	chr3R:13450286-13450360	0	0	0	0	0	0	0	0
FBgn0011994	tRNA:T:90Cb	chr3R:13450527-13450601	0	0	0	0	0	0	0	0
FBgn0011998	tRNA:V3b:84Da	chr3R:3277781-3277854	0	0	0	0	0	0	0	0
FBgn0011999	tRNA:V3b:84Db	chr3R:3277018-3277091	0	0	0	0	0	0	0	0
FBgn0012000	tRNA:V3b:84Dc	chr3R:3297781-3297854	0	0	0	0	0	0	0	0
FBgn0012001	tRNA:V3b:84Dd	chr3R:3301624-3301697	0	0	0	0	0	0	0	0
FBgn0012002	tRNA:V3b:90BC	chr3R:13443482-13443555	0	0	0	0	0	0	0	0
FBgn0012003	tRNA:V3b:92Ba	chr3R:15497171-15524464	0	0	0	0	0	0	0	0
FBgn0012004	tRNA:V3b:92Bb	chr3R:15615843-15615916	0	0	0	0	0	0	0	0
FBgn0012009	tRNA:V4:70BCa	chr3L:13421938-13428329	0	0	0	0	0	0	0	0
FBgn0012010	tRNA:V4:70BCb	chr3L:13421938-13428329	0	0	0	0	0	0	0	0
FBgn0012011	tRNA:V4:89BC	chr3R:12136263-12167710	0	0	0	0	0	0	0	0
FBgn0012016	tRNA:Y1:22Fa	chr2L:2462592-2462686	0	0	0	0	0	0	0	0
FBgn0012017	tRNA:Y1:22Fb	chr2L:2459923-2460044	0	0	0	0	0	0	0	0
FBgn0012018	tRNA:Y1:28C	chr2L:7710879-7713991	0	0	0	0	0	0	0	0
FBgn0012024	tRNA:Y1:85Aa	chr3R:4493589-4499424	0	0	0	0	0	0	0	0
FBgn0012025	tRNA:Y1:85Ab	chr3R:4493589-4499424	0	0	0	0	0	0	0	0
FBgn0012026	tRNA:Y1:85Ac	chr3R:4493589-4499424	0	0	0	0	0	0	0	0
FBgn0012027	tRNA:Y1:85Ad	chr3R:4468422-4468515	0	0	0	0	0	0	0	0
FBgn0012028	tRNA:Y1:85Ae	chr3R:4468054-4468147	0	0	0	0	0	0	0	0
FBgn0012034	AcCoAS	chr3L:21263821-21273343	13.2831	4.0744	5.47649	3.15987	3.73151	3.93792	4.58601	3.33149
FBgn0012036	Aldh	chr2L:9370308-9415156	493.903	433.003	630.758	480.659	499.176	433.951	453.031	453.12
FBgn0012037	Ance	chr2L:13905644-13909212	195.253	176.698	170.895	182.341	169.439	172.703	176.914	196.071
FBgn0012042	AttA	chr2R:10634866-10635720	0.405004	0.282973	0.297956	0.142486	0.103566	0	0	0
FBgn0012051	CalpA	chr2R:15312617-15318069	19.1868	14.9008	16.0841	15.1986	15.8949	16.7567	16.4495	14.8731
FBgn0012058	Cdc27	chr3L:7238580-7242440	19.3123	20.879	18.8617	20.4124	19.0218	19.7196	20.344	19.0329
FBgn0012344	Dh44	chr3R:5463903-5476428	0	0	0	0	0.0278419	0	0	0
FBgn0013263	Trl	chr3L:14741028-14754944	54.5182	64.9633	75.64	66.5189	70.9315	64.9929	69.2075	66.2081
FBgn0013269	FK506-bp1	chr3R:11156459-11158855	160.019	160.552	141.06	153.743	151.334	160.252	166.194	164.007
FBgn0013272	Gp150	chr2R:18205166-18217225	192.275	169.524	193.919	172.248	169.842	172.978	180.705	174.109
FBgn0013275	Hsp70Aa	chr3R:7779884-7782266	2.83952	3.56622	2.23256	2.57779	2.35314	2.80864	2.65792	2.92164
FBgn0013276	Hsp70Ab	chr3R:7784256-7788527	2.89824	2.72008	2.52185	2.45078	2.7593	2.89875	2.62168	2.90788
FBgn0013277	Hsp70Ba	chr3R:8291174-8293498	0.92666	0.274603	0.651553	0.438998	0.572296	0.421646	0.509242	0.489138
FBgn0013278	Hsp70Bb	chr3R:8331514-8333861	0.667069	0.860939	0.893427	0.949066	0.847725	0.802007	0.610974	0.61416
FBgn0013279	Hsp70Bc	chr3R:8334797-8337183	0.51028	0.45511	0.977802	0.616057	0.660422	0.467141	0.655787	0.805771
FBgn0013300	Mst35Ba	chr2L:14879049-14881652	0	0	0	0	0	0	0	0
FBgn0013301	Mst35Bb	chr2L:14882100-14883721	0	0	0	0	0	0.296751	0	0
FBgn0013303	Nca	chr3L:19984986-19990668	38.4076	35.5469	34.5643	33.9776	35.9415	42.2686	46.0697	31.1825
FBgn0013305	Nmda1	chr2R:8762668-8770758	188.603	155.576	167.81	152.038	161.333	160.629	165.717	156.848
FBgn0013307	Odc1	chr2R:3892328-3894177	0	0.104685	0	0	0	0	0	0
FBgn0013308	Odc2	chr2R:3894750-3896567	5.75213	4.47125	3.74461	4.4961	5.2336	5.62158	4.34874	4.90503
FBgn0013323	Ptth	chr2L:574290-576896	0.853482	1.579	2.36487	1.41281	3.52061	0.749372	0.59611	1.30305
FBgn0013325	RpL11	chr2R:15329846-15331330	1046.36	966.72	910.768	896.278	930.733	832.637	857.472	1029.45
FBgn0013334	Sap47	chr3R:11760821-11787846	15.6461	18.0973	18.0048	16.6822	17.1814	16.3817	16.5207	14.7885
FBgn0013342	nSyb	chr3L:1630347-1637752	0.488141	0.0291947	0.292981	0.203432	0.28956	0.449814	0.197199	0.433362
FBgn0013343	Syx1A	chr3R:19888798-19934682	76.4476	80.9249	69.2364	74.3103	68.7272	75.5434	80.5831	75.9467
FBgn0013347	TfIIA-S	chr3R:19716109-19716782	119.153	130.372	117.759	130.596	119.763	124.085	135.611	144.503
FBgn0013348	TpnC41C	chr2R:952741-957715	0.12817	0.507323	0.22568	0.329341	0	0.11889	0	0.133723
FBgn0013432	bcn92	chrX:2039168-2043680	46.2258	44.6831	40.6545	39.0075	41.6775	40.2625	44.5053	39.932
FBgn0013433	beat-Ia	chr2L:16049964-16081684	0	0	0	0	0	0	0	0.056502
FBgn0013435	cdc2rk	chr2R:5954154-5956207	11.3641	10.1959	12.0588	12.2876	14.3137	13.4313	11.8197	13.459
FBgn0013467	igl	chr2R:11042941-11077797	0	0.0826021	0	0	0	0.0426529	0	0
FBgn0013469	klu	chr3L:10974270-11002288	0	0.0848827	0.0511773	0.0537252	0.0384076	0.0458883	0.0844553	0.0223728
FBgn0013531	MED20	chr2L:8071811-8072848	15.4955	13.007	13.8037	14.7651	14.0185	14.1022	15.6282	16.4878
FBgn0013548	l(2)dtl	chr2R:19589999-19592926	11.0412	12.3001	12.4851	11.9251	12.4252	11.8569	13.641	12.197
FBgn0013563	Pex1	chr3L:14064991-14076329	4.90212	5.95347	5.4631	6.01346	5.44426	4.75233	4.83631	4.88473
FBgn0013576	mtd	chr3R:1095837-1176165	63.9093	58.86	86.6662	67.8144	66.3631	61.6364	60.1201	60.7533
FBgn0013672	mt:ATPase6	chrM:3906-5524	1993.28	1816.44	1979.89	2066.68	2354.1	2218.32	2375.62	1520.34
FBgn0013673	mt:ATPase8	chrM:3906-5524	153.121	221.116	274.671	231.358	446.019	317.493	136.842	145.02
FBgn0013674	mt:CoI	chrM:1473-3009	5945.54	4548.33	4408.49	4788.36	5790.79	5811.12	5123.86	4037.34
FBgn0013675	mt:CoII	chrM:3082-3767	2111.44	1966.81	1864.76	1893.2	2299.5	2195.48	2346.81	1839.76
FBgn0013676	mt:CoIII	chrM:3906-5524	9643.26	8745.79	9222.36	8846.52	9922.94	9776.13	9735.31	8152.61
FBgn0013678	mt:Cyt-b	chrM:10497-11634	3085.17	2767.95	2835.29	2933.79	3214.6	3485.99	3601.84	2450.78
FBgn0013679	mt:ND1	chrM:11719-12658	668.628	733.263	708.619	738.425	850.062	892.367	919.56	613.621
FBgn0013680	mt:ND2	chrM:239-1383	35.737	32.8431	17.3442	29.9339	31.8175	41.866	46.0668	18.3211
FBgn0013681	mt:ND3	chrM:5607-5961	375.085	194.279	212.147	222.609	319.148	281.532	227.706	185.824
FBgn0013683	mt:ND4L	chrM:8205-9834	186.967	197.882	143.352	175.008	273.446	234.68	206.796	151.652
FBgn0013684	mt:ND5	chrM:6401-8124	447.405	533.899	424.079	529.27	510.613	659.543	663.041	365.691
FBgn0013685	mt:ND6	chrM:9969-10494	37.3293	35.6845	29.7383	27.3626	61.9137	41.1114	51.745	29.2205
FBgn0013686	mt:lrRNA	chrM:12733-14130	65865.4	46531.5	42962.1	43802.8	61451	64401.1	57389.6	39060.5
FBgn0013688	mt:srRNA	chrM:14130-14916	1079.67	1033.72	989.119	1553.53	1283.61	1432.53	1790.21	1172.79
FBgn0013689	mt:tRNA:A	chrM:5980-6045	0	0	0	0	0	0	0	0
FBgn0013690	mt:tRNA:C	chrM:239-1383	0	0	0	0	0	0	0	0
FBgn0013691	mt:tRNA:D	chrM:3839-3906	0	0	0	0	0	0	0	0
FBgn0013692	mt:tRNA:E	chrM:6251-6318	0	0	0	0	0	0	0	0
FBgn0013693	mt:tRNA:F	chrM:6336-6401	0	0	0	0	0	0	0	0
FBgn0013694	mt:tRNA:G	chrM:5542-5607	0	0	0	0	0	0	0	0
FBgn0013695	mt:tRNA:H	chrM:8139-8205	0	0	0	0	0	0	0	0
FBgn0013696	mt:tRNA:I	chrM:0-65	0	0	0	0	0	0	0	0
FBgn0013697	mt:tRNA:K	chrM:3767-3838	0	0	0	0	0	0	0	0
FBgn0013698	mt:tRNA:L:CUN	chrM:12668-12733	0	0	0	0	0	0	0	0
FBgn0013699	mt:tRNA:L:UUR	chrM:3011-3077	0	0	0	0	0	0	0	0
FBgn0013700	mt:tRNA:M	chrM:170-239	0	0	0	0	0	0	0	0
FBgn0013701	mt:tRNA:N	chrM:6118-6183	0	0	0	0	0	0	0	0
FBgn0013702	mt:tRNA:P	chrM:9902-9963	0	0	0	0	0	0	0	0
FBgn0013703	mt:tRNA:Q	chrM:96-165	0	0	0	0	0	0	0	0
FBgn0013704	mt:tRNA:R	chrM:6054-6118	0	0	0	0	0	0	0	0
FBgn0013705	mt:tRNA:S:AGY	chrM:6183-6251	0	0	0	0	0	0	0	0
FBgn0013706	mt:tRNA:S:UCN	chrM:11636-11702	0	0	0	0	0	0	0	0
FBgn0013707	mt:tRNA:T	chrM:9836-9902	0	0	0	0	0	0	0	0
FBgn0013708	mt:tRNA:V	chrM:12733-14130	0	0	0	0	0	0	0	0
FBgn0013709	mt:tRNA:W	chrM:239-1383	0	0	0	0	0	0	0	0
FBgn0013710	mt:tRNA:Y	chrM:1402-1468	0	0	0	0	0	0	0	0
FBgn0013717	not	chr3L:18611404-18615229	5.73739	5.8372	6.9546	6.60655	5.61811	7.19437	6.41401	6.61685
FBgn0013718	nuf	chr3L:14183969-14226350	5.33926	5.9833	6.38221	5.77998	4.55681	5.36594	5.45143	5.71104
FBgn0013720	pck	chrX:1364698-1366358	8.9796	10.0405	9.80862	8.72165	10.0329	10.2386	11.8416	12.5612
FBgn0013725	phyl	chr2R:10314840-10319842	0	0	0	0	0	0	0	0
FBgn0013726	pnut	chr2R:4124775-4127802	80.2262	80.6688	80.3826	76.3182	74.7746	81.9093	82.6212	82.7096
FBgn0013732	sced	chr2R:2544830-2548129	2.06675	1.88847	1.75885	1.80072	2.21441	1.51879	1.89801	2.27059
FBgn0013733	shot	chr2R:9751741-9829615	22.1293	29.54	30.5267	33.4451	30.2283	31.075	28.7224	31.5823
FBgn0013746	alien	chr2L:8993817-8997379	40.9088	41.7461	38.0659	38.8301	36.872	39.7472	40.3418	41.9481
FBgn0013749	Arf102F	chr4:1144792-1145951	142.654	99.6488	106.531	96.3373	108.464	112.672	112.094	93.7205
FBgn0013750	Arf51F	chr2R:11210005-11212995	273.47	234.185	234.995	233.482	250.907	251.825	246.611	236.925
FBgn0013751	Awh	chr3L:3846205-3861692	0	0	0.0363896	0	0	0	0	0
FBgn0013753	Bgb	chr3L:1639710-1640952	17.3703	19.05	15.8639	16.7881	17.2568	18.1654	17.9166	15.6236
FBgn0013755	Bro	chr3L:1647868-1648612	0	0	0.202647	0	0	0.260741	0	0
FBgn0013756	Mtor	chr2R:7740121-7748707	24.0705	31.4266	31.7819	34.2527	29.7892	33.1484	32.2099	31.6077
FBgn0013759	CASK	chr3R:17609121-17648396	19.8811	22.3481	19.4358	20.0814	19.3433	21.0505	21.0287	19.4985
FBgn0013762	Cdk5	chr2R:11453775-11461496	15.1456	11.2642	15.435	13.5679	13.1061	13.4712	13.8784	14.094
FBgn0013763	CG5210	chr2R:12560739-12620421	386.335	406.874	403.429	410.288	385.409	383.611	424.459	439.5
FBgn0013764	Chi	chr2R:19919060-19921466	27.2695	30.2879	29.9742	28.412	28.123	31.5254	31.0376	33.9532
FBgn0013765	cnn	chr2R:9326818-9337980	33.2457	26.2061	27.9659	25.4377	24.0197	23.976	23.7528	24.2623
FBgn0013767	Crz	chr3R:10140575-10141438	0	0	0	0	0	0	0	0
FBgn0013770	Cp1	chr2R:9848179-9855486	420.804	426.123	436.07	412.356	442.539	422.986	426.158	458.296
FBgn0013771	Cyp6a9	chr2R:10765290-10768877	0.550076	0.732656	0.564694	0.765151	0.724863	0.544959	0.650292	0.33302
FBgn0013772	Cyp6a8	chr2R:10774675-10776515	19.9232	19.7357	67.2409	25.8942	33.3646	24.4715	45.1678	19.9401
FBgn0013773	Cyp6a22	chr2R:10758870-10761210	0.0522529	0.183244	0.234233	0	0.0801739	0	0.0867761	0.402242
FBgn0013799	Deaf1	chr3L:19811273-19823786	19.318	19.5298	19.93	18.9788	19.777	20.7217	21.1118	21.6592
FBgn0013809	Dhc16F	chrX:17958515-17972505	0.0369138	0.0224241	0.0161744	0	0.0160178	0.0532953	0.0252508	0.0509907
FBgn0013810	Dhc36C	chr2L:17501400-17525515	0	0	0.0102034	0	0.0050227	0	0.0132111	0.0279604
FBgn0013811	Dhc62B	chr3L:1756158-1771758	2.18452	2.85021	2.26113	2.50385	2.55012	2.84934	2.27834	2.97751
FBgn0013812	Dhc93AB	chr3R:16850301-16868221	0.0170873	0	0.00817951	0.0114243	0.0360797	0.00655151	0.00950794	0.0118884
FBgn0013813	Dhc98D	chr3R:24312674-24345120	0.085447	0.0357374	0.0365022	0.0424086	0.0283662	0.0239367	0.0041678	0.0173426
FBgn0013949	Ela	chr3R:20691071-20693373	1.86359	2.08616	1.99044	1.88391	1.96347	1.86424	2.26811	1.87249
FBgn0013953	Esp	chr3R:20667656-20676134	1.60299	0.990868	0.419703	0.768864	0.944768	0.684023	0.481937	0.800204
FBgn0013954	FK506-bp2	chr2R:15177613-15178467	821.223	856.907	772.02	783.511	787.057	770.845	829.979	894.906
FBgn0013972	Gycalpha99B	chr3R:25508224-25515033	0	0.0383552	0	0	0.0456635	0	0.0258419	0
FBgn0013973	Gycbeta100B	chr3R:26960113-27004000	0.0206974	0	0	0.0193441	0	0.0188817	0.0360573	0
FBgn0013981	His4r	chr3R:10451476-10452336	512.621	491.454	452.215	433.825	476.842	465.152	446.393	448.656
FBgn0013983	imd	chr2R:14296552-14308629	10.6397	11.6569	9.93487	10.0962	8.84564	10.6477	10.7376	9.74656
FBgn0013984	InR	chr3R:17395969-17445043	6.82317	6.38757	7.53167	6.30183	6.64972	6.71748	7.11586	5.86991
FBgn0013987	MAPk-Ak2	chrX:5653940-5658236	68.1607	67.5484	65.385	58.2882	62.5694	63.618	60.3143	57.4956
FBgn0013995	Calx	chr3R:16803904-16841335	0.602074	0.313606	0.604742	0.463398	0.638363	0.393677	0.474855	0.535822
FBgn0013997	Nrx-IV	chr3L:12139618-12150090	12.6672	11.4473	12.8915	12.9104	11.8984	12.6603	12.3095	11.4792
FBgn0014000	Hf	chr2L:19966726-19967685	1.77319	1.91032	0.390659	1.42096	0.690247	0.995346	0.957592	2.10274
FBgn0014001	Pak	chr3R:2176617-2187336	37.7013	34.2776	35.0506	35.5581	30.3013	32.9825	32.2731	36.1646
FBgn0014002	Pdi	chr3L:15130837-15135940	838.531	890.744	937.108	858.972	862.998	847.295	910.578	957.415
FBgn0014006	Pk92B	chr3R:15705440-15711752	7.89701	8.61586	9.00591	8.72096	9.01413	8.51549	8.54189	8.92684
FBgn0014007	Ptp69D	chr3L:12728044-12734668	12.8498	11.7118	14.6063	13.3035	12.4561	12.783	11.8995	12.0255
FBgn0014009	Rab2	chr2R:2584243-2586974	93.2106	87.0879	93.0431	87.6922	90.2328	80.8928	80.9261	87.4924
FBgn0014010	Rab5	chr2L:2359141-2365273	138.168	120.7	130.171	124.191	123.755	125.89	122.072	124.194
FBgn0014011	Rac2	chr3L:7416926-7447817	37.3917	32.1909	48.8209	36.4084	39.8378	36.6835	35.7062	35.8371
FBgn0014018	Rel	chr3R:4868229-4877953	21.4439	21.726	20.0871	23.9827	19.6912	19.6596	18.1021	21.0129
FBgn0014019	Rh5	chr2L:12008152-12009832	0.0689583	0.261752	0.199862	0.221301	0.138944	0.162626	0.4143	0.130664
FBgn0014020	Rho1	chr2R:11990191-11994734	238.143	197.335	217.209	203.446	218.494	205.02	217.781	205.486
FBgn0014022	Rlb1	chr3R:5339048-5341630	11.5815	13.2947	10.8858	10.1393	11.1889	11.4431	12.3174	13.036
FBgn0014023	mRpL47	chr3R:5339048-5341630	49.1332	45.3004	45.3604	45.9514	47.7288	50.2251	44.7997	50.9001
FBgn0014024	Rnp4F	chrX:5211441-5216729	16.2257	15.3495	16.6441	16.9796	16.9122	16.3514	19.4111	17.8794
FBgn0014026	RpL7A	chrX:6424929-6427381	844.191	886.081	863.777	840.879	861.128	789.73	904.359	977.403
FBgn0014028	SdhB	chr2R:2695130-2697271	133.507	137.399	134.676	126.744	129.588	122.139	135.151	152.563
FBgn0014029	2014-09-02	chr3R:16411850-16414078	93.1112	82.5761	89.6848	86.7547	80.9836	78.5032	90.2058	92.6032
FBgn0014031	Spat	chrX:6422980-6424759	5.92768	4.90879	3.94638	4.32946	5.25794	3.12147	3.64562	4.90191
FBgn0014032	Sptr	chrX:8355511-8358471	7.07333	6.35461	6.94142	7.47261	7.47715	5.87927	9.80207	7.31341
FBgn0014033	Sr-CI	chr2L:4121701-4124153	4.99344	5.73268	6.10748	5.0918	4.99227	5.70798	5.80902	6.11157
FBgn0014037	Su(Tpl)	chr3L:19875150-19903315	22.8607	25.3166	26.0681	25.5841	24.4642	25.9673	25.8054	24.4321
FBgn0014073	Tie	chr3L:4510697-4532145	0.0921801	0.0945871	0.026185	0.072462	0.086903	0.0400504	0.050989	0.0449705
FBgn0014075	Ugt	chr3L:18865846-18871345	31.9385	33.3924	32.8671	32.6834	31.8506	33.118	30.8394	30.2219
FBgn0014076	Vm32E	chr2L:11156117-11203544	0	0	0	0	0	0	0	0.358257
FBgn0014092	CG4278	chr2L:16327068-16329132	18.7268	19.2789	17.8995	15.2077	14.6659	16.3993	15.2826	16.5115
FBgn0014127	barr	chr2L:20058162-20061370	23.4733	24.5188	24.6162	26.2785	22.3389	28.091	26.4478	25.6333
FBgn0014133	bif	chrX:11573002-11588773	23.1742	26.1746	27.7629	25.8185	23.7724	24.92	24.9837	24.4294
FBgn0014135	bnl	chr3R:15619794-15662539	13.8331	16.0829	16.6324	18.0073	17.8612	16.4529	16.7254	16.764
FBgn0014141	cher	chr3R:12914001-12951111	50.2037	55.2528	49.8861	58.8425	51.8305	57.9048	54.4635	60.6391
FBgn0014143	croc	chr3L:21467232-21469579	0	0.074532	0	0.050186	0	0	0	0
FBgn0014163	fax	chr3L:16395895-16404928	85.2228	75.7884	77.428	69.7223	69.2703	75.0157	78.4164	76.8894
FBgn0014179	gcm	chr2L:9578119-9581745	0	0	0	0.0438237	0.0507113	0.0820262	0.032562	0.0356458
FBgn0014184	Oda	chr2R:8053799-8061769	838.387	734.101	707.337	737.432	764.501	736.404	725.178	729.538
FBgn0014189	Hel25E	chr2L:5539325-5542314	185.426	186.768	177.985	177.188	173.629	176.78	182.71	187.444
FBgn0014269	prod	chr2R:14856908-14858638	24.3646	25.8502	22.303	24.9715	23.3245	24.6226	26.7473	26.3157
FBgn0014340	mof	chrX:5767872-5770886	12.6672	17.2844	16.5138	16.3681	17.0384	15.1654	17.4492	15.3128
FBgn0014342	mia	chr3R:1373836-1376890	12.1841	14.5699	13.5964	12.816	13.5346	14.2511	15.765	14.7362
FBgn0014343	mirr	chr3L:12686738-12703349	34.4586	39.857	38.2586	41.7695	40.3877	41.3336	40.7862	44.731
FBgn0014366	noi	chr3R:1414594-1417181	20.5514	22.0125	19.9001	20.5457	21.9793	23.8534	23.4028	22.9712
FBgn0014368	nol	chr3L:11116447-11127763	0	0	0	0	0	0	0.440552	0
FBgn0014380	RhoL	chr3R:5322822-5328303	298.527	308.821	250.205	300.645	277.496	298.156	278.109	312.618
FBgn0014388	sty	chr3L:3401152-3424935	515.405	585.691	560.72	586.122	561.994	582.12	577.759	602.892
FBgn0014391	sun	chrX:15741891-15743291	522.459	461.268	440.686	380.244	473.218	433.891	432.291	438.84
FBgn0014395	tilB	chrX:21851572-21857258	2.08388	1.41488	1.34575	1.65036	1.68801	2.23465	1.32904	1.45736
FBgn0014396	tim	chr2L:3493985-3508119	0.0326206	0	0.0402131	0.0283015	0.0334639	0.125668	0.0518483	0.0151309
FBgn0014411	Vps26	chrX:1767885-1771303	38.5251	38.6259	40.8483	37.2322	39.0263	36.9954	37.5042	37.5528
FBgn0014417	CG13397	chr2L:8408887-8411868	15.4428	13.5704	13.1482	15.6698	14.8295	14.2187	14.4567	13.4435
FBgn0014427	CG11899	chr3R:25026175-25028247	16.4547	11.1947	9.98403	12.6813	14.9964	10.7556	10.3792	10.5207
FBgn0014454	Acp1	chr2L:7740561-7741537	0	0	0.167087	0.114864	0	0.26726	0.0853491	0.131925
FBgn0014455	Ahcy13	chrX:15344293-15347200	330.83	331.241	315.646	321.15	332.435	297.689	330.558	340.584
FBgn0014464	Cp7Fa	chrX:8359722-8377918	0.190442	0.0997952	0.0658149	0	0.0730488	0	0	0
FBgn0014465	Cp7Fb	chrX:8359722-8377918	0.0416653	0.145232	0	0	0	0	0	0.0871185
FBgn0014466	Cp7Fc	chrX:8359722-8377918	0.765134	0.0890989	0.0371535	0	0	0.0457524	0.171545	0
FBgn0014469	Cyp4e2	chr2R:4332064-4334669	19.4299	19.6612	22.1172	22.1469	22.9418	21.153	22.4713	19.7042
FBgn0014848	Eig71Eh	chr3L:15652035-15652541	0	0	0	0	0	0	0	0
FBgn0014849	Eig71Ei	chr3L:15652806-15653451	0	0	0	0	0	0	0	0
FBgn0014850	Eig71Ej	chr3L:15653648-15654115	0	0	0	0	0	0	0	0
FBgn0014851	Eig71Ek	chr3L:15654347-15654909	0	0	0	0	0	0	0	0
FBgn0014857	His3.3A	chr2L:5055057-5058248	229.536	218.295	189.99	195.279	191.293	203.328	222.079	225.278
FBgn0014859	Hr38	chr2L:20682367-20714588	0.069501	0.122323	0.0475433	0.123565	0.111012	0.0706754	0.153132	0.0862049
FBgn0014861	Mcm2	chr3R:4090691-4093646	25.4706	29.5934	28.9549	27.9939	27.6668	29.2715	29.8095	30.9344
FBgn0014863	Mlp84B	chr3R:2919656-2949907	0.507534	0.189287	0.13492	0.36535	0.375994	0.374433	0.415484	0.358545
FBgn0014865	Mtk	chr2R:11288600-11359389	11.4597	0	0	0	0	0	0	0
FBgn0014868	Ost48	chrX:9050961-9052548	152.631	147.758	147.344	143.771	143.804	143.609	147.79	150.147
FBgn0014869	Pglym78	chr3R:24973969-24977516	73.8398	79.1189	79.8603	72.7886	71.0035	67.7131	75.5126	84.5392
FBgn0014870	Psi	chr2R:12743724-12755219	23.0661	25.5275	24.3205	23.7518	25.5569	25.3845	26.3266	23.4343
FBgn0014877	Roe1	chr2R:9441581-9443111	64.7484	75.2165	84.3194	63.7478	73.8196	72.0332	69.9887	76.6901
FBgn0014879	Set	chr3R:11089273-11090975	112.134	101.813	114.922	108.781	120.22	105.263	107.733	118.245
FBgn0014903	CG14630	chrX:906811-940073	1.58343	2.11984	2.04371	1.70644	1.9905	1.54858	1.61636	2.12098
FBgn0014906	Hydr2	chr2L:3163644-3169462	81.6249	82.6772	101.614	90.3802	95.9521	84.1327	84.1559	81.4716
FBgn0014930	CG2846	chr3R:3737738-3739012	29.7329	26.2446	23.5114	25.6396	27.7229	19.8137	23.6353	22.6751
FBgn0014931	CG2678	chr3R:3739572-3742272	7.03768	7.59307	5.18048	6.45539	5.83982	6.83945	6.19608	5.66965
FBgn0014949	btn	chr3R:18410494-18412347	600.037	431.085	445.883	427.122	457.216	459.626	469.246	497.095
FBgn0015000	betaggt-I	chr2L:4945578-4949784	23.0159	21.9782	21.3376	20.1704	19.7106	18.7595	18.7405	19.3484
FBgn0015001	iotaTry	chr2R:7244224-7245042	2.85309	3.68886	3.62849	3.94828	4.40542	2.23093	1.64874	2.64661
FBgn0015008	Actn3	chr3R:12801606-12803517	0	0	0	0.095591	0.108856	0.0742028	0	0
FBgn0015010	Ag5r	chrX:14678696-14720106	0.604808	0.543837	0.288451	0.514288	0.596238	0.449035	0.414113	0.521144
FBgn0015011	Ahcy89E	chr3R:12804160-12807880	8.11125	8.80493	2.89409	5.55414	5.60349	4.8876	4.84253	6.26755
FBgn0015019	Cctgamma	chr3R:12473326-12475700	216.728	235.623	219.517	215	211.118	223.127	232.052	242.795
FBgn0015024	CkIalpha	chrX:12547658-12551867	81.2019	70.0222	68.2997	66.0952	68.5699	67.6534	64.2274	64.8018
FBgn0015025	CkIIalpha-i1	chr3L:15810078-15811721	4.52952	4.88267	4.64831	4.24961	5.94408	4.87609	4.97222	4.85549
FBgn0015031	cype	chr2L:5327226-5327969	412.613	345.446	318.541	307.452	390.696	353.371	311.1	304.717
FBgn0015032	Cyp4c3	chr3R:26719759-26726410	0	0.183086	0	0	0	0	0.0723002	0
FBgn0015033	Cyp4d8	chr3L:7486656-7489279	4.85329	4.28533	4.05966	6.1903	4.39852	4.43772	3.57572	5.16753
FBgn0015034	Cyp4e1	chr2R:4334955-4339409	0.477067	0.858314	1.59149	1.63692	1.80509	1.20222	1.04577	1.18734
FBgn0015035	Cyp4e3	chr2L:9747838-9750071	0	0.768997	1.99111	0.754234	1.24878	0.302442	0.671685	0.251911
FBgn0015036	Cyp4ae1	chrX:2066558-2075031	1.12741	1.32196	1.71558	1.22112	0.996581	1.59495	1.32929	1.14609
FBgn0015037	Cyp4p1	chr2R:5115289-5134754	0.882928	1.24319	1.33234	0.934038	1.49809	0.835939	1.10091	1.25984
FBgn0015038	Cyp9b1	chr2R:2973820-3017313	0	0	0.0561358	0	0.129014	0	0	0.107638
FBgn0015039	Cyp9b2	chr2R:3017781-3019644	0.0538336	0.13196	0	0	0	0	0	0
FBgn0015040	Cyp9c1	chr2R:20502945-20526111	143.361	117.118	115.541	116.681	119.315	120.47	121.064	125.578
FBgn0015075	Ddx1	chr3L:22256468-22259779	22.0946	19.2163	21.3712	19.857	19.4872	21.6732	20.0145	19.8138
FBgn0015218	eIF-4E	chr3L:9392717-9395560	297.89	314.424	296.836	296.008	279.439	290.716	308.787	313.212
FBgn0015221	Fer2LCH	chr3R:26211294-26216306	346.614	348.558	402.271	345.896	363.826	335.366	373.147	376.926
FBgn0015222	Fer1HCH	chr3R:26211294-26216306	286.244	268.263	320.801	283.513	277.921	257.846	307.311	322.51
FBgn0015229	glec	chr3R:17676415-17681988	23.6345	20.6349	18.6982	22.2078	20.2521	22.7214	21.4822	21.8984
FBgn0015230	Glut3	chr3R:12614032-12615743	0	0	0	0.0717743	0	0	0	0
FBgn0015239	Hr78	chr3L:21487118-21500638	14.2968	14.579	12.3137	13.2343	14.3735	13.3605	13.4145	14.0907
FBgn0015240	Hr96	chr3R:20850956-20855073	10.0031	11.8583	12.114	11.8316	10.9342	11.7089	10.6188	10.9852
FBgn0015245	Hsp60	chrX:11002514-11006341	201.063	225.035	259.039	230.637	238.01	206.569	231.203	234.004
FBgn0015247	Iap2	chr2R:11819674-11827578	21.4499	27.3866	22.1121	21.6095	20.866	21.9139	22.7144	21.791
FBgn0015268	Nap1	chr2R:19791272-19794817	261.398	278.1	262.254	266.645	260.492	260.69	281.707	286.838
FBgn0015269	Nf1	chr3R:21808734-21821459	7.10991	6.38142	7.3158	8.03597	7.16669	7.70864	7.05532	6.50345
FBgn0015270	Orc2	chr3R:9790606-9857779	12.4712	13.0667	12.5225	12.7572	14.1818	14.4848	12.8801	14.3354
FBgn0015271	Orc5	chr2L:13829836-13833105	9.70367	8.4968	9.006	8.34169	11.5825	10.1927	9.74607	9.80983
FBgn0015277	Pi3K59F	chr2R:19448014-19452303	4.72663	6.1759	5.4787	4.68679	4.67164	5.89901	5.07842	5.86769
FBgn0015278	Pi3K68D	chr3L:11767749-11783113	15.001	16.2016	17.5712	16.5343	16.8585	17.3015	15.5136	14.6651
FBgn0015279	Pi3K92E	chr3R:16454693-16460454	21.2044	22.4795	24.7807	23.5096	22.3251	23.3454	19.4799	20.6553
FBgn0015282	Rpt2	chr3R:19754964-19757280	106.025	96.377	100.543	95.6396	95.0186	91.3615	100.334	107.504
FBgn0015283	Rpn10	chr3L:21530099-21531682	64.3029	67.3673	63.9823	66.6612	63.3297	65.6912	64.3378	69.674
FBgn0015286	Rala	chrX:3598642-3613668	52.2005	49.65	56.5737	50.5588	51.3977	47.0712	51.3524	47.7928
FBgn0015288	RpL22	chrX:656592-659163	698.145	705.865	641.886	673.249	624.711	637.929	732.186	806.244
FBgn0015295	shark	chr2R:12084546-12090389	11.9865	11.1906	11.3105	12.0418	9.98702	11.8082	11.7164	12.0247
FBgn0015296	Shc	chr3L:9420109-9421771	23.3939	24.6288	30.1321	24.336	24.7464	25.5051	23.9978	25.9285
FBgn0015298	Srp19	chr3L:7340409-7341134	53.9595	65.3116	66.605	57.8502	64.2137	65.0544	66.1368	67.079
FBgn0015299	Ssb-c31a	chr2L:8211346-8211938	130.256	114.374	114.729	102.647	120.251	111.642	115.991	104.46
FBgn0015300	Ssl	chr2R:20386765-20387790	0.114117	0	0	0	0.429404	0	0	0
FBgn0015316	Try29F	chr2L:8997604-8999816	0.330998	1.73405	1.34908	1.82236	1.94067	1.51089	2.30387	2.44155
FBgn0015320	UbcD2	chr2L:10765009-10768006	61.4686	60.0042	62.8778	58.5395	60.8266	60.9564	62.6515	64.9147
FBgn0015321	UbcD4	chr3L:9691435-9693581	45.4886	40.0736	41.7186	43.5249	46.3043	44.5096	45.3393	41.6543
FBgn0015323	VAChT	chr3R:14531222-14558066	0.022795	0	0.0102163	0	0	0	0	0
FBgn0015324	Vha26	chr3R:1417484-1421078	236.434	213.532	223.477	218.395	213.955	222.706	225.496	218.064
FBgn0015331	abs	chr3R:58768-60763	18.3638	19.3294	18.8466	17.2687	18.7866	20.0258	15.8269	16.0462
FBgn0015336	CG15865	chrX:16549391-16562745	0.0739637	0.177722	0.120082	0.0700036	0.0512362	0.0867333	0.0344327	0.142783
FBgn0015338	CG5861	chr2L:16303263-16307298	61.3185	59.3873	59.2946	60.6203	63.5464	55.9017	57.2247	62.2703
FBgn0015351	CG14906	chr3R:12475702-12476879	17.08	13.6631	10.3429	12.2592	10.0625	10.0962	10.5818	13.4638
FBgn0015359	CG2034	chr3L:2257455-2262664	24.1046	32.4797	30.7011	28.0279	30.4772	26.7324	31.8529	30.3485
FBgn0015360	oxt	chr3L:2257455-2262664	10.1206	10.8628	10.4217	9.10811	10.5265	10.971	10.9481	11.3928
FBgn0015371	chn	chr2R:11002740-11032288	3.58443	3.59116	3.44057	3.43293	3.18016	3.42206	3.14493	3.16027
FBgn0015372	RabX1	chr2R:19407361-19411136	11.5683	13.1934	16.3935	11.9633	14.2917	13.0236	13.5152	12.5445
FBgn0015374	crl	chrX:16487709-16493248	36.7096	46.7384	70.6903	52.9448	62.8358	47.4218	51.7429	46.3518
FBgn0015376	cutlet	chr2L:3707229-3711748	4.15282	5.52366	4.87641	5.06116	4.60382	5.01749	4.72267	5.18137
FBgn0015379	dod	chrX:21216384-21220870	27.1915	25.0666	24.0344	24.7102	25.0391	23.6957	25.6905	26.4145
FBgn0015380	drl	chr2L:19190341-19208621	0.659501	0.97189	0.948411	0.467614	0.733917	0.651258	0.333208	0.827752
FBgn0015381	dsf	chr2L:5925204-5939261	0	0	0	0	0	0	0	0
FBgn0015391	glu	chr2L:16732549-16738388	20.2039	22.8829	20.5906	22.7032	22.7487	24.3701	23.7831	23.2925
FBgn0015393	hoip	chr2L:9699790-9700459	169.852	189.31	150.533	161.147	172.119	172.446	181.967	185.335
FBgn0015396	jumu	chr3R:6175903-6187334	21.1697	23.6941	22.7741	25.6523	25.4435	26.0836	23.5598	23.9137
FBgn0015399	kek1	chr2L:12816999-12822787	28.5996	22.3431	20.5937	20.3992	19.7605	20.8342	20.15	21.6359
FBgn0015400	kek2	chr2L:11581936-11626883	0	0.0139308	0	0	0	0	0.0235415	0
FBgn0015402	ksr	chr3R:1300620-1311115	9.44182	10.928	11.0987	10.8092	11.1011	10.425	10.6789	10.4691
FBgn0015477	Rme-8	chr2R:5055267-5064766	32.0001	35.455	36.6838	36.9413	34.0315	35.148	32.5725	33.2688
FBgn0015509	Cul1	chr2R:3804360-3810109	57.2344	58.6148	62.6931	58.4573	55.4755	56.3938	55.431	57.4505
FBgn0015513	mbc	chr3R:19607486-19627356	72.362	78.2971	76.7055	85.2976	77.6439	79.448	70.8646	76.2317
FBgn0015519	nAChRalpha3	chrX:8146702-8261202	0.0693979	0.032104	0.0251384	0.0564051	0.0317009	0.027011	0.0676289	0.0385207
FBgn0015520	nonA-l	chr3R:12465926-12468834	3.03897	4.3545	3.68921	3.92328	3.39559	4.05239	3.07247	3.48066
FBgn0015521	RpS21	chr2L:2856069-2857029	1162.68	1051.41	937.102	937.794	1093.47	993.89	946.639	1018.94
FBgn0015522	olf186-M	chr2R:13730946-13748087	7.51431	5.91508	6.29514	9.02078	7.01791	6.79143	6.20495	7.51507
FBgn0015524	otp	chr2R:16771129-16790919	0.246197	0.125276	0.235102	0.248325	0.221088	0.224	0.175725	0.0386326
FBgn0015527	pen	chrX:21216384-21220870	29.2004	30.4982	27.4464	32.0135	30.0731	30.9481	32.7493	31.2039
FBgn0015541	sda	chr3R:22741482-22771031	0.566523	0.426863	0.332865	0.484975	0.67647	0.564188	0.348285	0.337652
FBgn0015543	snoRNA:Me28S-A1322	chr2R:7778639-7783267	0	0	0	0	0	0	0	0
FBgn0015544	spag	chr2R:20046906-20049026	15.222	15.0536	15.6231	15.2685	14.111	15.7022	16.7268	15.6923
FBgn0015546	spel1	chr2L:14362068-14366840	6.76441	8.65414	9.21623	7.60997	8.18113	7.86353	7.9841	7.62462
FBgn0015550	tap	chr3L:17352781-17354911	0	0	0	0.0862573	0.0626963	0	0	0.0411203
FBgn0015553	tos	chr2L:18677220-18683715	3.70769	4.16702	5.30702	4.00496	3.84705	4.5674	4.30648	4.91424
FBgn0015558	tty	chrX:21199639-21210703	0.229783	0.260958	0.385546	0.394555	0.254462	0.338556	0.243091	0.295028
FBgn0015561	unpg	chr2R:5082709-5087375	0	0	0.0584848	0.0559363	0.0406574	0	0	0
FBgn0015568	alpha-Est1	chr3R:3371454-3374846	40.1721	42.9861	40.6905	44.4071	46.2818	44.4246	40.2327	42.0388
FBgn0015569	alpha-Est10	chr3R:3312304-3319567	18.4088	19.0886	16.6601	19.2324	19.1254	18.5689	18.798	18.8652
FBgn0015570	alpha-Est2	chr3R:3367531-3370952	0.271531	0.317534	0.574056	0.998238	0.629837	0.47541	1.01912	0.521226
FBgn0015571	alpha-Est3	chr3R:3364693-3367353	0.406914	0.444744	0.4722	0.423266	0.766258	0.622431	0.0730609	0.815267
FBgn0015572	alpha-Est4	chr3R:3362408-3364337	0.204729	0	0.146616	0.269642	0.141796	0.162586	0.0719795	0
FBgn0015574	alpha-Est6	chr3R:3350288-3354499	0.146352	0	0	0.100168	0.0370105	0.257429	0.0681322	0.0519186
FBgn0015575	alpha-Est7	chr3R:3345284-3349475	49.6681	51.2409	39.821	44.0576	39.0883	44.7872	43.0705	41.0608
FBgn0015576	alpha-Est8	chr3R:3335064-3341392	0.0327541	0.0337607	0.126885	0.192982	0.053561	0.135279	0.0227464	0
FBgn0015577	alpha-Est9	chr3R:3319642-3330820	25.3162	19.1195	22.2547	23.0695	22.9748	21.3936	21.3238	19.1674
FBgn0015582	dare	chr2R:7172652-7181096	20.35	18.6836	16.6865	16.7801	17.5855	18.4306	18.2179	18.0955
FBgn0015583	Acp29AB	chr2L:8392455-8393222	0	0	0	0	0	0	0	0
FBgn0015584	Acp53Ea	chr2R:12637307-12637840	0	0	0.24192	0	0.377331	0.417528	0	0
FBgn0015585	Acp63F	chr3L:3814210-3818383	0.414269	2.76968	1.47554	1.45181	1.41186	0	0.288336	0.495596
FBgn0015586	Acp76A	chr3L:19043856-19045126	0	0.0830318	0	0	0	0	0	0
FBgn0015589	Apc	chr3R:24658022-24670470	14.9458	15.2971	11.8635	15.3315	13.3153	14.5207	13.5423	15.0149
FBgn0015591	AstA	chr3R:20586251-20590793	0.37797	0.194632	0.319721	0.882324	0.505251	0.242802	0.246871	0.768355
FBgn0015600	toc	chr2L:3068344-3144786	7.16292	8.16645	3.98923	7.1533	5.67695	6.27568	5.62457	6.32928
FBgn0015602	BEAF-32	chr2R:10657103-10660135	35.203	37.9569	35.3433	34.4794	39.3524	36.8314	39.6888	41.6049
FBgn0015609	CadN	chr2L:17647052-17778340	2.54416	1.72776	1.91975	2.36776	1.95184	2.25639	1.89884	2.10132
FBgn0015614	CanB2	chr2R:3673514-3676558	94.6006	87.6352	85.426	84.1555	86.6995	88.5306	84.2072	81.2506
FBgn0015615	Cap	chrX:16483028-16487472	11.9881	15.1099	15.7599	14.4299	14.6219	13.7375	14.7418	13.9783
FBgn0015618	Cdk8	chr3L:9830179-9831770	4.40551	4.32047	3.86271	4.38787	4.57824	3.73384	4.66717	5.07773
FBgn0015621	Clp	chr2L:819963-821209	13.2595	16.7197	14.0254	14.4425	15.3218	13.5206	15.7268	15.8125
FBgn0015622	Cnx99A	chr3R:25140975-25145366	154.888	150.363	156.915	144.458	140.367	142.459	151.387	157.64
FBgn0015623	Cpr	chr2L:6338835-6346280	426.656	523.369	718.306	592.79	626.708	522.398	574.578	554.023
FBgn0015625	CycB3	chr3R:20693655-20696538	10.249	12.6264	12.8752	13.1885	13.9998	12.3191	14.198	14.2862
FBgn0015663	Dot	chr2L:3619096-3621681	3.34426	4.05486	4.90666	4.70129	3.11783	4.05544	4.24609	3.82811
FBgn0015664	Dref	chr2L:9964146-9967229	35.4251	38.0542	39.0761	38.0618	37.3652	36.712	37.3634	36.2252
FBgn0015714	Cyp6a17	chr2R:10761457-10763244	42.7266	36.0504	42.8849	37.1742	38.593	35.7335	33.5341	33.6666
FBgn0015721	ktub	chr2R:16989432-17011209	0	0	0.0506356	0.0343189	0	0	0	0.0359246
FBgn0015737	Hmu	chr3R:23114490-23117931	90.0819	97.7888	129.775	110.275	108.025	96.0697	106.482	101.086
FBgn0015754	Lis-1	chr2R:12066330-12072608	43.4753	37.7731	44.4593	39.7958	41.0698	41.1853	38.3509	38.5307
FBgn0015756	RpL9	chr2L:11002757-11004189	1034.83	1022.43	978.765	955.697	931.185	917.38	1019.76	1048.25
FBgn0015765	p38a	chr3R:19976137-19978043	16.9553	17.0231	17.6007	16.5245	17.5602	15.7234	14.4606	17.1463
FBgn0015766	Msr-110	chr3L:5560018-5570448	0.197527	0.262292	0.0981637	0.0346421	0.0302809	0	0.0638663	0
FBgn0015770	MstProx	chr3R:3191571-3195027	0	0	0	0	0.0799055	0	0	0
FBgn0015772	Nak	chr2L:18957731-18968744	12.0557	11.6742	11.9165	13.1091	11.3842	12.3371	11.0936	10.6134
FBgn0015773	NetA	chrX:14498044-14547961	0.156779	0.227941	0.153975	0.103893	0.290082	0.0699185	0.252608	0.209161
FBgn0015774	NetB	chrX:14580070-14643409	1.40769	1.43524	1.38909	1.30384	1.26056	1.14868	1.14796	1.39565
FBgn0015776	nrv1	chr2L:6778554-6786861	104.988	103.062	96.9363	106.236	95.0462	103.454	106.866	108.209
FBgn0015777	nrv2	chr2L:6789769-6798862	17.035	13.5443	14.6171	12.9508	15.2661	12.0498	15.2765	13.4743
FBgn0015778	rin	chr3R:9472725-9480249	131.271	140.892	144.474	143.688	133.973	145.771	149.224	140.229
FBgn0015781	P5cr	chr3R:14854652-14856993	13.7773	12.3722	12.0961	15.355	14.6621	11.3657	14.8379	16.1854
FBgn0015789	Rab10	chrX:20122411-20125717	34.1637	27.9725	29.8601	28.4063	32.1852	32.2524	31.8833	29.5135
FBgn0015790	Rab11	chr3R:16937129-16941868	280.839	262.021	306.84	265.559	274.419	253.538	273.59	270.654
FBgn0015791	Rab14	chr2L:14355144-14358764	87.4221	107.826	128.573	118.31	122.345	102.548	119.538	115.22
FBgn0015793	Rab19	chr3L:8290117-8292939	5.18239	5.15184	6.51637	9.98425	7.52848	8.05852	8.08998	9.7949
FBgn0015794	Rab18	chrX:5564859-5565845	19.7613	21.7661	22.9978	20.5644	19.5449	18.7346	20.1984	17.4108
FBgn0015795	Rab7	chr3R:19818729-19821174	116.689	104.736	111.253	103.327	111.245	105.755	103.766	97.6124
FBgn0015797	Rab6	chr2L:12107220-12109116	63.9108	54.4286	66.0689	59.5829	59.7617	60.0854	58.7632	61.7613
FBgn0015799	Rbf	chrX:691122-695512	31.4659	34.6217	33.5333	34.0352	33.2252	33.1406	36.9248	34.2816
FBgn0015801	Reg-5	chr2R:20675530-20680933	10.5701	9.34314	10.4346	7.49226	8.48762	8.16527	9.68335	10.3089
FBgn0015803	RtGEF	chr2L:20350433-20365254	22.2265	24.1445	22.8085	22.85	22.9841	21.2284	22.0911	23.9047
FBgn0015805	Rpd3	chr3L:4626601-4629467	61.7638	70.5932	77.656	67.2335	70.6786	72.4464	76.1833	67.8915
FBgn0015806	S6k	chr3L:5790648-5804031	39.5578	43.7373	41.3799	39.9464	39.27	40.7965	42.0263	43.3757
FBgn0015808	ScpX	chr2L:18831228-18833630	28.2356	38.1911	59.6874	44.9815	52.2702	32.1286	33.5562	33.8348
FBgn0015818	Spx	chrX:6149854-6151629	32.6763	34.9773	35.8431	37.4841	34.2203	36.7471	40.8032	41.4959
FBgn0015828	TfIIEalpha	chr3L:11675137-11676905	26.0072	27.1533	23.9782	24.5882	21.0549	23.7751	29.314	27.2508
FBgn0015829	TfIIEbeta	chr3L:4287037-4288349	13.576	11.6119	10.8457	12.7618	11.5565	13.1454	9.84682	10.5305
FBgn0015831	Rtnl2	chr3R:3354585-3355963	0	0	0.108921	0.37245	0.0813949	0.29543	0.853599	0.287156
FBgn0015834	Trip1	chr2L:4965672-4967775	155.113	138.825	129.852	140.167	129.207	136.873	140.112	143.08
FBgn0015838	Vang	chr2R:4990742-4994301	40.6693	45.2767	42.9279	44.0549	46.1945	45.2497	43.8986	40.9189
FBgn0015872	Drip	chr2R:7298707-7317150	0.407403	0.319826	0.200814	0.405367	0.247017	0.435484	0.430864	0.269503
FBgn0015903	apt	chr2R:19452413-19488310	1.33414	2.3514	2.19946	2.058	2.33272	2.24491	2.57499	2.27147
FBgn0015904	ara	chr3L:12573771-12589118	0	0.0294365	0	0	0	0	0	0
FBgn0015905	ast	chr2L:1077947-1080803	11.2024	12.2921	12.6147	12.3825	11.3502	12.5832	13.078	12.563
FBgn0015907	bl	chr2R:16475055-16494359	54.983	58.1218	56.7515	57.4845	52.325	55.7671	56.7253	62.6865
FBgn0015919	caup	chr3L:12602730-12614898	0	0	0	0.0125028	0	0	0.0520602	0.0199401
FBgn0015924	crq	chr2L:431226-453024	25.8553	22.0781	25.4383	24.8328	24.7795	23.8548	24.5616	20.9914
FBgn0015925	csul	chr2R:12152156-12154464	18.6904	17.6055	18.0202	18.1114	19.767	18.0111	16.7245	15.3105
FBgn0015926	dah	chrX:15222374-15227187	3.80258	5.18832	5.59496	5.29154	6.2309	5.59547	5.86017	5.71343
FBgn0015929	dpa	chr2R:3384206-3387650	54.8546	59.605	52.4105	55.1885	57.9808	56.0751	58.8268	55.7457
FBgn0015946	grim	chr3L:18295818-18297517	0	0	0	0	0	0	0	0
FBgn0015949	hrg	chr2R:15551423-15557337	38.7537	38.1332	33.894	38.6652	34.076	38.518	34.8474	36.1535
FBgn0016013	Faa	chr3L:4072031-4073954	0.194263	0.11091	0.448807	0.0771868	0.408927	0	0.223223	0.0727759
FBgn0016031	lama	chr3L:5336718-5349023	28.32	28.4285	29.5143	34.1536	33.652	27.0613	28.494	30.0101
FBgn0016032	lbm	chr2R:2936742-2939469	5.30342	3.99582	4.78045	4.2944	5.25684	4.33778	4.7079	7.03518
FBgn0016034	mael	chr3L:22717332-22720889	7.27021	10.4638	9.42674	8.77947	9.48443	9.94178	8.75923	8.35245
FBgn0016036	mei-P22	chr3L:7237487-7238483	0.604859	1.70511	1.40394	1.92731	1.46615	1.45677	1.098	1.34368
FBgn0016038	mod(r)	chrX:515562-517084	23.0849	26.3823	24.7861	23.0069	23.0439	22.0803	22.6555	22.5349
FBgn0016041	Tom40	chrX:7630925-7634011	88.6766	89.7114	88.983	88.2432	86.9973	91.6259	91.3004	91.9545
FBgn0016047	nompA	chr2R:7197839-7206181	0	0.0626051	0.0202749	0.0368511	0	0	0	0
FBgn0016053	pgc	chr2R:18217230-18220318	4.36519	5.89114	9.22919	8.19687	9.86672	5.68864	7.28487	6.53752
FBgn0016054	phr6-4	chr2L:20643350-20645791	3.0873	4.81386	4.25567	3.63059	3.33316	4.22475	4.46329	4.07918
FBgn0016059	Sema-1b	chr2R:13560343-13571004	19.8059	18.7564	25.8723	22.1738	22.3348	20.945	18.7554	20.0813
FBgn0016061	side	chr3R:23200809-23263204	0	0	0	0.0208195	0	0	0.0114294	0.0238673
FBgn0016070	smg	chr3L:8983416-8991089	8.83173	7.77278	9.12933	9.70245	8.67191	8.39614	8.20595	7.65173
FBgn0016075	vkg	chr2L:5012143-5028191	33.0809	43.3046	34.8537	43.8007	39.2929	42.0097	44.8073	43.9332
FBgn0016076	vri	chr2L:5288943-5311223	8.16966	7.93495	10.0495	8.21122	7.96194	7.14116	8.37914	8.7523
FBgn0016078	wun	chr2R:5288035-5300968	10.8533	8.60885	8.19857	8.92929	8.7999	7.96205	9.12738	8.39921
FBgn0016080	xmas-1	chrX:17045263-17053339	3.99872	5.60372	4.94457	5.71742	3.99024	5.08678	5.16655	6.02612
FBgn0016081	fry	chr3L:9624933-9672203	8.85452	8.04166	10.0497	8.81246	8.55704	8.59957	7.73721	9.01056
FBgn0016119	ATPsyn-Cf6	chr3R:19180941-19181786	416.627	403.275	386.815	351.886	433.213	388.61	387.476	392.888
FBgn0016120	ATPsyn-d	chr3R:14920721-14921993	351.044	386.905	361.844	344.646	375.246	343.642	374.869	433.486
FBgn0016122	Acer	chr2L:8521932-8528618	12.1831	11.4204	10.8537	11.5711	12.0438	9.59782	11.4045	9.27522
FBgn0016123	Aph-4	chr3R:26874650-26878262	0.847508	0.420555	0.400108	0.585409	0.761221	0.578067	0.736866	0.9232
FBgn0016126	CaMKI	chr4:466129-474573	30.8881	26.0901	28.9341	28.3184	28.0618	28.0996	25.7435	26.198
FBgn0016131	Cdk4	chr2R:12466974-12472953	22.1494	22.7524	21.0894	21.1677	22.4702	22.3132	24.3981	27.3413
FBgn0016641	PTP-ER	chr2R:17506825-17511951	10.3827	13.4152	15.0283	13.2768	13.9324	12.8001	13.7902	12.3879
FBgn0016650	Lgr1	chr3R:13551498-13558929	0	0	0.0184234	0.0281406	0	0	0	0
FBgn0016660	H15	chr2L:5404279-5416593	0	0	0	0	0	0	0	0
FBgn0016672	Ipp	chr3R:9784510-9786196	9.68813	11.1382	9.39305	9.52951	9.82902	8.94808	9.59485	10.4687
FBgn0016675	Lectin-galC1	chr2L:19400752-19430270	0	0.166708	0.206509	0.470221	0.122028	0	0.4001	0.165958
FBgn0016684	NaPi-T	chr2R:10730224-10733379	19.803	10.5615	12.2924	13.3151	14.8362	11.409	12.3598	11.9146
FBgn0016685	Nlp	chr3R:25829402-25836074	456.914	458.743	467.72	448.188	444.761	418.965	456.013	458.47
FBgn0016687	Nurf-38	chr2R:20446489-20448610	189.622	184.331	189.202	177.64	186.646	180.936	173.63	191.652
FBgn0016691	Oscp	chr3R:11091312-11094260	221.507	222.956	217.673	205.593	209.345	202.655	225.142	245.174
FBgn0016693	Past1	chr3R:8520850-8530597	70.2405	76.1593	85.3649	77.0372	78.9916	74.7187	70.6552	74.2972
FBgn0016694	Pdp1	chr3L:7804557-7860469	49.0141	43.2006	61.9872	48.211	50.3885	47.2907	50.2695	44.6739
FBgn0016696	Pitslre	chr3L:20764627-20771364	20.8697	19.4577	17.3283	18.5807	17.5296	19.7203	20.5153	18.1646
FBgn0016697	Prosalpha5	chr2R:13300271-13301274	119.396	108.392	102.378	110.367	106.996	104.99	114.889	127.836
FBgn0016698	Ptpa	chr2L:3377001-3378590	14.9399	14.8945	14.0042	13.5128	12.2017	13.9082	16.052	14.8736
FBgn0016700	Rab1	chr3R:17091750-17094782	211.263	171.234	173.146	169.426	184.472	175.806	171.417	165.472
FBgn0016701	Rab4	chr2R:13460966-13469030	50.2971	46.6984	47.863	42.3088	48.4175	47.371	49.3961	44.1241
FBgn0016715	Reg-2	chr3L:605164-606569	2.31044	2.12654	2.12517	2.02345	3.56846	1.9396	2.84415	3.18654
FBgn0016726	RpL29	chr2R:17181272-17183093	3178.99	2783.48	2631.3	2649.07	2644.65	2443.26	2750.58	2873
FBgn0016754	sba	chr3R:19719895-19748695	6.42251	6.49594	5.24951	5.94568	5.32297	5.92669	5.77317	5.74294
FBgn0016756	Ubp64E	chr3L:5746072-5754986	34.7685	41.7862	40.436	41.082	38.4651	37.9043	38.7244	36.9783
FBgn0016762	angel	chr2R:19575599-19585347	7.62373	6.58353	4.72431	4.70558	5.29828	6.33343	5.55298	5.60288
FBgn0016792	dmt	chr3R:5536863-5551337	24.1228	25.0486	23.649	25.3448	24.8428	23.2354	25.4226	23.7593
FBgn0016794	dos	chr3L:2589413-2595590	16.4497	14.3274	13.2221	13.7036	13.5857	13.8138	13.7478	13.0061
FBgn0016797	fz2	chr3L:19134074-19228473	4.96808	4.5832	2.41017	3.97309	3.65096	4.13302	4.07906	4.48843
FBgn0016917	Stat92E	chr3R:16361044-16378033	103.786	112.314	91.6031	108.372	99.4963	103.931	97.8605	100.666
FBgn0016919	nompB	chr2L:21578291-21589423	0.0640746	0.178242	0.155131	0.102696	0.256013	0.0859875	0.0224299	0.0704841
FBgn0016920	nompC	chr2L:5346236-5365760	0	0	0	0	0	0	0	0
FBgn0016926	Pino	chr2L:1114653-1128953	16.9449	14.714	16.4387	17.0716	16.9228	13.2326	15.1515	16.2303
FBgn0016930	Dyrk2	chr2L:14184477-14234126	0.558677	0.481056	0.441067	0.531159	0.5255	0.489715	0.348989	0.463184
FBgn0016970	l(2)k10201	chr2R:5286584-5287834	5.67668	7.55582	7.7758	6.75022	8.68682	8.49902	11.061	9.98945
FBgn0016974	swaPsi	chrX:6255528-6257343	0.877914	1.38337	0.995879	1.10224	0.911234	1.05187	1.26685	1.65736
FBgn0016975	stnB	chrX:22382557-22406484	0.0280787	0.0173805	0.0493601	0.0225131	0.0614249	0.0836318	0.0940242	0.0225432
FBgn0016976	stnA	chrX:22382557-22406484	0.0215417	0.00493517	0.0063387	0.00556501	0.00655369	0.00663896	0.00759937	0.00532947
FBgn0016977	spen	chr2L:159031-203397	24.4983	29.9983	38.5169	36.8763	34.8802	31.656	31.4674	32.7942
FBgn0016978	snRNP-U1-70K	chr2L:6968710-6971737	34.5265	35.7094	34.6403	36.1735	30.7675	35.1712	35.7978	37.5163
FBgn0016983	smid	chr3L:7374713-7378737	53.3781	53.6005	52.6687	55.429	51.4998	53.4922	54.6744	52.2773
FBgn0016984	sktl	chr2R:16708766-16723533	41.791	39.7115	40.7542	39.4802	39.0649	38.5535	38.344	39.2048
FBgn0017414	cag	chr2R:6774314-6781919	16.4093	12.9723	10.7729	13.2408	14.7986	13.1905	12.7148	11.2607
FBgn0017418	ari-1	chrX:18024424-18031817	10.9176	11.3218	12.5949	11.9209	12.3471	12.0461	11.3764	11.7495
FBgn0017429	CG5989	chr3L:8595510-8597249	22.3655	24.59	19.4528	21.1388	22.4142	19.5655	22.9815	20.6571
FBgn0017430	Nelf-E	chr3L:8569907-8593979	6.84819	8.18565	7.45343	8.84588	6.98423	5.69522	8.27173	8.63135
FBgn0017448	CG2187	chr3R:27581077-27584359	0.268391	0.186947	0.0598828	0.115566	0.345296	0.266807	0.146954	0.332917
FBgn0017456	Ubc84D	chr3R:3344541-3345178	9.41875	5.1269	3.40446	5.93284	4.88054	7.55446	8.19781	6.03751
FBgn0017457	U2af38	chr2L:292418-294681	55.3403	54.9615	47.8862	49.3982	54.6363	50.6697	51.0018	49.4542
FBgn0017482	T3dh	chr2R:18217230-18220318	5.95744	7.34461	11.6083	9.55944	11.5716	8.05987	7.20971	7.40468
FBgn0017545	RpS3A	chr4:85850-87833	1540.27	1230.4	1156.67	1240.73	1260.34	1210.53	1283.15	1206.11
FBgn0017550	Rga	chr3R:1432996-1438834	22.9063	24.9707	21.7313	21.5562	21.1041	23.0469	21.9086	22.6943
FBgn0017551	Rca1	chr2L:6852314-6853866	7.89186	9.10767	9.90677	11.1583	9.0456	10.2383	8.64312	11.1855
FBgn0017556	Prosalpha4T2	chr2R:20388302-20389800	0.166214	0	0	0	0	0	0	0.15408
FBgn0017558	Pdk	chr2R:5313943-5322143	24.9019	26.8519	28.0346	26.5422	29.4369	27.8137	25.9918	26.1136
FBgn0017561	Ork1	chrX:10772086-10785283	0.0631393	0.107479	0.059103	0.0566965	0.051948	0.019001	0.0419917	0
FBgn0017566	ND75	chrX:8142683-8145720	56.3071	56.0361	60.2463	57.539	54.3083	56.5479	57.9699	62.1216
FBgn0017567	ND23	chr3R:11661769-11662839	82.0925	79.6	75.9211	73.0621	70.5857	73.344	79.0774	80.9821
FBgn0017572	Mo25	chr3L:16606317-16608572	50.7885	47.997	44.5651	45.849	44.2	48.6069	46.3901	50.6192
FBgn0017577	Mcm5	chr3R:6614245-6616872	25.1977	29.1414	28.3325	29.6422	30.2338	32.0775	33.5354	30.1506
FBgn0017578	Max	chr3L:19254493-19262013	31.7615	27.476	26.2016	29.8603	27.8832	28.0103	29.3558	25.8343
FBgn0017579	RpL14	chr3L:8594105-8595492	1741.22	1799.12	1725.12	1732.3	1666.6	1629.01	1878.06	1940.45
FBgn0017581	Lk6	chr3R:7576652-7590179	79.5082	71.0445	74.7699	65.4067	63.1295	71.2067	68.3496	67.661
FBgn0017590	klg	chr3R:18725005-18787453	0.0204298	0.131216	0.0272911	0.0215624	0	0	0	0.0387095
FBgn0019624	CoVa	chr3R:7645080-7646021	417.9	391.5	403.725	373.833	396.771	398.593	452.352	446.343
FBgn0019637	Atu	chr3R:1439079-1441661	27.4603	32.95	26.6095	28.2565	27.2578	28.8116	30.0138	32.8859
FBgn0019643	Dat	chr2R:20027085-20046835	10.9046	12.7972	9.89627	11.6975	11.5038	11.6463	10.572	14.3934
FBgn0019644	ATPsyn-b	chr3L:9723098-9724324	176.418	171.623	159.366	167.832	163.764	155.275	169.647	179.967
FBgn0019650	toy	chr4:1010350-1028548	14.9723	15.6488	16.7927	16.4596	16.0972	15.9029	15.6426	14.8916
FBgn0019660	roX2	chrX:11473097-11474465	33.1353	22.1624	22.6185	22.0229	23.4051	27.4092	25.8117	25.4513
FBgn0019661	roX1	chrX:3705730-3756730	7.96788	6.9111	7.18145	7.15944	6.69998	7.15852	7.82728	7.00524
FBgn0019662	qm	chr3L:7341412-7349813	69.4099	78.5128	122.436	95.5872	108.997	82.7765	79.0689	71.0263
FBgn0019686	lok	chr2L:20061421-20065679	19.2097	21.87	21.2466	20.0461	22.865	19.9516	22.6488	20.1932
FBgn0019809	gcm2	chr2L:9608561-9612706	0	0	0.0408814	0	0	0	0	0
FBgn0019828	dj	chr3R:2885036-2886246	0	0.336455	0.058709	0	0.201404	0	0	0.190652
FBgn0019830	colt	chr2L:2767889-2770069	63.4341	81.6622	131.463	105.162	128.069	81.4024	93.9949	90.1205
FBgn0019886	Letm1	chr2R:20397030-20402843	20.8151	14.6844	20.5378	14.6238	15.7873	15.2448	13.5385	15.2548
FBgn0019890	Smg5	chr2L:13898827-13904661	64.0643	58.4288	58.253	58.71	57.0291	59.7373	62.5697	59.4832
FBgn0019925	Surf4	chr3R:11169374-11171898	121.612	118.326	122.695	118.588	123.073	119.303	119.074	119.604
FBgn0019928	Ser8	chr2R:9302482-9326556	0.249024	0.623337	0.588144	0	0.250878	0.253476	0.427084	0.380849
FBgn0019929	Ser7	chrX:9759265-9761103	0.0651843	0.0683156	0	0	0	0	0	0
FBgn0019932	SamDC	chr2L:10339456-10341503	29.9319	24.3522	22.5178	22.4569	22.9272	22.4465	21.0177	20.5233
FBgn0019936	RpS20	chr3R:16647902-16649961	1481.91	1368.8	1234.31	1238.51	1352.57	1329.21	1371.87	1483.58
FBgn0019938	RpI1	chr2R:10478707-10488721	17.9936	20.8002	18.1967	20.2034	18.5783	19.5176	19.0088	18.9734
FBgn0019940	Rh6	chr3R:11308879-11310421	0	0.0650231	0.0428827	0.124442	0.154825	0	0	0
FBgn0019947	Psn	chr3L:20425567-20429309	100.859	91.7849	91.4573	93.6545	96.4597	95.0928	91.5122	93.9189
FBgn0019948	Phm	chr2R:19866323-19875978	79.6448	79.6745	77.0102	76.497	80.8401	81.6146	76.173	82.9402
FBgn0019949	Cdk9	chr2R:18523567-18525232	8.41292	11.474	12.1495	7.83377	9.48337	10.1556	12.1998	8.30224
FBgn0019952	Orct	chr3R:20101981-20104514	119.628	101.391	134.444	107.483	118.38	94.8315	106.698	96.4318
FBgn0019957	ND42	chr3R:17853430-17855115	65.0564	67.7774	67.7987	68.2601	69.4509	61.4083	67.8631	67.668
FBgn0019960	CG6455	chr3R:17845226-17849057	50.6279	48.7899	48.3803	49.5769	45.798	45.8362	46.2225	51.1526
FBgn0019968	Khc-73	chr2R:11403282-11419764	8.18575	9.08126	10.1767	10.1884	8.71559	8.00956	6.92985	8.21572
FBgn0019972	Ice	chr3R:25625379-25627306	29.3247	23.1319	23.664	18.4887	20.0978	21.415	21.4311	19.8919
FBgn0019982	Gs1l	chr2L:4454625-4456807	29.4344	29.6633	25.0049	27.4829	30.5061	26.6259	29.0521	27.2926
FBgn0019985	mGluR	chr4:957444-970067	0.147496	0.151811	0.0747284	0.195355	0.165017	0.178408	0.180565	0.129224
FBgn0019990	Gcn2	chr3R:27221381-27283595	10.7995	11.9	12.3035	11.3142	11.7753	10.7802	9.95247	11.2461
FBgn0020018	Ppox	chr3R:20485342-20487573	13.2758	14.9314	13.271	12.8106	13.233	12.7565	14.3768	12.5648
FBgn0020224	Cbl	chr3L:8418053-8425346	36.4477	37.2909	41.5999	37.4841	37.9793	36.8544	35.5724	37.4889
FBgn0020235	ATPsyn-gamma	chr3R:25573425-25574885	192.006	187.937	184.942	183.323	182.957	173.028	188.787	208.165
FBgn0020236	ATPCL	chr2R:11879912-11895172	145.318	112.417	132.875	114.659	109.029	113.23	110.084	106.251
FBgn0020238	14-3-3epsilon	chr3R:14068252-14076272	919.966	907.793	983.476	915.355	935.93	936.325	938.21	934.515
FBgn0020248	stet	chr3L:1475437-1489547	0.13942	0	0.0686295	0.0441631	0.163232	0.0670823	0.225607	0.0685126
FBgn0020249	stck	chr3R:4182699-4188276	34.5584	28.266	27.9838	31.789	29.5165	29.0299	26.3995	31.2118
FBgn0020251	sfl	chr3L:6488779-6543204	5.49472	5.08405	4.94312	5.56578	5.21388	5.42456	4.81259	5.17973
FBgn0020255	Ran	chrX:11038884-11042749	455.864	439.524	414.253	410.691	417.13	405.31	436.763	421.614
FBgn0020257	ppa	chr2R:18572459-18576492	13.0607	15.514	12.4946	14.4256	13.9073	14.5157	14.3973	15.4675
FBgn0020258	ppk	chr2L:14378217-14381172	0.140543	0.0365171	0.0692038	0.110325	0.11368	0.18859	0	0.111747
FBgn0020261	pcm	chrX:19379791-19386044	11.0453	12.3086	13.0969	13.2127	13.3401	12.8258	12.767	13.8353
FBgn0020269	mspo	chr2R:10555895-10601127	2.81157	3.55561	3.00271	3.66831	3.15195	3.48507	3.31889	3.84576
FBgn0020270	mre11	chr2L:11282089-11285706	27.9407	24.5606	26.2941	26.8646	25.6615	24.5049	28.2318	27.3053
FBgn0020272	mst	chrX:21260003-21262560	6.70327	7.95062	8.85363	8.0322	7.63724	7.26252	9.65842	9.26583
FBgn0020277	lush	chr3L:19597497-19599190	0.912848	0.199948	0.49645	0.484495	0.459573	0.0995093	0.433079	0.398501
FBgn0020278	loco	chr3R:18445689-18465109	23.9929	21.352	22.0717	23.1831	22.6986	19.6744	20.3246	21.8812
FBgn0020279	lig	chr2R:3955481-3966320	96.095	113.691	118.937	118.112	107.234	113.37	118.188	121.326
FBgn0020280	laf	chr3R:701726-704255	0	0	0	0	0	0	0	0
FBgn0020294	ko	chr3L:21068680-21124259	0.571876	0.628514	0.200554	0.455466	0.517701	0.526601	0.214578	0.491332
FBgn0020299	stumps	chr3R:10402938-10433801	0.0232214	0.0736332	0.054156	0.0513855	0	0.0211822	0.0278917	0.023828
FBgn0020300	gk	chr3L:18132501-18138518	0	0	0	0.0746882	0	0	0	0
FBgn0020304	drongo	chr2L:833583-851163	17.99	19.6542	18.9198	18.2674	17.4578	17.433	16.4646	17.4382
FBgn0020305	dbe	chr2L:868672-869857	31.1188	29.0417	29.436	27.8584	30.2976	27.944	33.9543	34.3223
FBgn0020306	dom	chr2R:17210934-17229352	49.8336	63.4366	57.8788	64.7583	58.364	60.1438	59.782	59.5417
FBgn0020307	dve	chr2R:18131467-18173974	0.13048	0.0526388	0.14334	0.214316	0.13901	0.128248	0.0984131	0.105582
FBgn0020309	crol	chr2L:11794326-11809438	53.0263	63.0912	63.3786	64.887	58.2052	61.4256	59.9964	64.0786
FBgn0020312	CG4050	chr2R:17011239-17016015	9.65955	11.6475	12.0172	10.1141	11.3948	10.0326	10.8378	11.1595
FBgn0020369	Rpt6	chrX:21178612-21188690	81.3519	71.947	72.0338	73.9078	74.3044	72.8709	69.4951	69.9014
FBgn0020370	TppII	chr2R:9040389-9051453	41.9395	44.7618	43.1483	43.6149	40.1071	39.6657	42.1015	41.4279
FBgn0020371	Tim17b2	chr2L:15484728-15485545	0	0	0	0	0	0	0	0
FBgn0020372	TM4SF	chr2R:19765719-19770450	0.505886	0.670656	0.502646	0.548166	1.01177	0.540075	0.368608	0.61356
FBgn0020376	Sr-CIII	chr2L:4120342-4121627	0	0.129747	0.122895	0.0777597	0.102097	0.14554	0	0
FBgn0020377	Sr-CII	chr2R:8096397-8099660	0	0	0	0	0	0	0	0
FBgn0020378	Sp1	chrX:9623680-9650402	0	0	0	0	0	0	0	0
FBgn0020379	Rfx	chr3R:6187481-6203790	2.27184	1.89778	2.42129	2.70355	2.59442	2.53148	3.09018	2.88016
FBgn0020381	Dredd	chrX:523805-529578	2.94045	3.23915	3.12703	4.41457	3.51997	3.20197	2.72519	3.47862
FBgn0020385	pug	chr3R:6522255-6529038	2.08339	3.08768	3.27736	2.68609	3.17675	3.04709	2.71951	2.97638
FBgn0020386	Pdk1	chr3L:129449-145895	16.0758	18.2169	25.9737	25.5643	26.7685	19.7563	23.4857	20.9045
FBgn0020388	Gcn5	chr3L:12514228-12519831	23.1085	20.554	22.3429	21.6251	20.3465	20.0362	23.2275	22.4881
FBgn0020389	Papss	chr3L:19838392-19854025	41.096	43.206	37.0239	43.0216	37.3707	40.1065	44.1979	48.3653
FBgn0020391	Nrk	chr2R:9040389-9051453	5.47937	6.08424	5.71544	6.20887	6.22993	5.50622	4.70426	5.66426
FBgn0020392	Nmt	chr3L:8169234-8171529	38.6317	40.9554	37.2715	41.1958	39.4993	39.0767	38.5518	44.8455
FBgn0020399	Mst89B	chr3R:12092733-12098137	0.146819	0.288151	0.0437827	0.115524	0.0908332	0.266661	0.0994974	0.058247
FBgn0020407	asun	chr3R:12089992-12092613	6.3235	7.88427	6.91382	6.23205	6.28779	6.83943	8.41959	7.71699
FBgn0020412	JIL-1	chr3L:11071851-11086293	14.67	17.4258	15.1094	16.0397	15.4249	15.7016	15.193	13.9765
FBgn0020414	Idgf3	chr2L:16450906-16455194	310.322	299.525	303.557	300.028	318.194	306.699	319.553	319.042
FBgn0020415	Idgf2	chr2L:16400174-16450508	11.5656	8.78494	10.5431	10.4893	10.8037	10.6893	10.3194	9.71608
FBgn0020416	Idgf1	chr2L:16400174-16450508	98.0352	85.756	78.5039	86.1205	85.7979	86.2433	87.6874	83.7822
FBgn0020429	GluRIIB	chr2L:5559341-5563502	0.0286519	0.0488833	0	0	0	0.0954536	0	0
FBgn0020440	Fak	chr2R:15318163-15324764	9.82765	11.438	11.7408	11.1813	10.6831	11.5473	11.5949	10.456
FBgn0020443	Elf	chr2L:12431074-12441279	81.3695	94.0345	89.1925	89.4907	88.6615	93.7802	94.1583	87.8663
FBgn0020445	E23	chr2L:3334874-3354829	0.264915	0.229964	0.0827741	0.176797	0.0287551	0.0333928	0.0649266	0.0357729
FBgn0020493	Dad	chr3R:12879728-12896130	3.77164	3.08516	3.11947	4.17273	3.71394	3.43663	3.0126	2.96541
FBgn0020496	CtBP	chr3R:8837370-8851997	162.501	175.252	166.007	177.086	172.26	172.268	181.475	181.358
FBgn0020497	emb	chr2L:8403446-8408853	52.0376	55.4927	57.4005	54.2994	53.0761	52.8684	53.1717	52.1123
FBgn0020503	CLIP-190	chr2L:17384699-17410406	9.74176	9.56456	8.91378	11.6651	10.6502	12.6282	9.5271	10.2724
FBgn0020506	Amyrel	chr2R:12528747-12540204	0.431334	0.419006	0.631464	0.616068	0.484021	0.60342	0.627506	0.695637
FBgn0020508	Ag5r2	chrX:14676994-14678085	0.124627	0	0	0.226282	0	0	0	0
FBgn0020509	Acp62F	chr3L:2717614-2766480	0	0.448088	0	0	0	0	0	0.549712
FBgn0020510	Abi	chr3R:9944983-9948142	48.7203	53.726	48.8945	47.6455	47.5863	49.6501	49.815	52.0744
FBgn0020513	ade5	chrX:12651068-12654650	129.063	123.694	116.405	120.946	116.958	106.639	115.577	118.529
FBgn0020518	snoRNA:Me28S-G764	chr3L:22861479-22872084	0	0	0	0	0	0	0	0
FBgn0020521	pio	chr2R:20468767-20485385	0.293111	0.114	0.0681167	0.289241	0.199144	0.496777	0.149968	0.315663
FBgn0020545	kraken	chr2L:852767-854539	18.6509	19.5122	25.6048	22.4055	22.4435	18.088	18.7408	23.3131
FBgn0020546	iab-4	chr3R:12656837-12748953	0.818605	0.353718	0.468668	0.728326	0.760273	0.560127	0.527882	0.318124
FBgn0020556	bxd	chr3R:12567846-12598911	0	0	0	0.0482478	0	0	0	0
FBgn0020616	SA	chr2L:6950420-6956950	11.3527	12.5722	11.7854	12.9118	13.1071	13.7319	12.1604	12.5805
FBgn0020617	Rx	chr2R:16804257-16824535	0.0546514	0	0.0126738	0.092129	0.0911183	0.108451	0.0181282	0
FBgn0020618	Rack1	chr2L:7821033-7827315	1165.3	1221.69	1106.48	1112.97	1178.76	1079.68	1163.87	1230.43
FBgn0020620	RN-tre	chr2R:9870899-9878212	47.2646	45.5362	43.2248	42.2032	42.5443	42.987	41.5063	43.4912
FBgn0020621	Pkn	chr2R:5139525-5174139	17.3	14.6345	14.7425	16.8867	13.8948	15.1288	14.5538	14.2041
FBgn0020622	Pi3K21B	chr2L:297879-305233	35.9638	34.9973	35.6316	37.0934	35.4837	35.14	33.5328	33.0863
FBgn0020626	Osbp	chr3R:20757731-20763944	29.4206	28.8093	28.064	27.2556	26.2181	28.3438	27.8171	28.7468
FBgn0020633	Mcm7	chr3L:8884695-8887410	29.2501	33.434	26.4209	32.2939	30.348	33.4207	30.8929	31.8409
FBgn0020637	Lcp65Ag2	chr3L:6126089-6126693	0	0.491823	0	0	0	0	0	0.262273
FBgn0020638	Lcp65Ag1	chr3L:6127796-6128374	0	0	0	0	0	0	0	0
FBgn0020639	Lcp65Af	chr3L:6129314-6129891	0	0	0	0	0	0	0	0
FBgn0020640	Lcp65Ae	chr3L:6130682-6131218	0	0	0	0	0	0	0	0
FBgn0020641	Lcp65Ad	chr3L:6136494-6137201	0	0	0	0	0	0	0	0
FBgn0020642	Lcp65Ac	chr3L:6137918-6138493	0	0	0	0	0	0	0	0
FBgn0020643	Lcp65Ab2	chr3L:6139773-6140189	0	0	0	0	0	0	0	0
FBgn0020644	Lcp65Ab1	chr3L:6142647-6143060	0	0	0.284812	0	0.478666	0	0	0
FBgn0020645	Lcp65Aa	chr3L:6144403-6144903	0	0	0	0	0	0	0	0
FBgn0020646	Lcp65APsi	chr3L:6141452-6141715	0	0	0	0	0	0	0	0
FBgn0020647	KrT95D	chr3R:19821380-19857549	36.6744	50.9183	57.7994	57.8409	55.2554	52.8771	54.2415	56.6486
FBgn0020653	Trxr-1	chrX:8135533-8142066	107.347	118.483	102.885	102.384	103.002	106.217	110.383	108.163
FBgn0020655	ArfGAP1	chr3L:12408125-12410680	42.7918	42.2784	37.3381	40.5035	39.0705	39.2834	43.7764	45.9273
FBgn0020660	eIF-4B	chr2RHet:2901757-2917360	56.5664	56.8055	46.6544	50.5056	52.9756	60.6212	52.988	48.4599
FBgn0020762	Atet	chr2L:4333912-4345776	7.16324	11.3515	17.2838	18.3229	19.3769	10.2637	12.5232	12.9377
FBgn0020764	Alas	chr2R:19852294-19854280	23.735	29.1578	31.4364	28.1837	27.2963	29.395	30.3597	29.6028
FBgn0020765	Acp65Aa	chr3L:6145149-6145845	0.645905	0	0	0	0	0	0	0
FBgn0020766	Aats-phe	chr2R:9855812-9857407	15.7493	17.592	20.754	16.0127	18.7172	16.2246	16.4312	17.159
FBgn0020767	Spred	chr2R:10647150-10656928	23.7652	23.7307	25.2476	23.8813	25.6962	24.3598	23.9902	25.6496
FBgn0020880	CG7179	chr2L:7775803-7778029	0	0.12808	0.103965	0.0780615	0.100412	0	0.0542443	0
FBgn0020887	Su(z)12	chr3L:19911341-19916562	19.0617	21.3918	20.3536	21.0985	20.483	21.3648	19.405	21.2713
FBgn0020906	Jon25Bi	chr2L:4954278-4955144	0	0.47261	0	0	0.183196	0	0	0
FBgn0020907	Scp2	chr3R:12400264-12409385	0	0	0	0	0.180102	0	0	0.138449
FBgn0020908	Scp1	chr2RHet:1707563-1743021	0.40494	0.725899	0.783735	1.06274	0.36371	0.535942	0.520712	0.624175
[truncated: 15,063 more rows]

## Sheet: README
Description:
Table represents summary of one of the output file from CuffDiff with FPKM values for each gene for each sample.
Column name	Example	Description
gene_id	FBgn0000003	FlyBase gene identifier according to annotation 5.57
gene	Lypla1	The gene_name(s) being tested. Gene symbol name according to annotation 5.57
locus	chr1:4797771-4835363	Genomic coordinates for easy browsing to the genes or transcripts being tested. Position of the gene in the genome, annotation 5.57.
