# Supplementary material for: A Class of Diacylglycerol Acyltransferase 1 Inhibitors Identified by a Combination of Phenotypic High-throughput Screening, Genomics, and Genetics
Source: eBioMedicine. 2016 Apr 16;8:49–59. doi: 10.1016/j.ebiom.2016.04.014 (PMC4919474; doi:10.1016/j.ebiom.2016.04.014)
Supplement: Table S3 — CuffDiff results indicating significance of differential gene expression between two samples. [file mmc4.xlsx]

## Sheet: Supplementary.Table S3
gene_id	gene	locus	sample_1	sample_2	status	value_1	value_2	log2.fold_change.	test_stat	p_value	q_value	significant
FBgn0000024	Ace	chr3R:9048672-9085239	active_#1	vehicle_OA	OK	46.6853	61.196	0.390467	1.85526	0.0012	0.0313154	yes
FBgn0000046	Act87E	chr3R:9251554-9254097	active_#1	vehicle_OA	OK	65.5328	49.3614	-0.408834	-2.09806	5e-05	0.00213896	yes
FBgn0000064	Ald	chr3R:22079790-22087313	active_#1	vehicle_OA	OK	385.8	302.748	-0.349736	-2.12682	0.001	0.0271354	yes
FBgn0000097	aop	chr2L:2155752-2178754	active_#1	vehicle_OA	OK	63.7715	48.9454	-0.381739	-1.98426	0.0004	0.0130363	yes
FBgn0000244	by	chr3R:5353959-5358733	active_#1	vehicle_OA	OK	11.8216	20.1797	0.771485	3.64801	5e-05	0.00213896	yes
FBgn0000261	Cat	chr3L:18815703-18821288	active_#1	vehicle_OA	OK	320.347	220.626	-0.538031	-3.36833	5e-05	0.00213896	yes
FBgn0000326	clt	chr2R:17504565-17506584	active_#1	vehicle_OA	OK	35.1767	13.7222	-1.35811	-6.87482	5e-05	0.00213896	yes
FBgn0000409	Cyt-c-p	chr2L:16719931-16722644	active_#1	vehicle_OA	OK	810.296	601.894	-0.428939	-2.17284	5e-05	0.00213896	yes
FBgn0000416	Sap-r	chr3R:26707513-26714784	active_#1	vehicle_OA	OK	258.191	200.99	-0.361312	-2.10308	0.0002	0.00729254	yes
FBgn0000442	Pkg21D	chr2L:784335-790798	active_#1	vehicle_OA	OK	25.2605	31.3958	0.313689	1.73875	0.00135	0.0341998	yes
FBgn0000477	DNaseII	chr3R:13845096-13846883	active_#1	vehicle_OA	OK	142.584	183.856	0.36676	2.56366	5e-05	0.00213896	yes
FBgn0000565	Eip71CD	chr3L:15504151-15506302	active_#1	vehicle_OA	OK	234.909	412.126	0.810983	4.48393	5e-05	0.00213896	yes
FBgn0000721	for	chr2L:3622073-3656953	active_#1	vehicle_OA	OK	45.9854	58.1818	0.339392	1.8159	0.0008	0.0228463	yes
FBgn0000723	FER	chr3R:5191119-5220268	active_#1	vehicle_OA	OK	25.4022	32.4047	0.351246	1.96332	0.0007	0.0205601	yes
FBgn0001215	Hrb98DE	chr3R:24425555-24431499	active_#1	vehicle_OA	OK	224.803	298.604	0.40957	2.40279	5e-05	0.00213896	yes
FBgn0001218	Hsc70-3	chrX:11695728-11701150	active_#1	vehicle_OA	OK	495.302	307.693	-0.686817	-3.59227	5e-05	0.00213896	yes
FBgn0001223	Hsp22	chr3L:9365821-9368064	active_#1	vehicle_OA	OK	43.2133	22.8897	-0.916775	-2.72126	0.0001	0.00400197	yes
FBgn0001226	Hsp27	chr3L:9377162-9379563	active_#1	vehicle_OA	OK	55.0711	71.3468	0.373552	2.00694	0.00115	0.0303136	yes
FBgn0001248	Idh	chr3L:8349503-8354006	active_#1	vehicle_OA	OK	216.68	163.678	-0.404705	-2.2736	5e-05	0.00213896	yes
FBgn0001257	ImpL2	chr3L:4224005-4236147	active_#1	vehicle_OA	OK	300.717	116.086	-1.37321	-7.6632	5e-05	0.00213896	yes
FBgn0001258	ImpL3	chr3L:6252204-6255794	active_#1	vehicle_OA	OK	39.7271	13.4866	-1.55859	-5.34797	5e-05	0.00213896	yes
FBgn0001404	egh	chrX:2482535-2493144	active_#1	vehicle_OA	OK	38.2081	26.9267	-0.504841	-2.92064	5e-05	0.00213896	yes
FBgn0002543	lea	chr2L:1380082-1420453	active_#1	vehicle_OA	OK	1.72571	3.07374	0.832806	2.23908	0.00045	0.0143859	yes
FBgn0002567	ltd	chr2R:5065368-5073847	active_#1	vehicle_OA	OK	13.3639	6.82311	-0.969836	-3.29703	5e-05	0.00213896	yes
FBgn0002643	mam	chr2R:9878707-9947861	active_#1	vehicle_OA	OK	33.3289	49.2036	0.561992	2.56321	5e-05	0.00213896	yes
FBgn0002868	MtnA	chr3R:5609128-5610092	active_#1	vehicle_OA	OK	354.749	245.609	-0.530432	-1.97031	0.00055	0.0169234	yes
FBgn0002873	mud	chrX:14141764-14152628	active_#1	vehicle_OA	OK	17.432	13.9182	-0.324771	-1.97146	0.0003	0.0102352	yes
FBgn0002939	ninaD	chr2L:18081627-18083608	active_#1	vehicle_OA	OK	53.4504	26.8392	-0.993858	-5.2242	5e-05	0.00213896	yes
FBgn0002973	numb	chr2L:9437468-9464184	active_#1	vehicle_OA	OK	8.23437	11.0022	0.418058	1.79366	0.0019	0.0443493	yes
FBgn0003175	px	chr2R:18381801-18449570	active_#1	vehicle_OA	OK	6.7725	9.98887	0.560632	2.50385	5e-05	0.00213896	yes
FBgn0003218	rdgB	chrX:13656784-13673521	active_#1	vehicle_OA	OK	3.50554	2.16538	-0.695021	-1.94222	0.0005	0.0156386	yes
FBgn0003301	rut	chrX:14678696-14720106	active_#1	vehicle_OA	OK	5.62541	8.13039	0.531367	2.74162	5e-05	0.00213896	yes
FBgn0003475	spir	chr2L:20311218-20348386	active_#1	vehicle_OA	OK	9.67285	6.43825	-0.587273	-2.42388	5e-05	0.00213896	yes
FBgn0003510	Sry-alpha	chr3R:25866938-25868793	active_#1	vehicle_OA	OK	1.39214	4.56456	1.71317	3.02808	0.0007	0.0205601	yes
FBgn0003525	stg	chr3R:25077547-25081522	active_#1	vehicle_OA	OK	303.486	425.229	0.486612	2.52779	5e-05	0.00213896	yes
FBgn0003557	Su(dx)	chr2L:2037713-2044372	active_#1	vehicle_OA	OK	33.9463	24.7922	-0.453368	-2.64766	5e-05	0.00213896	yes
FBgn0003559	su(f)	chrXHet:75588-80249	active_#1	vehicle_OA	OK	28.1655	21.7201	-0.374899	-2.09392	0.00055	0.0169234	yes
FBgn0003575	su(s)	chrX:529922-537793	active_#1	vehicle_OA	OK	13.6632	17.3248	0.342546	1.88829	0.0005	0.0156386	yes
FBgn0003748	Treh	chr2R:16961522-16978509	active_#1	vehicle_OA	OK	58.6473	38.9055	-0.592093	-3.24663	5e-05	0.00213896	yes
FBgn0003916	snRNA:U1:21D	chr2L:901490-901654	active_#1	vehicle_OA	OK	261.825	897.746	1.7777	46.9817	5e-05	0.00213896	yes
FBgn0003943	Ubi-p63E	chr3L:3899258-3903184	active_#1	vehicle_OA	OK	299.115	215.62	-0.472208	-2.61989	5e-05	0.00213896	yes
FBgn0004167	kst	chr3L:3336859-3368133	active_#1	vehicle_OA	OK	33.499	21.2542	-0.656372	-3.58144	5e-05	0.00213896	yes
FBgn0004197	Ser	chr3R:22997811-23019989	active_#1	vehicle_OA	OK	8.64268	6.12417	-0.496963	-2.39638	5e-05	0.00213896	yes
FBgn0004198	ct	chrX:7503180-7572892	active_#1	vehicle_OA	OK	11.2316	8.64755	-0.377207	-2.1426	5e-05	0.00213896	yes
FBgn0004378	Klp61F	chr3L:1235725-1245910	active_#1	vehicle_OA	OK	37.7646	30.5327	-0.306676	-1.81917	0.001	0.0271354	yes
FBgn0004406	tam	chr2L:13823979-13827772	active_#1	vehicle_OA	OK	12.5594	15.8474	0.335477	1.85345	0.0017	0.040838	yes
FBgn0004449	Ten-m	chr3L:22286143-22400963	active_#1	vehicle_OA	OK	100.133	77.3017	-0.373346	-2.05729	0.0002	0.00729254	yes
FBgn0004507	GlyP	chr2L:2130812-2137296	active_#1	vehicle_OA	OK	17.1806	24.937	0.537514	2.71628	5e-05	0.00213896	yes
FBgn0004606	zfh1	chr3R:26591647-26614924	active_#1	vehicle_OA	OK	154.325	121.956	-0.339609	-1.7453	0.0006	0.0181534	yes
FBgn0004654	Pgd	chrX:2039168-2043680	active_#1	vehicle_OA	OK	74.966	58.9224	-0.347422	-2.1044	0.0009	0.0250162	yes
FBgn0004861	ph-p	chrX:2020242-2032404	active_#1	vehicle_OA	OK	12.6875	16.6394	0.391201	2.06944	5e-05	0.00213896	yes
FBgn0004888	Scsalpha	chr3L:3814210-3818383	active_#1	vehicle_OA	OK	262.2	164.282	-0.674495	-4.33948	5e-05	0.00213896	yes
FBgn0004893	bowl	chr2L:3771699-3784121	active_#1	vehicle_OA	OK	10.7872	20.2943	0.911757	4.48637	5e-05	0.00213896	yes
FBgn0005536	Mbs	chr3L:16045058-16075126	active_#1	vehicle_OA	OK	39.2678	29.7822	-0.398893	-2.1274	0.0001	0.00400197	yes
FBgn0005624	Psc	chr2R:8853501-8868499	active_#1	vehicle_OA	OK	5.65854	8.0424	0.507196	2.28813	5e-05	0.00213896	yes
FBgn0005640	Eip63E	chr3L:3515750-3610521	active_#1	vehicle_OA	OK	38.6722	29.6434	-0.383585	-2.12938	5e-05	0.00213896	yes
FBgn0005642	wdn	chr3R:24633704-24637059	active_#1	vehicle_OA	OK	13.1493	17.3215	0.397573	2.07405	0.00075	0.0216989	yes
FBgn0010053	Jheh1	chr2R:14740938-14742592	active_#1	vehicle_OA	OK	108.267	59.8016	-0.856338	-6.04745	5e-05	0.00213896	yes
FBgn0010339	128up	chr2R:7924802-7926356	active_#1	vehicle_OA	OK	61.5123	76.4511	0.313662	2.15574	0.00155	0.0380439	yes
FBgn0010350	CdsA	chr3L:8118426-8130598	active_#1	vehicle_OA	OK	79.6195	39.0332	-1.02842	-3.70583	5e-05	0.00213896	yes
FBgn0010382	CycE	chr2L:15727580-15748324	active_#1	vehicle_OA	OK	16.738	13.1559	-0.347417	-1.88623	0.0018	0.0425787	yes
FBgn0010387	Dbi	chr3L:7124962-7126563	active_#1	vehicle_OA	OK	136.559	53.0809	-1.36326	-4.0634	5e-05	0.00213896	yes
FBgn0010414	SerT	chr2R:20292117-20298597	active_#1	vehicle_OA	OK	47.3542	61.7611	0.383204	2.13699	0.00015	0.00570321	yes
FBgn0010516	wal	chr2R:7576073-7578368	active_#1	vehicle_OA	OK	340.986	235.518	-0.533874	-3.07209	5e-05	0.00213896	yes
FBgn0010548	Aldh-III	chr2R:3354383-3364667	active_#1	vehicle_OA	OK	589.363	345.223	-0.771629	-4.2193	5e-05	0.00213896	yes
FBgn0010575	sbb	chr2R:14164943-14244801	active_#1	vehicle_OA	OK	10.9965	14.4591	0.394943	2.05837	0.0001	0.00400197	yes
FBgn0010611	Hmgs	chr2R:12212317-12228747	active_#1	vehicle_OA	OK	110.912	51.915	-1.09519	-3.93274	5e-05	0.00213896	yes
FBgn0010651	l(2)08717	chr2R:14684479-14691232	active_#1	vehicle_OA	OK	30.367	18.6652	-0.702151	-3.5295	5e-05	0.00213896	yes
FBgn0010786	l(3)02640	chr3L:1333238-1339415	active_#1	vehicle_OA	OK	148.483	101.701	-0.545958	-3.05385	5e-05	0.00213896	yes
FBgn0010812	unc-45	chr3R:3859022-3862374	active_#1	vehicle_OA	OK	8.53528	5.46166	-0.6441	-2.6004	0.0002	0.00729254	yes
FBgn0011205	fbl	chr3L:20377528-20386653	active_#1	vehicle_OA	OK	48.5148	33.5873	-0.530506	-2.07086	0.00125	0.0322725	yes
FBgn0011230	poe	chr2L:8043470-8071624	active_#1	vehicle_OA	OK	23.2241	18.7095	-0.311848	-1.80902	0.00215	0.0489125	yes
FBgn0011274	Dif	chr2L:17410640-17433161	active_#1	vehicle_OA	OK	24.3772	34.9969	0.521695	2.3344	5e-05	0.00213896	yes
FBgn0011787	mRpL12	chr3L:8949890-8950684	active_#1	vehicle_OA	OK	115.377	146.893	0.348409	2.68419	0.0006	0.0181534	yes
FBgn0012036	Aldh	chr2L:9370308-9415156	active_#1	vehicle_OA	OK	630.758	433.003	-0.542709	-3.0911	5e-05	0.00213896	yes
FBgn0013576	mtd	chr3R:1095837-1176165	active_#1	vehicle_OA	OK	86.6662	58.86	-0.558182	-2.7962	5e-05	0.00213896	yes
FBgn0013680	mt:ND2	chrM:239-1383	active_#1	vehicle_OA	OK	17.3442	32.8431	0.921133	4.2414	5e-05	0.00213896	yes
FBgn0013684	mt:ND5	chrM:6401-8124	active_#1	vehicle_OA	OK	424.079	533.899	0.332233	4.82419	0.00195	0.0453112	yes
FBgn0013772	Cyp6a8	chr2R:10774675-10776515	active_#1	vehicle_OA	OK	67.2409	19.7357	-1.76853	-10.6839	5e-05	0.00213896	yes
FBgn0014007	Ptp69D	chr3L:12728044-12734668	active_#1	vehicle_OA	OK	14.6063	11.7118	-0.318625	-1.85134	0.0014	0.0352135	yes
FBgn0014011	Rac2	chr3L:7416926-7447817	active_#1	vehicle_OA	OK	48.8209	32.1909	-0.600849	-3.19996	5e-05	0.00213896	yes
FBgn0014380	RhoL	chr3R:5322822-5328303	active_#1	vehicle_OA	OK	250.205	308.821	0.303659	1.69957	0.00165	0.0398895	yes
FBgn0015011	Ahcy89E	chr3R:12804160-12807880	active_#1	vehicle_OA	OK	2.89409	8.80493	1.6052	3.38114	5e-05	0.00213896	yes
FBgn0015374	crl	chrX:16487709-16493248	active_#1	vehicle_OA	OK	70.6903	46.7384	-0.596904	-3.57548	5e-05	0.00213896	yes
FBgn0015393	hoip	chr2L:9699790-9700459	active_#1	vehicle_OA	OK	150.533	189.31	0.330671	1.85077	0.00105	0.0282595	yes
FBgn0015575	alpha-Est7	chr3R:3345284-3349475	active_#1	vehicle_OA	OK	39.821	51.2409	0.363765	2.49174	0.00035	0.011662	yes
FBgn0015589	Apc	chr3R:24658022-24670470	active_#1	vehicle_OA	OK	11.8635	15.2971	0.366725	2.12202	5e-05	0.00213896	yes
FBgn0015600	toc	chr2L:3068344-3144786	active_#1	vehicle_OA	OK	3.98923	8.16645	1.0336	3.19551	5e-05	0.00213896	yes
FBgn0015623	Cpr	chr2L:6338835-6346280	active_#1	vehicle_OA	OK	718.306	523.369	-0.456769	-2.37437	5e-05	0.00213896	yes
FBgn0015737	Hmu	chr3R:23114490-23117931	active_#1	vehicle_OA	OK	129.775	97.7888	-0.40827	-2.36023	5e-05	0.00213896	yes
FBgn0015797	Rab6	chr2L:12107220-12109116	active_#1	vehicle_OA	OK	66.0689	54.4286	-0.279607	-1.67089	0.00215	0.0489125	yes
FBgn0015808	ScpX	chr2L:18831228-18833630	active_#1	vehicle_OA	OK	59.6874	38.1911	-0.644191	-4.38159	5e-05	0.00213896	yes
FBgn0016059	Sema-1b	chr2R:13560343-13571004	active_#1	vehicle_OA	OK	25.8723	18.7564	-0.464027	-2.7759	5e-05	0.00213896	yes
FBgn0016075	vkg	chr2L:5012143-5028191	active_#1	vehicle_OA	OK	34.8537	43.3046	0.313206	1.68067	0.00135	0.0341998	yes
FBgn0016081	fry	chr3L:9624933-9672203	active_#1	vehicle_OA	OK	10.0497	8.04166	-0.321594	-2.02145	0.0004	0.0130363	yes
FBgn0016694	Pdp1	chr3L:7804557-7860469	active_#1	vehicle_OA	OK	61.9872	43.2006	-0.520918	-2.69369	5e-05	0.00213896	yes
FBgn0016797	fz2	chr3L:19134074-19228473	active_#1	vehicle_OA	OK	2.41017	4.5832	0.927221	2.65022	5e-05	0.00213896	yes
FBgn0016977	spen	chr2L:159031-203397	active_#1	vehicle_OA	OK	38.5169	29.9983	-0.360609	-1.95628	0.0003	0.0102352	yes
FBgn0017482	T3dh	chr2R:18217230-18220318	active_#1	vehicle_OA	OK	11.6083	7.34461	-0.660396	-2.25447	0.00125	0.0322725	yes
FBgn0019637	Atu	chr3R:1439079-1441661	active_#1	vehicle_OA	OK	26.6095	32.95	0.308337	1.84694	0.00165	0.0398895	yes
FBgn0019662	qm	chr3L:7341412-7349813	active_#1	vehicle_OA	OK	122.436	78.5128	-0.641027	-2.95338	5e-05	0.00213896	yes
FBgn0019830	colt	chr2L:2767889-2770069	active_#1	vehicle_OA	OK	131.463	81.6622	-0.686921	-3.62325	5e-05	0.00213896	yes
FBgn0019886	Letm1	chr2R:20397030-20402843	active_#1	vehicle_OA	OK	20.5378	14.6844	-0.483996	-2.63664	5e-05	0.00213896	yes
FBgn0019952	Orct	chr3R:20101981-20104514	active_#1	vehicle_OA	OK	134.444	101.391	-0.407065	-2.46067	5e-05	0.00213896	yes
FBgn0020386	Pdk1	chr3L:129449-145895	active_#1	vehicle_OA	OK	25.9737	18.2169	-0.511775	-2.78814	5e-05	0.00213896	yes
FBgn0020633	Mcm7	chr3L:8884695-8887410	active_#1	vehicle_OA	OK	26.4209	33.434	0.339639	2.10151	0.00065	0.0193631	yes
FBgn0020762	Atet	chr2L:4333912-4345776	active_#1	vehicle_OA	OK	17.2838	11.3515	-0.606542	-3.1457	5e-05	0.00213896	yes
FBgn0021765	scu	chrX:17985291-17986886	active_#1	vehicle_OA	OK	310.627	201.623	-0.623521	-3.56069	5e-05	0.00213896	yes
FBgn0021872	Xbp1	chr2R:17031049-17033255	active_#1	vehicle_OA	OK	402.632	283.989	-0.503627	-2.64003	5e-05	0.00213896	yes
FBgn0021944	Coprox	chr2L:6964420-6965887	active_#1	vehicle_OA	OK	120.813	84.903	-0.508884	-2.97107	5e-05	0.00213896	yes
FBgn0021979	l(2)k09913	chr2R:18954718-18959398	active_#1	vehicle_OA	OK	488.932	195.565	-1.32198	-7.25445	5e-05	0.00213896	yes
FBgn0022382	Pka-R2	chr2R:5881394-5913547	active_#1	vehicle_OA	OK	9.58488	14.3176	0.57896	2.48102	5e-05	0.00213896	yes
FBgn0023095	caps	chr3L:13221791-13272742	active_#1	vehicle_OA	OK	14.198	21.1519	0.575097	3.55948	5e-05	0.00213896	yes
FBgn0023212	EloB	chr3R:16403943-16405572	active_#1	vehicle_OA	OK	207.604	136.545	-0.604462	-3.7896	5e-05	0.00213896	yes
FBgn0023507	CG3835	chrX:2035521-2038970	active_#1	vehicle_OA	OK	23.8614	32.5525	0.448087	2.22406	5e-05	0.00213896	yes
FBgn0023540	CG3630	chrX:2056228-2066314	active_#1	vehicle_OA	OK	12.1874	7.13872	-0.771655	-2.16465	0.0001	0.00400197	yes
FBgn0023549	Mct1	chrX:2083220-2099406	active_#1	vehicle_OA	OK	32.1785	20.137	-0.676245	-3.82039	5e-05	0.00213896	yes
FBgn0024227	ial	chr2L:10856796-10858094	active_#1	vehicle_OA	OK	31.6533	41.2836	0.383215	2.11306	0.0017	0.040838	yes
FBgn0024236	foi	chr3L:8518343-8527603	active_#1	vehicle_OA	OK	72.2856	48.9043	-0.563748	-3.23235	5e-05	0.00213896	yes
FBgn0024957	Irp-1B	chr3R:6234339-6238591	active_#1	vehicle_OA	OK	68.9551	31.0916	-1.14913	-7.35848	5e-05	0.00213896	yes
FBgn0024985	CG11448	chrX:1287086-1291370	active_#1	vehicle_OA	OK	17.0358	13.4583	-0.340072	-1.76305	0.001	0.0271354	yes
FBgn0025352	Thiolase	chr2R:19752936-19756126	active_#1	vehicle_OA	OK	408.381	215.697	-0.92091	-4.89407	5e-05	0.00213896	yes
FBgn0025373	Fpps	chr2R:7189420-7195033	active_#1	vehicle_OA	OK	121.041	72.4616	-0.74021	-3.96341	5e-05	0.00213896	yes
FBgn0025381	rush	chrX:1372584-1375453	active_#1	vehicle_OA	OK	106.502	82.4106	-0.369984	-1.92267	0.00015	0.00570321	yes
FBgn0025683	CG3164	chr2L:114725-157666	active_#1	vehicle_OA	OK	225.296	125.816	-0.840506	-3.26026	5e-05	0.00213896	yes
FBgn0025864	Crag	chrX:8486063-8496069	active_#1	vehicle_OA	OK	39.9296	25.377	-0.653941	-3.65148	5e-05	0.00213896	yes
FBgn0025885	Inos	chr2R:3342426-3346379	active_#1	vehicle_OA	OK	158.191	75.0408	-1.07592	-6.72709	5e-05	0.00213896	yes
FBgn0026059	Mhcl	chr3R:11894244-11924483	active_#1	vehicle_OA	OK	27.1533	19.2594	-0.495565	-2.22972	5e-05	0.00213896	yes
FBgn0026160	tna	chr3L:10850988-10872137	active_#1	vehicle_OA	OK	14.622	24.1474	0.723731	3.0843	5e-05	0.00213896	yes
FBgn0026315	Ugt35a	chr3R:6996538-6998386	active_#1	vehicle_OA	OK	20.4152	14.0449	-0.539592	-2.58114	5e-05	0.00213896	yes
FBgn0026388	Or46a	chr2R:6025160-6029579	active_#1	vehicle_OA	OK	2.54465	7.05206	1.47058	2.56176	0.00115	0.0303136	yes
FBgn0026401	Nipped-B	chr2R:579176-616522	active_#1	vehicle_OA	OK	43.7438	34.7029	-0.334023	-2.31288	0.001	0.0271354	yes
FBgn0026570	CG5704	chr3L:2169552-2170971	active_#1	vehicle_OA	OK	34.9738	21.6609	-0.691182	-2.93412	5e-05	0.00213896	yes
FBgn0026582	Hmg-2	chr2R:17033707-17035658	active_#1	vehicle_OA	OK	9.23356	4.26101	-1.11569	-2.27239	5e-05	0.00213896	yes
FBgn0026630	nes	chr3L:19250381-19253995	active_#1	vehicle_OA	OK	28.1414	20.0645	-0.488053	-2.47341	0.001	0.0271354	yes
FBgn0027499	wde	chr2R:6687924-6696443	active_#1	vehicle_OA	OK	9.93244	12.4202	0.322464	1.64861	0.0018	0.0425787	yes
FBgn0027529	CG8920	chr2R:16206684-16214311	active_#1	vehicle_OA	OK	10.1447	14.0834	0.473276	2.2734	0.0002	0.00729254	yes
FBgn0027532	CG7139	chr3L:22060343-22064948	active_#1	vehicle_OA	OK	14.2718	11.1108	-0.361199	-1.693	0.00195	0.0453112	yes
FBgn0027552	CG10863	chr3L:3940518-3942465	active_#1	vehicle_OA	OK	65.3018	91.805	0.491449	2.69551	5e-05	0.00213896	yes
FBgn0027571	CG3523	chr2L:3056597-3068177	active_#1	vehicle_OA	OK	74.2296	32.9468	-1.17186	-6.55689	5e-05	0.00213896	yes
FBgn0027572	CG5009	chr2R:13648444-13652046	active_#1	vehicle_OA	OK	111.58	45.2942	-1.30068	-8.74957	5e-05	0.00213896	yes
FBgn0027575	GABA-B-R2	chr3R:17596054-17601562	active_#1	vehicle_OA	OK	2.02339	3.79429	0.907055	2.29852	5e-05	0.00213896	yes
FBgn0027580	CG1516	chr2R:5738207-5749050	active_#1	vehicle_OA	OK	84.5033	44.9819	-0.909662	-5.17341	5e-05	0.00213896	yes
FBgn0027583	CG7601	chr3R:25551551-25562467	active_#1	vehicle_OA	OK	37.9169	12.9217	-1.55305	-5.68533	5e-05	0.00213896	yes
FBgn0027594	drpr	chr3L:1715594-1735767	active_#1	vehicle_OA	OK	61.0576	40.2478	-0.601262	-3.45139	5e-05	0.00213896	yes
FBgn0027596	CG10249	chr2R:10785816-10815930	active_#1	vehicle_OA	OK	8.78232	12.5322	0.51297	2.15255	5e-05	0.00213896	yes
FBgn0027601	pdgy	chrX:14733408-14847730	active_#1	vehicle_OA	OK	183.296	67.3218	-1.44503	-7.21409	5e-05	0.00213896	yes
FBgn0027602	CG8611	chrX:17307299-17316178	active_#1	vehicle_OA	OK	11.303	15.9849	0.500011	2.44005	5e-05	0.00213896	yes
FBgn0027610	Dic1	chr3R:9187537-9195000	active_#1	vehicle_OA	OK	97.64	52.1643	-0.904409	-4.90996	5e-05	0.00213896	yes
FBgn0027621	Pfrx	chrX:19389316-19412435	active_#1	vehicle_OA	OK	43.0215	58.9437	0.45428	1.95755	0.00055	0.0169234	yes
FBgn0027657	glob1	chr3R:11722647-11730243	active_#1	vehicle_OA	OK	10.9044	18.8913	0.792819	2.05407	0.0005	0.0156386	yes
FBgn0027791	O-fut2	chrX:1358395-1360029	active_#1	vehicle_OA	OK	22.5657	30.2874	0.424585	2.23931	0.0004	0.0130363	yes
FBgn0027793	CG14787	chrX:1354839-1355709	active_#1	vehicle_OA	OK	96.47	34.6963	-1.4753	-9.10252	5e-05	0.00213896	yes
FBgn0027836	Dgp-1	chr2R:14055917-14060112	active_#1	vehicle_OA	OK	108.158	25.0681	-2.10922	-11.5407	5e-05	0.00213896	yes
FBgn0027885	Aac11	chr2L:17474911-17477888	active_#1	vehicle_OA	OK	36.8737	28.586	-0.367284	-2.29073	0.0002	0.00729254	yes
FBgn0028425	JhI-21	chr2L:12049417-12056042	active_#1	vehicle_OA	OK	66.9359	50.0104	-0.420552	-2.83754	5e-05	0.00213896	yes
FBgn0028479	Mtpalpha	chr2L:9568889-9576769	active_#1	vehicle_OA	OK	422.033	221.816	-0.927995	-5.16462	5e-05	0.00213896	yes
FBgn0028671	Vha100-1	chr3R:24956914-24964295	active_#1	vehicle_OA	OK	49.4764	37.8124	-0.387882	-2.54535	5e-05	0.00213896	yes
FBgn0028743	Dhit	chr2R:13680374-13688182	active_#1	vehicle_OA	OK	13.0934	17.4752	0.416463	1.92723	0.00065	0.0193631	yes
FBgn0028978	trbl	chr3L:20389387-20394709	active_#1	vehicle_OA	OK	32.8251	26.5902	-0.303908	-1.81223	0.00195	0.0453112	yes
FBgn0029118	Sucb	chr3L:5554800-5556791	active_#1	vehicle_OA	OK	77.6862	43.4654	-0.837792	-4.90938	5e-05	0.00213896	yes
FBgn0029161	slmo	chr2L:6046515-6050474	active_#1	vehicle_OA	OK	101.087	73.3354	-0.463016	-2.754	5e-05	0.00213896	yes
FBgn0029167	Hml	chr3L:13839153-13853101	active_#1	vehicle_OA	OK	19.639	14.699	-0.418006	-2.53716	5e-05	0.00213896	yes
FBgn0029608	CG3091	chrX:2146364-2148230	active_#1	vehicle_OA	OK	47.3498	33.5707	-0.496157	-2.38446	5e-05	0.00213896	yes
FBgn0029676	HIP-R	chrX:3684001-3686510	active_#1	vehicle_OA	OK	61.6809	50.8196	-0.279437	-1.69807	0.0018	0.0425787	yes
FBgn0029766	CG15784	chrX:5323603-5326559	active_#1	vehicle_OA	OK	1074.4	770.314	-0.48002	-2.35741	5e-05	0.00213896	yes
FBgn0029914	CG4558	chrX:6743802-6745917	active_#1	vehicle_OA	OK	16.4063	11.1542	-0.556661	-2.12755	0.00035	0.011662	yes
FBgn0029924	CG4586	chrX:6863950-6866298	active_#1	vehicle_OA	OK	25.457	19.0869	-0.415483	-2.28982	0.00035	0.011662	yes
FBgn0029935	CG4615	chrX:6992610-6996333	active_#1	vehicle_OA	OK	17.0557	9.83959	-0.793582	-3.44219	5e-05	0.00213896	yes
FBgn0029969	CG10932	chrX:7781162-7782818	active_#1	vehicle_OA	OK	31.9399	24.0481	-0.409439	-1.96189	0.0014	0.0352135	yes
FBgn0029976	snz	chrX:7806121-7812477	active_#1	vehicle_OA	OK	15.7941	11.0463	-0.515819	-2.60135	5e-05	0.00213896	yes
FBgn0029979	CG10777	chrX:7816190-7825415	active_#1	vehicle_OA	OK	8.40285	6.40254	-0.392234	-2.00936	0.00015	0.00570321	yes
FBgn0030052	CG12065	chrX:8468338-8482561	active_#1	vehicle_OA	OK	48.0377	34.0505	-0.496492	-2.69207	5e-05	0.00213896	yes
FBgn0030073	CG10962	chrX:8801100-8948608	active_#1	vehicle_OA	OK	1570.62	809.235	-0.956705	-4.86064	5e-05	0.00213896	yes
FBgn0030114	CG17754	chrX:9144452-9149986	active_#1	vehicle_OA	OK	10.8407	7.6088	-0.510719	-1.92106	0.00095	0.026085	yes
FBgn0030178	CG2974	chrX:9977186-9980204	active_#1	vehicle_OA	OK	19.0082	10.8822	-0.804656	-2.0216	0.0008	0.0228463	yes
FBgn0030362	regucalcin	chrX:11906409-11911994	active_#1	vehicle_OA	OK	4223.95	2318.07	-0.865669	-4.99232	5e-05	0.00213896	yes
FBgn0030400	CG11138	chrX:12463201-12477226	active_#1	vehicle_OA	OK	30.1728	40.6562	0.430228	2.27354	5e-05	0.00213896	yes
FBgn0030519	CG11151	chrX:13630602-13638716	active_#1	vehicle_OA	OK	367.243	191.993	-0.935679	-3.07634	5e-05	0.00213896	yes
FBgn0030530	jub	chrX:13720073-13724350	active_#1	vehicle_OA	OK	17.0471	24.0215	0.494805	2.36374	5e-05	0.00213896	yes
FBgn0030575	CG5321	chrX:14573600-14575451	active_#1	vehicle_OA	OK	72.1822	29.1489	-1.3082	-6.35701	5e-05	0.00213896	yes
FBgn0030608	Lsd-2	chrX:14963159-14970253	active_#1	vehicle_OA	OK	977.734	374.246	-1.38545	-7.35507	5e-05	0.00213896	yes
FBgn0030668	CG8128	chrX:15591526-15594067	active_#1	vehicle_OA	OK	16.3184	8.7801	-0.894187	-2.82187	5e-05	0.00213896	yes
FBgn0030693	CG8974	chrX:15687753-15690061	active_#1	vehicle_OA	OK	53.0404	41.5702	-0.351544	-1.90376	0.0009	0.0250162	yes
FBgn0030703	MSBP	chrX:15781599-15784142	active_#1	vehicle_OA	OK	180.626	142.239	-0.344683	-2.12635	0.0003	0.0102352	yes
FBgn0030731	Mfe2	chrX:16161039-16170213	active_#1	vehicle_OA	OK	207.279	100.4	-1.04582	-5.64688	5e-05	0.00213896	yes
FBgn0030745	CG4239	chrX:16279310-16282735	active_#1	vehicle_OA	OK	14.1722	19.8161	0.483614	1.95258	0.00075	0.0216989	yes
FBgn0030850	stas	chrX:17517253-17521928	active_#1	vehicle_OA	OK	62.167	37.2084	-0.740518	-4.4918	5e-05	0.00213896	yes
FBgn0030893	RhoGAP16F	chrX:17987177-17991446	active_#1	vehicle_OA	OK	55.0149	38.7092	-0.507145	-2.80142	5e-05	0.00213896	yes
FBgn0030959	CG6961	chrX:18679837-18682243	active_#1	vehicle_OA	OK	17.3605	12.218	-0.506799	-1.8615	0.00165	0.0398895	yes
FBgn0031012	CG8051	chrX:19195362-19201958	active_#1	vehicle_OA	OK	21.2344	13.346	-0.669996	-3.11862	5e-05	0.00213896	yes
FBgn0031037	CG14207	chrX:19499231-19505446	active_#1	vehicle_OA	OK	87.208	56.4384	-0.627783	-3.042	5e-05	0.00213896	yes
FBgn0031049	Sec61gamma	chrX:19537359-19538551	active_#1	vehicle_OA	OK	254.672	204.647	-0.3155	-1.82428	0.0019	0.0443493	yes
FBgn0031069	Pmp70	chrX:19644802-19658907	active_#1	vehicle_OA	OK	83.4949	40.0963	-1.05822	-5.79526	5e-05	0.00213896	yes
FBgn0031092	CG9577	chrX:20060705-20064014	active_#1	vehicle_OA	OK	92.4918	53.7605	-0.78278	-3.92774	5e-05	0.00213896	yes
FBgn0031117	GstT3	chrX:20338481-20340823	active_#1	vehicle_OA	OK	95.3764	30.4	-1.64956	-7.03636	5e-05	0.00213896	yes
FBgn0031127	CG1835	chrX:20532943-20540696	active_#1	vehicle_OA	OK	59.3472	23.6506	-1.3273	-3.8429	5e-05	0.00213896	yes
FBgn0031169	CG1494	chrX:21156327-21177692	active_#1	vehicle_OA	OK	15.6549	9.77167	-0.679937	-2.86538	5e-05	0.00213896	yes
FBgn0031256	CG4164	chr2L:453107-454654	active_#1	vehicle_OA	OK	48.2582	37.1123	-0.378876	-2.31269	0.00015	0.00570321	yes
FBgn0031282	Pex12	chr2L:815992-819508	active_#1	vehicle_OA	OK	26.0149	16.6153	-0.646825	-2.58476	0.00035	0.011662	yes
FBgn0031285	CG3662	chr2L:821288-825861	active_#1	vehicle_OA	OK	150.344	114.676	-0.390706	-2.38675	0.0002	0.00729254	yes
FBgn0031312	Tango14	chr2L:1158575-1160220	active_#1	vehicle_OA	OK	54.7123	42.906	-0.350687	-1.78515	0.0009	0.0250162	yes
FBgn0031392	AIF	chr2L:2151753-2155389	active_#1	vehicle_OA	OK	18.8371	25.6274	0.444111	2.46353	5e-05	0.00213896	yes
FBgn0031418	CG3609	chr2L:2372454-2374627	active_#1	vehicle_OA	OK	44.4582	60.0328	0.433301	2.17237	0.0002	0.00729254	yes
FBgn0031461	daw	chr2L:2805260-2812376	active_#1	vehicle_OA	OK	10.778	3.27788	-1.71726	-4.75239	5e-05	0.00213896	yes
FBgn0031478	CG8814	chr2L:2874889-2878232	active_#1	vehicle_OA	OK	85.6738	45.7271	-0.905805	-5.05716	5e-05	0.00213896	yes
FBgn0031549	Spindly	chr2L:3525130-3530317	active_#1	vehicle_OA	OK	18.9169	13.8388	-0.450957	-2.0857	0.00015	0.00570321	yes
FBgn0031663	CG8891	chr2L:4977311-4979379	active_#1	vehicle_OA	OK	76.2048	51.2742	-0.571649	-2.05817	0.0005	0.0156386	yes
FBgn0031813	CG9527	chr2L:6426723-6448403	active_#1	vehicle_OA	OK	21.962	14.3822	-0.61072	-2.82013	5e-05	0.00213896	yes
FBgn0031815	frj	chr2L:6456051-6459008	active_#1	vehicle_OA	OK	26.6397	19.4522	-0.453646	-2.28725	0.00035	0.011662	yes
FBgn0031816	CG16947	chr2L:6459014-6465669	active_#1	vehicle_OA	OK	5.75763	9.03583	0.650183	1.90927	0.00075	0.0216989	yes
FBgn0031818	CG9536	chr2L:6474437-6476975	active_#1	vehicle_OA	OK	47.2937	38.4113	-0.300116	-1.73955	0.0014	0.0352135	yes
FBgn0031836	CG11050	chr2L:6611010-6617117	active_#1	vehicle_OA	OK	33.6493	21.3492	-0.656391	-3.19279	5e-05	0.00213896	yes
FBgn0031881	CG3476	chr2L:7027525-7028959	active_#1	vehicle_OA	OK	27.2554	9.23506	-1.56135	-5.83495	5e-05	0.00213896	yes
FBgn0031897	CG13784	chr2L:7204537-7220033	active_#1	vehicle_OA	OK	160.365	109.711	-0.547661	-2.38869	5e-05	0.00213896	yes
FBgn0031913	CG5958	chr2L:7430529-7433516	active_#1	vehicle_OA	OK	125.845	65.6004	-0.939868	-6.72136	5e-05	0.00213896	yes
FBgn0031950	Herp	chr2L:7796313-7800058	active_#1	vehicle_OA	OK	33.2729	25.9035	-0.361202	-1.95151	0.00055	0.0169234	yes
FBgn0031971	Sirup	chr2L:7998868-8004286	active_#1	vehicle_OA	OK	262.305	76.3189	-1.78114	-10.7419	5e-05	0.00213896	yes
FBgn0031987	CG12375	chr2L:8124328-8126890	active_#1	vehicle_OA	OK	59.9605	37.4406	-0.67941	-3.33516	5e-05	0.00213896	yes
FBgn0031990	CG8552	chr2L:8134246-8159638	active_#1	vehicle_OA	OK	38.1748	21.432	-0.832856	-4.79361	5e-05	0.00213896	yes
FBgn0031998	SLC5A11	chr2L:8198881-8205298	active_#1	vehicle_OA	OK	19.3117	8.25111	-1.22682	-5.54528	5e-05	0.00213896	yes
FBgn0032024	CG14273	chr2L:8342694-8345015	active_#1	vehicle_OA	OK	161.941	93.4801	-0.792741	-2.60042	0.00065	0.0193631	yes
FBgn0032082	CG18088	chr2L:8967534-8975428	active_#1	vehicle_OA	OK	39.8422	30.06	-0.40645	-2.41323	0.0003	0.0102352	yes
FBgn0032136	Apoltp	chr2L:9634178-9656026	active_#1	vehicle_OA	OK	77.2998	61.0563	-0.340325	-2.01953	0.00085	0.0239476	yes
FBgn0032160	CG4598	chr2L:9918617-9920120	active_#1	vehicle_OA	OK	13.8604	7.09426	-0.966249	-2.04185	0.00105	0.0282595	yes
FBgn0032167	CG5853	chr2L:9938862-9947648	active_#1	vehicle_OA	OK	11.9138	5.59328	-1.09086	-3.15672	5e-05	0.00213896	yes
FBgn0032198	eEF1delta	chr2L:10232506-10234450	active_#1	vehicle_OA	OK	228.649	296.162	0.373251	2.16645	0.00015	0.00570321	yes
FBgn0032364	CG4970	chr2L:11517390-11519783	active_#1	vehicle_OA	OK	12.3061	6.26067	-0.97499	-3.62909	5e-05	0.00213896	yes
FBgn0032394	CG6746	chr2L:11999653-12002266	active_#1	vehicle_OA	OK	52.7609	37.1024	-0.507959	-1.97854	0.00135	0.0341998	yes
FBgn0032407	Pex19	chr2L:12091821-12096511	active_#1	vehicle_OA	OK	68.5272	47.4835	-0.529249	-2.85702	5e-05	0.00213896	yes
FBgn0032437	CR17024	chr2L:12453663-12454951	active_#1	vehicle_OA	OK	36.1038	26.7765	-0.431188	-2.43395	0.00085	0.0239476	yes
FBgn0032482	Pect	chr2L:13203761-13211814	active_#1	vehicle_OA	OK	97.5423	32.9426	-1.56608	-9.86337	5e-05	0.00213896	yes
FBgn0032587	CG5953	chr2L:16508077-16532877	active_#1	vehicle_OA	OK	17.0962	7.35108	-1.21765	-4.7362	5e-05	0.00213896	yes
FBgn0032693	Cyp310a1	chr2L:18617255-18661776	active_#1	vehicle_OA	OK	49.9622	70.853	0.503992	2.13371	0.0006	0.0181534	yes
FBgn0032699	CG10383	chr2L:18689527-18695602	active_#1	vehicle_OA	OK	8.13498	2.76652	-1.55606	-2.60118	0.00015	0.00570321	yes
FBgn0032702	CG10376	chr2L:18698713-18703105	active_#1	vehicle_OA	OK	50.0952	33.1978	-0.593585	-2.94873	5e-05	0.00213896	yes
FBgn0032715	CG17597	chr2L:18826769-18831153	active_#1	vehicle_OA	OK	91.5686	36.5274	-1.32588	-7.04208	5e-05	0.00213896	yes
FBgn0032731	Swip-1	chr2L:18974709-18987280	active_#1	vehicle_OA	OK	60.4532	48.369	-0.321734	-1.81055	0.00065	0.0193631	yes
FBgn0032787	CG10195	chr2L:19482231-19484705	active_#1	vehicle_OA	OK	22.2978	12.0479	-0.888123	-2.72699	0.00025	0.00879964	yes
FBgn0032876	Cen	chr2L:20676044-20681846	active_#1	vehicle_OA	OK	22.6098	14.7845	-0.612869	-2.41633	5e-05	0.00213896	yes
FBgn0032881	CG9319	chr2L:20734608-20752341	active_#1	vehicle_OA	OK	48.2026	16.1169	-1.58054	-3.25211	5e-05	0.00213896	yes
FBgn0032889	CG9331	chr2L:20822827-20827744	active_#1	vehicle_OA	OK	160.554	213.054	0.408156	2.31762	5e-05	0.00213896	yes
FBgn0032908	CG9270	chr2L:20928823-20934113	active_#1	vehicle_OA	OK	9.24551	5.84213	-0.662258	-2.90943	5e-05	0.00213896	yes
FBgn0033052	SCAP	chr2R:1913777-1923893	active_#1	vehicle_OA	OK	23.2615	18.2623	-0.349077	-2.22341	0.0002	0.00729254	yes
FBgn0033059	CG7845	chr2R:1961975-1963872	active_#1	vehicle_OA	OK	21.7013	32.7965	0.595765	2.67851	5e-05	0.00213896	yes
FBgn0033065	Cyp6w1	chr2R:2061188-2063700	active_#1	vehicle_OA	OK	153.822	105.262	-0.547276	-3.22618	5e-05	0.00213896	yes
FBgn0033075	Pld	chr2R:2129508-2142771	active_#1	vehicle_OA	OK	13.4114	18.9096	0.495665	2.84571	5e-05	0.00213896	yes
FBgn0033093	CG3270	chr2R:2580934-2584166	active_#1	vehicle_OA	OK	4.20376	9.78992	1.21962	2.32119	0.0011	0.0293225	yes
FBgn0033101	CG9436	chr2R:2645105-2646408	active_#1	vehicle_OA	OK	55.0953	76.3266	0.470257	3.08399	5e-05	0.00213896	yes
FBgn0033159	Dscam1	chr2R:3205428-3269404	active_#1	vehicle_OA	OK	30.9048	25.1166	-0.299191	-1.58519	0.0022	0.049718	yes
FBgn0033188	Drat	chr2R:3413622-3420486	active_#1	vehicle_OA	OK	88.4305	229.929	1.37857	7.86575	5e-05	0.00213896	yes
FBgn0033204	CG2065	chr2R:3551290-3552774	active_#1	vehicle_OA	OK	39.6764	16.8883	-1.23226	-4.68282	5e-05	0.00213896	yes
FBgn0033226	CG1882	chr2R:3700008-3702991	active_#1	vehicle_OA	OK	88.0474	38.2519	-1.20275	-6.05521	5e-05	0.00213896	yes
FBgn0033246	ACC	chr2R:3861619-3879367	active_#1	vehicle_OA	OK	17.4526	11.6126	-0.587749	-3.15262	5e-05	0.00213896	yes
FBgn0033310	rgr	chr2R:4487919-4501660	active_#1	vehicle_OA	OK	22.8402	13.5545	-0.752811	-3.94387	5e-05	0.00213896	yes
FBgn0033391	CG8026	chr2R:5074174-5079601	active_#1	vehicle_OA	OK	113.73	90.9589	-0.322326	-1.77927	0.0016	0.0390044	yes
FBgn0033413	prel	chr2R:5311591-5313612	active_#1	vehicle_OA	OK	86.4915	53.0203	-0.706013	-4.08377	5e-05	0.00213896	yes
FBgn0033438	Mmp2	chr2R:5497968-5571363	active_#1	vehicle_OA	OK	26.4565	20.9712	-0.335213	-1.8966	0.0003	0.0102352	yes
FBgn0033460	Sec24AB	chr2R:5762785-5779194	active_#1	vehicle_OA	OK	72.6475	55.905	-0.377936	-1.83025	0.00135	0.0341998	yes
FBgn0033465	Etf-QO	chr2R:5798397-5800993	active_#1	vehicle_OA	OK	90.2676	50.3157	-0.843201	-4.88381	5e-05	0.00213896	yes
FBgn0033466	Pal1	chr2R:5846623-5852572	active_#1	vehicle_OA	OK	109.671	72.0827	-0.605463	-2.99672	5e-05	0.00213896	yes
FBgn0033494	KCNQ	chr2R:6029842-6079899	active_#1	vehicle_OA	OK	77.1171	97.0304	0.331387	1.82204	0.00205	0.0471498	yes
FBgn0033518	Prx2540-2	chr2R:6306222-6307266	active_#1	vehicle_OA	OK	1477.34	807.269	-0.871884	-6.27197	5e-05	0.00213896	yes
FBgn0033519	CG11825	chr2R:6307918-6311155	active_#1	vehicle_OA	OK	321.63	251.187	-0.356637	-3.32362	0.0003	0.0102352	yes
FBgn0033520	Prx2540-1	chr2R:6311940-6312976	active_#1	vehicle_OA	OK	1018.82	635.825	-0.680197	-5.00864	5e-05	0.00213896	yes
FBgn0033521	CG12896	chr2R:6314384-6315420	active_#1	vehicle_OA	OK	581.5	364.305	-0.674631	-4.94458	5e-05	0.00213896	yes
FBgn0033564	Pex6	chr2R:6767478-6770707	active_#1	vehicle_OA	OK	18.3769	9.43005	-0.962553	-4.41022	5e-05	0.00213896	yes
FBgn0033691	CG8860	chr2R:8066518-8067407	active_#1	vehicle_OA	OK	448.41	556.809	0.312366	1.86663	0.00065	0.0193631	yes
FBgn0033724	CG8501	chr2R:8270549-8272025	active_#1	vehicle_OA	OK	221.712	152.265	-0.542102	-3.17268	5e-05	0.00213896	yes
FBgn0033767	CG13148	chr2R:8573753-8577381	active_#1	vehicle_OA	OK	10.2229	5.27216	-0.955342	-1.96679	0.00055	0.0169234	yes
FBgn0033783	CG17019	chr2R:8818416-8821550	active_#1	vehicle_OA	OK	29.1175	22.9503	-0.343372	-1.85186	0.0004	0.0130363	yes
FBgn0033812	Pex13	chr2R:9115780-9117739	active_#1	vehicle_OA	OK	44.5333	28.8112	-0.628257	-3.79208	5e-05	0.00213896	yes
FBgn0033869	Cpr50Cb	chr2R:9682281-9692736	active_#1	vehicle_OA	OK	18.5111	10.5438	-0.811998	-2.54715	0.001	0.0271354	yes
FBgn0033872	CG6329	chr2R:9713875-9721008	active_#1	vehicle_OA	OK	7.36755	3.41682	-1.10853	-1.7634	0.00205	0.0471498	yes
FBgn0033879	CG6543	chr2R:9737386-9741836	active_#1	vehicle_OA	OK	632.791	448.483	-0.496674	-2.80846	5e-05	0.00213896	yes
FBgn0033883	CG16935	chr2R:9746456-9751661	active_#1	vehicle_OA	OK	53.0072	33.4418	-0.664538	-3.04752	5e-05	0.00213896	yes
FBgn0033886	Rpn13	chr2R:9846049-9847909	active_#1	vehicle_OA	OK	91.7082	74.7301	-0.295361	-1.67615	0.00165	0.0398895	yes
FBgn0033926	Arc1	chr2R:10245431-10247802	active_#1	vehicle_OA	OK	445.401	606.177	0.444636	2.46663	5e-05	0.00213896	yes
FBgn0033927	CR10102	chr2R:10247937-10249285	active_#1	vehicle_OA	OK	315.359	401.694	0.349101	2.19622	0.00045	0.0143859	yes
FBgn0033928	Arc2	chr2R:10249428-10250330	active_#1	vehicle_OA	OK	50.726	80.1116	0.659286	4.18396	5e-05	0.00213896	yes
FBgn0033945	CG12868	chr2R:10492053-10492802	active_#1	vehicle_OA	OK	27.8788	78.1587	1.48724	7.72001	5e-05	0.00213896	yes
FBgn0033980	Cyp6a20	chr2R:10769622-10771551	active_#1	vehicle_OA	OK	37.022	20.014	-0.887373	-5.21819	5e-05	0.00213896	yes
FBgn0034058	Pex11	chr2R:11878871-11879880	active_#1	vehicle_OA	OK	54.6742	40.7483	-0.424123	-2.54767	0.00065	0.0193631	yes
FBgn0034087	clu	chr2R:12074088-12083838	active_#1	vehicle_OA	OK	54.2258	35.8593	-0.59663	-3.34671	5e-05	0.00213896	yes
FBgn0034142	CG8306	chr2R:12477022-12482151	active_#1	vehicle_OA	OK	145.156	88.5787	-0.712573	-4.46036	5e-05	0.00213896	yes
FBgn0034182	CG9640	chr2R:12932247-12934273	active_#1	vehicle_OA	OK	6.17503	9.86312	0.675597	1.92645	0.00125	0.0322725	yes
FBgn0034199	Gbp	chr2R:13023955-13024408	active_#1	vehicle_OA	OK	47.8114	73.3698	0.617833	3.49749	0.0015	0.0370793	yes
FBgn0034259	P32	chr2R:13558813-13560145	active_#1	vehicle_OA	OK	111.456	88.2967	-0.336039	-2.54541	0.0002	0.00729254	yes
FBgn0034276	CG6385	chr2R:13641059-13643927	active_#1	vehicle_OA	OK	1.34318	4.90337	1.86812	3.95175	5e-05	0.00213896	yes
FBgn0034389	Mctp	chr2R:14649262-14662329	active_#1	vehicle_OA	OK	18.0141	7.83721	-1.20071	-4.86773	5e-05	0.00213896	yes
FBgn0034405	Jheh2	chr2R:14743271-14745750	active_#1	vehicle_OA	OK	200.356	111.539	-0.845023	-5.28337	5e-05	0.00213896	yes
FBgn0034406	Jheh3	chr2R:14747879-14749583	active_#1	vehicle_OA	OK	14.1589	8.996	-0.654356	-2.43469	0.0005	0.0156386	yes
FBgn0034432	CG7461	chr2R:15192676-15194950	active_#1	vehicle_OA	OK	188.614	105.261	-0.84146	-4.9468	5e-05	0.00213896	yes
FBgn0034479	CG8654	chr2R:15866746-15872400	active_#1	vehicle_OA	OK	49.7133	21.6889	-1.19668	-7.22572	5e-05	0.00213896	yes
FBgn0034488	CG11208	chr2R:16127440-16132893	active_#1	vehicle_OA	OK	50.0816	39.4635	-0.343759	-2.01626	0.0004	0.0130363	yes
FBgn0034493	CG8908	chr2R:16152359-16158499	active_#1	vehicle_OA	OK	1.42874	3.47687	1.28304	3.45604	5e-05	0.00213896	yes
FBgn0034494	CG10444	chr2R:16159157-16162004	active_#1	vehicle_OA	OK	99.6683	62.891	-0.66428	-4.63929	5e-05	0.00213896	yes
FBgn0034628	Acox57D-p	chr2R:17273813-17276781	active_#1	vehicle_OA	OK	75.2859	35.4786	-1.08543	-6.64155	5e-05	0.00213896	yes
FBgn0034629	Acox57D-d	chr2R:17276909-17368681	active_#1	vehicle_OA	OK	36.4481	13.2494	-1.45991	-4.12562	5e-05	0.00213896	yes
FBgn0034643	CG10321	chr2R:17522183-17525904	active_#1	vehicle_OA	OK	17.6885	22.0052	0.315032	1.75986	0.00125	0.0322725	yes
FBgn0034691	Synj	chr2R:17967680-17973272	active_#1	vehicle_OA	OK	22.3747	18.2536	-0.293684	-1.74885	0.0013	0.0332601	yes
FBgn0034736	CG6018	chr2R:18381801-18449570	active_#1	vehicle_OA	OK	5.84181	12.6215	1.11139	2.64015	5e-05	0.00213896	yes
FBgn0034791	CG3501	chr2R:18762100-18770213	active_#1	vehicle_OA	OK	90.9991	56.7808	-0.680448	-3.28994	5e-05	0.00213896	yes
FBgn0034911	CG5549	chr2R:19707876-19727387	active_#1	vehicle_OA	OK	12.7934	5.8182	-1.13675	-5.85663	5e-05	0.00213896	yes
FBgn0034971	CG3209	chr2R:19956279-19961075	active_#1	vehicle_OA	OK	78.4705	46.7785	-0.746306	-4.37645	5e-05	0.00213896	yes
FBgn0034999	CG3394	chr2R:20181619-20185634	active_#1	vehicle_OA	OK	10.981	6.70056	-0.712651	-2.42581	5e-05	0.00213896	yes
FBgn0035039	CG3608	chr2R:20494789-20502681	active_#1	vehicle_OA	OK	14.7046	6.58722	-1.15852	-2.85403	5e-05	0.00213896	yes
FBgn0035044	CG3663	chr2R:20549025-20549932	active_#1	vehicle_OA	OK	36.162	24.8547	-0.540953	-2.54467	0.0019	0.0443493	yes
FBgn0035087	CG2765	chr2R:20847363-20852599	active_#1	vehicle_OA	OK	68.8199	37.8227	-0.863572	-4.88109	5e-05	0.00213896	yes
FBgn0035091	CG3829	chr2R:20863978-20878012	active_#1	vehicle_OA	OK	21.2567	10.5895	-1.00529	-4.05661	5e-05	0.00213896	yes
FBgn0035099	CG6845	chr3L:146432-149056	active_#1	vehicle_OA	OK	13.5706	9.42949	-0.525235	-2.04295	0.0011	0.0293225	yes
FBgn0035101	p130CAS	chr3L:152883-174517	active_#1	vehicle_OA	OK	21.2452	29.792	0.487792	2.59214	5e-05	0.00213896	yes
FBgn0035132	mthl10	chr3L:328096-356050	active_#1	vehicle_OA	OK	19.6943	29.1623	0.566329	2.33336	0.0002	0.00729254	yes
FBgn0035147	Gale	chr3L:648554-651311	active_#1	vehicle_OA	OK	177.374	219.055	0.3045	1.64067	0.0017	0.040838	yes
FBgn0035153	ebd1	chr3L:682884-685549	active_#1	vehicle_OA	OK	44.4735	57.3709	0.367374	2.16079	5e-05	0.00213896	yes
FBgn0035165	CG13887	chr3L:837860-839931	active_#1	vehicle_OA	OK	202.993	149.696	-0.439392	-2.44592	5e-05	0.00213896	yes
FBgn0035189	CG9119	chr3L:1200785-1232700	active_#1	vehicle_OA	OK	7.99714	20.4107	1.35177	4.09336	5e-05	0.00213896	yes
FBgn0035206	CG9186	chr3L:1304849-1313377	active_#1	vehicle_OA	OK	55.3786	31.9428	-0.793838	-2.22646	0.0003	0.0102352	yes
FBgn0035252	CG7970	chr3L:1653004-1654112	active_#1	vehicle_OA	OK	185.037	108.552	-0.769432	-4.86364	5e-05	0.00213896	yes
FBgn0035287	CG13937	chr3L:1876550-1883041	active_#1	vehicle_OA	OK	23.7478	42.6477	0.844678	3.95752	5e-05	0.00213896	yes
FBgn0035300	CG1139	chr3L:1971637-1974285	active_#1	vehicle_OA	OK	8.94297	13.7503	0.620639	2.42923	0.00115	0.0303136	yes
FBgn0035325	CG13806	chr3L:2266393-2267640	active_#1	vehicle_OA	OK	97.6622	79.6964	-0.293285	-2.11755	0.00175	0.0417349	yes
FBgn0035383	CG2107	chr3L:2981021-2983551	active_#1	vehicle_OA	OK	48.9842	23.5146	-1.05876	-6.54157	5e-05	0.00213896	yes
FBgn0035388	CG2162	chr3L:3035195-3040469	active_#1	vehicle_OA	OK	47.0112	61.3407	0.383839	1.9485	0.00015	0.00570321	yes
FBgn0035420	CG14967	chr3L:3199089-3218920	active_#1	vehicle_OA	OK	29.6613	18.0021	-0.720418	-3.40068	5e-05	0.00213896	yes
FBgn0035425	CG17746	chr3L:3236804-3239578	active_#1	vehicle_OA	OK	74.2214	49.6785	-0.579212	-3.26861	5e-05	0.00213896	yes
FBgn0035438	PHGPx	chr3L:3319554-3328871	active_#1	vehicle_OA	OK	787.224	384.088	-1.03534	-5.07335	5e-05	0.00213896	yes
FBgn0035439	CG14961	chr3L:3330062-3334978	active_#1	vehicle_OA	OK	16.4508	25.523	0.633645	2.28788	5e-05	0.00213896	yes
FBgn0035471	Sc2	chr3L:3903491-3905035	active_#1	vehicle_OA	OK	227.613	160.691	-0.502288	-3.70384	5e-05	0.00213896	yes
FBgn0035522	CG1273	chr3L:4263718-4277778	active_#1	vehicle_OA	OK	21.8861	14.7316	-0.571093	-3.13943	5e-05	0.00213896	yes
FBgn0035586	CG10671	chr3L:5135052-5139163	active_#1	vehicle_OA	OK	39.0537	23.8083	-0.713993	-3.60161	5e-05	0.00213896	yes
FBgn0035588	CG10672	chr3L:5132718-5134746	active_#1	vehicle_OA	OK	41.2354	21.641	-0.930115	-2.6391	0.00015	0.00570321	yes
FBgn0035620	CG5150	chr3L:5588641-5590522	active_#1	vehicle_OA	OK	35.4712	18.5583	-0.934586	-4.43368	5e-05	0.00213896	yes
FBgn0035624	Eaf6	chr3L:5597889-5601400	active_#1	vehicle_OA	OK	11.8858	19.3915	0.706176	1.73303	0.00135	0.0341998	yes
FBgn0035690	CG10274	chr3L:6167347-6174929	active_#1	vehicle_OA	OK	11.618	7.49314	-0.632715	-2.1673	0.00015	0.00570321	yes
FBgn0035707	CG8368	chr3L:6596783-6601839	active_#1	vehicle_OA	OK	19.8071	27.1124	0.452938	2.41935	5e-05	0.00213896	yes
FBgn0035710	SP1173	chr3L:6682426-6696621	active_#1	vehicle_OA	OK	85.7763	108.76	0.342494	2.11557	0.0003	0.0102352	yes
FBgn0035811	CG12262	chr3L:7643647-7752223	active_#1	vehicle_OA	OK	663.699	255.479	-1.37732	-7.23404	5e-05	0.00213896	yes
FBgn0035827	Srp9	chr3L:7929472-7930358	active_#1	vehicle_OA	OK	43.0897	66.0749	0.61676	3.70182	5e-05	0.00213896	yes
FBgn0035904	GstO3	chr3L:8511984-8513395	active_#1	vehicle_OA	OK	327.104	451.249	0.464174	3.58809	5e-05	0.00213896	yes
FBgn0035936	Tsp66E	chr3L:8899017-8925165	active_#1	vehicle_OA	OK	11.9708	7.15339	-0.742822	-2.60683	5e-05	0.00213896	yes
FBgn0035978	UGP	chr3L:9342708-9352035	active_#1	vehicle_OA	OK	46.569	59.0172	0.341767	2.22031	0.00105	0.0282595	yes
FBgn0036007	path	chr3L:9487654-9498428	active_#1	vehicle_OA	OK	59.2042	38.3388	-0.626895	-4.35787	5e-05	0.00213896	yes
FBgn0036030	CG6767	chr3L:9676678-9689800	active_#1	vehicle_OA	OK	64.0511	51.1273	-0.32513	-2.18566	0.00035	0.011662	yes
FBgn0036043	CG8177	chr3L:9756643-9779566	active_#1	vehicle_OA	OK	7.58326	10.1596	0.421955	1.99331	0.0003	0.0102352	yes
FBgn0036053	iPLA2-VIA	chr3L:9853316-9857449	active_#1	vehicle_OA	OK	71.5302	38.687	-0.886704	-5.48527	5e-05	0.00213896	yes
FBgn0036144	GlcAT-P	chr3L:11170053-11190636	active_#1	vehicle_OA	OK	4.07957	6.4206	0.654291	2.03685	0.0003	0.0102352	yes
FBgn0036152	CG6175	chr3L:11281035-11289019	active_#1	vehicle_OA	OK	44.0887	34.3517	-0.360026	-1.98755	0.0001	0.00400197	yes
FBgn0036181	Muc68Ca	chr3L:11603677-11613201	active_#1	vehicle_OA	OK	8.35565	12.294	0.557127	3.22822	5e-05	0.00213896	yes
FBgn0036186	CG6071	chr3L:11636005-11639133	active_#1	vehicle_OA	OK	3.61605	5.82052	0.686735	2.15629	0.00105	0.0282595	yes
FBgn0036194	CG11652	chr3L:11686978-11690063	active_#1	vehicle_OA	OK	30.2424	16.8216	-0.846255	-3.76074	5e-05	0.00213896	yes
FBgn0036211	CG5946	chr3L:11808543-11815375	active_#1	vehicle_OA	OK	72.9545	56.79	-0.36136	-2.35921	0.0008	0.0228463	yes
FBgn0036264	CG11529	chr3L:12190890-12192130	active_#1	vehicle_OA	OK	61.8937	33.209	-0.89822	-5.31935	5e-05	0.00213896	yes
FBgn0036449	bmm	chr3L:14769595-14779512	active_#1	vehicle_OA	OK	16.5977	9.01146	-0.881148	-3.44452	5e-05	0.00213896	yes
FBgn0036484	Pex3	chr3L:15137454-15139479	active_#1	vehicle_OA	OK	30.5432	22.6633	-0.430493	-1.74707	0.0018	0.0425787	yes
FBgn0036493	CG7255	chr3L:15297354-15304295	active_#1	vehicle_OA	OK	11.8414	16.3656	0.466826	2.10154	0.00115	0.0303136	yes
FBgn0036571	CG12272	chr3L:16115101-16121631	active_#1	vehicle_OA	OK	7.22164	3.6338	-0.99085	-2.71003	5e-05	0.00213896	yes
FBgn0036684	CG3764	chr3L:16987816-17005665	active_#1	vehicle_OA	OK	15.342	8.5797	-0.838486	-4.4967	5e-05	0.00213896	yes
FBgn0036752	Adgf-A	chr3L:17744830-17757258	active_#1	vehicle_OA	OK	23.2485	32.7045	0.492351	3.12728	5e-05	0.00213896	yes
FBgn0036761	MED19	chr3L:17836824-17839601	active_#1	vehicle_OA	OK	28.971	39.2123	0.436699	2.22885	5e-05	0.00213896	yes
FBgn0036765	CG7408	chr3L:17872195-17877476	active_#1	vehicle_OA	OK	21.8548	28.1154	0.363415	1.96681	0.0015	0.0370793	yes
FBgn0036770	Prestin	chr3L:17891988-17900912	active_#1	vehicle_OA	OK	28.8906	15.5659	-0.892208	-5.67873	5e-05	0.00213896	yes
FBgn0036806	Cyp12c1	chr3L:18677358-18679419	active_#1	vehicle_OA	OK	21.9678	33.5178	0.609536	2.63676	5e-05	0.00213896	yes
FBgn0036816	Indy	chr3L:18821731-18839367	active_#1	vehicle_OA	OK	95.893	71.2671	-0.428189	-2.91406	5e-05	0.00213896	yes
FBgn0036821	CG3961	chr3L:18871349-18883583	active_#1	vehicle_OA	OK	311.136	186.499	-0.738379	-4.36749	5e-05	0.00213896	yes
FBgn0036837	CG18135	chr3L:18983125-18993708	active_#1	vehicle_OA	OK	81.8999	34.81	-1.23436	-6.87632	5e-05	0.00213896	yes
FBgn0036847	CG11577	chr3L:19087989-19089317	active_#1	vehicle_OA	OK	42.9404	33.3724	-0.36368	-2.2086	0.00195	0.0453112	yes
FBgn0036848	CG10424	chr3L:19089498-19090809	active_#1	vehicle_OA	OK	40.9568	30.7068	-0.415543	-2.39228	0.0005	0.0156386	yes
FBgn0036862	Gbs-76A	chr3L:19274463-19285866	active_#1	vehicle_OA	OK	1.48394	3.14033	1.08149	2.32107	5e-05	0.00213896	yes
FBgn0036913	CG8334	chr3L:19864238-19874883	active_#1	vehicle_OA	OK	17.3332	13.8738	-0.321174	-1.94211	0.0005	0.0156386	yes
FBgn0037010	CG4825	chr3L:20515539-20519274	active_#1	vehicle_OA	OK	111.655	81.0533	-0.462104	-2.66675	5e-05	0.00213896	yes
FBgn0037020	Pex14	chr3L:20771898-20779297	active_#1	vehicle_OA	OK	130.115	61.8361	-1.07326	-5.12149	5e-05	0.00213896	yes
FBgn0037051	CG10565	chr3L:21124545-21129453	active_#1	vehicle_OA	OK	56.7112	76.5544	0.432852	2.39746	5e-05	0.00213896	yes
FBgn0037070	CG11309	chr3L:21294576-21297758	active_#1	vehicle_OA	OK	49.4842	22.1314	-1.16087	-5.64874	5e-05	0.00213896	yes
FBgn0037071	CG7632	chr3L:21297796-21311120	active_#1	vehicle_OA	OK	31.8599	14.3077	-1.15496	-4.76979	5e-05	0.00213896	yes
FBgn0037140	CG7442	chr3L:21927803-21934912	active_#1	vehicle_OA	OK	10.5424	2.17076	-2.27993	-3.68074	5e-05	0.00213896	yes
FBgn0037144	CG7458	chr3L:21948209-21951141	active_#1	vehicle_OA	OK	14.7505	19.9718	0.437203	2.21628	0.00075	0.0216989	yes
FBgn0037146	CG7470	chr3L:21965101-21977706	active_#1	vehicle_OA	OK	28.2466	15.3358	-0.88117	-4.54945	5e-05	0.00213896	yes
FBgn0037151	CG7130	chr3L:22068155-22068856	active_#1	vehicle_OA	OK	23.9365	9.90111	-1.27355	-3.87979	5e-05	0.00213896	yes
FBgn0037199	CG11137	chr3L:22857699-22861343	active_#1	vehicle_OA	OK	74.9301	47.1669	-0.667772	-2.5277	5e-05	0.00213896	yes
FBgn0037205	BoYb	chr3L:22895011-22898570	active_#1	vehicle_OA	OK	14.9506	11.6461	-0.360365	-1.98488	0.0012	0.0313154	yes
FBgn0037207	Mes2	chr3L:22938756-22945348	active_#1	vehicle_OA	OK	155.588	123.607	-0.331966	-1.93468	0.00065	0.0193631	yes
FBgn0037265	spartin	chr3R:480521-483707	active_#1	vehicle_OA	OK	7.47366	4.49925	-0.73213	-1.92384	0.0012	0.0313154	yes
FBgn0037298	CG2604	chr3R:1047353-1049087	active_#1	vehicle_OA	OK	66.5631	43.2287	-0.622734	-3.64448	5e-05	0.00213896	yes
FBgn0037443	Dmtn	chr3R:2214883-2231617	active_#1	vehicle_OA	OK	16.0232	8.02392	-0.997784	-3.87952	5e-05	0.00213896	yes
FBgn0037446	Zif	chr3R:2282809-2284544	active_#1	vehicle_OA	OK	23.4855	30.6768	0.385377	1.61439	0.00185	0.0434852	yes
FBgn0037513	pyd3	chr3R:3573634-3575801	active_#1	vehicle_OA	OK	82.3481	107.169	0.380077	2.73151	5e-05	0.00213896	yes
FBgn0037530	CG2943	chr3R:3728751-3737501	active_#1	vehicle_OA	OK	105.051	76.6498	-0.454741	-2.62409	0.0001	0.00400197	yes
FBgn0037537	CG2767	chr3R:3827283-3833832	active_#1	vehicle_OA	OK	92.0556	59.0854	-0.639703	-3.13106	5e-05	0.00213896	yes
FBgn0037573	eIF4AIII	chr3R:4138929-4142265	active_#1	vehicle_OA	OK	59.6716	75.4212	0.337926	2.12156	0.0008	0.0228463	yes
FBgn0037643	skap	chr3R:4764404-4770742	active_#1	vehicle_OA	OK	281.379	174.654	-0.688014	-4.32245	5e-05	0.00213896	yes
FBgn0037683	CG18473	chr3R:5189026-5190560	active_#1	vehicle_OA	OK	76.4284	29.3265	-1.3819	-8.70894	5e-05	0.00213896	yes
FBgn0037715	CG9399	chr3R:5397632-5399933	active_#1	vehicle_OA	OK	25.5836	37.2216	0.540923	2.03813	0.00075	0.0216989	yes
FBgn0037788	CG3940	chr3R:5937958-5945803	active_#1	vehicle_OA	OK	64.234	28.252	-1.18498	-5.84634	5e-05	0.00213896	yes
FBgn0037911	CG10898	chr3R:7383497-7385599	active_#1	vehicle_OA	OK	9.65192	15.7211	0.703811	2.95455	5e-05	0.00213896	yes
FBgn0037913	fabp	chr3R:7385617-7392776	active_#1	vehicle_OA	OK	1711.22	885.987	-0.949669	-4.77855	5e-05	0.00213896	yes
FBgn0037934	CG6830	chr3R:7505464-7510064	active_#1	vehicle_OA	OK	9.20759	4.88327	-0.914976	-2.60432	0.0004	0.0130363	yes
FBgn0037936	CG6908	chr3R:7514102-7515773	active_#1	vehicle_OA	OK	121.188	70.8133	-0.77515	-4.92352	5e-05	0.00213896	yes
FBgn0037941	CG12594	chr3R:7547455-7558201	active_#1	vehicle_OA	OK	8.59362	5.29269	-0.699265	-2.55679	5e-05	0.00213896	yes
FBgn0037974	CG12224	chr3R:7806425-7808344	active_#1	vehicle_OA	OK	23.3307	32.0729	0.459128	2.26338	0.0003	0.0102352	yes
FBgn0038038	CG5167	chr3R:8232253-8233829	active_#1	vehicle_OA	OK	162.007	87.2218	-0.893294	-5.97041	5e-05	0.00213896	yes
FBgn0038115	CG7966	chr3R:8875119-8877175	active_#1	vehicle_OA	OK	29.9551	40.2156	0.424953	2.66136	5e-05	0.00213896	yes
FBgn0038341	AdamTS-A	chr3R:11267967-11301915	active_#1	vehicle_OA	OK	16.5288	22.5505	0.448173	2.64608	5e-05	0.00213896	yes
FBgn0038353	CG5399	chr3R:11520962-11522864	active_#1	vehicle_OA	OK	941.207	671.855	-0.486362	-2.70692	5e-05	0.00213896	yes
FBgn0038388	CG4287	chr3R:11787888-11789589	active_#1	vehicle_OA	OK	17.882	11.1475	-0.681792	-2.51821	5e-05	0.00213896	yes
FBgn0038401	CG5916	chr3R:11972750-11977034	active_#1	vehicle_OA	OK	12.6095	8.53964	-0.562265	-2.27857	0.00105	0.0282595	yes
FBgn0038407	CG6126	chr3R:12023721-12028805	active_#1	vehicle_OA	OK	20.1575	27.4504	0.445512	2.58115	0.00015	0.00570321	yes
FBgn0038438	Der-2	chr3R:12308415-12309945	active_#1	vehicle_OA	OK	53.8711	42.2741	-0.349739	-2.3625	0.00085	0.0239476	yes
FBgn0038475	Keap1	chr3R:12899663-12905667	active_#1	vehicle_OA	OK	56.7936	42.5769	-0.415656	-2.47931	5e-05	0.00213896	yes
FBgn0038609	Nup43	chr3R:14192359-14193635	active_#1	vehicle_OA	OK	19.3545	27.3194	0.497256	2.31397	0.0008	0.0228463	yes
FBgn0038660	CG14291	chr3R:14736774-14738644	active_#1	vehicle_OA	OK	11.2749	7.24073	-0.638903	-2.2575	0.00085	0.0239476	yes
FBgn0038662	Mpc1	chr3R:14752717-14754381	active_#1	vehicle_OA	OK	106.973	77.9646	-0.456352	-2.48833	5e-05	0.00213896	yes
FBgn0038721	subdued	chr3R:15459139-15468444	active_#1	vehicle_OA	OK	19.7708	28.3666	0.520821	3.40469	5e-05	0.00213896	yes
FBgn0038742	Arc42	chr3R:15703458-15705031	active_#1	vehicle_OA	OK	135.909	94.0376	-0.531335	-3.71918	5e-05	0.00213896	yes
FBgn0038771	CG4390	chr3R:15882139-15885472	active_#1	vehicle_OA	OK	241.602	171.594	-0.493633	-3.38462	5e-05	0.00213896	yes
FBgn0038854	CG7044	chr3R:16923950-16927440	active_#1	vehicle_OA	OK	19.1016	12.2225	-0.644152	-3.49094	5e-05	0.00213896	yes
FBgn0038870	Oga	chr3R:17044798-17049306	active_#1	vehicle_OA	OK	36.0107	22.6523	-0.668765	-4.1104	5e-05	0.00213896	yes
FBgn0038924	CG6028	chr3R:17849248-17851228	active_#1	vehicle_OA	OK	53.7113	34.5931	-0.63474	-2.35427	0.00015	0.00570321	yes
FBgn0039006	Cyp6d4	chr3R:18524040-18526029	active_#1	vehicle_OA	OK	31.0601	41.6821	0.424365	2.74735	5e-05	0.00213896	yes
FBgn0039045	CG17119	chr3R:18880131-18887026	active_#1	vehicle_OA	OK	31.8481	52.4454	0.719608	4.01033	5e-05	0.00213896	yes
FBgn0039049	CG6726	chr3R:18896237-18938452	active_#1	vehicle_OA	OK	62.8227	92.4173	0.556877	3.79642	5e-05	0.00213896	yes
FBgn0039114	Lsd-1	chr3R:19589578-19593210	active_#1	vehicle_OA	OK	169.023	22.0314	-2.93958	-11.4543	5e-05	0.00213896	yes
FBgn0039156	CG6178	chr3R:19978068-19987220	active_#1	vehicle_OA	OK	163.336	69.4055	-1.23472	-7.25433	5e-05	0.00213896	yes
FBgn0039160	CG5510	chr3R:19989687-19995284	active_#1	vehicle_OA	OK	85.0129	65.923	-0.366899	-1.84755	0.0006	0.0181534	yes
FBgn0039223	CG5805	chr3R:20597902-20613143	active_#1	vehicle_OA	OK	53.4301	28.1029	-0.926932	-5.13606	5e-05	0.00213896	yes
FBgn0039271	CG11839	chr3R:20895648-20896636	active_#1	vehicle_OA	OK	8.94561	15.943	0.833674	2.43739	0.00135	0.0341998	yes
FBgn0039321	CG10550	chr3R:21132128-21134113	active_#1	vehicle_OA	OK	8.24401	2.31027	-1.83529	-3.18373	5e-05	0.00213896	yes
FBgn0039430	CG5455	chr3R:22287248-22295730	active_#1	vehicle_OA	OK	6.32693	3.82527	-0.725946	-2.15337	0.00045	0.0143859	yes
FBgn0039431	plum	chr3R:22295799-22360939	active_#1	vehicle_OA	OK	20.777	16.0627	-0.371273	-2.07585	0.00045	0.0143859	yes
FBgn0039464	CG6330	chr3R:22775413-22784213	active_#1	vehicle_OA	OK	41.0915	20.2216	-1.02295	-4.70417	5e-05	0.00213896	yes
FBgn0039501	CG5987	chr3R:23073955-23076729	active_#1	vehicle_OA	OK	3.0135	6.49604	1.10812	2.99946	5e-05	0.00213896	yes
FBgn0039537	CG5590	chr3R:23503243-23504735	active_#1	vehicle_OA	OK	245.801	107.503	-1.19311	-7.73081	5e-05	0.00213896	yes
FBgn0039543	CG12428	chr3R:23526082-23532473	active_#1	vehicle_OA	OK	46.7691	15.4885	-1.59436	-6.06181	5e-05	0.00213896	yes
FBgn0039562	Gp93	chr3R:23774432-23779834	active_#1	vehicle_OA	OK	197.672	154.185	-0.358445	-2.0422	0.0003	0.0102352	yes
FBgn0039600	CG1646	chr3R:24637823-24645390	active_#1	vehicle_OA	OK	29.0332	38.388	0.40295	2.15154	0.0002	0.00729254	yes
FBgn0039644	CG11897	chr3R:24983843-24990688	active_#1	vehicle_OA	OK	16.1778	24.1945	0.580662	3.64995	5e-05	0.00213896	yes
FBgn0039656	CG11951	chr3R:25061043-25064426	active_#1	vehicle_OA	OK	3.05292	6.37603	1.06247	2.80863	5e-05	0.00213896	yes
FBgn0039697	CG7834	chr3R:25627320-25628667	active_#1	vehicle_OA	OK	280.456	207.755	-0.432893	-2.30624	5e-05	0.00213896	yes
FBgn0039737	CG7920	chr3R:25836197-25841006	active_#1	vehicle_OA	OK	242.258	147.326	-0.717529	-3.98355	5e-05	0.00213896	yes
FBgn0039756	CG9743	chr3R:26022081-26028720	active_#1	vehicle_OA	OK	52.4813	41.2628	-0.346963	-2.18934	0.00065	0.0193631	yes
FBgn0039789	CG9717	chr3R:26409741-26413024	active_#1	vehicle_OA	OK	9.76103	15.3171	0.650034	3.08252	5e-05	0.00213896	yes
FBgn0039808	CG12071	chr3R:26702805-26706749	active_#1	vehicle_OA	OK	1.33987	4.96422	1.88948	3.06504	5e-05	0.00213896	yes
FBgn0039827	CG1544	chr3R:27022637-27029444	active_#1	vehicle_OA	OK	20.9484	33.9605	0.697017	4.19302	5e-05	0.00213896	yes
FBgn0039862	kek6	chr3R:27443698-27490368	active_#1	vehicle_OA	OK	1.65975	3.01852	0.862875	2.14479	5e-05	0.00213896	yes
FBgn0040064	yip2	chr2L:9915252-9917220	active_#1	vehicle_OA	OK	534	224.151	-1.25237	-8.7618	5e-05	0.00213896	yes
FBgn0040234	c12.2	chrX:9213391-9218491	active_#1	vehicle_OA	OK	19.9972	11.0441	-0.856526	-4.61447	5e-05	0.00213896	yes
FBgn0040236	c11.1	chrX:9167445-9177150	active_#1	vehicle_OA	OK	11.4599	7.36326	-0.638174	-3.08285	5e-05	0.00213896	yes
FBgn0040237	bor	chr3R:12087076-12089837	active_#1	vehicle_OA	OK	72.5159	53.3468	-0.442896	-2.46353	5e-05	0.00213896	yes
FBgn0040256	Ugt86Dd	chr3R:6952318-6954050	active_#1	vehicle_OA	OK	16.6511	6.76655	-1.29912	-4.89559	5e-05	0.00213896	yes
FBgn0040259	Ugt86Da	chr3R:6982819-6985466	active_#1	vehicle_OA	OK	19.5692	14.4961	-0.432916	-2.14196	0.0013	0.0332601	yes
FBgn0040334	Tsp3A	chrX:2511790-2513771	active_#1	vehicle_OA	OK	43.0543	32.4722	-0.406949	-2.38968	5e-05	0.00213896	yes
FBgn0040336	Seipin	chrX:2513831-2518608	active_#1	vehicle_OA	OK	33.1129	14.2803	-1.21337	-5.91532	5e-05	0.00213896	yes
FBgn0040364	CG11378	chrX:1064860-1067830	active_#1	vehicle_OA	OK	24.5876	5.71092	-2.10613	-5.19162	5e-05	0.00213896	yes
FBgn0040503	CG7763	chr2R:7298707-7317150	active_#1	vehicle_OA	OK	50.8396	77.899	0.615653	2.81166	5e-05	0.00213896	yes
FBgn0040777	CG14767	chr2R:4605521-4611344	active_#1	vehicle_OA	OK	86.8313	65.2395	-0.41247	-2.71515	5e-05	0.00213896	yes
FBgn0040827	CG13315	chr3L:9089976-9090594	active_#1	vehicle_OA	OK	123.177	43.2771	-1.50906	-4.98479	5e-05	0.00213896	yes
FBgn0040918	schlank	chrX:6151700-6161261	active_#1	vehicle_OA	OK	102.686	71.233	-0.527624	-2.86803	5e-05	0.00213896	yes
FBgn0040942	CG12643	chrX:10158265-10159296	active_#1	vehicle_OA	OK	92.1523	51.9332	-0.827363	-5.53892	5e-05	0.00213896	yes
FBgn0041094	scyl	chr3L:11245406-11249272	active_#1	vehicle_OA	OK	188.012	133.363	-0.495468	-2.04348	0.0001	0.00400197	yes
FBgn0041342	Cct1	chr3L:1546091-1555315	active_#1	vehicle_OA	OK	61.639	27.6162	-1.15833	-6.75168	5e-05	0.00213896	yes
FBgn0041604	dlp	chr3L:14625700-14664709	active_#1	vehicle_OA	OK	18.8121	24.1602	0.360968	2.08235	5e-05	0.00213896	yes
FBgn0042086	Tsp42Eb	chr2R:2880180-2891764	active_#1	vehicle_OA	OK	21.0388	37.9381	0.850594	2.3109	0.00025	0.00879964	yes
FBgn0042110	CG18765	chr3R:7516107-7517521	active_#1	vehicle_OA	OK	68.8713	52.3814	-0.39485	-2.79342	5e-05	0.00213896	yes
FBgn0042175	CG18858	chr2L:20450224-20459075	active_#1	vehicle_OA	OK	38.1469	22.5546	-0.758145	-2.80837	5e-05	0.00213896	yes
FBgn0042701	CR12628	chr2L:22226151-22226771	active_#1	vehicle_OA	OK	107.405	59.9357	-0.841576	-5.71707	5e-05	0.00213896	yes
FBgn0043903	dome	chrX:19570093-19577551	active_#1	vehicle_OA	OK	16.0413	13.0006	-0.303212	-1.68914	0.002	0.0462485	yes
FBgn0045842	yuri	chr2L:15256580-15264692	active_#1	vehicle_OA	OK	28.3173	36.3591	0.360632	1.94501	0.0002	0.00729254	yes
FBgn0046114	Gclm	chr3R:18510727-18512232	active_#1	vehicle_OA	OK	72.9392	49.9586	-0.545961	-2.6718	5e-05	0.00213896	yes
FBgn0050000	GstT1	chr2R:5493492-5494689	active_#1	vehicle_OA	OK	177.804	123.095	-0.530516	-4.32277	5e-05	0.00213896	yes
FBgn0050005	GstT2	chr2R:5494796-5497795	active_#1	vehicle_OA	OK	98.0198	43.4487	-1.17376	-5.34315	5e-05	0.00213896	yes
FBgn0050043	CG30043	chr2R:8246940-8250670	active_#1	vehicle_OA	OK	14.6905	20.3025	0.466775	2.82307	5e-05	0.00213896	yes
FBgn0050069	CG30069	chr2R:10072708-10085873	active_#1	vehicle_OA	OK	10.2895	7.57225	-0.442379	-2.45665	5e-05	0.00213896	yes
FBgn0050118	CG30118	chr2R:14313925-14327980	active_#1	vehicle_OA	OK	54.2384	40.2141	-0.431613	-2.04708	0.00015	0.00570321	yes
FBgn0050160	CG30160	chr2R:2892661-2893641	active_#1	vehicle_OA	OK	20.5687	34.0183	0.725862	3.16304	0.00015	0.00570321	yes
FBgn0050290	Ppcdc	chr2R:17578799-17584657	active_#1	vehicle_OA	OK	57.7537	32.4962	-0.829642	-4.72716	5e-05	0.00213896	yes
FBgn0050410	Rpi	chr2R:19241889-19245088	active_#1	vehicle_OA	OK	77.1672	55.2143	-0.482946	-2.65199	0.0003	0.0102352	yes
FBgn0050456	CG30456	chr2R:12987745-12995047	active_#1	vehicle_OA	OK	82.0753	105.318	0.35973	2.04241	0.00035	0.011662	yes
FBgn0051075	CG31075	chr3R:22804262-22814239	active_#1	vehicle_OA	OK	255.129	190.1	-0.424464	-2.46155	0.0001	0.00400197	yes
FBgn0051145	CG31145	chr3R:19431472-19495381	active_#1	vehicle_OA	OK	22.8829	17.576	-0.380666	-2.14339	0.0002	0.00729254	yes
FBgn0051274	CG31274	chr3R:12817699-12820254	active_#1	vehicle_OA	OK	15.4019	9.60454	-0.681323	-2.18308	0.0008	0.0228463	yes
FBgn0051363	Jupiter	chr3R:7416107-7445628	active_#1	vehicle_OA	OK	484.403	335.261	-0.530925	-2.81817	5e-05	0.00213896	yes
FBgn0051370	CG31370	chr3R:21128185-21129708	active_#1	vehicle_OA	OK	24.7262	16.4479	-0.588132	-2.94697	0.0003	0.0102352	yes
FBgn0051431	CG31431	chr3R:17696402-17699362	active_#1	vehicle_OA	OK	11.2787	17.4908	0.633	2.28903	0.0003	0.0102352	yes
FBgn0051683	CG31683	chr2L:20426198-20449964	active_#1	vehicle_OA	OK	33.4034	18.9674	-0.816475	-2.95254	5e-05	0.00213896	yes
FBgn0051717	CG31717	chr2L:10250736-10251714	active_#1	vehicle_OA	OK	49.1051	34.9696	-0.489771	-2.07692	0.0021	0.0480414	yes
FBgn0051915	CG31915	chr2L:5524138-5536758	active_#1	vehicle_OA	OK	64.202	42.1747	-0.60624	-2.60004	0.0002	0.00729254	yes
FBgn0052103	CG32103	chr3L:12395394-12407942	active_#1	vehicle_OA	OK	125.242	97.6124	-0.359587	-1.9862	0.0006	0.0181534	yes
FBgn0052113	CG32113	chr3L:12748148-12766673	active_#1	vehicle_OA	OK	4.47771	2.63514	-0.764882	-2.53961	0.00045	0.0143859	yes
FBgn0052177	Ndfip	chr3L:17640541-17647380	active_#1	vehicle_OA	OK	19.3221	25.8079	0.417559	2.02858	0.001	0.0271354	yes
FBgn0052195	CG32195	chr3L:18106058-18115089	active_#1	vehicle_OA	OK	10.4419	20.5297	0.975335	3.50151	5e-05	0.00213896	yes
FBgn0052221	CG32221	chr3L:19827769-19829513	active_#1	vehicle_OA	OK	8.521	4.92023	-0.792298	-2.3159	0.00175	0.0417349	yes
FBgn0052250	CG32250	chr3L:4318754-4322259	active_#1	vehicle_OA	OK	44.6747	26.1062	-0.775064	-3.53227	5e-05	0.00213896	yes
FBgn0052280	CG32280	chr3L:3162179-3169080	active_#1	vehicle_OA	OK	98.7569	73.614	-0.423901	-2.29681	0.0005	0.0156386	yes
FBgn0052473	CG32473	chr3R:9128369-9138507	active_#1	vehicle_OA	OK	30.8661	23.2188	-0.41073	-2.36689	5e-05	0.00213896	yes
FBgn0052512	CG32512	chrX:20924989-20953418	active_#1	vehicle_OA	OK	23.8701	12.6029	-0.921446	-3.39977	5e-05	0.00213896	yes
FBgn0052626	AMPdeam	chrX:13724773-13739899	active_#1	vehicle_OA	OK	11.2273	15.855	0.497918	2.20667	0.0001	0.00400197	yes
FBgn0052675	Tango5	chrX:10654080-10658446	active_#1	vehicle_OA	OK	35.1629	25.7735	-0.448167	-2.38961	5e-05	0.00213896	yes
FBgn0052687	CG32687	chrX:10376060-10381238	active_#1	vehicle_OA	OK	22.3745	16.427	-0.445783	-2.1701	5e-05	0.00213896	yes
FBgn0052699	CG32699	chrX:9465569-9474020	active_#1	vehicle_OA	OK	88.8021	39.8516	-1.15595	-7.45334	5e-05	0.00213896	yes
FBgn0052702	Cubn	chrX:9452697-9465341	active_#1	vehicle_OA	OK	20.2646	11.691	-0.793566	-4.90616	5e-05	0.00213896	yes
FBgn0052803	CG32803	chrX:1794725-1795944	active_#1	vehicle_OA	OK	40.2828	28.172	-0.515904	-1.97016	0.0018	0.0425787	yes
FBgn0053013	CR33013	chr2R:8250824-8254084	active_#1	vehicle_OA	OK	13.4524	24.3051	0.853401	4.89453	5e-05	0.00213896	yes
FBgn0053087	LRP1	chr2R:4061669-4113943	active_#1	vehicle_OA	OK	3.46076	2.13652	-0.695827	-3.50669	5e-05	0.00213896	yes
FBgn0053099	CG33099	chr3R:18354641-18356294	active_#1	vehicle_OA	OK	18.2468	26.5361	0.540314	2.5153	0.0006	0.0181534	yes
FBgn0053138	AGBE	chr2R:9058905-9062301	active_#1	vehicle_OA	OK	20.6713	27.4461	0.408972	2.36122	0.0002	0.00729254	yes
FBgn0053177	CG33177	chrX:14975399-14976402	active_#1	vehicle_OA	OK	14.8416	6.56411	-1.17698	-3.15318	0.00025	0.00879964	yes
FBgn0053207	pxb	chr3R:11491904-11516235	active_#1	vehicle_OA	OK	6.46663	10.6138	0.714857	2.7854	5e-05	0.00213896	yes
FBgn0063493	GstE7	chr2R:14294428-14295193	active_#1	vehicle_OA	OK	45.8817	27.1538	-0.756762	-3.88888	5e-05	0.00213896	yes
FBgn0063498	GstE2	chr2R:14286990-14287880	active_#1	vehicle_OA	OK	57.8234	41.0566	-0.494039	-3.08942	0.00035	0.011662	yes
FBgn0063923	Kaz1-ORFB	chr3L:216624-223069	active_#1	vehicle_OA	OK	89.3877	61.1914	-0.546747	-3.13928	0.00055	0.0169234	yes
FBgn0064237	Idgf5	chr2R:14281170-14282787	active_#1	vehicle_OA	OK	28.8967	45.4585	0.653645	3.93799	5e-05	0.00213896	yes
FBgn0065099	snRNA:7SK	chr3R:3300274-3300718	active_#1	vehicle_OA	OK	353.681	483.679	0.451599	5.36811	5e-05	0.00213896	yes
FBgn0067783	att-ORFA	chr3R:16378106-16383389	active_#1	vehicle_OA	OK	37.0469	20.4101	-0.860065	-3.93088	5e-05	0.00213896	yes
FBgn0082582	tmod	chr3R:26358328-26404627	active_#1	vehicle_OA	OK	205.124	156.959	-0.386113	-2.02006	0.0001	0.00400197	yes
FBgn0085257	CG34228	chr2R:7539361-7539844	active_#1	vehicle_OA	OK	88.0382	53.3136	-0.723625	-4.78385	0.00055	0.0169234	yes
FBgn0085291	CR34262	chr3L:21952353-21953603	active_#1	vehicle_OA	OK	10.8974	20.2917	0.896906	3.3958	5e-05	0.00213896	yes
FBgn0085405	CG34376	chr3R:18273820-18287776	active_#1	vehicle_OA	OK	82.9505	57.3759	-0.531805	-2.16185	0.0002	0.00729254	yes
FBgn0085407	Pvf3	chr2L:7098187-7157695	active_#1	vehicle_OA	OK	5.87187	8.09495	0.463202	1.978	0.00115	0.0303136	yes
FBgn0085419	Rgk2	chr2R:14427089-14436474	active_#1	vehicle_OA	OK	3.58435	1.48807	-1.26827	-3.14501	5e-05	0.00213896	yes
FBgn0086346	ALiX	chr3R:23522187-23525832	active_#1	vehicle_OA	OK	40.9544	32.2087	-0.34657	-2.21214	5e-05	0.00213896	yes
FBgn0086365	Orct2	chr3R:20098750-20101450	active_#1	vehicle_OA	OK	454.935	146.435	-1.6354	-9.43125	5e-05	0.00213896	yes
FBgn0086676	spin	chr2R:12012485-12025743	active_#1	vehicle_OA	OK	58.0407	33.5044	-0.792717	-4.6339	5e-05	0.00213896	yes
FBgn0086901	cv-c	chr3R:10217404-10307435	active_#1	vehicle_OA	OK	7.30057	9.85895	0.433425	2.17545	5e-05	0.00213896	yes
FBgn0087035	AGO2	chr3L:15547212-15556165	active_#1	vehicle_OA	OK	169.613	100.237	-0.758839	-4.16355	5e-05	0.00213896	yes
FBgn0250867	CG42238	chr2L:20965519-21052164	active_#1	vehicle_OA	OK	31.4408	22.7883	-0.464344	-2.73576	5e-05	0.00213896	yes
FBgn0250869	CG42240	chrX:6224874-6227061	active_#1	vehicle_OA	OK	27.4429	16.7194	-0.714912	-3.05929	5e-05	0.00213896	yes
FBgn0250907	Cht3	chr2L:22892305-22918647	active_#1	vehicle_OA	OK	8.11852	6.32823	-0.359415	-1.95243	0.00155	0.0380439	yes
FBgn0259111	Ndae1	chr2L:7223327-7249343	active_#1	vehicle_OA	OK	13.2896	8.40851	-0.66038	-3.20024	5e-05	0.00213896	yes
FBgn0259212	cno	chr3R:998201-1043178	active_#1	vehicle_OA	OK	17.9202	13.1216	-0.449639	-2.38767	0.0001	0.00400197	yes
FBgn0259215	Ir93a	chr3R:16677430-16685667	active_#1	vehicle_OA	OK	1.96532	3.66732	0.899965	1.89702	0.00125	0.0322725	yes
FBgn0259227	CG42327	chr3R:7481870-7499696	active_#1	vehicle_OA	OK	12.1073	17.0022	0.489842	2.83793	5e-05	0.00213896	yes
FBgn0259711	CG42365	chr2R:17554191-17557421	active_#1	vehicle_OA	OK	14.6395	29.9015	1.03035	2.88745	0.0005	0.0156386	yes
FBgn0260388	CG42514	chr3L:16412696-16536470	active_#1	vehicle_OA	OK	61.8767	87.3618	0.497606	2.99607	5e-05	0.00213896	yes
FBgn0260442	rhea	chr3L:8538100-8569178	active_#1	vehicle_OA	OK	18.7751	13.5765	-0.467706	-2.40657	5e-05	0.00213896	yes
FBgn0260484	HIP	chrX:3693182-3695607	active_#1	vehicle_OA	OK	42.5632	32.5487	-0.387009	-2.44832	5e-05	0.00213896	yes
FBgn0260747	CG5010	chrX:17043033-17044680	active_#1	vehicle_OA	OK	299.772	211.713	-0.501752	-2.73387	5e-05	0.00213896	yes
FBgn0260866	dnr1	chr2R:18450656-18480469	active_#1	vehicle_OA	OK	16.8224	9.10617	-0.885463	-4.12223	5e-05	0.00213896	yes
FBgn0260938	tay	chrX:15770400-15781344	active_#1	vehicle_OA	OK	9.07837	11.2307	0.306946	1.7558	0.00145	0.0362039	yes
FBgn0261041	stj	chr2R:9693298-9707076	active_#1	vehicle_OA	OK	18.4848	14.9828	-0.303029	-1.89117	0.0012	0.0313154	yes
FBgn0261108	Atg13	chr3R:4175536-4178539	active_#1	vehicle_OA	OK	26.3703	17.4229	-0.597932	-3.53063	5e-05	0.00213896	yes
FBgn0261270	SelD	chr2R:10156276-10158163	active_#1	vehicle_OA	OK	69.1031	95.2298	0.462662	2.88819	5e-05	0.00213896	yes
FBgn0261283	HLH106	chr3L:19787034-19796527	active_#1	vehicle_OA	OK	199.476	131.422	-0.60201	-3.47063	5e-05	0.00213896	yes
FBgn0261285	Ppcs	chr3R:14964775-14973632	active_#1	vehicle_OA	OK	32.7015	19.4762	-0.747645	-4.94286	5e-05	0.00213896	yes
FBgn0261360	CG42637	chr3L:19712626-19786669	active_#1	vehicle_OA	OK	17.1049	25.1958	0.558771	2.177	0.00035	0.011662	yes
FBgn0261545	CG42663	chr2R:8592676-8640441	active_#1	vehicle_OA	OK	15.9947	23.3469	0.545633	3.29807	5e-05	0.00213896	yes
FBgn0261548	CG42666	chrX:1667751-1747700	active_#1	vehicle_OA	OK	6.20044	3.84322	-0.690055	-1.63275	0.00125	0.0322725	yes
FBgn0261560	Thor	chr2L:3478433-3479612	active_#1	vehicle_OA	OK	95.1798	17.0591	-2.48011	-6.96992	5e-05	0.00213896	yes
FBgn0261647	Axud1	chr2L:2365344-2370137	active_#1	vehicle_OA	OK	8.10747	5.38356	-0.59069	-2.23662	5e-05	0.00213896	yes
FBgn0261790	SmE	chr2L:7883281-7887513	active_#1	vehicle_OA	OK	166.385	215.005	0.369843	3.01588	0.0015	0.0370793	yes
FBgn0261862	whd	chr2R:6356120-6366300	active_#1	vehicle_OA	OK	302.218	123.543	-1.29057	-8.01494	5e-05	0.00213896	yes
FBgn0261988	Gprk2	chr3R:27221381-27283595	active_#1	vehicle_OA	OK	36.0084	26.7402	-0.429322	-1.77702	0.002	0.0462485	yes
FBgn0262473	Tl	chr3R:22624762-22668125	active_#1	vehicle_OA	OK	5.72998	3.60373	-0.669037	-2.54076	5e-05	0.00213896	yes
FBgn0262601	SmB	chr2L:10425482-10426627	active_#1	vehicle_OA	OK	68.2508	94.7282	0.472948	3.19833	5e-05	0.00213896	yes
FBgn0262733	Src64B	chr3L:4592446-4626196	active_#1	vehicle_OA	OK	11.7502	16.1504	0.458886	2.2767	0.0002	0.00729254	yes
FBgn0262782	Mdh1	chr2L:10393773-10396332	active_#1	vehicle_OA	OK	359.378	255.876	-0.490061	-2.87641	5e-05	0.00213896	yes
FBgn0262870	axo	chr3L:4629603-4687317	active_#1	vehicle_OA	OK	25.3131	14.2399	-0.82994	-4.89161	5e-05	0.00213896	yes
FBgn0263102	psq	chr2R:6445392-6504785	active_#1	vehicle_OA	OK	76.3269	55.204	-0.467418	-2.35411	5e-05	0.00213896	yes
FBgn0263113	CG43370	chr2R:13426826-13432550	active_#1	vehicle_OA	OK	1.98495	6.28405	1.66259	4.90928	5e-05	0.00213896	yes
FBgn0263120	Acsl	chr2R:4553317-4570527	active_#1	vehicle_OA	OK	193.537	67.2792	-1.52438	-9.51965	5e-05	0.00213896	yes
FBgn0263144	bin3	chr2R:2102072-2128107	active_#1	vehicle_OA	OK	53.7809	69.7694	0.375502	1.97834	0.0002	0.00729254	yes
FBgn0263240	Coop	chr2R:3378340-3381002	active_#1	vehicle_OA	OK	40.7605	30.7479	-0.406683	-2.10514	0.0011	0.0293225	yes
FBgn0263316	Mrp4	chr3R:7394971-7404467	active_#1	vehicle_OA	OK	35.3707	27.0487	-0.386998	-2.53211	5e-05	0.00213896	yes
FBgn0263593	Lpin	chr2R:4024490-4044159	active_#1	vehicle_OA	OK	98.8424	41.7872	-1.24207	-6.17515	5e-05	0.00213896	yes
FBgn0263601	mib1	chr3L:15998292-16004912	active_#1	vehicle_OA	OK	20.5927	12.6109	-0.70746	-2.73205	5e-05	0.00213896	yes
FBgn0263660	CR43651	chr2R:5440348-5441445	active_#1	vehicle_OA	OK	54.3338	37.6086	-0.530787	-2.41612	0.0001	0.00400197	yes
FBgn0263873	sick	chr2L:19796364-19958424	active_#1	vehicle_OA	OK	10.491	8.16191	-0.36218	-1.75901	0.0012	0.0313154	yes
FBgn0263996	CG43739	chr2L:20869853-20918931	active_#1	vehicle_OA	OK	5.84131	15.8452	1.43969	2.45597	0.00015	0.00570321	yes
FBgn0264294	Cyt-b5	chr2R:3421010-3427201	active_#1	vehicle_OA	OK	375.506	241.381	-0.637522	-3.94501	5e-05	0.00213896	yes
FBgn0264707	RhoGEF3	chr3L:277436-305292	active_#1	vehicle_OA	OK	5.51894	7.66926	0.474696	1.64893	0.00205	0.0471498	yes
FBgn0264721	CR43989	chr3L:11129148-11157901	active_#1	vehicle_OA	OK	17.8052	6.61319	-1.42888	-3.18126	0.0001	0.00400197	yes
FBgn0264776	CG44014	chr3R:11333661-11334608	active_#1	vehicle_OA	OK	19.1726	34.1131	0.831279	3.61326	5e-05	0.00213896	yes
FBgn0264785	Hph	chr3R:1082758-1095229	active_#1	vehicle_OA	OK	80.9924	56.4502	-0.520806	-2.98796	5e-05	0.00213896	yes
FBgn0264894	CG44085	chr2L:13261007-13286538	active_#1	vehicle_OA	OK	8.34722	12.7922	0.615891	2.40555	5e-05	0.00213896	yes
FBgn0264950	CR44119	chr2L:8198881-8205298	active_#1	vehicle_OA	OK	9.96679	4.74838	-1.06969	-2.47342	0.0003	0.0102352	yes
FBgn0264987	CR44138	chr3R:9198351-9205497	active_#1	vehicle_OA	OK	161.823	48.1888	-1.74765	-6.05985	5e-05	0.00213896	yes
FBgn0265045	Strn-Mlck	chr2R:11830368-11877003	active_#1	vehicle_OA	OK	18.8509	24.0634	0.352209	1.89769	0.0014	0.0352135	yes
FBgn0265178	CG44243	chr2R:12084546-12090389	active_#1	vehicle_OA	OK	115.929	75.2871	-0.622769	-3.38994	5e-05	0.00213896	yes
FBgn0265192	Snp	chr2R:17946408-17960948	active_#1	vehicle_OA	OK	11.2167	17.2983	0.624986	2.23961	0.00125	0.0322725	yes
FBgn0265613	CR44431	chrX:20913151-20915134	active_#1	vehicle_OA	OK	704.621	413.586	-0.76866	-3.58047	5e-05	0.00213896	yes
FBgn0265719	CR44526	chr3L:8685802-8686291	active_#1	vehicle_OA	OK	981.683	786.927	-0.319028	-3.29341	0.001	0.0271354	yes
FBgn0266000	CG44774	chrX:4815710-4832138	active_#1	vehicle_OA	OK	23.0195	30.7714	0.418731	1.7666	0.00105	0.0282595	yes
FBgn0266064	GlyS	chr3R:10967564-10973253	active_#1	vehicle_OA	OK	23.9993	30.4059	0.341354	1.87628	0.0007	0.0205601	yes
FBgn0266136	Gyc76C	chr3L:19712626-19786669	active_#1	vehicle_OA	OK	17.3305	25.2449	0.542676	2.05691	0.0002	0.00729254	yes
FBgn0266369	Mtp	chr2L:20919093-20922876	active_#1	vehicle_OA	OK	19.7106	9.15879	-1.10574	-5.50292	5e-05	0.00213896	yes
FBgn0266376	CR45018	chrX:13197665-13223336	active_#1	vehicle_OA	OK	25.2027	36.2552	0.524608	2.60191	5e-05	0.00213896	yes
FBgn0266418	CG45058	chr3R:18465529-18509549	active_#1	vehicle_OA	OK	6.29535	8.35149	0.407747	1.84335	0.0013	0.0332601	yes
FBgn0266488	CG45087	chr2R:14424271-14426921	active_#1	vehicle_OA	OK	99.5899	23.7655	-2.06713	-12.2717	5e-05	0.00213896	yes
FBgn0266521	stai	chr2L:6100376-6124653	active_#1	vehicle_OA	OK	46.0726	34.3367	-0.424158	-2.52726	5e-05	0.00213896	yes
FBgn0266525	CG45092	chr2R:2587199-2603397	active_#1	vehicle_OA	OK	15.6528	9.91222	-0.659137	-2.53114	5e-05	0.00213896	yes
FBgn0266696	CG45186	chr3L:2377654-2499226	active_#1	vehicle_OA	OK	16.1554	22.9646	0.507395	2.01375	0.0001	0.00400197	yes
FBgn0266911	CR45371	chr2L:8342694-8345015	active_#1	vehicle_OA	OK	228	144.026	-0.662706	-3.19999	5e-05	0.00213896	yes
FBgn0266918	CG32486	chr3L:3055907-3070839	active_#1	vehicle_OA	OK	5.67817	10.1867	0.843195	2.95197	5e-05	0.00213896	yes
FBgn0000326	clt	chr2R:17504565-17506584	active_#2	vehicle_OA	OK	21.8219	13.7222	-0.669267	-3.17365	5e-05	0.00213896	yes
FBgn0001257	ImpL2	chr3L:4224005-4236147	active_#2	vehicle_OA	OK	146.088	116.086	-0.331642	-1.87271	0.00065	0.0193631	yes
FBgn0002567	ltd	chr2R:5065368-5073847	active_#2	vehicle_OA	OK	11.9963	6.82311	-0.814091	-2.72531	5e-05	0.00213896	yes
FBgn0003559	su(f)	chrXHet:75588-80249	active_#2	vehicle_OA	OK	27.2671	21.7201	-0.32813	-1.82322	0.0022	0.049718	yes
FBgn0003748	Treh	chr2R:16961522-16978509	active_#2	vehicle_OA	OK	49.9755	38.9055	-0.361248	-1.97228	0.0009	0.0250162	yes
FBgn0003916	snRNA:U1:21D	chr2L:901490-901654	active_#2	vehicle_OA	OK	311.283	897.746	1.52808	43.1591	0.00015	0.00570321	yes
FBgn0004167	kst	chr3L:3336859-3368133	active_#2	vehicle_OA	OK	26.4276	21.2542	-0.3143	-1.72568	0.00195	0.0453112	yes
FBgn0004197	Ser	chr3R:22997811-23019989	active_#2	vehicle_OA	OK	7.9661	6.12417	-0.379358	-1.79901	0.00115	0.0303136	yes
FBgn0004198	ct	chrX:7503180-7572892	active_#2	vehicle_OA	OK	10.7793	8.64755	-0.317901	-1.80919	0.0007	0.0205601	yes
FBgn0004888	Scsalpha	chr3L:3814210-3818383	active_#2	vehicle_OA	OK	215.279	164.282	-0.39003	-2.49794	0.0001	0.00400197	yes
FBgn0010041	GstD5	chr3R:8201454-8202294	active_#2	vehicle_OA	OK	17.332	27.4389	0.662778	2.65055	0.00085	0.0239476	yes
FBgn0010548	Aldh-III	chr2R:3354383-3364667	active_#2	vehicle_OA	OK	463.887	345.223	-0.426246	-2.32698	5e-05	0.00213896	yes
FBgn0010611	Hmgs	chr2R:12212317-12228747	active_#2	vehicle_OA	OK	76.6051	51.915	-0.561289	-1.85318	0.0008	0.0228463	yes
FBgn0011230	poe	chr2L:8043470-8071624	active_#2	vehicle_OA	OK	23.7993	18.7095	-0.347144	-2.0153	0.00095	0.026085	yes
FBgn0011787	mRpL12	chr3L:8949890-8950684	active_#2	vehicle_OA	OK	113.497	146.893	0.372112	2.85176	0.00015	0.00570321	yes
FBgn0013688	mt:srRNA	chrM:14130-14916	active_#2	vehicle_OA	OK	1553.53	1033.72	-0.587708	-8.90517	5e-05	0.00213896	yes
FBgn0013772	Cyp6a8	chr2R:10774675-10776515	active_#2	vehicle_OA	OK	25.8942	19.7357	-0.39182	-2.16897	0.0018	0.0425787	yes
FBgn0015011	Ahcy89E	chr3R:12804160-12807880	active_#2	vehicle_OA	OK	5.55414	8.80493	0.664748	1.88921	0.0022	0.049718	yes
FBgn0015269	Nf1	chr3R:21808734-21821459	active_#2	vehicle_OA	OK	8.03597	6.38142	-0.332594	-1.97087	0.00095	0.026085	yes
FBgn0019830	colt	chr2L:2767889-2770069	active_#2	vehicle_OA	OK	105.162	81.6622	-0.364876	-1.95112	0.00045	0.0143859	yes
FBgn0020386	Pdk1	chr3L:129449-145895	active_#2	vehicle_OA	OK	25.5643	18.2169	-0.488854	-2.63531	5e-05	0.00213896	yes
FBgn0020762	Atet	chr2L:4333912-4345776	active_#2	vehicle_OA	OK	18.3229	11.3515	-0.690771	-3.59175	5e-05	0.00213896	yes
FBgn0021765	scu	chrX:17985291-17986886	active_#2	vehicle_OA	OK	252.638	201.623	-0.32541	-1.83949	0.0008	0.0228463	yes
FBgn0021979	l(2)k09913	chr2R:18954718-18959398	active_#2	vehicle_OA	OK	300.205	195.565	-0.618298	-3.37099	5e-05	0.00213896	yes
FBgn0022936	CycH	chr3L:21815096-21816409	active_#2	vehicle_OA	OK	23.0809	32.5957	0.497984	2.37024	0.00095	0.026085	yes
FBgn0024957	Irp-1B	chr3R:6234339-6238591	active_#2	vehicle_OA	OK	46.3915	31.0916	-0.577338	-3.7696	5e-05	0.00213896	yes
FBgn0025352	Thiolase	chr2R:19752936-19756126	active_#2	vehicle_OA	OK	309.315	215.697	-0.520068	-2.7357	5e-05	0.00213896	yes
FBgn0025373	Fpps	chr2R:7189420-7195033	active_#2	vehicle_OA	OK	95.6399	72.4616	-0.400396	-2.16135	5e-05	0.00213896	yes
FBgn0025391	Scgdelta	chrX:1629977-1648098	active_#2	vehicle_OA	OK	11.1953	6.92192	-0.693652	-2.26579	5e-05	0.00213896	yes
FBgn0025683	CG3164	chr2L:114725-157666	active_#2	vehicle_OA	OK	177.315	125.816	-0.494999	-1.91739	0.00155	0.0380439	yes
FBgn0027572	CG5009	chr2R:13648444-13652046	active_#2	vehicle_OA	OK	69.8465	45.2942	-0.624863	-4.27864	5e-05	0.00213896	yes
FBgn0027580	CG1516	chr2R:5738207-5749050	active_#2	vehicle_OA	OK	65.5492	44.9819	-0.543232	-2.99415	5e-05	0.00213896	yes
FBgn0027583	CG7601	chr3R:25551551-25562467	active_#2	vehicle_OA	OK	23.0007	12.9217	-0.831885	-2.75172	5e-05	0.00213896	yes
FBgn0027601	pdgy	chrX:14733408-14847730	active_#2	vehicle_OA	OK	132.994	67.3218	-0.982218	-4.78402	5e-05	0.00213896	yes
FBgn0027602	CG8611	chrX:17307299-17316178	active_#2	vehicle_OA	OK	12.3426	15.9849	0.373072	1.82661	0.001	0.0271354	yes
FBgn0027610	Dic1	chr3R:9187537-9195000	active_#2	vehicle_OA	OK	65.475	52.1643	-0.32788	-1.77963	0.0018	0.0425787	yes
FBgn0027793	CG14787	chrX:1354839-1355709	active_#2	vehicle_OA	OK	70.1593	34.6963	-1.01585	-6.03632	5e-05	0.00213896	yes
FBgn0028479	Mtpalpha	chr2L:9568889-9576769	active_#2	vehicle_OA	OK	335.822	221.816	-0.598337	-3.35252	5e-05	0.00213896	yes
FBgn0029118	Sucb	chr3L:5554800-5556791	active_#2	vehicle_OA	OK	57.5459	43.4654	-0.404846	-2.32676	5e-05	0.00213896	yes
FBgn0029167	Hml	chr3L:13839153-13853101	active_#2	vehicle_OA	OK	18.8859	14.699	-0.361594	-2.21403	0.0002	0.00729254	yes
FBgn0029935	CG4615	chrX:6992610-6996333	active_#2	vehicle_OA	OK	14.9496	9.83959	-0.603432	-2.56022	0.0003	0.0102352	yes
FBgn0030530	jub	chrX:13720073-13724350	active_#2	vehicle_OA	OK	18.2496	24.0215	0.396461	1.86924	0.0004	0.0130363	yes
FBgn0030575	CG5321	chrX:14573600-14575451	active_#2	vehicle_OA	OK	55.5015	29.1489	-0.929086	-4.45309	5e-05	0.00213896	yes
FBgn0030584	CG14407	chrX:14731503-14732231	active_#2	vehicle_OA	OK	38.8618	55.3611	0.510521	2.75813	0.0011	0.0293225	yes
FBgn0030608	Lsd-2	chrX:14963159-14970253	active_#2	vehicle_OA	OK	602.345	374.246	-0.686603	-3.66703	5e-05	0.00213896	yes
FBgn0030686	mRpL3	chrX:15655280-15656696	active_#2	vehicle_OA	OK	35.5753	45.6225	0.358871	2.11332	0.00095	0.026085	yes
FBgn0030717	CG8931	chrX:15877804-15879438	active_#2	vehicle_OA	OK	8.38849	13.0017	0.632217	2.25209	0.002	0.0462485	yes
FBgn0030731	Mfe2	chrX:16161039-16170213	active_#2	vehicle_OA	OK	151.698	100.4	-0.595447	-3.19105	5e-05	0.00213896	yes
FBgn0031040	CG14210	chrX:19510228-19512570	active_#2	vehicle_OA	OK	31.3133	49.6092	0.663832	2.9044	0.00075	0.0216989	yes
FBgn0031069	Pmp70	chrX:19644802-19658907	active_#2	vehicle_OA	OK	62.1042	40.0963	-0.631223	-3.36357	5e-05	0.00213896	yes
FBgn0031092	CG9577	chrX:20060705-20064014	active_#2	vehicle_OA	OK	73.7462	53.7605	-0.456024	-2.28377	0.0014	0.0352135	yes
FBgn0031117	GstT3	chrX:20338481-20340823	active_#2	vehicle_OA	OK	62.0116	30.4	-1.02847	-4.17593	5e-05	0.00213896	yes
FBgn0031170	CG1718	chrX:21156327-21177692	active_#2	vehicle_OA	OK	15.0634	11.2304	-0.423634	-1.97752	0.0016	0.0390044	yes
FBgn0031461	daw	chr2L:2805260-2812376	active_#2	vehicle_OA	OK	8.06935	3.27788	-1.29969	-3.44962	5e-05	0.00213896	yes
FBgn0031478	CG8814	chr2L:2874889-2878232	active_#2	vehicle_OA	OK	70.826	45.7271	-0.63123	-3.49212	5e-05	0.00213896	yes
FBgn0031897	CG13784	chr2L:7204537-7220033	active_#2	vehicle_OA	OK	147.056	109.711	-0.422662	-1.86638	0.00115	0.0303136	yes
FBgn0031913	CG5958	chr2L:7430529-7433516	active_#2	vehicle_OA	OK	82.1124	65.6004	-0.323894	-2.26153	0.0007	0.0205601	yes
FBgn0031948	CG7149	chr2L:7786159-7790557	active_#2	vehicle_OA	OK	32.8586	25.7844	-0.349771	-2.01374	0.00165	0.0398895	yes
FBgn0031971	Sirup	chr2L:7998868-8004286	active_#2	vehicle_OA	OK	144.875	76.3189	-0.924698	-5.55589	5e-05	0.00213896	yes
FBgn0031990	CG8552	chr2L:8134246-8159638	active_#2	vehicle_OA	OK	27.664	21.432	-0.368246	-2.11835	0.0001	0.00400197	yes
FBgn0031998	SLC5A11	chr2L:8198881-8205298	active_#2	vehicle_OA	OK	18.9944	8.25111	-1.20291	-5.56707	5e-05	0.00213896	yes
FBgn0032136	Apoltp	chr2L:9634178-9656026	active_#2	vehicle_OA	OK	76.0821	61.0563	-0.317417	-1.90226	0.0015	0.0370793	yes
FBgn0032167	CG5853	chr2L:9938862-9947648	active_#2	vehicle_OA	OK	9.56623	5.59328	-0.774256	-2.23054	0.00025	0.00879964	yes
FBgn0032231	CG5056	chr2L:10366691-10367946	active_#2	vehicle_OA	OK	7.8938	13.2732	0.749719	2.44856	0.0009	0.0250162	yes
FBgn0032482	Pect	chr2L:13203761-13211814	active_#2	vehicle_OA	OK	40.769	32.9426	-0.307522	-1.95811	0.0019	0.0443493	yes
FBgn0032587	CG5953	chr2L:16508077-16532877	active_#2	vehicle_OA	OK	10.5258	7.35108	-0.517899	-1.8773	0.0007	0.0205601	yes
FBgn0032715	CG17597	chr2L:18826769-18831153	active_#2	vehicle_OA	OK	59.288	36.5274	-0.698763	-3.59049	5e-05	0.00213896	yes
FBgn0032881	CG9319	chr2L:20734608-20752341	active_#2	vehicle_OA	OK	31.8403	16.1169	-0.982279	-1.96297	0.0021	0.0480414	yes
FBgn0033101	CG9436	chr2R:2645105-2646408	active_#2	vehicle_OA	OK	62.1747	76.3266	0.295857	1.93376	0.0018	0.0425787	yes
FBgn0033226	CG1882	chr2R:3700008-3702991	active_#2	vehicle_OA	OK	57.313	38.2519	-0.583329	-2.84082	5e-05	0.00213896	yes
FBgn0033438	Mmp2	chr2R:5497968-5571363	active_#2	vehicle_OA	OK	25.8418	20.9712	-0.301296	-1.6993	0.00095	0.026085	yes
FBgn0033465	Etf-QO	chr2R:5798397-5800993	active_#2	vehicle_OA	OK	71.4088	50.3157	-0.505095	-3.01143	5e-05	0.00213896	yes
FBgn0033466	Pal1	chr2R:5846623-5852572	active_#2	vehicle_OA	OK	100.79	72.0827	-0.483624	-2.37654	5e-05	0.00213896	yes
FBgn0033564	Pex6	chr2R:6767478-6770707	active_#2	vehicle_OA	OK	13.8411	9.43005	-0.553622	-2.44171	0.0001	0.00400197	yes
FBgn0033661	CG13185	chr2R:7755380-7773090	active_#2	vehicle_OA	OK	8.63151	6.84294	-0.334997	-2.15564	0.00045	0.0143859	yes
FBgn0033754	Ak6	chr2R:8453689-8457352	active_#2	vehicle_OA	OK	17.8389	29.597	0.730427	2.07475	0.0008	0.0228463	yes
FBgn0033810	CG4646	chr2R:9106900-9107756	active_#2	vehicle_OA	OK	31.7555	48.1835	0.60153	2.1555	0.00045	0.0143859	yes
FBgn0033945	CG12868	chr2R:10492053-10492802	active_#2	vehicle_OA	OK	45.7292	78.1587	0.773292	4.64529	5e-05	0.00213896	yes
FBgn0034087	clu	chr2R:12074088-12083838	active_#2	vehicle_OA	OK	47.3551	35.8593	-0.401172	-2.24141	5e-05	0.00213896	yes
FBgn0034142	CG8306	chr2R:12477022-12482151	active_#2	vehicle_OA	OK	118.623	88.5787	-0.421352	-2.61736	5e-05	0.00213896	yes
FBgn0034389	Mctp	chr2R:14649262-14662329	active_#2	vehicle_OA	OK	11.026	7.83721	-0.492493	-1.87534	0.00185	0.0434852	yes
FBgn0034432	CG7461	chr2R:15192676-15194950	active_#2	vehicle_OA	OK	154.828	105.261	-0.556689	-3.25054	5e-05	0.00213896	yes
FBgn0034479	CG8654	chr2R:15866746-15872400	active_#2	vehicle_OA	OK	36.102	21.6889	-0.735124	-4.36388	5e-05	0.00213896	yes
FBgn0034494	CG10444	chr2R:16159157-16162004	active_#2	vehicle_OA	OK	82.2	62.891	-0.386284	-2.69518	5e-05	0.00213896	yes
FBgn0034628	Acox57D-p	chr2R:17273813-17276781	active_#2	vehicle_OA	OK	56.3242	35.4786	-0.666806	-4.08735	5e-05	0.00213896	yes
FBgn0034629	Acox57D-d	chr2R:17276909-17368681	active_#2	vehicle_OA	OK	25.7224	13.2494	-0.957096	-2.61567	0.00015	0.00570321	yes
FBgn0034674	CG9304	chr2R:17860626-17863891	active_#2	vehicle_OA	OK	15.114	20.1749	0.416677	2.119	0.00045	0.0143859	yes
FBgn0034734	CG4554	chr2R:18370807-18379538	active_#2	vehicle_OA	OK	9.55538	7.6924	-0.31288	-1.88822	0.0016	0.0390044	yes
FBgn0034791	CG3501	chr2R:18762100-18770213	active_#2	vehicle_OA	OK	72.6821	56.7808	-0.356196	-1.67734	0.0021	0.0480414	yes
FBgn0034911	CG5549	chr2R:19707876-19727387	active_#2	vehicle_OA	OK	7.7319	5.8182	-0.410249	-2.00949	0.00045	0.0143859	yes
FBgn0034946	CG3065	chr2R:19857827-19859756	active_#2	vehicle_OA	OK	22.9175	29.2954	0.354228	1.5592	0.00195	0.0453112	yes
FBgn0034971	CG3209	chr2R:19956279-19961075	active_#2	vehicle_OA	OK	61.0178	46.7785	-0.383385	-2.24723	0.00025	0.00879964	yes
FBgn0034975	enok	chr2R:19986732-19994555	active_#2	vehicle_OA	OK	13.5614	11.119	-0.286479	-1.6042	0.00185	0.0434852	yes
FBgn0034999	CG3394	chr2R:20181619-20185634	active_#2	vehicle_OA	OK	9.86766	6.70056	-0.558425	-1.85852	0.001	0.0271354	yes
FBgn0035083	Tina-1	chr2R:20828147-20829936	active_#2	vehicle_OA	OK	178.778	223.074	0.319354	1.75549	0.0012	0.0313154	yes
FBgn0035091	CG3829	chr2R:20863978-20878012	active_#2	vehicle_OA	OK	17.3526	10.5895	-0.712515	-2.76999	5e-05	0.00213896	yes
FBgn0035252	CG7970	chr3L:1653004-1654112	active_#2	vehicle_OA	OK	159.016	108.552	-0.55079	-3.48241	5e-05	0.00213896	yes
FBgn0035383	CG2107	chr3L:2981021-2983551	active_#2	vehicle_OA	OK	35.4941	23.5146	-0.594019	-3.53573	5e-05	0.00213896	yes
FBgn0035420	CG14967	chr3L:3199089-3218920	active_#2	vehicle_OA	OK	24.761	18.0021	-0.459907	-2.09312	0.00015	0.00570321	yes
FBgn0035425	CG17746	chr3L:3236804-3239578	active_#2	vehicle_OA	OK	63.7327	49.6785	-0.359412	-2.01816	0.0001	0.00400197	yes
FBgn0035438	PHGPx	chr3L:3319554-3328871	active_#2	vehicle_OA	OK	523.243	384.088	-0.446044	-2.15238	5e-05	0.00213896	yes
FBgn0035482	CG14985	chr3L:4003473-4006626	active_#2	vehicle_OA	OK	4.48327	7.51075	0.744407	1.89872	0.00185	0.0434852	yes
FBgn0035524	CG11583	chr3L:4277961-4282817	active_#2	vehicle_OA	OK	41.8318	54.9405	0.393271	1.96448	0.00045	0.0143859	yes
FBgn0035707	CG8368	chr3L:6596783-6601839	active_#2	vehicle_OA	OK	20.5343	27.1124	0.400921	2.15901	5e-05	0.00213896	yes
FBgn0035811	CG12262	chr3L:7643647-7752223	active_#2	vehicle_OA	OK	451.943	255.479	-0.822936	-4.3135	5e-05	0.00213896	yes
FBgn0036053	iPLA2-VIA	chr3L:9853316-9857449	active_#2	vehicle_OA	OK	48.3695	38.687	-0.322246	-2.05578	0.0004	0.0130363	yes
FBgn0036264	CG11529	chr3L:12190890-12192130	active_#2	vehicle_OA	OK	50.2752	33.209	-0.598273	-3.41847	5e-05	0.00213896	yes
FBgn0036663	CG9674	chr3L:16780672-16822174	active_#2	vehicle_OA	OK	74.4843	56.8432	-0.389947	-2.15653	0.0004	0.0130363	yes
FBgn0036684	CG3764	chr3L:16987816-17005665	active_#2	vehicle_OA	OK	11.3054	8.5797	-0.398015	-2.07687	0.0004	0.0130363	yes
FBgn0036761	MED19	chr3L:17836824-17839601	active_#2	vehicle_OA	OK	29.6709	39.2123	0.402259	2.06935	5e-05	0.00213896	yes
FBgn0036770	Prestin	chr3L:17891988-17900912	active_#2	vehicle_OA	OK	26.516	15.5659	-0.768472	-4.85435	5e-05	0.00213896	yes
FBgn0036819	Dysb	chr3L:18860870-18862319	active_#2	vehicle_OA	OK	2.57991	6.50104	1.33335	1.92149	0.00085	0.0239476	yes
FBgn0036821	CG3961	chr3L:18871349-18883583	active_#2	vehicle_OA	OK	239.323	186.499	-0.359793	-2.14265	0.0003	0.0102352	yes
FBgn0036837	CG18135	chr3L:18983125-18993708	active_#2	vehicle_OA	OK	46.6645	34.81	-0.422824	-2.34772	5e-05	0.00213896	yes
FBgn0037020	Pex14	chr3L:20771898-20779297	active_#2	vehicle_OA	OK	92.9504	61.8361	-0.588012	-2.7872	5e-05	0.00213896	yes
FBgn0037070	CG11309	chr3L:21294576-21297758	active_#2	vehicle_OA	OK	33.6757	22.1314	-0.605609	-2.76633	5e-05	0.00213896	yes
FBgn0037071	CG7632	chr3L:21297796-21311120	active_#2	vehicle_OA	OK	23.0309	14.3077	-0.686787	-2.86644	5e-05	0.00213896	yes
FBgn0037205	BoYb	chr3L:22895011-22898570	active_#2	vehicle_OA	OK	15.2258	11.6461	-0.386677	-2.1371	0.0007	0.0205601	yes
FBgn0037443	Dmtn	chr3R:2214883-2231617	active_#2	vehicle_OA	OK	15.6589	8.02392	-0.964605	-3.69449	5e-05	0.00213896	yes
FBgn0037643	skap	chr3R:4764404-4770742	active_#2	vehicle_OA	OK	223.243	174.654	-0.354112	-2.22569	0.00095	0.026085	yes
FBgn0037683	CG18473	chr3R:5189026-5190560	active_#2	vehicle_OA	OK	61.7234	29.3265	-1.07361	-6.66896	5e-05	0.00213896	yes
FBgn0037773	CG5359	chr3R:5822884-5826998	active_#2	vehicle_OA	OK	5.01512	10.8933	1.11909	1.80004	0.0014	0.0352135	yes
FBgn0037788	CG3940	chr3R:5937958-5945803	active_#2	vehicle_OA	OK	40.5669	28.252	-0.521949	-2.37657	5e-05	0.00213896	yes
FBgn0037936	CG6908	chr3R:7514102-7515773	active_#2	vehicle_OA	OK	91.9751	70.8133	-0.377223	-2.41327	0.00015	0.00570321	yes
FBgn0038038	CG5167	chr3R:8232253-8233829	active_#2	vehicle_OA	OK	114.165	87.2218	-0.388361	-2.63936	5e-05	0.00213896	yes
FBgn0038388	CG4287	chr3R:11787888-11789589	active_#2	vehicle_OA	OK	17.301	11.1475	-0.634133	-2.32491	0.0002	0.00729254	yes
FBgn0038475	Keap1	chr3R:12899663-12905667	active_#2	vehicle_OA	OK	52.1585	42.5769	-0.292832	-1.75269	0.002	0.0462485	yes
FBgn0038742	Arc42	chr3R:15703458-15705031	active_#2	vehicle_OA	OK	120.41	94.0376	-0.356641	-2.53076	0.00015	0.00570321	yes
FBgn0038870	Oga	chr3R:17044798-17049306	active_#2	vehicle_OA	OK	30.0058	22.6523	-0.405581	-2.5224	0.0001	0.00400197	yes
FBgn0039114	Lsd-1	chr3R:19589578-19593210	active_#2	vehicle_OA	OK	51.9794	22.0314	-1.23837	-4.76528	5e-05	0.00213896	yes
FBgn0039156	CG6178	chr3R:19978068-19987220	active_#2	vehicle_OA	OK	110.899	69.4055	-0.676127	-3.90005	5e-05	0.00213896	yes
FBgn0039223	CG5805	chr3R:20597902-20613143	active_#2	vehicle_OA	OK	39.9366	28.1029	-0.506991	-2.74292	5e-05	0.00213896	yes
FBgn0039321	CG10550	chr3R:21132128-21134113	active_#2	vehicle_OA	OK	5.56941	2.31027	-1.26946	-2.1134	0.0013	0.0332601	yes
FBgn0039501	CG5987	chr3R:23073955-23076729	active_#2	vehicle_OA	OK	3.98826	6.49604	0.703802	2.05208	0.001	0.0271354	yes
FBgn0039537	CG5590	chr3R:23503243-23504735	active_#2	vehicle_OA	OK	167.434	107.503	-0.639212	-4.0889	5e-05	0.00213896	yes
FBgn0039543	CG12428	chr3R:23526082-23532473	active_#2	vehicle_OA	OK	32.9508	15.4885	-1.08911	-4.05099	5e-05	0.00213896	yes
FBgn0039737	CG7920	chr3R:25836197-25841006	active_#2	vehicle_OA	OK	192.002	147.326	-0.382113	-2.10591	0.0001	0.00400197	yes
FBgn0039808	CG12071	chr3R:26702805-26706749	active_#2	vehicle_OA	OK	3.05216	4.96422	0.701738	1.50669	0.0014	0.0352135	yes
FBgn0039828	CG1542	chr3R:27039179-27040506	active_#2	vehicle_OA	OK	35.7371	47.2889	0.404077	2.27475	0.00055	0.0169234	yes
FBgn0039860	CG1792	chr3R:27442024-27443559	active_#2	vehicle_OA	OK	6.41878	10.9831	0.774917	2.25702	0.00105	0.0282595	yes
FBgn0040064	yip2	chr2L:9915252-9917220	active_#2	vehicle_OA	OK	384.057	224.151	-0.776847	-5.43308	5e-05	0.00213896	yes
FBgn0040234	c12.2	chrX:9213391-9218491	active_#2	vehicle_OA	OK	16.1636	11.0441	-0.54948	-2.89948	5e-05	0.00213896	yes
FBgn0040336	Seipin	chrX:2513831-2518608	active_#2	vehicle_OA	OK	23.231	14.2803	-0.70203	-3.27485	5e-05	0.00213896	yes
FBgn0040364	CG11378	chrX:1064860-1067830	active_#2	vehicle_OA	OK	11.8835	5.71092	-1.05716	-2.36621	0.0001	0.00400197	yes
FBgn0042701	CR12628	chr2L:22226151-22226771	active_#2	vehicle_OA	OK	80.7793	59.9357	-0.430571	-2.78741	0.0021	0.0480414	yes
FBgn0050069	CG30069	chr2R:10072708-10085873	active_#2	vehicle_OA	OK	10.1512	7.57225	-0.422862	-2.36484	5e-05	0.00213896	yes
FBgn0051370	CG31370	chr3R:21128185-21129708	active_#2	vehicle_OA	OK	24.1768	16.4479	-0.555715	-2.78491	0.0005	0.0156386	yes
FBgn0052473	CG32473	chr3R:9128369-9138507	active_#2	vehicle_OA	OK	29.9831	23.2188	-0.368855	-2.11933	0.0003	0.0102352	yes
FBgn0052699	CG32699	chrX:9465569-9474020	active_#2	vehicle_OA	OK	48.6768	39.8516	-0.288596	-1.88888	0.0018	0.0425787	yes
FBgn0053138	AGBE	chr2R:9058905-9062301	active_#2	vehicle_OA	OK	21.5399	27.4461	0.349589	2.02786	0.00125	0.0322725	yes
FBgn0053554	Nipped-A	chr2R:1065469-1138527	active_#2	vehicle_OA	OK	18.5818	14.9669	-0.312119	-2.32292	0.00145	0.0362039	yes
FBgn0067783	att-ORFA	chr3R:16378106-16383389	active_#2	vehicle_OA	OK	32.1839	20.4101	-0.657051	-2.87228	5e-05	0.00213896	yes
FBgn0086365	Orct2	chr3R:20098750-20101450	active_#2	vehicle_OA	OK	218.149	146.435	-0.575051	-3.3776	5e-05	0.00213896	yes
FBgn0087035	AGO2	chr3L:15547212-15556165	active_#2	vehicle_OA	OK	130.697	100.237	-0.382813	-2.08833	0.0002	0.00729254	yes
FBgn0259111	Ndae1	chr2L:7223327-7249343	active_#2	vehicle_OA	OK	15.1528	8.40851	-0.849659	-4.26829	5e-05	0.00213896	yes
FBgn0259166	CG42271	chrX:14122092-14128099	active_#2	vehicle_OA	OK	12.8457	19.6872	0.615976	1.94533	0.00065	0.0193631	yes
FBgn0260866	dnr1	chr2R:18450656-18480469	active_#2	vehicle_OA	OK	18.4477	9.10617	-1.01853	-4.73658	5e-05	0.00213896	yes
FBgn0261108	Atg13	chr3R:4175536-4178539	active_#2	vehicle_OA	OK	23.9779	17.4229	-0.460722	-2.68235	5e-05	0.00213896	yes
FBgn0261285	Ppcs	chr3R:14964775-14973632	active_#2	vehicle_OA	OK	29.6903	19.4762	-0.608279	-4.08556	5e-05	0.00213896	yes
FBgn0261647	Axud1	chr2L:2365344-2370137	active_#2	vehicle_OA	OK	7.41688	5.38356	-0.462251	-1.71061	0.0013	0.0332601	yes
FBgn0261862	whd	chr2R:6356120-6366300	active_#2	vehicle_OA	OK	251.468	123.543	-1.02536	-6.3419	5e-05	0.00213896	yes
FBgn0262103	Sik3	chr2R:14574876-14593310	active_#2	vehicle_OA	OK	10.4102	8.04168	-0.372433	-1.9624	0.00075	0.0216989	yes
FBgn0262601	SmB	chr2L:10425482-10426627	active_#2	vehicle_OA	OK	72.746	94.7282	0.380927	2.60702	0.0005	0.0156386	yes
FBgn0262870	axo	chr3L:4629603-4687317	active_#2	vehicle_OA	OK	22.9703	14.2399	-0.689827	-4.0649	5e-05	0.00213896	yes
FBgn0262954	Rpb12	chr2R:11032472-11033024	active_#2	vehicle_OA	OK	205.199	271.042	0.401489	4.71388	0.0016	0.0390044	yes
FBgn0263120	Acsl	chr2R:4553317-4570527	active_#2	vehicle_OA	OK	101.085	67.2792	-0.587337	-3.58543	5e-05	0.00213896	yes
FBgn0263593	Lpin	chr2R:4024490-4044159	active_#2	vehicle_OA	OK	65.0963	41.7872	-0.639515	-3.15879	5e-05	0.00213896	yes
FBgn0264950	CR44119	chr2L:8198881-8205298	active_#2	vehicle_OA	OK	8.89301	4.74838	-0.905236	-2.0947	0.00165	0.0398895	yes
FBgn0265178	CG44243	chr2R:12084546-12090389	active_#2	vehicle_OA	OK	96.9057	75.2871	-0.364178	-1.95024	0.0007	0.0205601	yes
FBgn0265613	CR44431	chrX:20913151-20915134	active_#2	vehicle_OA	OK	546.152	413.586	-0.401117	-1.78547	0.0005	0.0156386	yes
FBgn0266488	CG45087	chr2R:14424271-14426921	active_#2	vehicle_OA	OK	33.3175	23.7655	-0.48741	-2.9295	5e-05	0.00213896	yes
FBgn0000079	Amy-p	chr2R:13006140-13007808	active_#3	vehicle_OA	OK	17.0574	25.8835	0.601636	2.33782	5e-05	0.00213896	yes
FBgn0000244	by	chr3R:5353959-5358733	active_#3	vehicle_OA	OK	14.7865	20.1797	0.448631	2.17937	5e-05	0.00213896	yes
FBgn0000261	Cat	chr3L:18815703-18821288	active_#3	vehicle_OA	OK	271.916	220.626	-0.301558	-1.86886	0.0021	0.0480414	yes
FBgn0000326	clt	chr2R:17504565-17506584	active_#3	vehicle_OA	OK	30.7455	13.7222	-1.16386	-5.79772	5e-05	0.00213896	yes
FBgn0000565	Eip71CD	chr3L:15504151-15506302	active_#3	vehicle_OA	OK	316.96	412.126	0.378786	2.08418	5e-05	0.00213896	yes
FBgn0000723	FER	chr3R:5191119-5220268	active_#3	vehicle_OA	OK	24.2826	32.4047	0.41628	2.23061	0.0001	0.00400197	yes
FBgn0001257	ImpL2	chr3L:4224005-4236147	active_#3	vehicle_OA	OK	163.623	116.086	-0.495184	-2.78258	5e-05	0.00213896	yes
FBgn0001404	egh	chrX:2482535-2493144	active_#3	vehicle_OA	OK	33.8793	26.9267	-0.331368	-1.95202	0.0004	0.0130363	yes
FBgn0001978	stc	chr2L:15113479-15118069	active_#3	vehicle_OA	OK	21.6025	27.3878	0.342331	1.93837	0.00025	0.00879964	yes
FBgn0002567	ltd	chr2R:5065368-5073847	active_#3	vehicle_OA	OK	12.7882	6.82311	-0.906312	-3.05242	5e-05	0.00213896	yes
FBgn0002939	ninaD	chr2L:18081627-18083608	active_#3	vehicle_OA	OK	37.6551	26.8392	-0.488502	-2.51958	5e-05	0.00213896	yes
FBgn0003218	rdgB	chrX:13656784-13673521	active_#3	vehicle_OA	OK	3.40252	2.16538	-0.651988	-1.79695	0.00075	0.0216989	yes
FBgn0003557	Su(dx)	chr2L:2037713-2044372	active_#3	vehicle_OA	OK	31.2865	24.7922	-0.335653	-1.91762	0.0004	0.0130363	yes
FBgn0003748	Treh	chr2R:16961522-16978509	active_#3	vehicle_OA	OK	51.1223	38.9055	-0.39398	-2.13923	0.0004	0.0130363	yes
FBgn0004888	Scsalpha	chr3L:3814210-3818383	active_#3	vehicle_OA	OK	244.178	164.282	-0.571756	-3.62814	5e-05	0.00213896	yes
FBgn0004893	bowl	chr2L:3771699-3784121	active_#3	vehicle_OA	OK	15.9033	20.2943	0.351748	1.85769	0.0004	0.0130363	yes
FBgn0005640	Eip63E	chr3L:3515750-3610521	active_#3	vehicle_OA	OK	36.5762	29.6434	-0.303194	-1.66873	0.0021	0.0480414	yes
FBgn0005642	wdn	chr3R:24633704-24637059	active_#3	vehicle_OA	OK	12.9957	17.3215	0.414526	2.12429	0.00025	0.00879964	yes
FBgn0010041	GstD5	chr3R:8201454-8202294	active_#3	vehicle_OA	OK	16.5869	27.4389	0.726174	2.86781	0.0004	0.0130363	yes
FBgn0010053	Jheh1	chr2R:14740938-14742592	active_#3	vehicle_OA	OK	79.4236	59.8016	-0.409385	-2.91908	5e-05	0.00213896	yes
FBgn0010350	CdsA	chr3L:8118426-8130598	active_#3	vehicle_OA	OK	60.3102	39.0332	-0.627701	-2.17804	0.0021	0.0480414	yes
FBgn0010387	Dbi	chr3L:7124962-7126563	active_#3	vehicle_OA	OK	92.2802	53.0809	-0.797829	-2.22821	5e-05	0.00213896	yes
FBgn0010414	SerT	chr2R:20292117-20298597	active_#3	vehicle_OA	OK	48.8256	61.7611	0.339059	1.85316	0.00065	0.0193631	yes
FBgn0010516	wal	chr2R:7576073-7578368	active_#3	vehicle_OA	OK	331.172	235.518	-0.491741	-2.78632	5e-05	0.00213896	yes
FBgn0010548	Aldh-III	chr2R:3354383-3364667	active_#3	vehicle_OA	OK	532.699	345.223	-0.625792	-3.38878	5e-05	0.00213896	yes
FBgn0010611	Hmgs	chr2R:12212317-12228747	active_#3	vehicle_OA	OK	84.782	51.915	-0.707606	-2.4196	5e-05	0.00213896	yes
FBgn0010651	l(2)08717	chr2R:14684479-14691232	active_#3	vehicle_OA	OK	24.309	18.6652	-0.381138	-1.83558	0.00175	0.0417349	yes
FBgn0013681	mt:ND3	chrM:5607-5961	active_#3	vehicle_OA	OK	319.148	194.279	-0.716099	-9.99639	5e-05	0.00213896	yes
FBgn0013772	Cyp6a8	chr2R:10774675-10776515	active_#3	vehicle_OA	OK	33.3646	19.7357	-0.757509	-4.36687	5e-05	0.00213896	yes
FBgn0015374	crl	chrX:16487709-16493248	active_#3	vehicle_OA	OK	62.8358	46.7384	-0.426979	-2.52591	0.00025	0.00879964	yes
FBgn0015575	alpha-Est7	chr3R:3345284-3349475	active_#3	vehicle_OA	OK	39.0883	51.2409	0.390558	2.64566	5e-05	0.00213896	yes
FBgn0015600	toc	chr2L:3068344-3144786	active_#3	vehicle_OA	OK	5.67695	8.16645	0.524592	1.68416	0.0006	0.0181534	yes
FBgn0015808	ScpX	chr2L:18831228-18833630	active_#3	vehicle_OA	OK	52.2702	38.1911	-0.452751	-3.02872	5e-05	0.00213896	yes
FBgn0017482	T3dh	chr2R:18217230-18220318	active_#3	vehicle_OA	OK	11.5716	7.34461	-0.655831	-2.18096	0.00145	0.0362039	yes
FBgn0019662	qm	chr3L:7341412-7349813	active_#3	vehicle_OA	OK	108.997	78.5128	-0.473283	-2.11005	0.0009	0.0250162	yes
FBgn0019830	colt	chr2L:2767889-2770069	active_#3	vehicle_OA	OK	128.069	81.6622	-0.649177	-3.35813	5e-05	0.00213896	yes
FBgn0020386	Pdk1	chr3L:129449-145895	active_#3	vehicle_OA	OK	26.7685	18.2169	-0.555259	-2.97493	5e-05	0.00213896	yes
FBgn0020762	Atet	chr2L:4333912-4345776	active_#3	vehicle_OA	OK	19.3769	11.3515	-0.771455	-4.01926	5e-05	0.00213896	yes
FBgn0021765	scu	chrX:17985291-17986886	active_#3	vehicle_OA	OK	282.66	201.623	-0.487403	-2.72678	5e-05	0.00213896	yes
FBgn0021944	Coprox	chr2L:6964420-6965887	active_#3	vehicle_OA	OK	111.657	84.903	-0.395192	-2.2745	0.0001	0.00400197	yes
FBgn0021979	l(2)k09913	chr2R:18954718-18959398	active_#3	vehicle_OA	OK	379.539	195.565	-0.956597	-5.19156	5e-05	0.00213896	yes
FBgn0023181	Orc4	chr2R:20681329-20684937	active_#3	vehicle_OA	OK	19.1828	12.5947	-0.606998	-2.13945	0.00035	0.011662	yes
FBgn0023212	EloB	chr3R:16403943-16405572	active_#3	vehicle_OA	OK	182.733	136.545	-0.420361	-2.5893	5e-05	0.00213896	yes
FBgn0024352	Hop	chr2L:295121-297449	active_#3	vehicle_OA	OK	135.132	168.65	0.31966	1.93032	0.00115	0.0303136	yes
FBgn0024957	Irp-1B	chr3R:6234339-6238591	active_#3	vehicle_OA	OK	54.3209	31.0916	-0.804983	-5.15911	5e-05	0.00213896	yes
FBgn0025352	Thiolase	chr2R:19752936-19756126	active_#3	vehicle_OA	OK	371.514	215.697	-0.784407	-4.08447	5e-05	0.00213896	yes
FBgn0025373	Fpps	chr2R:7189420-7195033	active_#3	vehicle_OA	OK	105.982	72.4616	-0.548528	-2.91709	5e-05	0.00213896	yes
FBgn0025519	fidipidine	chr2R:12149788-12152124	active_#3	vehicle_OA	OK	12.8376	8.92103	-0.525094	-2.01604	0.0012	0.0313154	yes
FBgn0025683	CG3164	chr2L:114725-157666	active_#3	vehicle_OA	OK	192.258	125.816	-0.611727	-2.36345	0.00015	0.00570321	yes
FBgn0025814	Mgstl	chrX:20913151-20915134	active_#3	vehicle_OA	OK	132.897	74.6637	-0.831828	-3.04134	0.0005	0.0156386	yes
FBgn0025864	Crag	chrX:8486063-8496069	active_#3	vehicle_OA	OK	33.6831	25.377	-0.408506	-2.24344	5e-05	0.00213896	yes
FBgn0026160	tna	chr3L:10850988-10872137	active_#3	vehicle_OA	OK	18.0454	24.1474	0.420238	1.79325	0.00055	0.0169234	yes
FBgn0026570	CG5704	chr3L:2169552-2170971	active_#3	vehicle_OA	OK	34.5226	21.6609	-0.672448	-2.8238	5e-05	0.00213896	yes
FBgn0027552	CG10863	chr3L:3940518-3942465	active_#3	vehicle_OA	OK	71.8873	91.805	0.352835	1.94834	0.0002	0.00729254	yes
FBgn0027572	CG5009	chr2R:13648444-13652046	active_#3	vehicle_OA	OK	82.9225	45.2942	-0.872437	-5.86038	5e-05	0.00213896	yes
FBgn0027580	CG1516	chr2R:5738207-5749050	active_#3	vehicle_OA	OK	74.6231	44.9819	-0.730276	-3.98682	5e-05	0.00213896	yes
FBgn0027583	CG7601	chr3R:25551551-25562467	active_#3	vehicle_OA	OK	30.405	12.9217	-1.23452	-4.22675	5e-05	0.00213896	yes
FBgn0027594	drpr	chr3L:1715594-1735767	active_#3	vehicle_OA	OK	50.8261	40.2478	-0.33666	-1.89543	0.0014	0.0352135	yes
FBgn0027601	pdgy	chrX:14733408-14847730	active_#3	vehicle_OA	OK	146.935	67.3218	-1.12603	-5.50015	5e-05	0.00213896	yes
FBgn0027602	CG8611	chrX:17307299-17316178	active_#3	vehicle_OA	OK	11.7437	15.9849	0.444826	2.15026	5e-05	0.00213896	yes
FBgn0027610	Dic1	chr3R:9187537-9195000	active_#3	vehicle_OA	OK	72.5206	52.1643	-0.475328	-2.56577	5e-05	0.00213896	yes
FBgn0027793	CG14787	chrX:1354839-1355709	active_#3	vehicle_OA	OK	90.9753	34.6963	-1.39069	-8.48462	5e-05	0.00213896	yes
FBgn0028479	Mtpalpha	chr2L:9568889-9576769	active_#3	vehicle_OA	OK	383.785	221.816	-0.790938	-4.39061	5e-05	0.00213896	yes
FBgn0028671	Vha100-1	chr3R:24956914-24964295	active_#3	vehicle_OA	OK	47.4238	37.8124	-0.326753	-2.14439	0.00055	0.0169234	yes
FBgn0028969	deltaCOP	chrX:1753173-1755823	active_#3	vehicle_OA	OK	49.8138	60.322	0.276138	1.64957	0.0019	0.0443493	yes
FBgn0029118	Sucb	chr3L:5554800-5556791	active_#3	vehicle_OA	OK	73.9549	43.4654	-0.76678	-4.46858	5e-05	0.00213896	yes
FBgn0029157	ssh	chr3R:20764431-20770678	active_#3	vehicle_OA	OK	18.8814	23.3758	0.308051	1.62278	0.0012	0.0313154	yes
FBgn0029924	CG4586	chrX:6863950-6866298	active_#3	vehicle_OA	OK	25.1802	19.0869	-0.399709	-2.18273	0.0005	0.0156386	yes
FBgn0029935	CG4615	chrX:6992610-6996333	active_#3	vehicle_OA	OK	17.2039	9.83959	-0.806064	-3.49737	5e-05	0.00213896	yes
FBgn0030362	regucalcin	chrX:11906409-11911994	active_#3	vehicle_OA	OK	3332.9	2318.07	-0.523852	-2.98384	5e-05	0.00213896	yes
FBgn0030400	CG11138	chrX:12463201-12477226	active_#3	vehicle_OA	OK	32.0971	40.6562	0.341034	1.77208	0.00045	0.0143859	yes
FBgn0030519	CG11151	chrX:13630602-13638716	active_#3	vehicle_OA	OK	310.56	191.993	-0.693816	-2.39726	5e-05	0.00213896	yes
FBgn0030530	jub	chrX:13720073-13724350	active_#3	vehicle_OA	OK	17.3663	24.0215	0.468038	2.12626	5e-05	0.00213896	yes
FBgn0030575	CG5321	chrX:14573600-14575451	active_#3	vehicle_OA	OK	75.025	29.1489	-1.36393	-6.60356	5e-05	0.00213896	yes
FBgn0030608	Lsd-2	chrX:14963159-14970253	active_#3	vehicle_OA	OK	698.889	374.246	-0.901075	-4.79152	5e-05	0.00213896	yes
FBgn0030668	CG8128	chrX:15591526-15594067	active_#3	vehicle_OA	OK	13.6167	8.7801	-0.633066	-1.92542	0.0007	0.0205601	yes
FBgn0030731	Mfe2	chrX:16161039-16170213	active_#3	vehicle_OA	OK	178.709	100.4	-0.831857	-4.41711	5e-05	0.00213896	yes
FBgn0030839	CG5613	chrX:17316352-17338027	active_#3	vehicle_OA	OK	3.89731	1.7092	-1.18916	-1.88307	0.0015	0.0370793	yes
FBgn0031006	rictor	chrX:19146143-19155273	active_#3	vehicle_OA	OK	5.23848	6.9355	0.404852	1.9179	0.0011	0.0293225	yes
FBgn0031069	Pmp70	chrX:19644802-19658907	active_#3	vehicle_OA	OK	68.572	40.0963	-0.774153	-4.17594	5e-05	0.00213896	yes
FBgn0031092	CG9577	chrX:20060705-20064014	active_#3	vehicle_OA	OK	82.3408	53.7605	-0.615063	-3.05192	5e-05	0.00213896	yes
FBgn0031117	GstT3	chrX:20338481-20340823	active_#3	vehicle_OA	OK	69.9287	30.4	-1.20181	-4.94109	5e-05	0.00213896	yes
FBgn0031170	CG1718	chrX:21156327-21177692	active_#3	vehicle_OA	OK	14.8836	11.2304	-0.406309	-1.95483	0.00175	0.0417349	yes
FBgn0031392	AIF	chr2L:2151753-2155389	active_#3	vehicle_OA	OK	20.0131	25.6274	0.356742	1.99072	0.00025	0.00879964	yes
FBgn0031428	CG9886	chr2L:2420829-2424647	active_#3	vehicle_OA	OK	6.02012	3.49026	-0.786459	-1.85836	0.00215	0.0489125	yes
FBgn0031461	daw	chr2L:2805260-2812376	active_#3	vehicle_OA	OK	10.0109	3.27788	-1.61074	-4.4059	5e-05	0.00213896	yes
FBgn0031478	CG8814	chr2L:2874889-2878232	active_#3	vehicle_OA	OK	79.8553	45.7271	-0.804339	-4.379	5e-05	0.00213896	yes
FBgn0031643	CG3008	chr2L:4883297-4885669	active_#3	vehicle_OA	OK	22.3887	28.9553	0.371055	2.18375	0.00035	0.011662	yes
FBgn0031813	CG9527	chr2L:6426723-6448403	active_#3	vehicle_OA	OK	19.5647	14.3822	-0.443968	-2.00027	0.0004	0.0130363	yes
FBgn0031815	frj	chr2L:6456051-6459008	active_#3	vehicle_OA	OK	25.5865	19.4522	-0.395454	-1.98672	0.0013	0.0332601	yes
FBgn0031881	CG3476	chr2L:7027525-7028959	active_#3	vehicle_OA	OK	17.7338	9.23506	-0.94131	-3.3177	5e-05	0.00213896	yes
FBgn0031897	CG13784	chr2L:7204537-7220033	active_#3	vehicle_OA	OK	155.012	109.711	-0.498681	-2.23313	5e-05	0.00213896	yes
FBgn0031913	CG5958	chr2L:7430529-7433516	active_#3	vehicle_OA	OK	108.284	65.6004	-0.723047	-5.13608	5e-05	0.00213896	yes
FBgn0031948	CG7149	chr2L:7786159-7790557	active_#3	vehicle_OA	OK	33.1557	25.7844	-0.362758	-2.10692	0.00125	0.0322725	yes
FBgn0031971	Sirup	chr2L:7998868-8004286	active_#3	vehicle_OA	OK	195.029	76.3189	-1.35358	-8.11517	5e-05	0.00213896	yes
FBgn0031973	Spn28Dc	chr2L:8004547-8007210	active_#3	vehicle_OA	OK	13.2703	8.90531	-0.575462	-2.11639	0.00055	0.0169234	yes
FBgn0031987	CG12375	chr2L:8124328-8126890	active_#3	vehicle_OA	OK	51.7254	37.4406	-0.466269	-2.22911	5e-05	0.00213896	yes
FBgn0031990	CG8552	chr2L:8134246-8159638	active_#3	vehicle_OA	OK	27.6134	21.432	-0.365601	-2.09244	0.0001	0.00400197	yes
FBgn0031998	SLC5A11	chr2L:8198881-8205298	active_#3	vehicle_OA	OK	21.2352	8.25111	-1.3638	-6.40439	5e-05	0.00213896	yes
FBgn0032160	CG4598	chr2L:9918617-9920120	active_#3	vehicle_OA	OK	14.3038	7.09426	-1.01168	-2.14242	0.00065	0.0193631	yes
FBgn0032167	CG5853	chr2L:9938862-9947648	active_#3	vehicle_OA	OK	12.2964	5.59328	-1.13647	-3.33147	5e-05	0.00213896	yes
FBgn0032407	Pex19	chr2L:12091821-12096511	active_#3	vehicle_OA	OK	66.278	47.4835	-0.481104	-2.57719	5e-05	0.00213896	yes
FBgn0032482	Pect	chr2L:13203761-13211814	active_#3	vehicle_OA	OK	47.9232	32.9426	-0.540772	-3.48596	5e-05	0.00213896	yes
FBgn0032587	CG5953	chr2L:16508077-16532877	active_#3	vehicle_OA	OK	11.0624	7.35108	-0.589634	-2.17467	5e-05	0.00213896	yes
FBgn0032715	CG17597	chr2L:18826769-18831153	active_#3	vehicle_OA	OK	76.4745	36.5274	-1.066	-5.63113	5e-05	0.00213896	yes
FBgn0032787	CG10195	chr2L:19482231-19484705	active_#3	vehicle_OA	OK	20.4684	12.0479	-0.76462	-2.35129	0.0009	0.0250162	yes
FBgn0032881	CG9319	chr2L:20734608-20752341	active_#3	vehicle_OA	OK	44.8312	16.1169	-1.47593	-3.05618	5e-05	0.00213896	yes
FBgn0032981	CG3635	chr2L:22175414-22183991	active_#3	vehicle_OA	OK	61.0306	42.5577	-0.520113	-2.95851	5e-05	0.00213896	yes
FBgn0033059	CG7845	chr2R:1961975-1963872	active_#3	vehicle_OA	OK	22.2698	32.7965	0.558456	2.53297	5e-05	0.00213896	yes
FBgn0033101	CG9436	chr2R:2645105-2646408	active_#3	vehicle_OA	OK	59.2919	76.3266	0.36435	2.33572	0.00025	0.00879964	yes
FBgn0033188	Drat	chr2R:3413622-3420486	active_#3	vehicle_OA	OK	178.411	229.929	0.36598	2.03317	0.00015	0.00570321	yes
FBgn0033226	CG1882	chr2R:3700008-3702991	active_#3	vehicle_OA	OK	69.2384	38.2519	-0.856039	-4.31478	5e-05	0.00213896	yes
FBgn0033413	prel	chr2R:5311591-5313612	active_#3	vehicle_OA	OK	76.3631	53.0203	-0.526331	-3.09427	5e-05	0.00213896	yes
FBgn0033437	CG12926	chr2R:5494796-5497795	active_#3	vehicle_OA	OK	29.4347	16.4773	-0.837034	-2.08374	0.0019	0.0443493	yes
FBgn0033438	Mmp2	chr2R:5497968-5571363	active_#3	vehicle_OA	OK	25.9773	20.9712	-0.308844	-1.72828	0.00075	0.0216989	yes
FBgn0033465	Etf-QO	chr2R:5798397-5800993	active_#3	vehicle_OA	OK	79.6703	50.3157	-0.663035	-3.8637	5e-05	0.00213896	yes
FBgn0033466	Pal1	chr2R:5846623-5852572	active_#3	vehicle_OA	OK	109.503	72.0827	-0.603242	-2.95946	5e-05	0.00213896	yes
FBgn0033518	Prx2540-2	chr2R:6306222-6307266	active_#3	vehicle_OA	OK	1026.59	807.269	-0.346744	-2.48715	0.0003	0.0102352	yes
FBgn0033564	Pex6	chr2R:6767478-6770707	active_#3	vehicle_OA	OK	16.1081	9.43005	-0.772452	-3.4854	5e-05	0.00213896	yes
FBgn0033717	CG8839	chr2R:8227114-8232122	active_#3	vehicle_OA	OK	108.617	88.0297	-0.303186	-1.813	0.0016	0.0390044	yes
FBgn0033724	CG8501	chr2R:8270549-8272025	active_#3	vehicle_OA	OK	221.457	152.265	-0.540439	-3.14201	5e-05	0.00213896	yes
FBgn0033812	Pex13	chr2R:9115780-9117739	active_#3	vehicle_OA	OK	39.2799	28.8112	-0.447164	-2.66317	5e-05	0.00213896	yes
FBgn0033879	CG6543	chr2R:9737386-9741836	active_#3	vehicle_OA	OK	586.092	448.483	-0.386072	-2.14624	5e-05	0.00213896	yes
FBgn0033883	CG16935	chr2R:9746456-9751661	active_#3	vehicle_OA	OK	48.8301	33.4418	-0.546122	-2.48801	0.0003	0.0102352	yes
FBgn0033926	Arc1	chr2R:10245431-10247802	active_#3	vehicle_OA	OK	464.017	606.177	0.385563	2.09501	0.0003	0.0102352	yes
FBgn0033928	Arc2	chr2R:10249428-10250330	active_#3	vehicle_OA	OK	59.8816	80.1116	0.419898	2.74435	5e-05	0.00213896	yes
FBgn0033945	CG12868	chr2R:10492053-10492802	active_#3	vehicle_OA	OK	49.0007	78.1587	0.673605	4.15148	5e-05	0.00213896	yes
FBgn0033980	Cyp6a20	chr2R:10769622-10771551	active_#3	vehicle_OA	OK	28.3741	20.014	-0.503565	-2.87307	0.00015	0.00570321	yes
FBgn0034058	Pex11	chr2R:11878871-11879880	active_#3	vehicle_OA	OK	58.2717	40.7483	-0.516058	-3.12994	5e-05	0.00213896	yes
FBgn0034142	CG8306	chr2R:12477022-12482151	active_#3	vehicle_OA	OK	132.418	88.5787	-0.580064	-3.62711	5e-05	0.00213896	yes
FBgn0034276	CG6385	chr2R:13641059-13643927	active_#3	vehicle_OA	OK	2.83597	4.90337	0.78993	2.16001	0.001	0.0271354	yes
FBgn0034389	Mctp	chr2R:14649262-14662329	active_#3	vehicle_OA	OK	11.886	7.83721	-0.600852	-2.32702	0.0002	0.00729254	yes
FBgn0034390	CG15093	chr2R:14662915-14664671	active_#3	vehicle_OA	OK	59.2336	74.6998	0.334688	1.84275	0.0008	0.0228463	yes
FBgn0034405	Jheh2	chr2R:14743271-14745750	active_#3	vehicle_OA	OK	153.299	111.539	-0.458803	-2.85767	5e-05	0.00213896	yes
FBgn0034432	CG7461	chr2R:15192676-15194950	active_#3	vehicle_OA	OK	180.34	105.261	-0.776747	-4.50769	5e-05	0.00213896	yes
FBgn0034479	CG8654	chr2R:15866746-15872400	active_#3	vehicle_OA	OK	46.91	21.6889	-1.11294	-6.73911	5e-05	0.00213896	yes
FBgn0034488	CG11208	chr2R:16127440-16132893	active_#3	vehicle_OA	OK	48.7393	39.4635	-0.304566	-1.76483	0.00145	0.0362039	yes
FBgn0034494	CG10444	chr2R:16159157-16162004	active_#3	vehicle_OA	OK	89.669	62.891	-0.511755	-3.5823	5e-05	0.00213896	yes
FBgn0034628	Acox57D-p	chr2R:17273813-17276781	active_#3	vehicle_OA	OK	65.1364	35.4786	-0.876517	-5.36334	5e-05	0.00213896	yes
FBgn0034629	Acox57D-d	chr2R:17276909-17368681	active_#3	vehicle_OA	OK	33.4812	13.2494	-1.33743	-3.7996	5e-05	0.00213896	yes
FBgn0034791	CG3501	chr2R:18762100-18770213	active_#3	vehicle_OA	OK	78.8475	56.7808	-0.47366	-2.26554	5e-05	0.00213896	yes
FBgn0034879	Rrp4	chr2R:19442540-19443740	active_#3	vehicle_OA	OK	21.0483	29.5298	0.488468	1.72292	0.00115	0.0303136	yes
FBgn0034911	CG5549	chr2R:19707876-19727387	active_#3	vehicle_OA	OK	8.91516	5.8182	-0.615686	-3.06531	5e-05	0.00213896	yes
FBgn0034971	CG3209	chr2R:19956279-19961075	active_#3	vehicle_OA	OK	70.8052	46.7785	-0.598011	-3.5452	5e-05	0.00213896	yes
FBgn0034999	CG3394	chr2R:20181619-20185634	active_#3	vehicle_OA	OK	10.5231	6.70056	-0.651206	-2.18982	0.0001	0.00400197	yes
FBgn0035044	CG3663	chr2R:20549025-20549932	active_#3	vehicle_OA	OK	38.392	24.8547	-0.627286	-2.9991	0.00025	0.00879964	yes
FBgn0035091	CG3829	chr2R:20863978-20878012	active_#3	vehicle_OA	OK	21.2145	10.5895	-1.00241	-3.93184	5e-05	0.00213896	yes
FBgn0035169	CG13890	chr3L:851345-852673	active_#3	vehicle_OA	OK	22.7849	15.2556	-0.578744	-2.51223	0.00075	0.0216989	yes
FBgn0035189	CG9119	chr3L:1200785-1232700	active_#3	vehicle_OA	OK	13.5583	20.4107	0.590151	2.03282	0.00075	0.0216989	yes
FBgn0035206	CG9186	chr3L:1304849-1313377	active_#3	vehicle_OA	OK	51.6124	31.9428	-0.692226	-2.01095	0.00095	0.026085	yes
FBgn0035252	CG7970	chr3L:1653004-1654112	active_#3	vehicle_OA	OK	165.102	108.552	-0.604979	-3.81047	5e-05	0.00213896	yes
FBgn0035383	CG2107	chr3L:2981021-2983551	active_#3	vehicle_OA	OK	42.5825	23.5146	-0.856703	-5.19377	5e-05	0.00213896	yes
FBgn0035420	CG14967	chr3L:3199089-3218920	active_#3	vehicle_OA	OK	26.4068	18.0021	-0.552749	-2.55326	5e-05	0.00213896	yes
FBgn0035425	CG17746	chr3L:3236804-3239578	active_#3	vehicle_OA	OK	69.4061	49.6785	-0.48244	-2.73043	5e-05	0.00213896	yes
FBgn0035438	PHGPx	chr3L:3319554-3328871	active_#3	vehicle_OA	OK	649.561	384.088	-0.75803	-3.64177	5e-05	0.00213896	yes
FBgn0035471	Sc2	chr3L:3903491-3905035	active_#3	vehicle_OA	OK	219.372	160.691	-0.449086	-3.28086	5e-05	0.00213896	yes
FBgn0035586	CG10671	chr3L:5135052-5139163	active_#3	vehicle_OA	OK	34.4343	23.8083	-0.532383	-2.61125	5e-05	0.00213896	yes
FBgn0035588	CG10672	chr3L:5132718-5134746	active_#3	vehicle_OA	OK	37.3677	21.641	-0.788027	-2.20922	0.0011	0.0293225	yes
FBgn0035690	CG10274	chr3L:6167347-6174929	active_#3	vehicle_OA	OK	10.7126	7.49314	-0.51567	-1.77729	0.0022	0.049718	yes
FBgn0035707	CG8368	chr3L:6596783-6601839	active_#3	vehicle_OA	OK	18.8308	27.1124	0.525859	2.76571	5e-05	0.00213896	yes
FBgn0035811	CG12262	chr3L:7643647-7752223	active_#3	vehicle_OA	OK	565.06	255.479	-1.1452	-5.95629	5e-05	0.00213896	yes
FBgn0036030	CG6767	chr3L:9676678-9689800	active_#3	vehicle_OA	OK	63.3427	51.1273	-0.309086	-2.0672	0.00095	0.026085	yes
FBgn0036053	iPLA2-VIA	chr3L:9853316-9857449	active_#3	vehicle_OA	OK	51.9634	38.687	-0.425647	-2.69455	5e-05	0.00213896	yes
FBgn0036186	CG6071	chr3L:11636005-11639133	active_#3	vehicle_OA	OK	3.50726	5.82052	0.730803	2.28975	0.0005	0.0156386	yes
FBgn0036194	CG11652	chr3L:11686978-11690063	active_#3	vehicle_OA	OK	22.8066	16.8216	-0.439136	-1.86642	0.00105	0.0282595	yes
FBgn0036264	CG11529	chr3L:12190890-12192130	active_#3	vehicle_OA	OK	54.6658	33.209	-0.719066	-4.15301	5e-05	0.00213896	yes
FBgn0036684	CG3764	chr3L:16987816-17005665	active_#3	vehicle_OA	OK	11.411	8.5797	-0.411425	-2.13547	0.00015	0.00570321	yes
FBgn0036770	Prestin	chr3L:17891988-17900912	active_#3	vehicle_OA	OK	30.4555	15.5659	-0.968311	-6.2182	5e-05	0.00213896	yes
FBgn0036821	CG3961	chr3L:18871349-18883583	active_#3	vehicle_OA	OK	255.136	186.499	-0.452098	-2.69572	5e-05	0.00213896	yes
FBgn0036827	CG6843	chr3L:18894693-18896052	active_#3	vehicle_OA	OK	12.1179	20.9638	0.790764	2.98055	5e-05	0.00213896	yes
FBgn0036837	CG18135	chr3L:18983125-18993708	active_#3	vehicle_OA	OK	52.9103	34.81	-0.604049	-3.34321	5e-05	0.00213896	yes
FBgn0036848	CG10424	chr3L:19089498-19090809	active_#3	vehicle_OA	OK	39.9812	30.7068	-0.380764	-2.18177	0.0022	0.049718	yes
FBgn0036862	Gbs-76A	chr3L:19274463-19285866	active_#3	vehicle_OA	OK	1.62599	3.14033	0.949597	2.16619	0.00025	0.00879964	yes
FBgn0036919	Grasp65	chr3L:19918042-19920275	active_#3	vehicle_OA	OK	63.9067	77.8663	0.285032	1.81724	0.0022	0.049718	yes
FBgn0037020	Pex14	chr3L:20771898-20779297	active_#3	vehicle_OA	OK	109.154	61.8361	-0.81984	-3.88769	5e-05	0.00213896	yes
FBgn0037070	CG11309	chr3L:21294576-21297758	active_#3	vehicle_OA	OK	41.148	22.1314	-0.894726	-4.26301	5e-05	0.00213896	yes
FBgn0037071	CG7632	chr3L:21297796-21311120	active_#3	vehicle_OA	OK	28.8297	14.3077	-1.01077	-4.45057	5e-05	0.00213896	yes
FBgn0037087	CG7519	chr3L:21486182-21487007	active_#3	vehicle_OA	OK	47.3087	29.7945	-0.667062	-2.31412	5e-05	0.00213896	yes
FBgn0037146	CG7470	chr3L:21965101-21977706	active_#3	vehicle_OA	OK	21.0506	15.3358	-0.456956	-2.27632	0.0001	0.00400197	yes
FBgn0037199	CG11137	chr3L:22857699-22861343	active_#3	vehicle_OA	OK	79.1513	47.1669	-0.74684	-2.91496	5e-05	0.00213896	yes
FBgn0037255	Fip1	chr3R:310729-313399	active_#3	vehicle_OA	OK	20.4722	26.0579	0.348053	1.91371	0.0009	0.0250162	yes
FBgn0037265	spartin	chr3R:480521-483707	active_#3	vehicle_OA	OK	7.33305	4.49925	-0.704729	-1.82114	0.00135	0.0341998	yes
FBgn0037298	CG2604	chr3R:1047353-1049087	active_#3	vehicle_OA	OK	67.5468	43.2287	-0.643899	-3.74211	5e-05	0.00213896	yes
FBgn0037341	CG12746	chr3R:1390586-1393157	active_#3	vehicle_OA	OK	20.6811	14.8279	-0.479999	-1.73845	0.00115	0.0303136	yes
FBgn0037443	Dmtn	chr3R:2214883-2231617	active_#3	vehicle_OA	OK	16.7867	8.02392	-1.06494	-4.08282	5e-05	0.00213896	yes
FBgn0037643	skap	chr3R:4764404-4770742	active_#3	vehicle_OA	OK	246.087	174.654	-0.494663	-3.09339	5e-05	0.00213896	yes
FBgn0037683	CG18473	chr3R:5189026-5190560	active_#3	vehicle_OA	OK	81.4266	29.3265	-1.47329	-9.33359	5e-05	0.00213896	yes
FBgn0037788	CG3940	chr3R:5937958-5945803	active_#3	vehicle_OA	OK	50.0245	28.252	-0.82428	-4.05713	5e-05	0.00213896	yes
FBgn0037913	fabp	chr3R:7385617-7392776	active_#3	vehicle_OA	OK	1313.14	885.987	-0.567664	-2.83847	5e-05	0.00213896	yes
FBgn0037936	CG6908	chr3R:7514102-7515773	active_#3	vehicle_OA	OK	98.1969	70.8133	-0.471657	-3.09235	5e-05	0.00213896	yes
FBgn0038038	CG5167	chr3R:8232253-8233829	active_#3	vehicle_OA	OK	151.237	87.2218	-0.794054	-5.24342	5e-05	0.00213896	yes
FBgn0038251	Hexim	chr3R:10485159-10488919	active_#3	vehicle_OA	OK	18.748	10.5185	-0.833806	-2.96245	5e-05	0.00213896	yes
FBgn0038347	CG18522	chr3R:11357858-11363014	active_#3	vehicle_OA	OK	24.5476	31.8563	0.375995	2.3267	0.0001	0.00400197	yes
FBgn0038388	CG4287	chr3R:11787888-11789589	active_#3	vehicle_OA	OK	19.8745	11.1475	-0.834203	-3.1367	5e-05	0.00213896	yes
FBgn0038401	CG5916	chr3R:11972750-11977034	active_#3	vehicle_OA	OK	14.54	8.53964	-0.767782	-3.17696	5e-05	0.00213896	yes
FBgn0038475	Keap1	chr3R:12899663-12905667	active_#3	vehicle_OA	OK	52.0613	42.5769	-0.290139	-1.73553	0.0022	0.049718	yes
FBgn0038662	Mpc1	chr3R:14752717-14754381	active_#3	vehicle_OA	OK	97.1951	77.9646	-0.318063	-1.6993	0.00215	0.0489125	yes
FBgn0038742	Arc42	chr3R:15703458-15705031	active_#3	vehicle_OA	OK	135.462	94.0376	-0.526582	-3.64672	5e-05	0.00213896	yes
FBgn0038771	CG4390	chr3R:15882139-15885472	active_#3	vehicle_OA	OK	228.29	171.594	-0.411865	-2.77692	0.0002	0.00729254	yes
FBgn0038870	Oga	chr3R:17044798-17049306	active_#3	vehicle_OA	OK	32.5318	22.6523	-0.52219	-3.21077	5e-05	0.00213896	yes
FBgn0038924	CG6028	chr3R:17849248-17851228	active_#3	vehicle_OA	OK	51.9329	34.5931	-0.586166	-2.12301	0.00055	0.0169234	yes
FBgn0039114	Lsd-1	chr3R:19589578-19593210	active_#3	vehicle_OA	OK	92.0529	22.0314	-2.0629	-7.99676	5e-05	0.00213896	yes
FBgn0039156	CG6178	chr3R:19978068-19987220	active_#3	vehicle_OA	OK	138.655	69.4055	-0.998374	-5.81519	5e-05	0.00213896	yes
FBgn0039160	CG5510	chr3R:19989687-19995284	active_#3	vehicle_OA	OK	90.689	65.923	-0.460144	-2.33374	5e-05	0.00213896	yes
FBgn0039223	CG5805	chr3R:20597902-20613143	active_#3	vehicle_OA	OK	43.9305	28.1029	-0.644503	-3.54664	5e-05	0.00213896	yes
FBgn0039321	CG10550	chr3R:21132128-21134113	active_#3	vehicle_OA	OK	8.4962	2.31027	-1.87876	-3.26314	5e-05	0.00213896	yes
FBgn0039430	CG5455	chr3R:22287248-22295730	active_#3	vehicle_OA	OK	6.05388	3.82527	-0.6623	-1.94592	0.00095	0.026085	yes
FBgn0039487	gb	chr3R:22934188-22937992	active_#3	vehicle_OA	OK	97.7247	72.7777	-0.425226	-2.30532	0.0011	0.0293225	yes
FBgn0039501	CG5987	chr3R:23073955-23076729	active_#3	vehicle_OA	OK	4.01989	6.49604	0.692403	2.02875	0.00115	0.0303136	yes
FBgn0039537	CG5590	chr3R:23503243-23504735	active_#3	vehicle_OA	OK	207.185	107.503	-0.946542	-6.03466	5e-05	0.00213896	yes
FBgn0039543	CG12428	chr3R:23526082-23532473	active_#3	vehicle_OA	OK	41.9505	15.4885	-1.43749	-5.47337	5e-05	0.00213896	yes
FBgn0039644	CG11897	chr3R:24983843-24990688	active_#3	vehicle_OA	OK	18.5473	24.1945	0.383471	2.45169	5e-05	0.00213896	yes
FBgn0039697	CG7834	chr3R:25627320-25628667	active_#3	vehicle_OA	OK	266.598	207.755	-0.359785	-1.86266	0.0003	0.0102352	yes
FBgn0039737	CG7920	chr3R:25836197-25841006	active_#3	vehicle_OA	OK	218.078	147.326	-0.565832	-3.07317	5e-05	0.00213896	yes
FBgn0039808	CG12071	chr3R:26702805-26706749	active_#3	vehicle_OA	OK	2.11741	4.96422	1.22927	2.39692	5e-05	0.00213896	yes
FBgn0039827	CG1544	chr3R:27022637-27029444	active_#3	vehicle_OA	OK	24.8924	33.9605	0.448154	2.7122	5e-05	0.00213896	yes
FBgn0039828	CG1542	chr3R:27039179-27040506	active_#3	vehicle_OA	OK	35.5711	47.2889	0.410793	2.30295	0.00055	0.0169234	yes
FBgn0039860	CG1792	chr3R:27442024-27443559	active_#3	vehicle_OA	OK	5.91747	10.9831	0.892237	2.49415	0.00015	0.00570321	yes
FBgn0039890	CG2316	chr4:204701-214455	active_#3	vehicle_OA	OK	38.9047	30.0666	-0.37178	-2.70162	0.0001	0.00400197	yes
FBgn0040064	yip2	chr2L:9915252-9917220	active_#3	vehicle_OA	OK	486.639	224.151	-1.11838	-7.77719	5e-05	0.00213896	yes
FBgn0040234	c12.2	chrX:9213391-9218491	active_#3	vehicle_OA	OK	17.2845	11.0441	-0.646204	-3.40066	5e-05	0.00213896	yes
FBgn0040256	Ugt86Dd	chr3R:6952318-6954050	active_#3	vehicle_OA	OK	11.4257	6.76655	-0.755793	-2.71038	0.00065	0.0193631	yes
FBgn0040273	Spt5	chr2R:15324987-15329403	active_#3	vehicle_OA	OK	14.9768	20.0516	0.420991	2.44119	5e-05	0.00213896	yes
FBgn0040334	Tsp3A	chrX:2511790-2513771	active_#3	vehicle_OA	OK	40.6945	32.4722	-0.325628	-1.90063	0.00205	0.0471498	yes
FBgn0040336	Seipin	chrX:2513831-2518608	active_#3	vehicle_OA	OK	30.7435	14.2803	-1.10626	-5.32622	5e-05	0.00213896	yes
FBgn0040364	CG11378	chrX:1064860-1067830	active_#3	vehicle_OA	OK	16.2867	5.71092	-1.5119	-3.55826	5e-05	0.00213896	yes
FBgn0040827	CG13315	chr3L:9089976-9090594	active_#3	vehicle_OA	OK	82.2467	43.2771	-0.926354	-2.94957	5e-05	0.00213896	yes
FBgn0042094	Adk3	chr3R:6711261-6722140	active_#3	vehicle_OA	OK	54.5778	36.1919	-0.592648	-2.66645	0.00035	0.011662	yes
FBgn0042701	CR12628	chr2L:22226151-22226771	active_#3	vehicle_OA	OK	103.565	59.9357	-0.789055	-5.2998	5e-05	0.00213896	yes
FBgn0044047	Ilp6	chrX:2189498-2237903	active_#3	vehicle_OA	OK	92.984	66.5235	-0.483119	-2.05622	0.0013	0.0332601	yes
FBgn0044510	mRpS5	chr3L:24530334-24536634	active_#3	vehicle_OA	OK	47.8327	34.0099	-0.49204	-2.38346	0.0013	0.0332601	yes
FBgn0046114	Gclm	chr3R:18510727-18512232	active_#3	vehicle_OA	OK	70.592	49.9586	-0.498772	-2.44016	5e-05	0.00213896	yes
FBgn0050000	GstT1	chr2R:5493492-5494689	active_#3	vehicle_OA	OK	171.732	123.095	-0.480387	-3.96267	5e-05	0.00213896	yes
FBgn0050005	GstT2	chr2R:5494796-5497795	active_#3	vehicle_OA	OK	89.4649	43.4487	-1.04201	-4.83962	5e-05	0.00213896	yes
FBgn0050043	CG30043	chr2R:8246940-8250670	active_#3	vehicle_OA	OK	15.918	20.3025	0.350994	2.17818	0.0012	0.0313154	yes
FBgn0050115	GEFmeso	chr2R:14441623-14500235	active_#3	vehicle_OA	OK	2.57898	4.23402	0.715227	2.35198	5e-05	0.00213896	yes
FBgn0050410	Rpi	chr2R:19241889-19245088	active_#3	vehicle_OA	OK	75.943	55.2143	-0.459875	-2.52189	0.0004	0.0130363	yes
FBgn0051075	CG31075	chr3R:22804262-22814239	active_#3	vehicle_OA	OK	236.895	190.1	-0.317488	-1.82627	0.0022	0.049718	yes
FBgn0051363	Jupiter	chr3R:7416107-7445628	active_#3	vehicle_OA	OK	416.68	335.261	-0.313655	-1.64279	0.00155	0.0380439	yes
FBgn0051370	CG31370	chr3R:21128185-21129708	active_#3	vehicle_OA	OK	25.7406	16.4479	-0.64614	-3.29396	5e-05	0.00213896	yes
FBgn0051445	CG31445	chr3R:25066301-25070549	active_#3	vehicle_OA	OK	31.9938	39.732	0.31251	1.99952	0.0008	0.0228463	yes
FBgn0051683	CG31683	chr2L:20426198-20449964	active_#3	vehicle_OA	OK	27.9416	18.9674	-0.558893	-1.80348	0.00115	0.0303136	yes
FBgn0052221	CG32221	chr3L:19827769-19829513	active_#3	vehicle_OA	OK	9.23216	4.92023	-0.907944	-2.68997	0.00035	0.011662	yes
FBgn0052250	CG32250	chr3L:4318754-4322259	active_#3	vehicle_OA	OK	41.723	26.1062	-0.67645	-3.0028	5e-05	0.00213896	yes
FBgn0052473	CG32473	chr3R:9128369-9138507	active_#3	vehicle_OA	OK	30.9878	23.2188	-0.416407	-2.39592	5e-05	0.00213896	yes
FBgn0052699	CG32699	chrX:9465569-9474020	active_#3	vehicle_OA	OK	58.1886	39.8516	-0.546096	-3.54616	5e-05	0.00213896	yes
FBgn0052803	CG32803	chrX:1794725-1795944	active_#3	vehicle_OA	OK	42.3451	28.172	-0.587933	-2.2505	0.0003	0.0102352	yes
FBgn0053123	CG33123	chr2L:3510327-3514656	active_#3	vehicle_OA	OK	20.481	25.6075	0.322285	1.97026	0.0013	0.0332601	yes
FBgn0053138	AGBE	chr2R:9058905-9062301	active_#3	vehicle_OA	OK	20.8832	27.4461	0.394259	2.25679	5e-05	0.00213896	yes
FBgn0053177	CG33177	chrX:14975399-14976402	active_#3	vehicle_OA	OK	15.7708	6.56411	-1.26458	-3.40212	5e-05	0.00213896	yes
FBgn0053199	CG33199	chr2R:4835185-4838591	active_#3	vehicle_OA	OK	131.131	94.4376	-0.47357	-1.92939	0.0006	0.0181534	yes
FBgn0063498	GstE2	chr2R:14286990-14287880	active_#3	vehicle_OA	OK	57.5359	41.0566	-0.486849	-3.06706	0.00045	0.0143859	yes
FBgn0064237	Idgf5	chr2R:14281170-14282787	active_#3	vehicle_OA	OK	34.9584	45.4585	0.378911	2.37826	0.0006	0.0181534	yes
FBgn0067783	att-ORFA	chr3R:16378106-16383389	active_#3	vehicle_OA	OK	34.4129	20.4101	-0.753664	-3.31552	5e-05	0.00213896	yes
FBgn0085257	CG34228	chr2R:7539361-7539844	active_#3	vehicle_OA	OK	99.6924	53.3136	-0.902979	-6.19044	5e-05	0.00213896	yes
FBgn0085421	Epac	chr2R:2647219-2686446	active_#3	vehicle_OA	OK	4.82651	6.92949	0.521769	1.77908	0.00135	0.0341998	yes
FBgn0085765	CR40677	chrXHet:184013-184944	active_#3	vehicle_OA	OK	18564.8	12992.8	-0.514863	-3.32084	0.00205	0.0471498	yes
FBgn0086365	Orct2	chr3R:20098750-20101450	active_#3	vehicle_OA	OK	290.204	146.435	-0.986807	-5.74388	5e-05	0.00213896	yes
FBgn0087035	AGO2	chr3L:15547212-15556165	active_#3	vehicle_OA	OK	127.743	100.237	-0.349831	-1.88815	0.00055	0.0169234	yes
FBgn0250869	CG42240	chrX:6224874-6227061	active_#3	vehicle_OA	OK	23.5848	16.7194	-0.496334	-2.14032	0.0001	0.00400197	yes
FBgn0259111	Ndae1	chr2L:7223327-7249343	active_#3	vehicle_OA	OK	14.4261	8.40851	-0.778754	-3.8749	5e-05	0.00213896	yes
FBgn0259711	CG42365	chr2R:17554191-17557421	active_#3	vehicle_OA	OK	16.3284	29.9015	0.872833	2.68125	0.0009	0.0250162	yes
FBgn0260484	HIP	chrX:3693182-3695607	active_#3	vehicle_OA	OK	41.592	32.5487	-0.353707	-2.23005	0.0003	0.0102352	yes
FBgn0260866	dnr1	chr2R:18450656-18480469	active_#3	vehicle_OA	OK	18.398	9.10617	-1.01463	-4.69208	5e-05	0.00213896	yes
FBgn0261108	Atg13	chr3R:4175536-4178539	active_#3	vehicle_OA	OK	22.5579	17.4229	-0.372653	-2.16521	0.0004	0.0130363	yes
FBgn0261285	Ppcs	chr3R:14964775-14973632	active_#3	vehicle_OA	OK	31.4409	19.4762	-0.69093	-4.63217	5e-05	0.00213896	yes
FBgn0261862	whd	chr2R:6356120-6366300	active_#3	vehicle_OA	OK	281.833	123.543	-1.18982	-7.3893	5e-05	0.00213896	yes
FBgn0262601	SmB	chr2L:10425482-10426627	active_#3	vehicle_OA	OK	73.5047	94.7282	0.365957	2.4954	0.0011	0.0293225	yes
FBgn0262782	Mdh1	chr2L:10393773-10396332	active_#3	vehicle_OA	OK	343.492	255.876	-0.424832	-2.47055	5e-05	0.00213896	yes
FBgn0262870	axo	chr3L:4629603-4687317	active_#3	vehicle_OA	OK	23.8156	14.2399	-0.741964	-4.32339	5e-05	0.00213896	yes
FBgn0263113	CG43370	chr2R:13426826-13432550	active_#3	vehicle_OA	OK	3.47592	6.28405	0.854298	2.99547	5e-05	0.00213896	yes
FBgn0263120	Acsl	chr2R:4553317-4570527	active_#3	vehicle_OA	OK	122.238	67.2792	-0.861458	-5.39486	5e-05	0.00213896	yes
FBgn0263593	Lpin	chr2R:4024490-4044159	active_#3	vehicle_OA	OK	71.1999	41.7872	-0.768814	-3.81971	5e-05	0.00213896	yes
FBgn0263660	CR43651	chr2R:5440348-5441445	active_#3	vehicle_OA	OK	50.9765	37.6086	-0.438771	-1.98584	0.0015	0.0370793	yes
FBgn0264294	Cyt-b5	chr2R:3421010-3427201	active_#3	vehicle_OA	OK	350.634	241.381	-0.53865	-3.30206	5e-05	0.00213896	yes
FBgn0264721	CR43989	chr3L:11129148-11157901	active_#3	vehicle_OA	OK	13.572	6.61319	-1.03722	-2.1931	0.001	0.0271354	yes
FBgn0264894	CG44085	chr2L:13261007-13286538	active_#3	vehicle_OA	OK	8.36551	12.7922	0.612735	2.43793	5e-05	0.00213896	yes
FBgn0264950	CR44119	chr2L:8198881-8205298	active_#3	vehicle_OA	OK	9.59506	4.74838	-1.01486	-2.38073	0.0004	0.0130363	yes
FBgn0265178	CG44243	chr2R:12084546-12090389	active_#3	vehicle_OA	OK	100.435	75.2871	-0.415788	-2.22675	0.0001	0.00400197	yes
FBgn0265613	CR44431	chrX:20913151-20915134	active_#3	vehicle_OA	OK	673.451	413.586	-0.703388	-3.15618	5e-05	0.00213896	yes
FBgn0265719	CR44526	chr3L:8685802-8686291	active_#3	vehicle_OA	OK	988.48	786.927	-0.328982	-3.35502	0.0007	0.0205601	yes
FBgn0266064	GlyS	chr3R:10967564-10973253	active_#3	vehicle_OA	OK	23.8953	30.4059	0.347623	1.89251	0.00085	0.0239476	yes
FBgn0266488	CG45087	chr2R:14424271-14426921	active_#3	vehicle_OA	OK	41.0816	23.7655	-0.789624	-4.80531	5e-05	0.00213896	yes
FBgn0266521	stai	chr2L:6100376-6124653	active_#3	vehicle_OA	OK	44.5945	34.3367	-0.377112	-2.29023	5e-05	0.00213896	yes
FBgn0002930	nec	chr2R:3038207-3110883	inactive_#1	vehicle_OA	OK	6.47876	10.478	0.693571	1.98244	0.00145	0.0362039	yes
FBgn0003916	snRNA:U1:21D	chr2L:901490-901654	inactive_#1	vehicle_OA	OK	312.905	897.746	1.52058	43.1092	0.00015	0.00570321	yes
FBgn0010041	GstD5	chr3R:8201454-8202294	inactive_#1	vehicle_OA	OK	16.4478	27.4389	0.738328	2.92231	0.00015	0.00570321	yes
FBgn0013681	mt:ND3	chrM:5607-5961	inactive_#1	vehicle_OA	OK	281.532	194.279	-0.535174	-7.11051	0.0003	0.0102352	yes
FBgn0013688	mt:srRNA	chrM:14130-14916	inactive_#1	vehicle_OA	OK	1432.53	1033.72	-0.470726	-7.87284	5e-05	0.00213896	yes
FBgn0015011	Ahcy89E	chr3R:12804160-12807880	inactive_#1	vehicle_OA	OK	4.8876	8.80493	0.849184	2.24898	0.00035	0.011662	yes
FBgn0025693	ZnT41F	chr2R:1662280-1670363	inactive_#1	vehicle_OA	OK	42.9651	34.1198	-0.332556	-2.02655	0.00115	0.0303136	yes
FBgn0026593	CG5707	chr3L:2189159-2192221	inactive_#1	vehicle_OA	OK	49.1341	65.8225	0.421859	2.3713	5e-05	0.00213896	yes
FBgn0027496	epsilonCOP	chr2L:6489089-6490843	inactive_#1	vehicle_OA	OK	57.4227	74.0069	0.366038	2.30995	0.0008	0.0228463	yes
FBgn0030530	jub	chrX:13720073-13724350	inactive_#1	vehicle_OA	OK	18.2832	24.0215	0.393806	1.84029	0.00045	0.0143859	yes
FBgn0031253	CG11885	chr2L:420894-421450	inactive_#1	vehicle_OA	OK	11.9704	24.0979	1.00944	3.30707	0.0021	0.0480414	yes
FBgn0031418	CG3609	chr2L:2372454-2374627	inactive_#1	vehicle_OA	OK	46.9459	60.0328	0.354753	1.76462	0.00135	0.0341998	yes
FBgn0031610	CG15436	chr2L:4463610-4465075	inactive_#1	vehicle_OA	OK	6.38262	2.86997	-1.15311	-2.42953	0.0012	0.0313154	yes
FBgn0031643	CG3008	chr2L:4883297-4885669	inactive_#1	vehicle_OA	OK	21.1682	28.9553	0.451931	2.62197	0.0001	0.00400197	yes
FBgn0031937	CG13795	chr2L:7723044-7726298	inactive_#1	vehicle_OA	OK	23.7449	17.6601	-0.427128	-2.50973	0.00115	0.0303136	yes
FBgn0033000	CG14464	chr2R:716750-718092	inactive_#1	vehicle_OA	OK	90.1698	58.804	-0.616731	-2.93357	0.0001	0.00400197	yes
FBgn0033059	CG7845	chr2R:1961975-1963872	inactive_#1	vehicle_OA	OK	24.0255	32.7965	0.448976	2.07589	0.0007	0.0205601	yes
FBgn0033153	Gadd45	chr2R:3136665-3138160	inactive_#1	vehicle_OA	OK	20.1355	26.5155	0.397094	1.83879	0.0019	0.0443493	yes
FBgn0033926	Arc1	chr2R:10245431-10247802	inactive_#1	vehicle_OA	OK	445.054	606.177	0.44576	2.41019	5e-05	0.00213896	yes
FBgn0033927	CR10102	chr2R:10247937-10249285	inactive_#1	vehicle_OA	OK	321.29	401.694	0.322222	1.9737	0.001	0.0271354	yes
FBgn0033928	Arc2	chr2R:10249428-10250330	inactive_#1	vehicle_OA	OK	59.702	80.1116	0.424232	2.76801	0.0001	0.00400197	yes
FBgn0033945	CG12868	chr2R:10492053-10492802	inactive_#1	vehicle_OA	OK	41.8642	78.1587	0.900691	5.28847	5e-05	0.00213896	yes
FBgn0034674	CG9304	chr2R:17860626-17863891	inactive_#1	vehicle_OA	OK	15.3726	20.1749	0.392203	1.98744	0.00075	0.0216989	yes
FBgn0034689	CG2921	chr2R:17961042-17962813	inactive_#1	vehicle_OA	OK	14.6429	9.46309	-0.62982	-2.40811	0.0007	0.0205601	yes
FBgn0034879	Rrp4	chr2R:19442540-19443740	inactive_#1	vehicle_OA	OK	19.4263	29.5298	0.604158	2.08059	0.0002	0.00729254	yes
FBgn0034925	CG5339	chr2R:19782585-19785769	inactive_#1	vehicle_OA	OK	15.9008	23.2311	0.546959	1.98597	0.0011	0.0293225	yes
FBgn0035152	CG3386	chr3L:680435-682470	inactive_#1	vehicle_OA	OK	6.85504	10.5668	0.624303	1.48521	0.00195	0.0453112	yes
FBgn0035439	CG14961	chr3L:3330062-3334978	inactive_#1	vehicle_OA	OK	17.1079	25.523	0.577134	2.067	0.0002	0.00729254	yes
FBgn0035707	CG8368	chr3L:6596783-6601839	inactive_#1	vehicle_OA	OK	21.2972	27.1124	0.34829	1.88526	0.0012	0.0313154	yes
FBgn0036806	Cyp12c1	chr3L:18677358-18679419	inactive_#1	vehicle_OA	OK	24.4863	33.5178	0.452953	2.00157	0.00035	0.011662	yes
FBgn0037515	Sp7	chr3R:3585507-3589295	inactive_#1	vehicle_OA	OK	10.0075	4.85195	-1.04445	-2.40915	5e-05	0.00213896	yes
FBgn0038347	CG18522	chr3R:11357858-11363014	inactive_#1	vehicle_OA	OK	24.257	31.8563	0.393179	2.45567	5e-05	0.00213896	yes
FBgn0038395	CG10407	chr3R:11869219-11871852	inactive_#1	vehicle_OA	OK	12.6357	6.61163	-0.934432	-2.08698	0.0007	0.0205601	yes
FBgn0039644	CG11897	chr3R:24983843-24990688	inactive_#1	vehicle_OA	OK	19.3452	24.1945	0.322703	2.0814	0.0006	0.0181534	yes
FBgn0039808	CG12071	chr3R:26702805-26706749	inactive_#1	vehicle_OA	OK	2.12389	4.96422	1.22486	2.32869	5e-05	0.00213896	yes
FBgn0039928	Cals	chr4:1109423-1143983	inactive_#1	vehicle_OA	OK	48.2316	39.4087	-0.291467	-2.27384	0.00195	0.0453112	yes
FBgn0051445	CG31445	chr3R:25066301-25070549	inactive_#1	vehicle_OA	OK	30.657	39.732	0.374086	2.37745	0.00025	0.00879964	yes
FBgn0051694	CG31694	chr2L:2868626-2874489	inactive_#1	vehicle_OA	OK	39.1099	49.0022	0.325312	2.06569	0.00045	0.0143859	yes
FBgn0053978	CG33978	chr4:178200-196500	inactive_#1	vehicle_OA	OK	5.47079	3.82551	-0.516097	-2.48086	0.0005	0.0156386	yes
FBgn0063494	GstE6	chr2R:14293515-14294266	inactive_#1	vehicle_OA	OK	47.4618	64.3636	0.439479	2.76805	0.00155	0.0380439	yes
FBgn0063498	GstE2	chr2R:14286990-14287880	inactive_#1	vehicle_OA	OK	59.2004	41.0566	-0.527994	-3.34831	0.0001	0.00400197	yes
FBgn0259711	CG42365	chr2R:17554191-17557421	inactive_#1	vehicle_OA	OK	16.2465	29.9015	0.880086	2.8946	0.0003	0.0102352	yes
FBgn0260798	Gprk1	chr2R:209799-358565	inactive_#1	vehicle_OA	OK	32.3039	25.5766	-0.336885	-2.11639	0.0019	0.0443493	yes
FBgn0261574	kug	chr3L:19998400-20017707	inactive_#1	vehicle_OA	OK	9.47115	7.70143	-0.298414	-2.0049	0.00145	0.0362039	yes
FBgn0262601	SmB	chr2L:10425482-10426627	inactive_#1	vehicle_OA	OK	74.4062	94.7282	0.348371	2.39414	0.0016	0.0390044	yes
FBgn0262952	mt:ND4	chrM:8205-9834	inactive_#1	vehicle_OA	OK	784.612	571.111	-0.458207	-7.85432	5e-05	0.00213896	yes
FBgn0263113	CG43370	chr2R:13426826-13432550	inactive_#1	vehicle_OA	OK	4.28269	6.28405	0.553176	2.02831	0.0009	0.0250162	yes
FBgn0000003	7SLRNA:CR32864	chr3R:2648219-2648518	inactive_#2	vehicle_OA	OK	1749.83	2268.62	0.374603	6.49985	0.00015	0.00570321	yes
FBgn0000382	csw	chrX:1988266-2009734	inactive_#2	vehicle_OA	OK	11.563	9.05498	-0.352729	-1.5894	0.00205	0.0471498	yes
FBgn0000723	FER	chr3R:5191119-5220268	inactive_#2	vehicle_OA	OK	25.8957	32.4047	0.323488	1.78625	0.00125	0.0322725	yes
FBgn0002868	MtnA	chr3R:5609128-5610092	inactive_#2	vehicle_OA	OK	384.97	245.609	-0.64838	-2.34084	5e-05	0.00213896	yes
FBgn0003392	shi	chrX:15786148-15800749	inactive_#2	vehicle_OA	OK	17.76	22.3755	0.333294	1.758	0.0022	0.049718	yes
FBgn0003510	Sry-alpha	chr3R:25866938-25868793	inactive_#2	vehicle_OA	OK	2.03591	4.56456	1.1648	2.37635	0.0013	0.0332601	yes
FBgn0003916	snRNA:U1:21D	chr2L:901490-901654	inactive_#2	vehicle_OA	OK	216.688	897.746	2.05069	50.5885	5e-05	0.00213896	yes
FBgn0004106	cdc2	chr2L:10384738-10386262	inactive_#2	vehicle_OA	OK	64.6147	51.0557	-0.339791	-2.3982	0.00195	0.0453112	yes
FBgn0004185	snRNA:U1:95Ca	chr3R:19685188-19685352	inactive_#2	vehicle_OA	OK	111.848	505.756	2.1769	37.9501	0.00185	0.0434852	yes
FBgn0010053	Jheh1	chr2R:14740938-14742592	inactive_#2	vehicle_OA	OK	79.963	59.8016	-0.419151	-2.98632	5e-05	0.00213896	yes
FBgn0011704	RnrS	chr2R:7870649-7872898	inactive_#2	vehicle_OA	OK	138.6	111.763	-0.310479	-2.10741	0.00135	0.0341998	yes
FBgn0013678	mt:Cyt-b	chrM:10497-11634	inactive_#2	vehicle_OA	OK	3601.84	2767.95	-0.379916	-4.81558	0.00065	0.0193631	yes
FBgn0013679	mt:ND1	chrM:11719-12658	inactive_#2	vehicle_OA	OK	919.56	733.263	-0.326612	-4.87685	0.0012	0.0313154	yes
FBgn0013688	mt:srRNA	chrM:14130-14916	inactive_#2	vehicle_OA	OK	1790.21	1033.72	-0.792287	-12.9002	5e-05	0.00213896	yes
FBgn0013772	Cyp6a8	chr2R:10774675-10776515	inactive_#2	vehicle_OA	OK	45.1678	19.7357	-1.19449	-7.10434	5e-05	0.00213896	yes
FBgn0015011	Ahcy89E	chr3R:12804160-12807880	inactive_#2	vehicle_OA	OK	4.84253	8.80493	0.862551	2.27681	0.0003	0.0102352	yes
FBgn0015600	toc	chr2L:3068344-3144786	inactive_#2	vehicle_OA	OK	5.62457	8.16645	0.537967	1.81713	0.00045	0.0143859	yes
FBgn0019968	Khc-73	chr2R:11403282-11419764	inactive_#2	vehicle_OA	OK	6.92985	9.08126	0.390068	2.08813	0.00015	0.00570321	yes
FBgn0020379	Rfx	chr3R:6187481-6203790	inactive_#2	vehicle_OA	OK	3.09018	1.89778	-0.703379	-1.59505	0.00155	0.0380439	yes
FBgn0020386	Pdk1	chr3L:129449-145895	inactive_#2	vehicle_OA	OK	23.4857	18.2169	-0.366508	-1.97072	0.0005	0.0156386	yes
FBgn0022987	qkr54B	chr2R:13357128-13362634	inactive_#2	vehicle_OA	OK	15.425	19.8827	0.366241	1.80571	0.00155	0.0380439	yes
FBgn0023095	caps	chr3L:13221791-13272742	inactive_#2	vehicle_OA	OK	16.9392	21.1519	0.320416	2.05545	0.0006	0.0181534	yes
FBgn0025391	Scgdelta	chrX:1629977-1648098	inactive_#2	vehicle_OA	OK	10.3474	6.92192	-0.58002	-1.86853	0.0008	0.0228463	yes
FBgn0027499	wde	chr2R:6687924-6696443	inactive_#2	vehicle_OA	OK	8.99388	12.4202	0.465669	2.34457	5e-05	0.00213896	yes
FBgn0027572	CG5009	chr2R:13648444-13652046	inactive_#2	vehicle_OA	OK	60.994	45.2942	-0.429342	-2.9507	5e-05	0.00213896	yes
FBgn0027583	CG7601	chr3R:25551551-25562467	inactive_#2	vehicle_OA	OK	24.4584	12.9217	-0.920538	-3.18366	5e-05	0.00213896	yes
FBgn0027601	pdgy	chrX:14733408-14847730	inactive_#2	vehicle_OA	OK	96.461	67.3218	-0.518872	-2.497	5e-05	0.00213896	yes
FBgn0027793	CG14787	chrX:1354839-1355709	inactive_#2	vehicle_OA	OK	50.5449	34.6963	-0.542783	-3.04536	0.00015	0.00570321	yes
FBgn0029118	Sucb	chr3L:5554800-5556791	inactive_#2	vehicle_OA	OK	54.3962	43.4654	-0.32364	-1.8412	0.0012	0.0313154	yes
FBgn0030054	Caf1-180	chrX:8496169-8500337	inactive_#2	vehicle_OA	OK	17.6282	13.5901	-0.375325	-1.9689	0.00015	0.00570321	yes
FBgn0030349	CG10353	chrX:11771769-11781195	inactive_#2	vehicle_OA	OK	10.2446	13.5432	0.402711	2.04013	0.00025	0.00879964	yes
FBgn0030530	jub	chrX:13720073-13724350	inactive_#2	vehicle_OA	OK	18.794	24.0215	0.354052	1.69966	0.00135	0.0341998	yes
FBgn0030575	CG5321	chrX:14573600-14575451	inactive_#2	vehicle_OA	OK	40.6991	29.1489	-0.481554	-2.22485	0.0001	0.00400197	yes
FBgn0030608	Lsd-2	chrX:14963159-14970253	inactive_#2	vehicle_OA	OK	511.738	374.246	-0.451418	-2.43529	5e-05	0.00213896	yes
FBgn0030747	CG4301	chrX:16299541-16308684	inactive_#2	vehicle_OA	OK	5.01633	7.44575	0.569784	2.38395	5e-05	0.00213896	yes
FBgn0031069	Pmp70	chrX:19644802-19658907	inactive_#2	vehicle_OA	OK	52.0659	40.0963	-0.376871	-1.97809	0.00075	0.0216989	yes
FBgn0031117	GstT3	chrX:20338481-20340823	inactive_#2	vehicle_OA	OK	42.6872	30.4	-0.48973	-1.87111	0.00075	0.0216989	yes
FBgn0031392	AIF	chr2L:2151753-2155389	inactive_#2	vehicle_OA	OK	19.5558	25.6274	0.390091	2.15739	0.0002	0.00729254	yes
FBgn0031610	CG15436	chr2L:4463610-4465075	inactive_#2	vehicle_OA	OK	6.90337	2.86997	-1.26627	-2.69445	0.00045	0.0143859	yes
FBgn0031971	Sirup	chr2L:7998868-8004286	inactive_#2	vehicle_OA	OK	108.743	76.3189	-0.51081	-2.99374	0.00065	0.0193631	yes
FBgn0032715	CG17597	chr2L:18826769-18831153	inactive_#2	vehicle_OA	OK	47.0771	36.5274	-0.366047	-1.83232	0.00085	0.0239476	yes
FBgn0033065	Cyp6w1	chr2R:2061188-2063700	inactive_#2	vehicle_OA	OK	136.448	105.262	-0.374365	-2.21057	0.00025	0.00879964	yes
FBgn0033226	CG1882	chr2R:3700008-3702991	inactive_#2	vehicle_OA	OK	51.6263	38.2519	-0.432573	-2.10321	0.0001	0.00400197	yes
FBgn0033246	ACC	chr2R:3861619-3879367	inactive_#2	vehicle_OA	OK	8.63851	11.6126	0.426838	2.14045	0.0002	0.00729254	yes
FBgn0033928	Arc2	chr2R:10249428-10250330	inactive_#2	vehicle_OA	OK	59.6862	80.1116	0.424613	2.77379	0.0001	0.00400197	yes
FBgn0033945	CG12868	chr2R:10492053-10492802	inactive_#2	vehicle_OA	OK	46.7008	78.1587	0.742959	4.52032	5e-05	0.00213896	yes
FBgn0033980	Cyp6a20	chr2R:10769622-10771551	inactive_#2	vehicle_OA	OK	28.334	20.014	-0.501525	-2.86299	0.0001	0.00400197	yes
FBgn0034276	CG6385	chr2R:13641059-13643927	inactive_#2	vehicle_OA	OK	1.92233	4.90337	1.35092	3.24097	5e-05	0.00213896	yes
FBgn0034389	Mctp	chr2R:14649262-14662329	inactive_#2	vehicle_OA	OK	11.5448	7.83721	-0.558836	-2.1171	0.0004	0.0130363	yes
FBgn0034405	Jheh2	chr2R:14743271-14745750	inactive_#2	vehicle_OA	OK	143.706	111.539	-0.365572	-2.28151	5e-05	0.00213896	yes
FBgn0034406	Jheh3	chr2R:14747879-14749583	inactive_#2	vehicle_OA	OK	14.1873	8.996	-0.657248	-2.44123	0.0005	0.0156386	yes
FBgn0034493	CG8908	chr2R:16152359-16158499	inactive_#2	vehicle_OA	OK	1.52654	3.47687	1.18752	3.26441	5e-05	0.00213896	yes
FBgn0034628	Acox57D-p	chr2R:17273813-17276781	inactive_#2	vehicle_OA	OK	46.0465	35.4786	-0.376145	-2.31324	0.0001	0.00400197	yes
FBgn0034736	CG6018	chr2R:18381801-18449570	inactive_#2	vehicle_OA	OK	6.55305	12.6215	0.94564	2.31592	0.00035	0.011662	yes
FBgn0034748	CG17807	chr2R:18501832-18523447	inactive_#2	vehicle_OA	OK	4.4598	8.16123	0.871807	2.2828	0.00035	0.011662	yes
FBgn0034911	CG5549	chr2R:19707876-19727387	inactive_#2	vehicle_OA	OK	8.3815	5.8182	-0.526635	-2.60389	5e-05	0.00213896	yes
FBgn0035439	CG14961	chr3L:3330062-3334978	inactive_#2	vehicle_OA	OK	16.4624	25.523	0.632626	2.21764	5e-05	0.00213896	yes
FBgn0035707	CG8368	chr3L:6596783-6601839	inactive_#2	vehicle_OA	OK	20.7138	27.1124	0.38836	2.0788	0.00025	0.00879964	yes
FBgn0035811	CG12262	chr3L:7643647-7752223	inactive_#2	vehicle_OA	OK	353.912	255.479	-0.470185	-2.44556	5e-05	0.00213896	yes
FBgn0035880	CG17352	chr3L:8345454-8349396	inactive_#2	vehicle_OA	OK	3.59765	6.13302	0.769543	2.11961	0.0002	0.00729254	yes
FBgn0036181	Muc68Ca	chr3L:11603677-11613201	inactive_#2	vehicle_OA	OK	8.81298	12.294	0.480249	2.78064	5e-05	0.00213896	yes
FBgn0036264	CG11529	chr3L:12190890-12192130	inactive_#2	vehicle_OA	OK	43.3966	33.209	-0.38601	-2.15765	0.0006	0.0181534	yes
FBgn0036806	Cyp12c1	chr3L:18677358-18679419	inactive_#2	vehicle_OA	OK	24.4491	33.5178	0.455144	2.01401	0.00025	0.00879964	yes
FBgn0036819	Dysb	chr3L:18860870-18862319	inactive_#2	vehicle_OA	OK	3.03414	6.50104	1.09938	1.7498	0.0022	0.049718	yes
FBgn0036837	CG18135	chr3L:18983125-18993708	inactive_#2	vehicle_OA	OK	45.5985	34.81	-0.389485	-2.16059	0.00025	0.00879964	yes
FBgn0037151	CG7130	chr3L:22068155-22068856	inactive_#2	vehicle_OA	OK	18.3973	9.90111	-0.893834	-2.60866	0.0016	0.0390044	yes
FBgn0037370	CG1236	chr3R:1562469-1563735	inactive_#2	vehicle_OA	OK	43.8607	33.8591	-0.373387	-2.13094	0.0017	0.040838	yes
FBgn0037515	Sp7	chr3R:3585507-3589295	inactive_#2	vehicle_OA	OK	8.43376	4.85195	-0.79761	-1.8096	0.00185	0.0434852	yes
FBgn0037683	CG18473	chr3R:5189026-5190560	inactive_#2	vehicle_OA	OK	38.746	29.3265	-0.401842	-2.33895	0.00195	0.0453112	yes
FBgn0037850	CG14695	chr3R:6702105-6705041	inactive_#2	vehicle_OA	OK	25.8461	38.0561	0.558182	1.98788	0.00075	0.0216989	yes
FBgn0037936	CG6908	chr3R:7514102-7515773	inactive_#2	vehicle_OA	OK	104.199	70.8133	-0.557256	-3.59898	5e-05	0.00213896	yes
FBgn0038870	Oga	chr3R:17044798-17049306	inactive_#2	vehicle_OA	OK	28.533	22.6523	-0.332972	-2.03197	0.0005	0.0156386	yes
FBgn0039114	Lsd-1	chr3R:19589578-19593210	inactive_#2	vehicle_OA	OK	34.3275	22.0314	-0.639802	-2.20115	0.00055	0.0169234	yes
FBgn0039501	CG5987	chr3R:23073955-23076729	inactive_#2	vehicle_OA	OK	3.98667	6.49604	0.704378	2.08679	0.00075	0.0216989	yes
FBgn0039537	CG5590	chr3R:23503243-23504735	inactive_#2	vehicle_OA	OK	136.402	107.503	-0.343486	-2.15477	0.00045	0.0143859	yes
FBgn0039644	CG11897	chr3R:24983843-24990688	inactive_#2	vehicle_OA	OK	17.7704	24.1945	0.445201	2.82712	5e-05	0.00213896	yes
FBgn0039808	CG12071	chr3R:26702805-26706749	inactive_#2	vehicle_OA	OK	1.1565	4.96422	2.10181	3.20864	5e-05	0.00213896	yes
FBgn0039860	CG1792	chr3R:27442024-27443559	inactive_#2	vehicle_OA	OK	6.36385	10.9831	0.787316	2.27094	0.0009	0.0250162	yes
FBgn0041604	dlp	chr3L:14625700-14664709	inactive_#2	vehicle_OA	OK	19.6278	24.1602	0.299733	1.73047	0.0015	0.0370793	yes
FBgn0044871	Gos28	chr3R:14489459-14491029	inactive_#2	vehicle_OA	OK	12.7225	21.6193	0.76494	2.68051	0.0003	0.0102352	yes
FBgn0046692	Stlk	chr2R:434195-452786	inactive_#2	vehicle_OA	OK	14.8334	9.27211	-0.677879	-2.9364	0.0008	0.0228463	yes
FBgn0050047	CG30047	chr2R:8239297-8242918	inactive_#2	vehicle_OA	OK	22.6418	17.6885	-0.356172	-2.19076	0.0011	0.0293225	yes
FBgn0050410	Rpi	chr2R:19241889-19245088	inactive_#2	vehicle_OA	OK	76.5456	55.2143	-0.471278	-2.54297	0.00035	0.011662	yes
FBgn0051445	CG31445	chr3R:25066301-25070549	inactive_#2	vehicle_OA	OK	31.5276	39.732	0.333688	2.12708	0.00035	0.011662	yes
FBgn0051637	CG31637	chr2L:6498646-6526996	inactive_#2	vehicle_OA	OK	25.2215	31.8262	0.335562	1.95514	0.00075	0.0216989	yes
FBgn0053013	CR33013	chr2R:8250824-8254084	inactive_#2	vehicle_OA	OK	18.5856	24.3051	0.387075	2.39828	0.0009	0.0250162	yes
FBgn0053107	CG33107	chr3R:18409073-18410440	inactive_#2	vehicle_OA	OK	13.7975	5.91792	-1.22125	-3.54449	5e-05	0.00213896	yes
FBgn0053503	Cyp12d1-d	chr2R:7011162-7013152	inactive_#2	vehicle_OA	OK	79.9192	64.9006	-0.300312	-2.24897	0.0012	0.0313154	yes
FBgn0065099	snRNA:7SK	chr3R:3300274-3300718	inactive_#2	vehicle_OA	OK	350.916	483.679	0.462924	5.47478	5e-05	0.00213896	yes
FBgn0085257	CG34228	chr2R:7539361-7539844	inactive_#2	vehicle_OA	OK	83.2375	53.3136	-0.642729	-4.29531	0.002	0.0462485	yes
FBgn0086365	Orct2	chr3R:20098750-20101450	inactive_#2	vehicle_OA	OK	186.274	146.435	-0.347162	-2.06409	0.0005	0.0156386	yes
FBgn0259111	Ndae1	chr2L:7223327-7249343	inactive_#2	vehicle_OA	OK	10.9132	8.40851	-0.376155	-1.80001	0.0019	0.0443493	yes
FBgn0259985	Mppe	chr2R:7913118-7915212	inactive_#2	vehicle_OA	OK	7.09082	3.96147	-0.839916	-1.95507	0.0021	0.0480414	yes
FBgn0260938	tay	chrX:15770400-15781344	inactive_#2	vehicle_OA	OK	9.16223	11.2307	0.293679	1.67718	0.00175	0.0417349	yes
FBgn0261504	7SLRNA:CR42652	chr3R:2645854-2646153	inactive_#2	vehicle_OA	OK	1754.66	2302.46	0.391986	6.77155	0.0003	0.0102352	yes
FBgn0261545	CG42663	chr2R:8592676-8640441	inactive_#2	vehicle_OA	OK	17.7691	23.3469	0.39386	2.41682	5e-05	0.00213896	yes
FBgn0261647	Axud1	chr2L:2365344-2370137	inactive_#2	vehicle_OA	OK	8.16581	5.38356	-0.601036	-2.27936	5e-05	0.00213896	yes
FBgn0261862	whd	chr2R:6356120-6366300	inactive_#2	vehicle_OA	OK	172.727	123.543	-0.483482	-2.98425	5e-05	0.00213896	yes
FBgn0262952	mt:ND4	chrM:8205-9834	inactive_#2	vehicle_OA	OK	728.871	571.111	-0.351891	-5.49098	0.0007	0.0205601	yes
FBgn0263113	CG43370	chr2R:13426826-13432550	inactive_#2	vehicle_OA	OK	2.61537	6.28405	1.26468	3.267	5e-05	0.00213896	yes
FBgn0263911	CoVIII	chr3L:21531958-21532547	inactive_#2	vehicle_OA	OK	364.324	464.925	0.351774	2.07002	0.0004	0.0130363	yes
FBgn0264707	RhoGEF3	chr3L:277436-305292	inactive_#2	vehicle_OA	OK	5.2423	7.66926	0.548887	1.79865	0.0009	0.0250162	yes
FBgn0265045	Strn-Mlck	chr2R:11830368-11877003	inactive_#2	vehicle_OA	OK	18.7787	24.0634	0.357739	1.84064	0.0013	0.0332601	yes
FBgn0266488	CG45087	chr2R:14424271-14426921	inactive_#2	vehicle_OA	OK	36.0149	23.7655	-0.599725	-3.60339	5e-05	0.00213896	yes
FBgn0266813	CR45275	chr2R:13472699-13473799	inactive_#2	vehicle_OA	OK	32.0577	50.254	0.648568	1.91814	0.0017	0.040838	yes
FBgn0000003	7SLRNA:CR32864	chr3R:2648219-2648518	inactive_#3	vehicle_OA	OK	1499.53	2268.62	0.597302	9.18459	5e-05	0.00213896	yes
FBgn0002868	MtnA	chr3R:5609128-5610092	inactive_#3	vehicle_OA	OK	339.574	245.609	-0.467359	-1.80273	0.0015	0.0370793	yes
FBgn0003449	snf	chrX:5203274-5204534	inactive_#3	vehicle_OA	OK	66.1338	51.3498	-0.36503	-2.20549	0.0019	0.0443493	yes
FBgn0003520	stau	chr2R:14005400-14013284	inactive_#3	vehicle_OA	OK	8.72183	11.265	0.369146	1.97573	0.0009	0.0250162	yes
FBgn0003890	betaTub97EF	chr3R:23792729-23814106	inactive_#3	vehicle_OA	OK	36.1157	28.4315	-0.345136	-1.84246	0.001	0.0271354	yes
FBgn0003916	snRNA:U1:21D	chr2L:901490-901654	inactive_#3	vehicle_OA	OK	250.037	897.746	1.84417	47.0449	5e-05	0.00213896	yes
FBgn0010622	l(2)06496	chr2R:18942996-18950116	inactive_#3	vehicle_OA	OK	19.254	12.3605	-0.63942	-1.88083	0.00125	0.0322725	yes
FBgn0013680	mt:ND2	chrM:239-1383	inactive_#3	vehicle_OA	OK	18.3211	32.8431	0.842084	1.53026	0.00015	0.00570321	yes
FBgn0013684	mt:ND5	chrM:6401-8124	inactive_#3	vehicle_OA	OK	365.691	533.899	0.54594	6.28756	5e-05	0.00213896	yes
FBgn0015575	alpha-Est7	chr3R:3345284-3349475	inactive_#3	vehicle_OA	OK	41.0608	51.2409	0.319532	2.17647	0.00125	0.0322725	yes
FBgn0020412	JIL-1	chr3L:11071851-11086293	inactive_#3	vehicle_OA	OK	13.9765	17.4258	0.318219	1.8278	0.0014	0.0352135	yes
FBgn0023095	caps	chr3L:13221791-13272742	inactive_#3	vehicle_OA	OK	16.9332	21.1519	0.320929	2.05253	0.0005	0.0156386	yes
FBgn0025519	fidipidine	chr2R:12149788-12152124	inactive_#3	vehicle_OA	OK	13.8627	8.92103	-0.63593	-2.48388	5e-05	0.00213896	yes
FBgn0028467	CG11070	chr2L:6658516-6662033	inactive_#3	vehicle_OA	OK	13.5871	17.7396	0.384743	2.16127	0.0004	0.0130363	yes
FBgn0029912	CG4557	chrX:6738373-6741880	inactive_#3	vehicle_OA	OK	9.3811	6.94818	-0.433123	-1.70965	0.00165	0.0398895	yes
FBgn0030114	CG17754	chrX:9144452-9149986	inactive_#3	vehicle_OA	OK	10.535	7.6088	-0.469453	-1.78561	0.00205	0.0471498	yes
FBgn0031261	nAChRbeta3	chr2L:544924-552923	inactive_#3	vehicle_OA	OK	120.626	96.1747	-0.326809	-1.96002	0.00135	0.0341998	yes
FBgn0031643	CG3008	chr2L:4883297-4885669	inactive_#3	vehicle_OA	OK	21.5671	28.9553	0.424997	2.48807	0.0002	0.00729254	yes
FBgn0032407	Pex19	chr2L:12091821-12096511	inactive_#3	vehicle_OA	OK	63.9444	47.4835	-0.429393	-2.29413	0.0006	0.0181534	yes
FBgn0032700	CG10338	chr2L:18695663-18698571	inactive_#3	vehicle_OA	OK	4.05543	6.55127	0.691921	1.85209	0.0015	0.0370793	yes
FBgn0032955	CG2201	chr2L:21614231-21624080	inactive_#3	vehicle_OA	OK	7.77705	11.5342	0.568622	1.79563	0.0011	0.0293225	yes
FBgn0033246	ACC	chr2R:3861619-3879367	inactive_#3	vehicle_OA	OK	9.0182	11.6126	0.364782	1.90523	0.00135	0.0341998	yes
FBgn0033886	Rpn13	chr2R:9846049-9847909	inactive_#3	vehicle_OA	OK	92.7534	74.7301	-0.311711	-1.98863	0.0009	0.0250162	yes
FBgn0033945	CG12868	chr2R:10492053-10492802	inactive_#3	vehicle_OA	OK	43.6929	78.1587	0.839009	4.98319	5e-05	0.00213896	yes
FBgn0034674	CG9304	chr2R:17860626-17863891	inactive_#3	vehicle_OA	OK	15.4865	20.1749	0.381555	1.8861	0.0008	0.0228463	yes
FBgn0034921	Dcp1	chr2R:19774495-19777799	inactive_#3	vehicle_OA	OK	26.5693	18.9984	-0.483883	-2.01742	0.0006	0.0181534	yes
FBgn0035247	metl	chr3L:1637941-1639235	inactive_#3	vehicle_OA	OK	24.324	16.6573	-0.546223	-1.86746	0.0015	0.0370793	yes
FBgn0035374	mRpS35	chr3L:2780898-2782105	inactive_#3	vehicle_OA	OK	51.4705	40.0522	-0.361864	-2.12424	0.00125	0.0322725	yes
FBgn0035558	CG11357	chr3L:4542050-4553457	inactive_#3	vehicle_OA	OK	36.0522	28.0033	-0.36449	-2.1843	0.0002	0.00729254	yes
FBgn0037087	CG7519	chr3L:21486182-21487007	inactive_#3	vehicle_OA	OK	43.1068	29.7945	-0.532873	-1.84412	0.0014	0.0352135	yes
FBgn0037370	CG1236	chr3R:1562469-1563735	inactive_#3	vehicle_OA	OK	43.9682	33.8591	-0.376919	-2.16291	0.00145	0.0362039	yes
FBgn0037926	Elp1	chr3R:7476692-7481413	inactive_#3	vehicle_OA	OK	12.4179	15.8246	0.349756	1.87836	0.00135	0.0341998	yes
FBgn0039165	CG6204	chr3R:20019553-20022602	inactive_#3	vehicle_OA	OK	3.73461	5.92974	0.667013	2.13474	0.0018	0.0425787	yes
FBgn0039315	CG13658	chr3R:21113195-21114652	inactive_#3	vehicle_OA	OK	6.19734	10.7326	0.792281	2.44582	0.00165	0.0398895	yes
FBgn0039461	CG5500	chr3R:22702351-22706893	inactive_#3	vehicle_OA	OK	13.5032	7.00455	-0.946932	-2.04517	0.00105	0.0282595	yes
FBgn0039808	CG12071	chr3R:26702805-26706749	inactive_#3	vehicle_OA	OK	3.01509	4.96422	0.719368	1.98626	0.00165	0.0398895	yes
FBgn0046114	Gclm	chr3R:18510727-18512232	inactive_#3	vehicle_OA	OK	67.8211	49.9586	-0.441001	-2.39945	5e-05	0.00213896	yes
FBgn0051051	CG31051	chr3R:24345269-24346237	inactive_#3	vehicle_OA	OK	74.4201	58.201	-0.354648	-1.8784	0.0015	0.0370793	yes
FBgn0051717	CG31717	chr2L:10250736-10251714	inactive_#3	vehicle_OA	OK	49.5878	34.9696	-0.503884	-1.8571	0.0015	0.0370793	yes
FBgn0053300	Muc30E	chr2L:9897819-9903128	inactive_#3	vehicle_OA	OK	7.4326	5.26749	-0.496752	-1.99523	5e-05	0.00213896	yes
FBgn0058469	CR40469	chrX:18879-19093	inactive_#3	vehicle_OA	OK	13882.5	17599.3	0.342248	13.4132	0.00085	0.0239476	yes
FBgn0065099	snRNA:7SK	chr3R:3300274-3300718	inactive_#3	vehicle_OA	OK	376.218	483.679	0.362482	4.16443	0.00035	0.011662	yes
FBgn0085450	Snoo	chr2L:7891186-7986785	inactive_#3	vehicle_OA	OK	19.1633	15.4084	-0.314633	-1.84548	0.00065	0.0193631	yes
FBgn0259111	Ndae1	chr2L:7223327-7249343	inactive_#3	vehicle_OA	OK	11.0083	8.40851	-0.388665	-1.86036	0.00135	0.0341998	yes
FBgn0260799	p120ctn	chr2R:482792-496997	inactive_#3	vehicle_OA	OK	51.4307	63.1712	0.296636	2.24889	0.00175	0.0417349	yes
FBgn0261504	7SLRNA:CR42652	chr3R:2645854-2646153	inactive_#3	vehicle_OA	OK	1398.4	2302.46	0.719401	11.0127	5e-05	0.00213896	yes
FBgn0262952	mt:ND4	chrM:8205-9834	inactive_#3	vehicle_OA	OK	423.692	571.111	0.430755	5.17558	5e-05	0.00213896	yes
FBgn0266488	CG45087	chr2R:14424271-14426921	inactive_#3	vehicle_OA	OK	29.6167	23.7655	-0.317542	-1.90577	0.0014	0.0352135	yes
FBgn0266813	CR45275	chr2R:13472699-13473799	inactive_#3	vehicle_OA	OK	30.9887	50.254	0.697497	1.97842	0.0011	0.0293225	yes
FBgn0000014	abd-A	chr3R:12632935-12655771	vehicle_noOA	vehicle_OA	OK	2.62619	5.19828	0.985064	2.66357	5e-05	0.00213896	yes
FBgn0000140	asp	chr3R:20579570-20586235	vehicle_noOA	vehicle_OA	OK	12.3561	17.6777	0.516698	3.19391	5e-05	0.00213896	yes
FBgn0000246	c(3)G	chr3R:11614242-11618301	vehicle_noOA	vehicle_OA	OK	10.3369	14.0653	0.444331	1.88939	0.0022	0.049718	yes
FBgn0000405	CycB	chr2R:18691025-18694453	vehicle_noOA	vehicle_OA	OK	56.7298	70.1256	0.305834	1.76617	0.00205	0.0471498	yes
FBgn0000464	Lar	chr2L:19586622-19732069	vehicle_noOA	vehicle_OA	OK	4.58979	6.31489	0.460328	2.19377	5e-05	0.00213896	yes
FBgn0000536	eas	chrX:16172360-16179651	vehicle_noOA	vehicle_OA	OK	28.6618	21.0666	-0.444174	-2.32751	0.0002	0.00729254	yes
FBgn0000566	Eip55E	chr2R:14515422-14516900	vehicle_noOA	vehicle_OA	OK	442.872	357.184	-0.310223	-1.82631	0.0016	0.0390044	yes
FBgn0000578	ena	chr2R:15029136-15051210	vehicle_noOA	vehicle_OA	OK	36.7815	46.4386	0.336344	1.59504	0.0015	0.0370793	yes
FBgn0001206	Hmr	chrX:10484952-10489888	vehicle_noOA	vehicle_OA	OK	13.4754	17.1447	0.347433	2.00104	0.00025	0.00879964	yes
FBgn0001218	Hsc70-3	chrX:11695728-11701150	vehicle_noOA	vehicle_OA	OK	381.13	307.693	-0.308792	-1.62163	0.0022	0.049718	yes
FBgn0001220	Hsc70-5	chr2R:10140102-10143697	vehicle_noOA	vehicle_OA	OK	166.428	207.835	0.320541	1.83201	0.0012	0.0313154	yes
FBgn0001225	Hsp26	chr3L:9369517-9370527	vehicle_noOA	vehicle_OA	OK	105.024	84.8334	-0.30802	-1.73681	0.0013	0.0332601	yes
FBgn0001297	kay	chr3R:25591716-25619835	vehicle_noOA	vehicle_OA	OK	46.4987	35.9536	-0.371052	-2.03748	5e-05	0.00213896	yes
FBgn0001324	kto	chr3L:19829713-19838044	vehicle_noOA	vehicle_OA	OK	36.938	26.0294	-0.504961	-1.60615	0.00095	0.026085	yes
FBgn0001977	CIAPIN1	chr2L:15035393-15038861	vehicle_noOA	vehicle_OA	OK	29.3151	20.8738	-0.48995	-2.70052	5e-05	0.00213896	yes
FBgn0002441	l(3)mbt	chr3R:23091178-23098995	vehicle_noOA	vehicle_OA	OK	15.2085	18.9225	0.315224	1.7972	0.0008	0.0228463	yes
FBgn0002466	sti	chr3L:12501097-12508109	vehicle_noOA	vehicle_OA	OK	16.8288	21.4995	0.353375	2.16228	0.0001	0.00400197	yes
FBgn0002643	mam	chr2R:9878707-9947861	vehicle_noOA	vehicle_OA	OK	38.2168	49.2036	0.364556	1.56188	0.0017	0.040838	yes
FBgn0002781	mod(mdg4)	chr3R:17176567-17203123	vehicle_noOA	vehicle_OA	OK	177.178	227.529	0.360851	1.72771	0.0008	0.0228463	yes
FBgn0002868	MtnA	chr3R:5609128-5610092	vehicle_noOA	vehicle_OA	OK	145.275	245.609	0.757576	2.63199	5e-05	0.00213896	yes
FBgn0002924	ncd	chr3R:25628917-25642173	vehicle_noOA	vehicle_OA	OK	51.9254	70.6738	0.444735	1.82614	0.00125	0.0322725	yes
FBgn0002939	ninaD	chr2L:18081627-18083608	vehicle_noOA	vehicle_OA	OK	40.8276	26.8392	-0.605204	-3.17153	5e-05	0.00213896	yes
FBgn0003062	Fib	chr2R:18960431-18962248	vehicle_noOA	vehicle_OA	OK	99.6184	123.538	0.310466	1.78495	0.0007	0.0205601	yes
FBgn0003137	Ppn	chr3R:24346386-24366046	vehicle_noOA	vehicle_OA	OK	262.498	341.128	0.378007	1.78611	0.00095	0.026085	yes
FBgn0003178	PyK	chr3R:18193257-18198468	vehicle_noOA	vehicle_OA	OK	328.125	252.037	-0.380609	-2.14631	5e-05	0.00213896	yes
FBgn0003638	su(w[a])	chrX:906811-940073	vehicle_noOA	vehicle_OA	OK	25.4548	33.5393	0.397917	1.62457	0.0013	0.0332601	yes
FBgn0003890	betaTub97EF	chr3R:23792729-23814106	vehicle_noOA	vehicle_OA	OK	36.3486	28.4315	-0.354409	-1.77286	0.00085	0.0239476	yes
FBgn0003900	twi	chr2R:18872896-18935848	vehicle_noOA	vehicle_OA	OK	101.144	125.116	0.30686	1.4889	0.0018	0.0425787	yes
FBgn0003943	Ubi-p63E	chr3L:3899258-3903184	vehicle_noOA	vehicle_OA	OK	169.2	215.62	0.349763	1.95043	0.0005	0.0156386	yes
FBgn0004047	Yp3	chrX:13653578-13655580	vehicle_noOA	vehicle_OA	OK	6.27241	2.73707	-1.19639	-2.14166	0.00025	0.00879964	yes
FBgn0004191	snRNA:U2:34ABa	chr2L:13211924-13212116	vehicle_noOA	vehicle_OA	OK	436.785	167.971	-1.37871	-24.6988	0.0002	0.00729254	yes
FBgn0004378	Klp61F	chr3L:1235725-1245910	vehicle_noOA	vehicle_OA	OK	23.4383	30.5327	0.381486	2.2626	5e-05	0.00213896	yes
FBgn0004396	CrebA	chr3L:15528494-15546314	vehicle_noOA	vehicle_OA	OK	32.4118	43.6324	0.428881	1.80642	0.0016	0.0390044	yes
FBgn0004449	Ten-m	chr3L:22286143-22400963	vehicle_noOA	vehicle_OA	OK	59.038	77.3017	0.388856	2.13931	0.00025	0.00879964	yes
FBgn0004456	mew	chrX:13108441-13152528	vehicle_noOA	vehicle_OA	OK	6.76319	4.78285	-0.499833	-1.96074	0.00095	0.026085	yes
FBgn0004606	zfh1	chr3R:26591647-26614924	vehicle_noOA	vehicle_OA	OK	87.0625	121.956	0.486244	2.46759	5e-05	0.00213896	yes
FBgn0004875	enc	chr3L:3818678-3842326	vehicle_noOA	vehicle_OA	OK	17.622	22.6683	0.363299	1.87045	0.0002	0.00729254	yes
FBgn0004914	Hnf4	chr2L:8687225-8709611	vehicle_noOA	vehicle_OA	OK	44.5268	31.1775	-0.51417	-2.9288	5e-05	0.00213896	yes
FBgn0010039	GstD3	chr3R:8198789-8199535	vehicle_noOA	vehicle_OA	OK	63.5025	44.2533	-0.52103	-3.08726	0.00025	0.00879964	yes
FBgn0010041	GstD5	chr3R:8201454-8202294	vehicle_noOA	vehicle_OA	OK	41.9792	27.4389	-0.613456	-3.00159	0.0001	0.00400197	yes
FBgn0010223	Galphaf	chr3L:16655656-16661034	vehicle_noOA	vehicle_OA	OK	9.49659	5.13583	-0.886813	-2.70003	0.00015	0.00570321	yes
FBgn0010316	dap	chr2R:5599825-5603761	vehicle_noOA	vehicle_OA	OK	20.6976	26.7673	0.371005	2.27176	0.0005	0.0156386	yes
FBgn0010414	SerT	chr2R:20292117-20298597	vehicle_noOA	vehicle_OA	OK	46.5754	61.7611	0.407128	2.21423	5e-05	0.00213896	yes
FBgn0010548	Aldh-III	chr2R:3354383-3364667	vehicle_noOA	vehicle_OA	OK	278.315	345.223	0.310809	1.6881	0.0018	0.0425787	yes
FBgn0010894	sinu	chr3L:5552569-5554698	vehicle_noOA	vehicle_OA	OK	2.51484	4.99929	0.991258	2.46711	0.00185	0.0434852	yes
FBgn0011692	pav	chr3L:4242733-4246233	vehicle_noOA	vehicle_OA	OK	25.0385	30.9432	0.305476	1.92438	0.00135	0.0341998	yes
FBgn0011705	rost	chr2L:8985935-8989539	vehicle_noOA	vehicle_OA	OK	27.0618	17.9952	-0.588646	-2.5609	0.0002	0.00729254	yes
FBgn0011766	E2f	chr3R:17446025-17486593	vehicle_noOA	vehicle_OA	OK	60.8818	75.6877	0.314047	1.52158	0.00205	0.0471498	yes
FBgn0011787	mRpL12	chr3L:8949890-8950684	vehicle_noOA	vehicle_OA	OK	117.296	146.893	0.324614	2.45569	0.0011	0.0293225	yes
FBgn0012034	AcCoAS	chr3L:21263821-21273343	vehicle_noOA	vehicle_OA	OK	13.2831	4.0744	-1.70493	-5.15233	5e-05	0.00213896	yes
FBgn0013674	mt:CoI	chrM:1473-3009	vehicle_noOA	vehicle_OA	OK	5945.54	4548.33	-0.386472	-3.83137	0.00125	0.0322725	yes
FBgn0013681	mt:ND3	chrM:5607-5961	vehicle_noOA	vehicle_OA	OK	375.085	194.279	-0.94909	-13.5885	5e-05	0.00213896	yes
FBgn0013733	shot	chr2R:9751741-9829615	vehicle_noOA	vehicle_OA	OK	22.1293	29.54	0.416717	2.18973	5e-05	0.00213896	yes
FBgn0013749	Arf102F	chr4:1144792-1145951	vehicle_noOA	vehicle_OA	OK	142.654	99.6488	-0.517593	-3.13108	5e-05	0.00213896	yes
FBgn0013756	Mtor	chr2R:7740121-7748707	vehicle_noOA	vehicle_OA	OK	24.0705	31.4266	0.384721	2.04713	0.00015	0.00570321	yes
FBgn0013765	cnn	chr2R:9326818-9337980	vehicle_noOA	vehicle_OA	OK	33.2457	26.2061	-0.34327	-2.0481	0.0004	0.0130363	yes
FBgn0014340	mof	chrX:5767872-5770886	vehicle_noOA	vehicle_OA	OK	12.6672	17.2844	0.448372	2.24872	5e-05	0.00213896	yes
FBgn0014949	btn	chr3R:18410494-18412347	vehicle_noOA	vehicle_OA	OK	600.037	431.085	-0.477077	-2.16174	0.0003	0.0102352	yes
FBgn0015399	kek1	chr2L:12816999-12822787	vehicle_noOA	vehicle_OA	OK	28.5996	22.3431	-0.356166	-2.11146	0.0001	0.00400197	yes
FBgn0015577	alpha-Est9	chr3R:3319642-3330820	vehicle_noOA	vehicle_OA	OK	25.3162	19.1195	-0.405017	-2.42427	5e-05	0.00213896	yes
FBgn0015615	Cap	chrX:16483028-16487472	vehicle_noOA	vehicle_OA	OK	11.9881	15.1099	0.333893	1.82607	0.00155	0.0380439	yes
FBgn0015791	Rab14	chr2L:14355144-14358764	vehicle_noOA	vehicle_OA	OK	87.4221	107.826	0.302632	1.71781	0.00165	0.0398895	yes
FBgn0015808	ScpX	chr2L:18831228-18833630	vehicle_noOA	vehicle_OA	OK	28.2356	38.1911	0.435721	2.68048	5e-05	0.00213896	yes
FBgn0016075	vkg	chr2L:5012143-5028191	vehicle_noOA	vehicle_OA	OK	33.0809	43.3046	0.38852	2.04013	0.0001	0.00400197	yes
FBgn0016641	PTP-ER	chr2R:17506825-17511951	vehicle_noOA	vehicle_OA	OK	10.3827	13.4152	0.36968	2.01082	0.0002	0.00729254	yes
FBgn0016684	NaPi-T	chr2R:10730224-10733379	vehicle_noOA	vehicle_OA	OK	19.803	10.5615	-0.906901	-3.57211	5e-05	0.00213896	yes
FBgn0016700	Rab1	chr3R:17091750-17094782	vehicle_noOA	vehicle_OA	OK	211.263	171.234	-0.303067	-2.09814	0.0022	0.049718	yes
FBgn0017545	RpS3A	chr4:85850-87833	vehicle_noOA	vehicle_OA	OK	1540.27	1230.4	-0.324055	-2.12401	0.00135	0.0341998	yes
FBgn0019830	colt	chr2L:2767889-2770069	vehicle_noOA	vehicle_OA	OK	63.4341	81.6622	0.36441	1.80229	0.0014	0.0352135	yes
FBgn0019886	Letm1	chr2R:20397030-20402843	vehicle_noOA	vehicle_OA	OK	20.8151	14.6844	-0.503343	-2.67688	5e-05	0.00213896	yes
FBgn0019972	Ice	chr3R:25625379-25627306	vehicle_noOA	vehicle_OA	OK	29.3247	23.1319	-0.342236	-1.91807	0.00205	0.0471498	yes
FBgn0020236	ATPCL	chr2R:11879912-11895172	vehicle_noOA	vehicle_OA	OK	145.318	112.417	-0.37036	-2.04022	0.0015	0.0370793	yes
FBgn0020306	dom	chr2R:17210934-17229352	vehicle_noOA	vehicle_OA	OK	49.8336	63.4366	0.348195	1.86207	0.0004	0.0130363	yes
FBgn0020647	KrT95D	chr3R:19821380-19857549	vehicle_noOA	vehicle_OA	OK	36.6744	50.9183	0.473412	2.30585	5e-05	0.00213896	yes
FBgn0020762	Atet	chr2L:4333912-4345776	vehicle_noOA	vehicle_OA	OK	7.16324	11.3515	0.664195	2.90069	5e-05	0.00213896	yes
FBgn0021761	Nup154	chr2L:11004819-11011086	vehicle_noOA	vehicle_OA	OK	25.3046	32.5676	0.364038	2.20224	0.00045	0.0143859	yes
FBgn0021765	scu	chrX:17985291-17986886	vehicle_noOA	vehicle_OA	OK	163.22	201.623	0.304842	1.73896	0.0012	0.0313154	yes
FBgn0021979	l(2)k09913	chr2R:18954718-18959398	vehicle_noOA	vehicle_OA	OK	112.226	195.565	0.801242	4.30614	5e-05	0.00213896	yes
FBgn0022160	Gpo-1	chr2R:11745256-11750260	vehicle_noOA	vehicle_OA	OK	56.0578	39.2031	-0.515947	-2.93527	5e-05	0.00213896	yes
FBgn0022382	Pka-R2	chr2R:5881394-5913547	vehicle_noOA	vehicle_OA	OK	18.2518	14.3176	-0.350246	-1.70167	0.00205	0.0471498	yes
FBgn0022772	Orc1	chr2R:3406784-3413221	vehicle_noOA	vehicle_OA	OK	8.10722	11.6929	0.528348	1.74418	0.00165	0.0398895	yes
FBgn0022787	Hel89B	chr3R:11799019-11809173	vehicle_noOA	vehicle_OA	OK	44.6023	57.9092	0.376673	2.19766	0.0001	0.00400197	yes
FBgn0023515	CG14814	chrX:1756041-1759868	vehicle_noOA	vehicle_OA	OK	5.76396	7.87989	0.451115	1.57998	0.00135	0.0341998	yes
FBgn0024236	foi	chr3L:8518343-8527603	vehicle_noOA	vehicle_OA	OK	66.5748	48.9043	-0.445016	-2.53274	5e-05	0.00213896	yes
FBgn0024921	Trn	chr3L:6186579-6193485	vehicle_noOA	vehicle_OA	OK	29.2614	23.597	-0.310399	-2.08249	0.0007	0.0205601	yes
FBgn0024957	Irp-1B	chr3R:6234339-6238591	vehicle_noOA	vehicle_OA	OK	18.9984	31.0916	0.710646	4.29204	5e-05	0.00213896	yes
FBgn0024994	Csat	chrX:2595156-2597885	vehicle_noOA	vehicle_OA	OK	25.3577	34.3992	0.439951	2.4493	0.0001	0.00400197	yes
FBgn0025335	CG4585	chr2R:19750484-19752921	vehicle_noOA	vehicle_OA	OK	36.0237	26.765	-0.4286	-1.85473	0.00045	0.0143859	yes
FBgn0025352	Thiolase	chr2R:19752936-19756126	vehicle_noOA	vehicle_OA	OK	133.391	215.697	0.693349	3.52644	5e-05	0.00213896	yes
FBgn0025519	fidipidine	chr2R:12149788-12152124	vehicle_noOA	vehicle_OA	OK	13.0495	8.92103	-0.548713	-2.10623	0.0008	0.0228463	yes
FBgn0025525	bab2	chr3L:1140428-1177276	vehicle_noOA	vehicle_OA	OK	9.70117	12.1717	0.3273	1.65386	0.00115	0.0303136	yes
FBgn0025864	Crag	chrX:8486063-8496069	vehicle_noOA	vehicle_OA	OK	18.6078	25.377	0.447614	2.50754	5e-05	0.00213896	yes
FBgn0025885	Inos	chr2R:3342426-3346379	vehicle_noOA	vehicle_OA	OK	123.875	75.0408	-0.723138	-4.40999	5e-05	0.00213896	yes
FBgn0026315	Ugt35a	chr3R:6996538-6998386	vehicle_noOA	vehicle_OA	OK	8.28965	14.0449	0.760665	2.95061	0.0001	0.00400197	yes
FBgn0026319	Traf4	chr2L:4361924-4380716	vehicle_noOA	vehicle_OA	OK	44.7881	62.4974	0.48068	2.82225	5e-05	0.00213896	yes
FBgn0026576	CG5991	chr3R:19876504-19879314	vehicle_noOA	vehicle_OA	OK	40.9917	31.1508	-0.396061	-2.17196	0.0001	0.00400197	yes
FBgn0026593	CG5707	chr3L:2189159-2192221	vehicle_noOA	vehicle_OA	OK	46.5688	65.8225	0.499219	2.73443	5e-05	0.00213896	yes
FBgn0026718	fu12	chr2L:8449690-8463994	vehicle_noOA	vehicle_OA	OK	46.2438	32.9314	-0.489797	-2.67621	5e-05	0.00213896	yes
FBgn0026753	Vha13	chr3R:15468739-15470108	vehicle_noOA	vehicle_OA	OK	193.138	147.824	-0.385747	-1.99723	0.00015	0.00570321	yes
FBgn0027547	CG1927	chr3L:1950305-1970079	vehicle_noOA	vehicle_OA	OK	118.755	78.1382	-0.603889	-1.98902	0.0006	0.0181534	yes
FBgn0027571	CG3523	chr2L:3056597-3068177	vehicle_noOA	vehicle_OA	OK	106.083	32.9468	-1.68698	-9.19595	5e-05	0.00213896	yes
FBgn0027572	CG5009	chr2R:13648444-13652046	vehicle_noOA	vehicle_OA	OK	32.7385	45.2942	0.468336	3.14887	5e-05	0.00213896	yes
FBgn0027594	drpr	chr3L:1715594-1735767	vehicle_noOA	vehicle_OA	OK	29.9995	40.2478	0.423972	2.21302	0.00015	0.00570321	yes
FBgn0027596	CG10249	chr2R:10785816-10815930	vehicle_noOA	vehicle_OA	OK	9.14132	12.5322	0.455169	1.83593	0.00065	0.0193631	yes
FBgn0027601	pdgy	chrX:14733408-14847730	vehicle_noOA	vehicle_OA	OK	18.1614	67.3218	1.8902	7.56372	5e-05	0.00213896	yes
FBgn0027602	CG8611	chrX:17307299-17316178	vehicle_noOA	vehicle_OA	OK	10.6057	15.9849	0.591877	2.80394	5e-05	0.00213896	yes
FBgn0027610	Dic1	chr3R:9187537-9195000	vehicle_noOA	vehicle_OA	OK	71.7097	52.1643	-0.459106	-2.41626	5e-05	0.00213896	yes
FBgn0027793	CG14787	chrX:1354839-1355709	vehicle_noOA	vehicle_OA	OK	22.9204	34.6963	0.598149	2.78432	0.0005	0.0156386	yes
FBgn0027932	Akap200	chr2L:8415689-8433598	vehicle_noOA	vehicle_OA	OK	102.683	143.906	0.486924	2.32023	5e-05	0.00213896	yes
FBgn0028387	chm	chr2L:7412416-7422736	vehicle_noOA	vehicle_OA	OK	4.51765	2.68201	-0.75226	-1.66371	0.00175	0.0417349	yes
FBgn0028479	Mtpalpha	chr2L:9568889-9576769	vehicle_noOA	vehicle_OA	OK	119.741	221.816	0.889443	4.94826	5e-05	0.00213896	yes
FBgn0028516	ZnT35C	chr2L:15228727-15247714	vehicle_noOA	vehicle_OA	OK	2.29612	5.47807	1.25447	2.26729	0.00045	0.0143859	yes
FBgn0028663	VhaM9.7-b	chr3L:21532961-21534315	vehicle_noOA	vehicle_OA	OK	214.674	175.617	-0.289715	-1.87081	0.00195	0.0453112	yes
FBgn0028665	VhaAC39-1	chrX:3774780-3777000	vehicle_noOA	vehicle_OA	OK	98.2779	80.0711	-0.295586	-2.16407	0.0012	0.0313154	yes
FBgn0028894	CG5869	chr2L:16299942-16302954	vehicle_noOA	vehicle_OA	OK	43.7861	29.3887	-0.57521	-2.29724	0.00015	0.00570321	yes
FBgn0028992	sds22	chr3R:13217223-13218742	vehicle_noOA	vehicle_OA	OK	38.8463	23.6411	-0.716483	-3.31722	5e-05	0.00213896	yes
FBgn0029131	debcl	chr2R:2536158-2540347	vehicle_noOA	vehicle_OA	OK	28.2177	21.697	-0.379105	-1.94945	0.00145	0.0362039	yes
FBgn0029157	ssh	chr3R:20764431-20770678	vehicle_noOA	vehicle_OA	OK	18.6682	23.3758	0.32443	1.72833	0.0004	0.0130363	yes
FBgn0029685	CG2938	chrX:3826032-3830502	vehicle_noOA	vehicle_OA	OK	10.2346	14.2451	0.477003	2.47177	5e-05	0.00213896	yes
FBgn0029763	CG4165	chrX:5315565-5321252	vehicle_noOA	vehicle_OA	OK	12.8127	16.3215	0.349202	1.81055	0.00055	0.0169234	yes
FBgn0029766	CG15784	chrX:5323603-5326559	vehicle_noOA	vehicle_OA	OK	1003.54	770.314	-0.381577	-1.85719	0.0004	0.0130363	yes
FBgn0029899	CG14438	chrX:6650354-6664745	vehicle_noOA	vehicle_OA	OK	6.89708	8.6373	0.324594	1.80921	0.00095	0.026085	yes
FBgn0029957	CG12155	chrX:7622787-7625762	vehicle_noOA	vehicle_OA	OK	8.51291	11.9884	0.49391	2.02703	0.00045	0.0143859	yes
FBgn0029979	CG10777	chrX:7816190-7825415	vehicle_noOA	vehicle_OA	OK	4.63815	6.40254	0.465097	2.1544	5e-05	0.00213896	yes
FBgn0030034	CG10555	chrX:8292972-8298549	vehicle_noOA	vehicle_OA	OK	15.9381	20.0173	0.328763	1.6411	0.0006	0.0181534	yes
FBgn0030048	CG12112	chrX:8452911-8454225	vehicle_noOA	vehicle_OA	OK	21.4042	12.3938	-0.788279	-2.47229	0.0002	0.00729254	yes
FBgn0030052	CG12065	chrX:8468338-8482561	vehicle_noOA	vehicle_OA	OK	27.7328	34.0505	0.296082	1.54492	0.00195	0.0453112	yes
FBgn0030073	CG10962	chrX:8801100-8948608	vehicle_noOA	vehicle_OA	OK	1037.77	809.235	-0.35886	-1.82059	0.00045	0.0143859	yes
FBgn0030114	CG17754	chrX:9144452-9149986	vehicle_noOA	vehicle_OA	OK	10.6691	7.6088	-0.487693	-1.8015	0.00135	0.0341998	yes
FBgn0030177	CG2972	chrX:9977186-9980204	vehicle_noOA	vehicle_OA	OK	22.6845	30.1799	0.41188	2.09549	0.0009	0.0250162	yes
FBgn0030241	feo	chrX:10746478-10748902	vehicle_noOA	vehicle_OA	OK	21.3334	28.7502	0.430459	2.3333	5e-05	0.00213896	yes
FBgn0030242	sofe	chrX:10749032-10751446	vehicle_noOA	vehicle_OA	OK	3.44811	6.14682	0.834033	1.96258	0.0004	0.0130363	yes
FBgn0030304	Cyp4g15	chrX:11371090-11377266	vehicle_noOA	vehicle_OA	OK	7.93039	5.15797	-0.620588	-1.87055	0.0006	0.0181534	yes
FBgn0030482	CG1673	chrX:13290931-13295257	vehicle_noOA	vehicle_OA	OK	105.894	60.5404	-0.806647	-5.12274	5e-05	0.00213896	yes
FBgn0030528	CG11095	chrX:13705716-13706903	vehicle_noOA	vehicle_OA	OK	4.30637	8.62368	1.00183	2.32578	0.00185	0.0434852	yes
FBgn0030575	CG5321	chrX:14573600-14575451	vehicle_noOA	vehicle_OA	OK	18.4377	29.1489	0.660783	2.51161	5e-05	0.00213896	yes
FBgn0030608	Lsd-2	chrX:14963159-14970253	vehicle_noOA	vehicle_OA	OK	171.5	374.246	1.12578	6.13959	5e-05	0.00213896	yes
FBgn0030630	CG12608	chrX:15236889-15238658	vehicle_noOA	vehicle_OA	OK	30.6256	38.6986	0.337545	1.94132	0.0016	0.0390044	yes
FBgn0030731	Mfe2	chrX:16161039-16170213	vehicle_noOA	vehicle_OA	OK	68.7121	100.4	0.547119	2.77386	5e-05	0.00213896	yes
FBgn0030850	stas	chrX:17517253-17521928	vehicle_noOA	vehicle_OA	OK	60.9155	37.2084	-0.71118	-4.29325	5e-05	0.00213896	yes
FBgn0031052	CG14215	chrX:19546337-19553440	vehicle_noOA	vehicle_OA	OK	11.259	14.4188	0.356871	2.01041	0.0001	0.00400197	yes
FBgn0031069	Pmp70	chrX:19644802-19658907	vehicle_noOA	vehicle_OA	OK	31.5166	40.0963	0.347354	1.82437	0.0019	0.0443493	yes
FBgn0031078	Nup205	chrX:19746246-19753412	vehicle_noOA	vehicle_OA	OK	9.74982	13.0321	0.418628	2.36062	5e-05	0.00213896	yes
FBgn0031092	CG9577	chrX:20060705-20064014	vehicle_noOA	vehicle_OA	OK	34.8206	53.7605	0.626604	2.61447	0.0001	0.00400197	yes
FBgn0031107	HERC2	chrX:20265421-20283274	vehicle_noOA	vehicle_OA	OK	4.90346	6.04132	0.301064	1.69735	0.00125	0.0322725	yes
FBgn0031117	GstT3	chrX:20338481-20340823	vehicle_noOA	vehicle_OA	OK	18.8521	30.4	0.68935	2.16674	0.0001	0.00400197	yes
FBgn0031213	galectin	chr2L:66317-76211	vehicle_noOA	vehicle_OA	OK	41.7587	29.8496	-0.484364	-1.94074	0.00215	0.0489125	yes
FBgn0031256	CG4164	chr2L:453107-454654	vehicle_noOA	vehicle_OA	OK	61.4747	37.1123	-0.728093	-4.5111	5e-05	0.00213896	yes
FBgn0031377	CG15356	chr2L:1975462-1980755	vehicle_noOA	vehicle_OA	OK	8.69775	11.0677	0.347641	1.61044	0.0015	0.0370793	yes
FBgn0031461	daw	chr2L:2805260-2812376	vehicle_noOA	vehicle_OA	OK	1.40494	3.27788	1.22225	1.9818	0.00045	0.0143859	yes
FBgn0031478	CG8814	chr2L:2874889-2878232	vehicle_noOA	vehicle_OA	OK	29.9076	45.7271	0.612536	2.95179	5e-05	0.00213896	yes
FBgn0031495	GABPI	chr2L:3029252-3035348	vehicle_noOA	vehicle_OA	OK	33.4655	43.9694	0.393826	2.09581	0.0016	0.0390044	yes
FBgn0031549	Spindly	chr2L:3525130-3530317	vehicle_noOA	vehicle_OA	OK	10.2194	13.8388	0.437409	1.78572	0.00115	0.0303136	yes
FBgn0031643	CG3008	chr2L:4883297-4885669	vehicle_noOA	vehicle_OA	OK	37.8494	28.9553	-0.386443	-2.42915	5e-05	0.00213896	yes
FBgn0031703	CG12512	chr2L:5339131-5342234	vehicle_noOA	vehicle_OA	OK	6.09593	1.31491	-2.21288	-4.21111	5e-05	0.00213896	yes
FBgn0031813	CG9527	chr2L:6426723-6448403	vehicle_noOA	vehicle_OA	OK	9.97939	14.3822	0.527263	2.02184	0.0005	0.0156386	yes
FBgn0031885	Mnn1	chr2L:7056300-7063586	vehicle_noOA	vehicle_OA	OK	3.96374	6.19274	0.643717	2.11494	5e-05	0.00213896	yes
FBgn0031914	CG5973	chr2L:7437491-7451244	vehicle_noOA	vehicle_OA	OK	33.9372	47.1729	0.47509	2.42219	5e-05	0.00213896	yes
FBgn0031971	Sirup	chr2L:7998868-8004286	vehicle_noOA	vehicle_OA	OK	25.2224	76.3189	1.59733	6.88857	5e-05	0.00213896	yes
FBgn0031972	Wwox	chr2L:7998868-8004286	vehicle_noOA	vehicle_OA	OK	11.1322	17.4909	0.65187	1.78564	0.00185	0.0434852	yes
FBgn0031987	CG12375	chr2L:8124328-8126890	vehicle_noOA	vehicle_OA	OK	20.7652	37.4406	0.850436	3.34853	5e-05	0.00213896	yes
FBgn0031990	CG8552	chr2L:8134246-8159638	vehicle_noOA	vehicle_OA	OK	17.1904	21.432	0.318164	1.87184	0.00075	0.0216989	yes
FBgn0031998	SLC5A11	chr2L:8198881-8205298	vehicle_noOA	vehicle_OA	OK	4.6557	8.25111	0.82559	2.68496	0.00065	0.0193631	yes
FBgn0032006	Pvr	chr2L:8220979-8239878	vehicle_noOA	vehicle_OA	OK	196.151	262.063	0.417951	2.24624	5e-05	0.00213896	yes
FBgn0032026	CG7627	chr2L:8355677-8362469	vehicle_noOA	vehicle_OA	OK	20.684	15.2566	-0.439076	-2.84291	5e-05	0.00213896	yes
FBgn0032079	CG31886	chr2L:8953480-8959051	vehicle_noOA	vehicle_OA	OK	11.6003	7.71336	-0.588731	-2.13854	0.00075	0.0216989	yes
FBgn0032136	Apoltp	chr2L:9634178-9656026	vehicle_noOA	vehicle_OA	OK	48.5605	61.0563	0.330357	2.01044	0.00065	0.0193631	yes
FBgn0032197	CG5694	chr2L:10227759-10231692	vehicle_noOA	vehicle_OA	OK	23.6554	16.2734	-0.539659	-2.74866	5e-05	0.00213896	yes
FBgn0032215	CG5385	chr2L:10311049-10312099	vehicle_noOA	vehicle_OA	OK	44.6211	31.0248	-0.524303	-2.98291	0.00065	0.0193631	yes
FBgn0032364	CG4970	chr2L:11517390-11519783	vehicle_noOA	vehicle_OA	OK	19.5422	6.26067	-1.64221	-6.50171	5e-05	0.00213896	yes
FBgn0032400	CG6770	chr2L:12045342-12046118	vehicle_noOA	vehicle_OA	OK	59.1272	36.949	-0.678289	-3.60384	5e-05	0.00213896	yes
FBgn0032482	Pect	chr2L:13203761-13211814	vehicle_noOA	vehicle_OA	OK	93.1446	32.9426	-1.49952	-9.59522	5e-05	0.00213896	yes
FBgn0032512	CG9305	chr2L:13371426-13373890	vehicle_noOA	vehicle_OA	OK	11.9343	15.8294	0.407494	1.64321	0.0016	0.0390044	yes
FBgn0032699	CG10383	chr2L:18689527-18695602	vehicle_noOA	vehicle_OA	OK	12.9049	2.76652	-2.22178	-3.77419	5e-05	0.00213896	yes
FBgn0032702	CG10376	chr2L:18698713-18703105	vehicle_noOA	vehicle_OA	OK	44.5282	33.1978	-0.42363	-2.0864	0.0004	0.0130363	yes
FBgn0032713	CG17323	chr2L:18823547-18826716	vehicle_noOA	vehicle_OA	OK	6.34506	3.08282	-1.04138	-2.23318	0.00015	0.00570321	yes
FBgn0032748	CG10492	chr2L:19054077-19058821	vehicle_noOA	vehicle_OA	OK	14.488	18.5857	0.359329	1.8157	0.0003	0.0102352	yes
FBgn0032801	CG10165	chr2L:19526685-19532985	vehicle_noOA	vehicle_OA	OK	64.4059	46.8802	-0.458213	-2.21989	0.00085	0.0239476	yes
FBgn0032817	CG10631	chr2L:19742816-19756904	vehicle_noOA	vehicle_OA	OK	7.71572	9.92443	0.363184	2.1012	5e-05	0.00213896	yes
FBgn0032908	CG9270	chr2L:20928823-20934113	vehicle_noOA	vehicle_OA	OK	3.76191	5.84213	0.63503	2.26969	0.0004	0.0130363	yes
FBgn0033059	CG7845	chr2R:1961975-1963872	vehicle_noOA	vehicle_OA	OK	24.0841	32.7965	0.445465	2.04868	0.0005	0.0156386	yes
FBgn0033065	Cyp6w1	chr2R:2061188-2063700	vehicle_noOA	vehicle_OA	OK	81.1377	105.262	0.375546	2.282	0.00015	0.00570321	yes
FBgn0033079	Fmo-2	chr2R:2529922-2532603	vehicle_noOA	vehicle_OA	OK	33.2622	20.56	-0.694044	-3.54537	5e-05	0.00213896	yes
FBgn0033081	geminin	chr2R:2542967-2544099	vehicle_noOA	vehicle_OA	OK	81.3305	101.723	0.322778	1.69224	0.0005	0.0156386	yes
FBgn0033113	Spn42Dc	chr2R:2768499-2772378	vehicle_noOA	vehicle_OA	OK	22.9499	13.9403	-0.719229	-3.15673	5e-05	0.00213896	yes
FBgn0033127	Tsp42Ef	chr2R:2912514-2915587	vehicle_noOA	vehicle_OA	OK	51.3217	39.3903	-0.381727	-2.47715	0.00075	0.0216989	yes
FBgn0033153	Gadd45	chr2R:3136665-3138160	vehicle_noOA	vehicle_OA	OK	36.78	26.5155	-0.472085	-2.4527	5e-05	0.00213896	yes
FBgn0033188	Drat	chr2R:3413622-3420486	vehicle_noOA	vehicle_OA	OK	324.642	229.929	-0.497662	-2.69599	5e-05	0.00213896	yes
FBgn0033205	CG2064	chr2R:3553332-3556534	vehicle_noOA	vehicle_OA	OK	43.3859	31.5345	-0.460296	-2.25192	0.00195	0.0453112	yes
FBgn0033226	CG1882	chr2R:3700008-3702991	vehicle_noOA	vehicle_OA	OK	26.8373	38.2519	0.511295	2.29352	5e-05	0.00213896	yes
FBgn0033246	ACC	chr2R:3861619-3879367	vehicle_noOA	vehicle_OA	OK	28.3833	11.6126	-1.28935	-6.81229	5e-05	0.00213896	yes
FBgn0033413	prel	chr2R:5311591-5313612	vehicle_noOA	vehicle_OA	OK	42.5594	53.0203	0.317069	1.75012	0.0014	0.0352135	yes
FBgn0033465	Etf-QO	chr2R:5798397-5800993	vehicle_noOA	vehicle_OA	OK	28.6812	50.3157	0.810903	4.62492	5e-05	0.00213896	yes
FBgn0033466	Pal1	chr2R:5846623-5852572	vehicle_noOA	vehicle_OA	OK	50.4256	72.0827	0.515495	2.40184	5e-05	0.00213896	yes
FBgn0033476	oys	chr2R:5920808-5937571	vehicle_noOA	vehicle_OA	OK	80.6649	41.579	-0.956084	-4.39038	5e-05	0.00213896	yes
FBgn0033494	KCNQ	chr2R:6029842-6079899	vehicle_noOA	vehicle_OA	OK	71.1827	97.0304	0.446911	2.4197	0.0001	0.00400197	yes
FBgn0033519	CG11825	chr2R:6307918-6311155	vehicle_noOA	vehicle_OA	OK	347.669	251.187	-0.468952	-4.40755	5e-05	0.00213896	yes
FBgn0033520	Prx2540-1	chr2R:6311940-6312976	vehicle_noOA	vehicle_OA	OK	792.507	635.825	-0.317795	-2.2807	0.0008	0.0228463	yes
FBgn0033564	Pex6	chr2R:6767478-6770707	vehicle_noOA	vehicle_OA	OK	5.52041	9.43005	0.772489	2.70007	5e-05	0.00213896	yes
FBgn0033688	Prp8	chr2R:8040575-8050503	vehicle_noOA	vehicle_OA	OK	46.6591	58.6454	0.329858	1.9504	0.0005	0.0156386	yes
FBgn0033692	wash	chr2R:8067997-8069878	vehicle_noOA	vehicle_OA	OK	25.5516	32.9311	0.366037	1.74027	0.00085	0.0239476	yes
FBgn0033724	CG8501	chr2R:8270549-8272025	vehicle_noOA	vehicle_OA	OK	191.473	152.265	-0.330555	-1.88888	0.00085	0.0239476	yes
FBgn0033735	CG8525	chr2R:8312987-8315366	vehicle_noOA	vehicle_OA	OK	46.4268	34.1797	-0.441819	-2.24257	0.0003	0.0102352	yes
FBgn0033777	CG17574	chr2R:8736862-8757288	vehicle_noOA	vehicle_OA	OK	112.918	143.77	0.348497	2.54965	0.0004	0.0130363	yes
FBgn0033782	sug	chr2R:8811408-8818149	vehicle_noOA	vehicle_OA	OK	33.9468	44.4341	0.388389	1.48162	0.00215	0.0489125	yes
FBgn0033810	CG4646	chr2R:9106900-9107756	vehicle_noOA	vehicle_OA	OK	32.1442	48.1835	0.583979	2.09918	0.0005	0.0156386	yes
FBgn0033816	CG4679	chr2R:9124760-9126973	vehicle_noOA	vehicle_OA	OK	27.3509	34.4334	0.33222	1.99874	0.0013	0.0332601	yes
FBgn0033875	CG6357	chr2R:9727557-9729248	vehicle_noOA	vehicle_OA	OK	7.12111	3.2899	-1.11406	-2.69692	0.00075	0.0216989	yes
FBgn0033889	CG6701	chr2R:9860488-9867670	vehicle_noOA	vehicle_OA	OK	50.9973	40.2803	-0.340347	-1.98098	0.00095	0.026085	yes
FBgn0033913	CG8468	chr2R:10107402-10122954	vehicle_noOA	vehicle_OA	OK	104.599	136.077	0.379553	1.88045	0.00105	0.0282595	yes
FBgn0033927	CR10102	chr2R:10247937-10249285	vehicle_noOA	vehicle_OA	OK	505.009	401.694	-0.330213	-2.02617	0.00065	0.0193631	yes
FBgn0033928	Arc2	chr2R:10249428-10250330	vehicle_noOA	vehicle_OA	OK	145.454	80.1116	-0.860484	-6.24157	5e-05	0.00213896	yes
FBgn0033945	CG12868	chr2R:10492053-10492802	vehicle_noOA	vehicle_OA	OK	151.002	78.1587	-0.950086	-7.11803	5e-05	0.00213896	yes
FBgn0033980	Cyp6a20	chr2R:10769622-10771551	vehicle_noOA	vehicle_OA	OK	27.2268	20.014	-0.444015	-2.51888	0.0008	0.0228463	yes
FBgn0034142	CG8306	chr2R:12477022-12482151	vehicle_noOA	vehicle_OA	OK	70.5238	88.5787	0.328851	2.09484	0.00075	0.0216989	yes
FBgn0034300	CG5098	chr2R:13982444-13988536	vehicle_noOA	vehicle_OA	OK	7.56612	9.70896	0.359763	1.64914	0.0011	0.0293225	yes
FBgn0034351	CG5190	chr2R:14338788-14340241	vehicle_noOA	vehicle_OA	OK	10.9614	16.1939	0.563019	2.12766	0.00145	0.0362039	yes
FBgn0034354	GstE11	chr2R:14391112-14392530	vehicle_noOA	vehicle_OA	OK	46.4579	28.8103	-0.689339	-2.5179	5e-05	0.00213896	yes
FBgn0034432	CG7461	chr2R:15192676-15194950	vehicle_noOA	vehicle_OA	OK	75.838	105.261	0.472983	2.81356	5e-05	0.00213896	yes
FBgn0034479	CG8654	chr2R:15866746-15872400	vehicle_noOA	vehicle_OA	OK	11.5424	21.6889	0.910012	4.29266	5e-05	0.00213896	yes
FBgn0034491	Hsl	chr2R:16145154-16149231	vehicle_noOA	vehicle_OA	OK	25.0426	31.6893	0.339616	2.05445	0.00025	0.00879964	yes
FBgn0034570	CG10543	chr2R:16883724-16895245	vehicle_noOA	vehicle_OA	OK	17.5037	21.5373	0.299174	1.54573	0.0013	0.0332601	yes
FBgn0034629	Acox57D-d	chr2R:17276909-17368681	vehicle_noOA	vehicle_OA	OK	5.59834	13.2494	1.24286	2.44472	0.00035	0.011662	yes
FBgn0034636	CG10440	chr2R:17447750-17463540	vehicle_noOA	vehicle_OA	OK	14.7345	8.55427	-0.784484	-3.03166	5e-05	0.00213896	yes
FBgn0034641	mahj	chr2R:17512534-17521867	vehicle_noOA	vehicle_OA	OK	14.4532	18.1969	0.332307	2.01916	0.00045	0.0143859	yes
FBgn0034716	Oatp58Dc	chr2R:18111185-18116079	vehicle_noOA	vehicle_OA	OK	134.334	76.9416	-0.803986	-4.85926	5e-05	0.00213896	yes
FBgn0034742	CG4294	chr2R:18484749-18493172	vehicle_noOA	vehicle_OA	OK	5.43648	7.68774	0.499887	1.97576	0.0003	0.0102352	yes
FBgn0034859	CG3520	chr2R:19284292-19289832	vehicle_noOA	vehicle_OA	OK	3.30093	4.89192	0.567527	1.90187	0.0021	0.0480414	yes
FBgn0034897	Sesn	chr2R:19601422-19622369	vehicle_noOA	vehicle_OA	OK	55.4223	73.8497	0.414126	2.41683	5e-05	0.00213896	yes
FBgn0034946	CG3065	chr2R:19857827-19859756	vehicle_noOA	vehicle_OA	OK	21.1308	29.2954	0.471326	1.98498	0.0002	0.00729254	yes
FBgn0035063	Eap	chr2R:20668439-20671023	vehicle_noOA	vehicle_OA	OK	22.9144	36.3647	0.666283	2.27502	0.00115	0.0303136	yes
FBgn0035083	Tina-1	chr2R:20828147-20829936	vehicle_noOA	vehicle_OA	OK	291.982	223.074	-0.388358	-2.08844	5e-05	0.00213896	yes
FBgn0035087	CG2765	chr2R:20847363-20852599	vehicle_noOA	vehicle_OA	OK	95.2873	37.8227	-1.33303	-7.30365	5e-05	0.00213896	yes
FBgn0035142	hipk	chr3L:543059-581099	vehicle_noOA	vehicle_OA	OK	22.7937	29.5339	0.37374	1.76876	0.0008	0.0228463	yes
FBgn0035207	CG9153	chr3L:1313695-1318330	vehicle_noOA	vehicle_OA	OK	23.9548	29.4771	0.29928	1.84297	0.0012	0.0313154	yes
FBgn0035247	metl	chr3L:1637941-1639235	vehicle_noOA	vehicle_OA	OK	25.7908	16.6573	-0.630699	-2.15938	0.0002	0.00729254	yes
FBgn0035252	CG7970	chr3L:1653004-1654112	vehicle_noOA	vehicle_OA	OK	84.4297	108.552	0.36256	2.12969	0.0003	0.0102352	yes
FBgn0035325	CG13806	chr3L:2266393-2267640	vehicle_noOA	vehicle_OA	OK	62.8967	79.6964	0.34153	2.32448	0.00055	0.0169234	yes
FBgn0035375	pgant6	chr3L:2782254-2786010	vehicle_noOA	vehicle_OA	OK	21.3117	27.1447	0.349022	1.87567	0.00045	0.0143859	yes
FBgn0035383	CG2107	chr3L:2981021-2983551	vehicle_noOA	vehicle_OA	OK	14.2891	23.5146	0.718649	3.68386	5e-05	0.00213896	yes
FBgn0035438	PHGPx	chr3L:3319554-3328871	vehicle_noOA	vehicle_OA	OK	265.148	384.088	0.534641	2.43714	5e-05	0.00213896	yes
FBgn0035439	CG14961	chr3L:3330062-3334978	vehicle_noOA	vehicle_OA	OK	12.4419	25.523	1.03659	3.45752	5e-05	0.00213896	yes
FBgn0035449	CG14971	chr3L:3466427-3471309	vehicle_noOA	vehicle_OA	OK	13.2313	17.6451	0.415318	1.95046	0.0018	0.0425787	yes
FBgn0035464	CG12006	chr3L:3811262-3813958	vehicle_noOA	vehicle_OA	OK	19.8976	26.3428	0.404813	2.13984	0.0008	0.0228463	yes
FBgn0035471	Sc2	chr3L:3903491-3905035	vehicle_noOA	vehicle_OA	OK	121.478	160.691	0.403594	3.02049	0.0001	0.00400197	yes
FBgn0035522	CG1273	chr3L:4263718-4277778	vehicle_noOA	vehicle_OA	OK	30.187	14.7316	-1.03501	-5.5641	5e-05	0.00213896	yes
FBgn0035528	CG15012	chr3L:4288640-4292246	vehicle_noOA	vehicle_OA	OK	91.3633	70.3859	-0.37633	-1.88211	0.00165	0.0398895	yes
FBgn0035586	CG10671	chr3L:5135052-5139163	vehicle_noOA	vehicle_OA	OK	16.824	23.8083	0.500946	2.15324	5e-05	0.00213896	yes
FBgn0035620	CG5150	chr3L:5588641-5590522	vehicle_noOA	vehicle_OA	OK	34.3921	18.5583	-0.890014	-4.19386	5e-05	0.00213896	yes
FBgn0035707	CG8368	chr3L:6596783-6601839	vehicle_noOA	vehicle_OA	OK	21.225	27.1124	0.353186	1.90766	0.0009	0.0250162	yes
FBgn0035772	Sh3beta	chr3L:7357683-7362360	vehicle_noOA	vehicle_OA	OK	195.827	144.534	-0.438171	-2.42749	5e-05	0.00213896	yes
FBgn0035811	CG12262	chr3L:7643647-7752223	vehicle_noOA	vehicle_OA	OK	116.849	255.479	1.12856	5.42712	5e-05	0.00213896	yes
FBgn0035906	GstO2	chr3L:8513651-8516601	vehicle_noOA	vehicle_OA	OK	83.0835	65.0875	-0.352181	-1.90764	0.0015	0.0370793	yes
FBgn0035916	GAPsec	chr3L:8612987-8617001	vehicle_noOA	vehicle_OA	OK	9.01079	14.4114	0.677489	2.11218	0.00105	0.0282595	yes
FBgn0035918	Cdc6	chr3L:8617470-8631913	vehicle_noOA	vehicle_OA	OK	3.03105	5.52262	0.865536	2.01001	0.00055	0.0169234	yes
FBgn0035936	Tsp66E	chr3L:8899017-8925165	vehicle_noOA	vehicle_OA	OK	12.7808	7.15339	-0.837279	-2.97641	5e-05	0.00213896	yes
FBgn0035944	CG5021	chr3L:8959928-8961271	vehicle_noOA	vehicle_OA	OK	79.8496	53.976	-0.564967	-2.90167	5e-05	0.00213896	yes
FBgn0035953	CG5087	chr3L:8991283-8995666	vehicle_noOA	vehicle_OA	OK	4.25931	6.6689	0.646831	2.33424	0.00015	0.00570321	yes
FBgn0035997	phol	chr3L:9445902-9449381	vehicle_noOA	vehicle_OA	OK	12.6789	16.3715	0.368751	1.74678	0.00065	0.0193631	yes
FBgn0036007	path	chr3L:9487654-9498428	vehicle_noOA	vehicle_OA	OK	53.6464	38.3388	-0.484679	-3.42382	5e-05	0.00213896	yes
FBgn0036030	CG6767	chr3L:9676678-9689800	vehicle_noOA	vehicle_OA	OK	65.1655	51.1273	-0.350014	-2.34549	0.0002	0.00729254	yes
FBgn0036032	CG16711	chr3L:9697430-9703429	vehicle_noOA	vehicle_OA	OK	7.5489	10.201	0.434377	2.09094	5e-05	0.00213896	yes
FBgn0036043	CG8177	chr3L:9756643-9779566	vehicle_noOA	vehicle_OA	OK	7.18897	10.1596	0.498987	2.28139	0.0002	0.00729254	yes
FBgn0036152	CG6175	chr3L:11281035-11289019	vehicle_noOA	vehicle_OA	OK	24.6446	34.3517	0.479111	2.54829	5e-05	0.00213896	yes
FBgn0036165	chrb	chr3L:11480649-11492155	vehicle_noOA	vehicle_OA	OK	10.6863	7.30246	-0.54931	-2.7422	5e-05	0.00213896	yes
FBgn0036181	Muc68Ca	chr3L:11603677-11613201	vehicle_noOA	vehicle_OA	OK	9.33873	12.294	0.396652	2.28937	5e-05	0.00213896	yes
FBgn0036199	Bmcp	chr3L:11714033-11721218	vehicle_noOA	vehicle_OA	OK	23.9727	16.426	-0.545407	-2.38623	0.0002	0.00729254	yes
FBgn0036213	RpL10Ab	chr3L:11815950-11818832	vehicle_noOA	vehicle_OA	OK	940.662	760	-0.307678	-2.4635	0.00135	0.0341998	yes
FBgn0036264	CG11529	chr3L:12190890-12192130	vehicle_noOA	vehicle_OA	OK	10.9322	33.209	1.60299	6.22714	5e-05	0.00213896	yes
FBgn0036398	upSET	chr3L:13995226-14013248	vehicle_noOA	vehicle_OA	OK	12.7372	15.753	0.306575	1.60454	0.0019	0.0443493	yes
FBgn0036460	CG5114	chr3L:14975934-14977586	vehicle_noOA	vehicle_OA	OK	26.2321	34.7668	0.406376	1.90613	0.00115	0.0303136	yes
FBgn0036537	CG18081	chr3L:15825563-15828488	vehicle_noOA	vehicle_OA	OK	130.573	101.371	-0.36521	-1.91898	0.0014	0.0352135	yes
FBgn0036770	Prestin	chr3L:17891988-17900912	vehicle_noOA	vehicle_OA	OK	11.8773	15.5659	0.390186	2.20158	0.00035	0.011662	yes
FBgn0036806	Cyp12c1	chr3L:18677358-18679419	vehicle_noOA	vehicle_OA	OK	48.6802	33.5178	-0.538407	-2.51454	5e-05	0.00213896	yes
FBgn0036815	HipHop	chr3L:18814270-18815453	vehicle_noOA	vehicle_OA	OK	44.6662	61.8355	0.469253	2.446	5e-05	0.00213896	yes
FBgn0036821	CG3961	chr3L:18871349-18883583	vehicle_noOA	vehicle_OA	OK	128.138	186.499	0.541466	3.24411	5e-05	0.00213896	yes
FBgn0036929	CG7668	chr3L:19995835-19997934	vehicle_noOA	vehicle_OA	OK	36.7392	27.8065	-0.401899	-2.22302	0.00095	0.026085	yes
FBgn0037010	CG4825	chr3L:20515539-20519274	vehicle_noOA	vehicle_OA	OK	108.874	81.0533	-0.425717	-2.40823	5e-05	0.00213896	yes
FBgn0037057	CG10512	chr3L:21187853-21201192	vehicle_noOA	vehicle_OA	OK	92.3297	68.885	-0.422604	-2.00163	0.0006	0.0181534	yes
FBgn0037146	CG7470	chr3L:21965101-21977706	vehicle_noOA	vehicle_OA	OK	10.1007	15.3358	0.602454	2.52939	5e-05	0.00213896	yes
FBgn0037206	CG12768	chr3L:22903590-22916632	vehicle_noOA	vehicle_OA	OK	19.7874	26.0481	0.396597	1.63568	0.0014	0.0352135	yes
FBgn0037255	Fip1	chr3R:310729-313399	vehicle_noOA	vehicle_OA	OK	19.907	26.0579	0.388445	2.12263	0.0003	0.0102352	yes
FBgn0037341	CG12746	chr3R:1390586-1393157	vehicle_noOA	vehicle_OA	OK	20.5736	14.8279	-0.472482	-1.70441	0.00155	0.0380439	yes
FBgn0037443	Dmtn	chr3R:2214883-2231617	vehicle_noOA	vehicle_OA	OK	5.33082	8.02392	0.589949	1.83923	0.0006	0.0181534	yes
FBgn0037614	CG8116	chr3R:4538627-4547042	vehicle_noOA	vehicle_OA	OK	14.7666	21.3948	0.534922	2.00372	0.0004	0.0130363	yes
FBgn0037683	CG18473	chr3R:5189026-5190560	vehicle_noOA	vehicle_OA	OK	18.3389	29.3265	0.677301	3.32773	5e-05	0.00213896	yes
FBgn0037705	mura	chr3R:5361346-5377528	vehicle_noOA	vehicle_OA	OK	14.6178	19.164	0.390672	1.76896	0.0004	0.0130363	yes
FBgn0037718	P58IPK	chr3R:5412663-5416724	vehicle_noOA	vehicle_OA	OK	75.0274	58.4995	-0.358993	-1.92706	0.00155	0.0380439	yes
FBgn0037788	CG3940	chr3R:5937958-5945803	vehicle_noOA	vehicle_OA	OK	19.6824	28.252	0.521452	2.06143	0.0005	0.0156386	yes
FBgn0037807	CG6293	chr3R:6090027-6137335	vehicle_noOA	vehicle_OA	OK	229.485	141.72	-0.695353	-4.04658	5e-05	0.00213896	yes
FBgn0037810	sle	chr3R:6158836-6163987	vehicle_noOA	vehicle_OA	OK	65.234	82.2428	0.334265	1.84716	0.00045	0.0143859	yes
FBgn0037811	CG12592	chr3R:6164063-6166594	vehicle_noOA	vehicle_OA	OK	30.859	39.0085	0.3381	2.08311	0.0004	0.0130363	yes
FBgn0037850	CG14695	chr3R:6702105-6705041	vehicle_noOA	vehicle_OA	OK	52.7228	38.0561	-0.470299	-1.89314	0.00125	0.0322725	yes
FBgn0037890	CG17734	chr3R:7067929-7069721	vehicle_noOA	vehicle_OA	OK	129.712	102.02	-0.346469	-1.99271	0.0009	0.0250162	yes
FBgn0037936	CG6908	chr3R:7514102-7515773	vehicle_noOA	vehicle_OA	OK	117.644	70.8133	-0.732342	-4.72237	5e-05	0.00213896	yes
FBgn0038038	CG5167	chr3R:8232253-8233829	vehicle_noOA	vehicle_OA	OK	55.4981	87.2218	0.65225	4.33984	5e-05	0.00213896	yes
FBgn0038197	foxo	chr3R:9882666-9913700	vehicle_noOA	vehicle_OA	OK	21.938	27.3283	0.316964	1.76118	0.00105	0.0282595	yes
FBgn0038395	CG10407	chr3R:11869219-11871852	vehicle_noOA	vehicle_OA	OK	12.9521	6.61163	-0.970105	-2.17081	0.0003	0.0102352	yes
FBgn0038420	CG10311	chr3R:12175125-12182737	vehicle_noOA	vehicle_OA	OK	177.748	110.085	-0.691213	-2.71891	5e-05	0.00213896	yes
FBgn0038421	CG17931	chr3R:12183256-12185830	vehicle_noOA	vehicle_OA	OK	78.5006	59.8208	-0.392056	-1.79501	0.00095	0.026085	yes
FBgn0038453	CG10326	chr3R:12469326-12472726	vehicle_noOA	vehicle_OA	OK	72.3384	57.1364	-0.340351	-2.21605	0.00215	0.0489125	yes
FBgn0038455	CG14907	chr3R:12476938-12478041	vehicle_noOA	vehicle_OA	OK	41.6151	29.8754	-0.478148	-2.77631	0.00055	0.0169234	yes
FBgn0038461	CG3678	chr3R:12814311-12817600	vehicle_noOA	vehicle_OA	OK	83.8875	58.1377	-0.528981	-2.86533	5e-05	0.00213896	yes
FBgn0038462	CG17556	chr3R:12820263-12821793	vehicle_noOA	vehicle_OA	OK	83.6439	63.7002	-0.392964	-2.32503	5e-05	0.00213896	yes
FBgn0038465	Irc	chr3R:12828596-12832930	vehicle_noOA	vehicle_OA	OK	7.28948	4.52179	-0.688921	-1.99731	0.00115	0.0303136	yes
FBgn0038721	subdued	chr3R:15459139-15468444	vehicle_noOA	vehicle_OA	OK	39.3311	28.3666	-0.471477	-3.1531	5e-05	0.00213896	yes
FBgn0038742	Arc42	chr3R:15703458-15705031	vehicle_noOA	vehicle_OA	OK	64.0848	94.0376	0.553256	3.8087	5e-05	0.00213896	yes
FBgn0038870	Oga	chr3R:17044798-17049306	vehicle_noOA	vehicle_OA	OK	16.7307	22.6523	0.437161	2.50149	5e-05	0.00213896	yes
FBgn0038953	CG18596	chr3R:18201644-18205677	vehicle_noOA	vehicle_OA	OK	14.7255	9.69549	-0.602929	-3.34252	5e-05	0.00213896	yes
FBgn0039006	Cyp6d4	chr3R:18524040-18526029	vehicle_noOA	vehicle_OA	OK	60.2272	41.6821	-0.530988	-3.72827	5e-05	0.00213896	yes
FBgn0039013	CG4813	chr3R:18550605-18552136	vehicle_noOA	vehicle_OA	OK	9.48147	14.822	0.644559	2.2778	0.0005	0.0156386	yes
FBgn0039183	Dis3	chr3R:20159154-20166367	vehicle_noOA	vehicle_OA	OK	20.9145	26.3299	0.332198	1.96969	0.0009	0.0250162	yes
FBgn0039186	CG5746	chr3R:20169616-20174513	vehicle_noOA	vehicle_OA	OK	43.6533	53.559	0.295039	1.59088	0.00165	0.0398895	yes
FBgn0039328	CHKov2	chr3R:21155251-21156925	vehicle_noOA	vehicle_OA	OK	19.3687	11.3507	-0.770944	-3.21935	5e-05	0.00213896	yes
FBgn0039419	CG12290	chr3R:22055969-22060422	vehicle_noOA	vehicle_OA	OK	8.13945	4.9793	-0.70899	-2.68459	5e-05	0.00213896	yes
FBgn0039464	CG6330	chr3R:22775413-22784213	vehicle_noOA	vehicle_OA	OK	55.5756	20.2216	-1.45856	-6.79152	5e-05	0.00213896	yes
FBgn0039465	Tsp97E	chr3R:22786785-22790539	vehicle_noOA	vehicle_OA	OK	19.498	26.6443	0.4505	2.1092	0.0006	0.0181534	yes
FBgn0039466	CG5521	chr3R:22792651-22803600	vehicle_noOA	vehicle_OA	OK	14.9648	18.0986	0.274303	1.74629	0.0021	0.0480414	yes
FBgn0039537	CG5590	chr3R:23503243-23504735	vehicle_noOA	vehicle_OA	OK	56.2265	107.503	0.935057	6.05976	5e-05	0.00213896	yes
FBgn0039543	CG12428	chr3R:23526082-23532473	vehicle_noOA	vehicle_OA	OK	6.90371	15.4885	1.16575	3.27238	5e-05	0.00213896	yes
FBgn0039581	Moca-cyp	chr3R:24166055-24170891	vehicle_noOA	vehicle_OA	OK	21.7084	27.915	0.362789	1.88967	5e-05	0.00213896	yes
FBgn0039737	CG7920	chr3R:25836197-25841006	vehicle_noOA	vehicle_OA	OK	111.678	147.326	0.399671	2.16497	5e-05	0.00213896	yes
FBgn0039774	CDase	chr3R:26285242-26291458	vehicle_noOA	vehicle_OA	OK	47.8645	60.7419	0.343738	1.86527	0.0006	0.0181534	yes
FBgn0039808	CG12071	chr3R:26702805-26706749	vehicle_noOA	vehicle_OA	OK	2.18816	4.96422	1.18185	2.23289	5e-05	0.00213896	yes
FBgn0039821	CG15556	chr3R:26953686-26956388	vehicle_noOA	vehicle_OA	OK	3.92517	1.74404	-1.17032	-2.23272	0.00135	0.0341998	yes
FBgn0039860	CG1792	chr3R:27442024-27443559	vehicle_noOA	vehicle_OA	OK	6.75752	10.9831	0.700724	2.08536	0.0016	0.0390044	yes
FBgn0039862	kek6	chr3R:27443698-27490368	vehicle_noOA	vehicle_OA	OK	1.65484	3.01852	0.867152	2.12048	5e-05	0.00213896	yes
FBgn0039924	PIP4K	chr4:1206393-1217474	vehicle_noOA	vehicle_OA	OK	62.6171	48.8813	-0.357273	-2.374	0.00095	0.026085	yes
FBgn0039928	Cals	chr4:1109423-1143983	vehicle_noOA	vehicle_OA	OK	48.9673	39.4087	-0.313305	-2.49233	0.0009	0.0250162	yes
FBgn0040007	RpL38	chr2R:402892-403963	vehicle_noOA	vehicle_OA	OK	1368.91	990.094	-0.467394	-2.96888	5e-05	0.00213896	yes
FBgn0040064	yip2	chr2L:9915252-9917220	vehicle_noOA	vehicle_OA	OK	114.823	224.151	0.965064	6.77917	5e-05	0.00213896	yes
FBgn0040234	c12.2	chrX:9213391-9218491	vehicle_noOA	vehicle_OA	OK	7.81396	11.0441	0.499148	2.30158	5e-05	0.00213896	yes
FBgn0040319	Gclc	chrX:7996213-8010180	vehicle_noOA	vehicle_OA	OK	40.5428	27.0167	-0.585591	-3.41224	5e-05	0.00213896	yes
FBgn0040336	Seipin	chrX:2513831-2518608	vehicle_noOA	vehicle_OA	OK	7.15336	14.2803	0.997329	3.61762	5e-05	0.00213896	yes
FBgn0040364	CG11378	chrX:1064860-1067830	vehicle_noOA	vehicle_OA	OK	1.36228	5.71092	2.0677	2.3056	0.00045	0.0143859	yes
FBgn0040942	CG12643	chrX:10158265-10159296	vehicle_noOA	vehicle_OA	OK	39.6728	51.9332	0.388505	2.29095	0.00145	0.0362039	yes
FBgn0041092	tai	chr2L:9166777-9251042	vehicle_noOA	vehicle_OA	OK	18.1761	22.8776	0.331892	1.70141	0.00045	0.0143859	yes
FBgn0041150	hoe1	chr2L:4908580-4932384	vehicle_noOA	vehicle_OA	OK	9.5691	6.84386	-0.483572	-1.8471	0.0008	0.0228463	yes
FBgn0041180	Tep4	chr2L:19548506-19556451	vehicle_noOA	vehicle_OA	OK	42.616	30.6153	-0.477142	-2.77931	5e-05	0.00213896	yes
FBgn0041188	Atx2	chr3R:11234144-11242999	vehicle_noOA	vehicle_OA	OK	27.1118	33.5682	0.308174	1.52888	0.00125	0.0322725	yes
FBgn0041342	Cct1	chr3L:1546091-1555315	vehicle_noOA	vehicle_OA	OK	55.7163	27.6162	-1.01258	-5.58182	5e-05	0.00213896	yes
FBgn0041582	tamo	chr2R:20014160-20021074	vehicle_noOA	vehicle_OA	OK	8.61875	11.9987	0.477327	2.12025	5e-05	0.00213896	yes
FBgn0041604	dlp	chr3L:14625700-14664709	vehicle_noOA	vehicle_OA	OK	18.9016	24.1602	0.354125	2.00697	0.0003	0.0102352	yes
FBgn0042185	CG18769	chr3L:6543837-6596466	vehicle_noOA	vehicle_OA	OK	8.92786	3.95652	-1.17408	-2.80746	0.0001	0.00400197	yes
FBgn0042701	CR12628	chr2L:22226151-22226771	vehicle_noOA	vehicle_OA	OK	33.3905	59.9357	0.843978	4.40485	5e-05	0.00213896	yes
FBgn0043842	Yeti	chr2RHet:470035-471752	vehicle_noOA	vehicle_OA	OK	114.968	86.5551	-0.409539	-2.58618	0.0001	0.00400197	yes
FBgn0044452	Atg2	chr3L:2774337-2780677	vehicle_noOA	vehicle_OA	OK	8.78857	6.88669	-0.351818	-1.74944	0.0018	0.0425787	yes
FBgn0044510	mRpS5	chr3L:24530334-24536634	vehicle_noOA	vehicle_OA	OK	55.4365	34.0099	-0.704879	-3.04902	5e-05	0.00213896	yes
FBgn0046258	CG12880	chr3R:23511353-23518512	vehicle_noOA	vehicle_OA	OK	21.5172	27.5096	0.354448	1.634	0.00185	0.0434852	yes
FBgn0050005	GstT2	chr2R:5494796-5497795	vehicle_noOA	vehicle_OA	OK	27.62	43.4487	0.6536	2.63382	0.00055	0.0169234	yes
FBgn0050069	CG30069	chr2R:10072708-10085873	vehicle_noOA	vehicle_OA	OK	6.06535	7.57225	0.320131	1.76677	0.00055	0.0169234	yes
FBgn0050118	CG30118	chr2R:14313925-14327980	vehicle_noOA	vehicle_OA	OK	27.9572	40.2141	0.52448	2.09815	0.0003	0.0102352	yes
FBgn0050349	CG30349	chr2R:4795022-4798390	vehicle_noOA	vehicle_OA	OK	62.305	78.2597	0.328921	2.04007	0.00045	0.0143859	yes
FBgn0051051	CG31051	chr3R:24345269-24346237	vehicle_noOA	vehicle_OA	OK	38.4415	58.201	0.598382	2.38273	5e-05	0.00213896	yes
FBgn0051092	LpR2	chr3R:21524448-21566187	vehicle_noOA	vehicle_OA	OK	4.76232	2.31259	-1.04215	-2.24571	5e-05	0.00213896	yes
FBgn0051211	CG31211	chr3R:7775401-7779760	vehicle_noOA	vehicle_OA	OK	19.9628	25.981	0.380141	1.91883	0.0001	0.00400197	yes
FBgn0051216	Naam	chr3R:15497171-15524464	vehicle_noOA	vehicle_OA	OK	6.15883	2.94323	-1.06525	-2.26327	0.00055	0.0169234	yes
FBgn0051370	CG31370	chr3R:21128185-21129708	vehicle_noOA	vehicle_OA	OK	28.9776	16.4479	-0.817029	-4.29563	5e-05	0.00213896	yes
FBgn0051633	CG31633	chr2L:6654759-6656321	vehicle_noOA	vehicle_OA	OK	15.0574	8.17731	-0.880771	-3.16895	5e-05	0.00213896	yes
FBgn0052056	scramb1	chr3L:10213582-10218340	vehicle_noOA	vehicle_OA	OK	27.0793	21.1734	-0.354934	-1.70312	0.0015	0.0370793	yes
FBgn0052195	CG32195	chr3L:18106058-18115089	vehicle_noOA	vehicle_OA	OK	37.3039	20.5297	-0.86161	-4.3259	5e-05	0.00213896	yes
FBgn0052267	CG32267	chr3L:3471554-3472113	vehicle_noOA	vehicle_OA	OK	73.0884	45.824	-0.67354	-4.01601	0.0003	0.0102352	yes
FBgn0052350	CG32350	chr3L:23140755-23143768	vehicle_noOA	vehicle_OA	OK	13.3743	8.89842	-0.587838	-2.88214	0.001	0.0271354	yes
FBgn0052409	CG32409	chr3L:5892627-5895556	vehicle_noOA	vehicle_OA	OK	37.2496	49.7514	0.417514	2.3467	0.00025	0.00879964	yes
FBgn0052446	Atox1	chr3L:21634094-21635699	vehicle_noOA	vehicle_OA	OK	43.5125	30.4365	-0.515627	-2.77924	0.00085	0.0239476	yes
FBgn0052654	Sec16	chrX:12490079-12503943	vehicle_noOA	vehicle_OA	OK	12.5813	15.7541	0.324442	1.80134	0.0005	0.0156386	yes
FBgn0052675	Tango5	chrX:10654080-10658446	vehicle_noOA	vehicle_OA	OK	38.2519	25.7735	-0.569647	-3.0317	5e-05	0.00213896	yes
FBgn0052699	CG32699	chrX:9465569-9474020	vehicle_noOA	vehicle_OA	OK	60.8239	39.8516	-0.609999	-3.92263	5e-05	0.00213896	yes
FBgn0052706	CG32706	chrX:8981161-8982106	vehicle_noOA	vehicle_OA	OK	16.7512	8.60629	-0.9608	-2.92428	0.00065	0.0193631	yes
FBgn0052803	CG32803	chrX:1794725-1795944	vehicle_noOA	vehicle_OA	OK	17.2713	28.172	0.705884	2.12202	0.001	0.0271354	yes
FBgn0053087	LRP1	chr2R:4061669-4113943	vehicle_noOA	vehicle_OA	OK	4.5435	2.13652	-1.08854	-5.63255	5e-05	0.00213896	yes
FBgn0053300	Muc30E	chr2L:9897819-9903128	vehicle_noOA	vehicle_OA	OK	3.04277	5.26749	0.791731	2.64048	5e-05	0.00213896	yes
FBgn0053307	CG33307	chr2L:13835563-13898712	vehicle_noOA	vehicle_OA	OK	144.108	101.982	-0.498839	-2.98897	0.0012	0.0313154	yes
FBgn0058439	CG40439	chr2L:22690250-22691008	vehicle_noOA	vehicle_OA	OK	86.9306	63.5456	-0.452071	-2.31638	0.0007	0.0205601	yes
FBgn0058469	CR40469	chrX:18879-19093	vehicle_noOA	vehicle_OA	OK	24207.6	17599.3	-0.459944	-19.5285	5e-05	0.00213896	yes
FBgn0063493	GstE7	chr2R:14294428-14295193	vehicle_noOA	vehicle_OA	OK	41.4839	27.1538	-0.611397	-3.09729	0.0006	0.0181534	yes
FBgn0063498	GstE2	chr2R:14286990-14287880	vehicle_noOA	vehicle_OA	OK	57.2576	41.0566	-0.479854	-3.00428	0.0005	0.0156386	yes
FBgn0065032	Arpc3B	chrX:16998603-16999885	vehicle_noOA	vehicle_OA	OK	76.4653	55.4663	-0.463192	-2.02964	0.0009	0.0250162	yes
FBgn0067783	att-ORFA	chr3R:16378106-16383389	vehicle_noOA	vehicle_OA	OK	10.9041	20.4101	0.90441	3.11115	5e-05	0.00213896	yes
FBgn0085359	CG34330	chrX:18962307-18963006	vehicle_noOA	vehicle_OA	OK	269.196	341.931	0.345051	2.0586	0.00025	0.00879964	yes
FBgn0085376	CG34347	chr3R:27136878-27197470	vehicle_noOA	vehicle_OA	OK	8.30768	12.9136	0.636376	3.38728	5e-05	0.00213896	yes
FBgn0085421	Epac	chr2R:2647219-2686446	vehicle_noOA	vehicle_OA	OK	12.2353	6.92949	-0.820228	-3.47247	5e-05	0.00213896	yes
FBgn0085423	CG34394	chr2L:3358639-3373372	vehicle_noOA	vehicle_OA	OK	8.59808	10.7261	0.319036	1.66654	0.00185	0.0434852	yes
FBgn0085765	CR40677	chrXHet:184013-184944	vehicle_noOA	vehicle_OA	OK	18650.2	12992.8	-0.521482	-3.51995	0.0017	0.040838	yes
FBgn0086251	del	chr2L:21143228-21148546	vehicle_noOA	vehicle_OA	OK	23.8911	12.8098	-0.899226	-2.21313	0.00095	0.026085	yes
FBgn0086356	tum	chr2R:9743654-9746194	vehicle_noOA	vehicle_OA	OK	58.9342	74.3818	0.335846	2.07461	0.0005	0.0156386	yes
FBgn0086358	Tab2	chr2R:15180033-15192013	vehicle_noOA	vehicle_OA	OK	13.2452	9.74095	-0.443335	-1.77616	0.0002	0.00729254	yes
FBgn0086378	Alg-2	chr3RHet:1894568-1899116	vehicle_noOA	vehicle_OA	OK	45.0924	31.3195	-0.525824	-3.47174	5e-05	0.00213896	yes
FBgn0086558	Ubi-p5E	chrX:6170908-6173680	vehicle_noOA	vehicle_OA	OK	231.013	183.041	-0.335812	-1.83588	0.00055	0.0169234	yes
FBgn0086676	spin	chr2R:12012485-12025743	vehicle_noOA	vehicle_OA	OK	64.1971	33.5044	-0.93816	-5.3137	5e-05	0.00213896	yes
FBgn0086694	Bre1	chr3L:5782930-5787292	vehicle_noOA	vehicle_OA	OK	14.6138	19.186	0.392718	2.03537	0.0001	0.00400197	yes
FBgn0086698	frtz	chr2L:1710461-1715851	vehicle_noOA	vehicle_OA	OK	6.64594	9.60832	0.531811	1.89033	0.00045	0.0143859	yes
FBgn0086895	pea	chr2R:10040657-10044993	vehicle_noOA	vehicle_OA	OK	9.44809	13.1241	0.474127	2.39129	5e-05	0.00213896	yes
FBgn0086916	snky	chr3L:13167577-13169881	vehicle_noOA	vehicle_OA	OK	15.5155	20.9075	0.430307	2.36701	0.0006	0.0181534	yes
FBgn0250754	CG42232	chr3R:12284001-12295385	vehicle_noOA	vehicle_OA	OK	17.5694	24.5749	0.484115	2.74834	5e-05	0.00213896	yes
FBgn0250820	meigo	chr3R:16963991-16966087	vehicle_noOA	vehicle_OA	OK	37.8588	29.325	-0.368494	-1.93483	0.0013	0.0332601	yes
FBgn0250869	CG42240	chrX:6224874-6227061	vehicle_noOA	vehicle_OA	OK	10.9719	16.7194	0.607715	2.24474	5e-05	0.00213896	yes
FBgn0259113	DNApol-alpha180	chr3R:17490110-17497472	vehicle_noOA	vehicle_OA	OK	11.976	15.2517	0.348815	1.89538	0.0004	0.0130363	yes
FBgn0259708	CG42362	chr2R:17551630-17554084	vehicle_noOA	vehicle_OA	OK	19.4512	7.58027	-1.35954	-4.14788	5e-05	0.00213896	yes
FBgn0259711	CG42365	chr2R:17554191-17557421	vehicle_noOA	vehicle_OA	OK	49.2742	29.9015	-0.720616	-2.48862	0.00045	0.0143859	yes
FBgn0259740	CG42394	chr3R:6675546-6677510	vehicle_noOA	vehicle_OA	OK	135.567	86.0929	-0.655044	-3.11057	5e-05	0.00213896	yes
FBgn0259791	bora	chr3L:18615791-18617851	vehicle_noOA	vehicle_OA	OK	9.82281	14.1773	0.529371	2.07838	0.0007	0.0205601	yes
FBgn0260003	Dys	chr3R:15286806-15423010	vehicle_noOA	vehicle_OA	OK	7.96764	11.1587	0.485941	2.12587	5e-05	0.00213896	yes
FBgn0260442	rhea	chr3L:8538100-8569178	vehicle_noOA	vehicle_OA	OK	10.3651	13.5765	0.389378	2.05312	0.00035	0.011662	yes
FBgn0260866	dnr1	chr2R:18450656-18480469	vehicle_noOA	vehicle_OA	OK	3.45728	9.10617	1.39721	4.33671	5e-05	0.00213896	yes
FBgn0260959	MCPH1	chr2R:7783501-7791423	vehicle_noOA	vehicle_OA	OK	28.598	39.1934	0.4547	2.23419	0.0001	0.00400197	yes
FBgn0260960	Baldspot	chr3L:16641541-16654715	vehicle_noOA	vehicle_OA	OK	67.921	53.678	-0.339528	-2.29245	0.00065	0.0193631	yes
FBgn0261041	stj	chr2R:9693298-9707076	vehicle_noOA	vehicle_OA	OK	11.2981	14.9828	0.407235	2.26991	0.0002	0.00729254	yes
FBgn0261108	Atg13	chr3R:4175536-4178539	vehicle_noOA	vehicle_OA	OK	13.0618	17.4229	0.415631	2.18169	0.00025	0.00879964	yes
FBgn0261283	HLH106	chr3L:19787034-19796527	vehicle_noOA	vehicle_OA	OK	216.095	131.422	-0.71746	-4.03679	5e-05	0.00213896	yes
FBgn0261285	Ppcs	chr3R:14964775-14973632	vehicle_noOA	vehicle_OA	OK	12.8039	19.4762	0.60513	3.68167	5e-05	0.00213896	yes
FBgn0261385	scra	chr2R:3477623-3482747	vehicle_noOA	vehicle_OA	OK	60.024	81.3256	0.43817	2.08553	5e-05	0.00213896	yes
FBgn0261451	trol	chrX:2364492-2439443	vehicle_noOA	vehicle_OA	OK	46.8541	66.0363	0.495084	2.74389	5e-05	0.00213896	yes
FBgn0261560	Thor	chr2L:3478433-3479612	vehicle_noOA	vehicle_OA	OK	29.3067	17.0591	-0.78069	-1.94973	0.001	0.0271354	yes
FBgn0261565	Lmpt	chr3L:16858394-16915587	vehicle_noOA	vehicle_OA	OK	60.8762	83.542	0.456624	2.3542	5e-05	0.00213896	yes
FBgn0261570	CG42684	chrX:17604176-17646040	vehicle_noOA	vehicle_OA	OK	10.0454	12.8243	0.35235	1.82212	0.00025	0.00879964	yes
FBgn0261862	whd	chr2R:6356120-6366300	vehicle_noOA	vehicle_OA	OK	52.6446	123.543	1.23066	7.57792	5e-05	0.00213896	yes
FBgn0262512	Vha14-1	chr2R:11566930-11567589	vehicle_noOA	vehicle_OA	OK	137.306	104.747	-0.390481	-3.06612	0.0003	0.0102352	yes
FBgn0262743	Fs(2)Ket	chr2L:20734608-20752341	vehicle_noOA	vehicle_OA	OK	25.465	34.0506	0.419163	2.39165	0.0001	0.00400197	yes
FBgn0262870	axo	chr3L:4629603-4687317	vehicle_noOA	vehicle_OA	OK	5.16864	14.2399	1.46209	7.31253	5e-05	0.00213896	yes
FBgn0263120	Acsl	chr2R:4553317-4570527	vehicle_noOA	vehicle_OA	OK	109.444	67.2792	-0.701964	-4.40032	5e-05	0.00213896	yes
FBgn0263289	scrib	chr3R:22362071-22429773	vehicle_noOA	vehicle_OA	OK	16.055	19.6426	0.290959	1.52583	0.0021	0.0480414	yes
FBgn0263916	Ent2	chr2L:6562324-6566181	vehicle_noOA	vehicle_OA	OK	57.4862	73.3024	0.350644	2.25463	0.00055	0.0169234	yes
FBgn0264089	sli	chr2R:11756999-11809623	vehicle_noOA	vehicle_OA	OK	3.78191	5.22007	0.464956	2.09993	0.0001	0.00400197	yes
FBgn0264494	CG17646	chr2L:1732523-1750612	vehicle_noOA	vehicle_OA	OK	26.0046	35.6035	0.453253	2.8174	5e-05	0.00213896	yes
FBgn0264707	RhoGEF3	chr3L:277436-305292	vehicle_noOA	vehicle_OA	OK	5.53348	7.66926	0.470899	1.6765	0.0013	0.0332601	yes
FBgn0264895	RapGAP1	chr2L:7497804-7578980	vehicle_noOA	vehicle_OA	OK	5.67714	8.45017	0.573815	2.35234	5e-05	0.00213896	yes
FBgn0264975	Nrg	chrX:8411405-8449203	vehicle_noOA	vehicle_OA	OK	15.7014	20.4585	0.381811	2.34365	5e-05	0.00213896	yes
FBgn0265178	CG44243	chr2R:12084546-12090389	vehicle_noOA	vehicle_OA	OK	57.9736	75.2871	0.377007	2.00166	0.00045	0.0143859	yes
FBgn0265523	Smr	chrX:12578235-12636959	vehicle_noOA	vehicle_OA	OK	18.1591	23.2612	0.357235	1.74629	0.00035	0.011662	yes
FBgn0265613	CR44431	chrX:20913151-20915134	vehicle_noOA	vehicle_OA	OK	259.945	413.586	0.669979	2.80533	5e-05	0.00213896	yes
FBgn0265623	Su(z)2	chr2R:8884005-8895416	vehicle_noOA	vehicle_OA	OK	15.6072	12.2762	-0.346344	-1.87972	0.00015	0.00570321	yes
FBgn0265968	Tfb5	chr2L:5009930-5010834	vehicle_noOA	vehicle_OA	OK	80.4894	62.254	-0.370633	-2.37256	0.00035	0.011662	yes
FBgn0266369	Mtp	chr2L:20919093-20922876	vehicle_noOA	vehicle_OA	OK	13.622	9.15879	-0.572706	-2.7017	5e-05	0.00213896	yes
FBgn0266450	Kr-h1	chr2L:6082602-6096498	vehicle_noOA	vehicle_OA	OK	10.1433	12.8076	0.336473	1.66642	0.0013	0.0332601	yes
FBgn0267339	p38c	chr3R:19974741-19975925	vehicle_noOA	vehicle_OA	OK	107.614	67.6691	-0.669294	-5.37426	5e-05	0.00213896	yes

## Sheet: README
Description:
Table represents summary of one of the output file from CuffDiff indicating significance of difference of gene expression between two samples.
Column name	Example	Description
gene_id	FBgn0000003	FlyBase gene identifier according to annotation 5.57
gene	Lypla1	The gene_name(s) being tested. Gene symbol name according to annotation 5.57
locus	chr1:4797771-4835363	Genomic coordinates for easy browsing to the genes or transcripts being tested. Position of the gene in the genome, annotation 5.57.
sample 1	Liver	Label (or number if no labels provided) of the first sample being tested
sample 2	Brain	Label (or number if no labels provided) of the second sample being tested
status	NOTEST	Can be one of OK (test successful), NOTEST (not enough alignments for testing), LOWDATA (too complex or shallowly sequenced), HIDATA (too many fragments in locus), or FAIL, when an ill-conditioned covariance matrix or other numerical exception prevents testing.
value_1	8.01089	FPKM of the gene in sample x
value_2	8.55155	FPKM of the gene in sample y
log2.fold_change	0.06531	The (base 2) log of the fold change y/x
test stat	0.860902	The value of the test statistic used to compute significance of the observed change in FPKM
p value	0.389292	The uncorrected p-value of the test statistic
q value	0.985216	The FDR-adjusted p-value of the test statistic
significant	yes	Can be either "yes" or "no", depending on whether p is greater then the FDR after Benjamini-Hochberg correction for multiple-testing
