# Supplementary material for: A Class of Diacylglycerol Acyltransferase 1 Inhibitors Identified by a Combination of Phenotypic High-throughput Screening, Genomics, and Genetics
Source: eBioMedicine. 2016 Apr 16;8:49–59. doi: 10.1016/j.ebiom.2016.04.014 (PMC4919474; doi:10.1016/j.ebiom.2016.04.014)
Supplement: Table S4 — The table summarizes the results for 919 differentially expressed genes used for the clusters shown in Fig. 3a and Fig. S4c. [file mmc5.xlsx]

## Sheet: Supplementary.TableS4
Gene_id	Gene	Gene_full_name	NCBI_symbol	Module	K.means.cluster	Specificity	Uniprot_Protein_family	Biological_process	GO_Biological_process	Molecular_function	GO_Molecular_function	Physical_interactions
FBgn0000014	abd-A	abdominal A	abd-A	14	4	*	Belongs to the TRAFAC class OBG-HflX-like GTPase superfamily. OBG GTPase family.	:peripheral nervous system development : germ cell migration : gonadal mesoderm development : oenocyte development : heart development : mesodermal cell fate specification : dorsal vessel heart proper cell fate commitment : dorsal vessel heart proper cell fate commitment : apoptotic process : nervous system development : determination of genital disc primordium : cardiac muscle tissue development…	: GO:0007422 : GO:0008354 : GO:0007506 : GO:0007438 : GO:0007507 : GO:0007501 : GO:0035053 : GO:0035053 : GO:0006915 : GO:0007399 : GO:0035225 : GO:0048738 : GO:0010002 : GO:0048806 : GO:0008406 : GO:0008406 : GO:0007280 : GO:0008354 : GO:0007494 : GO:0007385 : GO:0035053 : GO:0009987 : GO:0035224 : GO:0007400 : GO:0009952 : GO:0006355 : GO:0048636 : GO:0014019 : GO:0045944 : GO:0042694	:RNA polymerase II distal enhancer sequence-specific DNA binding transcription factor activity : sequence-specific DNA binding transcription factor activity : sequence-specific DNA binding : sequence-specific DNA binding transcription factor activity	: GO:0003705 : GO:0003700 : GO:0043565 : GO:0003700	htl : CG4282 : p-cup : WASp : CG15043 : CG18048 : Ate1 : GstE14 : CG3085 : p38a : Crk : CG5482 : CG2519 : CG7686 : CG7164 : S-Lap1 : Orct : CG14718 : CG4741 : Pp2B-14D : CG4951 : gammaTub37C : ste24a : CG10681 : Cyt-c-d : Pten : CG5618 : Art2 : CG14259 : CG6073 : Arpc5 : eIF-5A : mod : Arpc2 : Tm1 : mRpS24 : CG16789 : Arpc1 : Arp2 : CG8635 : CG17821 : SmG : Hsc70-1 : Rsf1 : Rrp46 : Plod : Saf-B :…
FBgn0012034	AcCoAS	Acetyl Coenzyme A synthase	AcCoAS	14	1	*	Belongs to the API5 family.	:metabolic process : behavioral response to ethanol : acetyl-CoA biosynthetic process from acetate	: GO:0008152 : GO:0048149 : GO:0019427	:acetate-CoA ligase activity : acetate-CoA ligase activity : AMP binding	: GO:0003987 : GO:0003987 : GO:0016208	TfIIEalpha : RluA-1 : CG5190 : Acn
FBgn0053138	AGBE	1,4-Alpha-Glucan Branching Enzyme	AGBE	14	3	*	Belongs to the Antp homeobox family.	:determination of adult lifespan : glycogen biosynthetic process	: GO:0008340 : GO:0005978	:1,4-alpha-glucan branching enzyme activity : cation binding : hydrolase activity, hydrolyzing O-glycosyl compounds	: GO:0003844 : GO:0043169 : GO:0004553	exd : sv
FBgn0027932	Akap200	A kinase anchor protein 200	Akap200	14	4	*	-	:protein localization : negative regulation of Ras protein signal transduction : autophagic cell death : salivary gland cell autophagic cell death : behavioral response to ethanol : regulation of establishment of planar polarity	: GO:0008104 : GO:0046580 : GO:0048102 : GO:0035071 : GO:0048149 : GO:0090175	:protein kinase A binding : protein kinase A binding	: GO:0051018 : GO:0051018	TAF1C-like : fd59A : CG3995 : CG11679 : TfIIEalpha : lectin-46Ca : CG6073 : Cyp9b2 : Gyk : CG5190 : CG3570 : CG5027 : CG6652 : Odc1 : CG11876 : CG5961 : l(3)02640 : CG6227 : gus : Tg : CrebA
FBgn0086378	Alg-2	Apoptosis-linked gene-2	Alg-2	13	2	*	Belongs to the ATP-dependent AMP-binding enzyme family.	:apoptotic process : positive regulation of JNK cascade : positive regulation of JNK cascade	: GO:0006915 : GO:0046330 : GO:0046330	:calcium ion binding	: GO:0005509	-
FBgn0015577	alpha-Est9	alpha-Esterase-9	alpha-Est9	14	1	*	Belongs to the type-B carboxylesterase/lipase family.	:-	:NA	:cholinesterase activity : carboxylic ester hydrolase activity : carboxylic ester hydrolase activity : carboxylic ester hydrolase activity	: GO:0004104 : GO:0052689 : GO:0052689 : GO:0052689	Rfabg
FBgn0013749	Arf102F	ADP ribosylation factor at 102F	Arf102F	14	1	*	-	:protein ADP-ribosylation : neurotransmitter secretion : synaptic vesicle endocytosis : protein ADP-ribosylation : endosomal transport : protein ADP-ribosylation : protein transport : small GTPase mediated signal transduction : compound eye development	: GO:0006471 : GO:0007269 : GO:0048488 : GO:0006471 : GO:0016197 : GO:0006471 : GO:0015031 : GO:0007264 : GO:0048749	:NAD(P)+-protein-arginine ADP-ribosyltransferase activity : GTP binding : GTP binding : GTPase activity	: GO:0003956 : GO:0005525 : GO:0005525 : GO:0003924	-
FBgn0065032	Arpc3B	Actin-related protein 2/3 complex, subunit 3B	Arpc3B	14	1	*	-	:actin filament organization : Arp2/3 complex-mediated actin nucleation	: GO:0007015 : GO:0034314	:actin binding : structural constituent of cytoskeleton : structural constituent of cytoskeleton	: GO:0003779 : GO:0005200 : GO:0005200	-
FBgn0000140	asp	abnormal spindle	asp	14	4	*	-	:microtubule cytoskeleton organization : microtubule-based process : cystoblast division : female germ-line stem cell division : germarium-derived oocyte differentiation : ovarian fusome organization : actin filament reorganization involved in cell cycle : establishment of meiotic spindle localization : kinetochore organization : oogenesis : mitotic spindle organization : spindle organization : c…	: GO:0000226 : GO:0007017 : GO:0007282 : GO:0048132 : GO:0030706 : GO:0030723 : GO:0030037 : GO:0051295 : GO:0051383 : GO:0048477 : GO:0007052 : GO:0007051 : GO:0051642 : GO:0051297 : GO:0030954 : GO:0048854 : GO:0000132 : GO:0007097	:microtubule binding : microtubule binding : microtubule binding : myosin light chain binding	: GO:0008017 : GO:0008017 : GO:0008017 : GO:0032027	Esp : Men : Trap1 : Gyk : CG3570 : lic : CSN4 : CG1907 : CG33970 : nemy : Rpp30 : CG3565 : Teh1 : CG5196 : Mpcp : msk : Cnx99A : fax
FBgn0044452	Atg2	Autophagy-related 2	Atg2	14	3	*	Belongs to the actin family.	:autophagy : larval midgut histolysis : regulation of autophagy : macroautophagy : wound healing : negative regulation of phosphatidylinositol 3-kinase signaling : larval midgut cell programmed cell death	: GO:0006914 : GO:0035069 : GO:0010506 : GO:0016236 : GO:0042060 : GO:0014067 : GO:0035096	:molecular_function	: GO:0003674	pont : scra
FBgn0052446	Atox1	-	Atox1	13	1	*	-	:copper ion homeostasis : metal ion transport	: GO:0055070 : GO:0030001	:metal ion binding	: GO:0046872	-
FBgn0020236	ATPCL	ATP citrate lyase	ATPCL	12	1	*	-	:acetyl-CoA biosynthetic process : citrate metabolic process : cellular carbohydrate metabolic process	: GO:0006085 : GO:0006101 : GO:0044262	:ATP citrate synthase activity : ATP citrate synthase activity : ATP citrate synthase activity : cofactor binding : succinate-CoA ligase (ADP-forming) activity : ATP binding	: GO:0003878 : GO:0003878 : GO:0003878 : GO:0048037 : GO:0004775 : GO:0005524	-
FBgn0041188	Atx2	Ataxin-2	Atx2	14	4	*	-	:habituation : regulation of olfactory learning : long-term memory : short-term memory : oocyte differentiation : chaeta development : regulation of actin filament polymerization : compound eye development : neurogenesis : negative regulation of gene silencing by miRNA : regulation of synapse structural plasticity : phagocytosis : circadian regulation of translation : positive regulation of prote…	: GO:0046959 : GO:0090328 : GO:0007616 : GO:0007614 : GO:0009994 : GO:0022416 : GO:0030833 : GO:0048749 : GO:0022008 : GO:0060965 : GO:0051823 : GO:0006909 : GO:0097167 : GO:0032092 : GO:0045475 : GO:0097167 : GO:1901216 : GO:0042051	:protein binding	: GO:0005515	CG17187
FBgn0025525	bab2	bric a brac 2	bab2	14	3	*	-	:eye-antennal disc morphogenesis : female gonad development : imaginal disc-derived leg morphogenesis : regulation of transcription, DNA-templated : transcription, DNA-templated : female gonad morphogenesis	: GO:0007455 : GO:0008585 : GO:0007480 : GO:0006355 : GO:0006351 : GO:0061040	:sequence-specific DNA binding transcription factor activity : DNA binding : protein binding : AT DNA binding	: GO:0003700 : GO:0003677 : GO:0005515 : GO:0003680	Plod
FBgn0260960	Baldspot	Baldspot	Baldspot	14	2	*	Belongs to the argonaute family. Ago subfamily.	:spermatogenesis : fatty acid elongation : long-chain fatty acid biosynthetic process	: GO:0007283 : GO:0030497 : GO:0042759	:fatty acid elongase activity : fatty acid elongase activity	: GO:0009922 : GO:0009922	Elp1 : Dcr-2 : Nelf-E : RpII215 : Pur-alpha : Ir76a : CG6686 : dco : ppk28 : Fmr1 : vig : Rm62 : Dcr-1 : mir-2b-1 : mir-2b-2 : Tudor-SN : r2d2 : ban : mir-13b-1 : mir-13b-2 : esi-1 : SmD1 : esi-2 : mus308 : snRNA:U1:21D : snRNA:U1:82Eb : snRNA:U1:95Ca : snRNA:U1:95Cb : snRNA:U1:95Cc : snRNA:U2:14B : snRNA:U2:34ABa : snRNA:U2:34ABb : snRNA:U2:34ABc : snRNA:U2:38ABa : snRNA:U2:38ABb : snRNA:U4:25F …
FBgn0003890	betaTub97EF	beta-Tubulin at 97EF	betaTub97EF	14	3	*	Belongs to the FAD-dependent oxidoreductase family.	:centrosome duplication : protein polymerization : GTP catabolic process	: GO:0051298 : GO:0051258 : GO:0006184	:structural constituent of cytoskeleton : GTP binding : GTPase activity : structural constituent of cytoskeleton	: GO:0005200 : GO:0005525 : GO:0003924 : GO:0005200	Vap-33B : Wee1 : CG33129 : slmb : l(2)k01209 : CG10494 : CG9205 : CG4908 : Sk2 : CG1603 : CG1513 : GAPcenA : RanGAP : cert : Pk92B : rdgB : az2
FBgn0036199	Bmcp	Bmcp	Bmcp	15	1	*	Belongs to the adenylate kinase family. AK6 subfamily.	:regulation of metabolic process : transmembrane transport : sensory perception of sound : mitochondrial transport	: GO:0019222 : GO:0055085 : GO:0007605 : GO:0006839	:transmembrane transporter activity : transmembrane transporter activity	: GO:0022857 : GO:0022857	-
FBgn0259791	bora	aurora borealis	bora	15	4	*	-	:peripheral nervous system development : activation of protein kinase activity : asymmetric protein localization involved in cell fate determination	: GO:0007422 : GO:0032147 : GO:0045167	:protein binding	: GO:0005515	aurA : Cct2 : CG11279 : CG6321 : CG5382 : Tak1 : Proc : Rab5 : PGRP-LF : Mkk4 : Oat : blp : Snx3 : Cyp9b2 : CG3321 : CG18335 : CG14024 : CG10425 : CG4968 : CG30339 : Kdm4A : CG14020 : TpnC25D : CG7091 : CG14969 : Wwox : CG11771 : Hel25E : CG31917 : Hsc70Cb : Df31 : smt3 : fax : Men : Eb1 : Moe : Pdi : Gdi : CG1910 : Inos : eIF-1A : Eno : Hop : CG16817 : capt : Prx2540-2 : TER94 : CG6084 : Chd64 :…
FBgn0086694	Bre1	Bre1	Bre1	15	4	*	Belongs to the class I fructose-bisphosphate aldolase family.	:peripheral nervous system development : histone modification : phagocytosis : histone ubiquitination	: GO:0007422 : GO:0016570 : GO:0006909 : GO:0016574	:zinc ion binding : zinc ion binding : ubiquitin-protein ligase activity	: GO:0008270 : GO:0008270 : GO:0004842	CG11407 : CG10581 : aurA : CG8654 : CG6321 : CG5382 : Picot : ZnT63C : Pli : CG6724 : isoQC : RpL35A : Arpc3A : Arpc2 : CG5432 : Tm1 : CG15098 : clu : RpS21 : Hsp23 : Arpc1 : Arp2 : Hsc70-1 : Rpt1 : pps : Trap1 : fbp : CG5500 : CG8147 : CG2004 : CG18335 : Diap2 : CG13893 : CG4586 : CG4645 : regucalcin : CG8891 : SmD3 : CG6330 : igl : CG11811 : CG8117 : CG10657 : loqs : Atg14 : CG31917 : Crc : Prx…
FBgn0014949	btn	buttonless	btn	12	1	*	-	:regulation of transcription, DNA-templated	: GO:0006355	:DNA binding : sequence-specific DNA binding transcription factor activity : sequence-specific DNA binding	: GO:0003677 : GO:0003700 : GO:0043565	Gale : Chc : phl
FBgn0000246	c(3)G	crossover suppressor on 3 of Gowen	c(3)G	14	4	*	-	:reciprocal meiotic recombination	: GO:0007131	:-	:NA	Bap55 : Tango7 : CG12343 : Cg25C : CG7049 : Chd64 : Arc1 : sun : RpS21 : Nlp : vkg : Jupiter : CoVb : Hsc70-1 : vlc : Tet : CG11777 : CG1129 : Ccs : CG5746 : snama : gish : CG30467
FBgn0039928	Cals	Calsyntenin-1	Cals	14	2	*	-	:calcium-dependent cell-cell adhesion : synaptic transmission : synaptic transmission : homophilic cell adhesion : cell-cell adhesion mediated by cadherin	: GO:0016339 : GO:0007268 : GO:0007268 : GO:0007156 : GO:0044331	:calcium ion binding : calcium ion binding : calcium ion binding	: GO:0005509 : GO:0005509 : GO:0005509	-
FBgn0033504	Cap	CAP	CAP	14	4	*	-	:muscle attachment : sensory perception of sound : sensory perception of mechanical stimulus	: GO:0016203 : GO:0007605 : GO:0050954	:vinculin binding	: GO:0017166	CG8745 : ap : Vps2 : lwr : CG15098 : CG9911 : LanB1 : Arpc4 : CG6724 : smt3 : Gp210 : Mcr : l(2)37Cb : Cchl : alrm : nemy
FBgn0039774	CDase	Ceramidase	CDase	14	4	*	-	:hatching behavior : synaptic transmission : synaptic vesicle exocytosis : sphingolipid metabolic process : ceramide catabolic process : synaptic vesicle fusion to presynaptic membrane : photoreceptor cell maintenance	: GO:0035187 : GO:0007268 : GO:0016079 : GO:0006665 : GO:0046514 : GO:0031629 : GO:0045494	:ceramidase activity : ceramidase activity : ceramidase activity	: GO:0017040 : GO:0017040 : GO:0017040	CG1091 : HIP-R : Tcp-1zeta : CG7737 : isoQC : CG4278 : Aats-his
FBgn0035918	Cdc6	Cdc6	Cdc6	15	4	*	-	:pre-replicative complex assembly involved in nuclear cell cycle DNA replication	: GO:0006267	:DNA clamp loader activity	: GO:0003689	-
FBgn0032801	CG10165	-	CG10165	14	2	*	-	:-	:NA	:-	:NA	-
FBgn0038420	CG10311	-	CG10311	14	1	*	Belongs to the glycosyl hydrolase 13 family.	:-	:NA	:-	:NA	-
FBgn0038453	CG10326	-	CG10326	13	1	*	Belongs to the ETS family.	:-	:NA	:-	:NA	-
FBgn0038395	CG10407	-	CG10407	14	2	*	-	:multicellular organism reproduction	: GO:0032504	:-	:NA	arm : dia
FBgn0034636	CG10440	-	CG10440	14	1	*	-	:protein homooligomerization	: GO:0051260	:-	:NA	CG13321 : CG13430
FBgn0032748	CG10492	-	CG10492	13	4	*	-	:-	:NA	:zinc ion binding : nucleic acid binding	: GO:0008270 : GO:0003676	Vap-33B : Acp65Aa : REG : Eig71Ed : Esp : CG4282 : CG5660 : CG15484 : CG3829 : CG7272 : aurA : CG13827 : MFS3 : CG3706 : beag : CG17829 : Cct2 : CG11236 : twin : papi : Sox21a : CG11791 : CG1105 : Lmpt : Tim8 : TwdlF : CG6321 : CG2010 : S-Lap1 : CG7889 : CG1441 : tub : Debcl : CG31675 : Pp2B-14D : Csat : Pten : Arc2 : velo : Doc2 : CG5510 : Jon44E : CG8078 : Uch-L5 : CG1091 : Sry-alpha : Gadd34 :…
FBgn0037057	CG10512	-	CG10512	14	2	*	-	:oxidation-reduction process	: GO:0055114	:oxidoreductase activity	: GO:0016491	CG5746 : Arc1
FBgn0034570	CG10543	-	CG10543	13	4	*	-	:gravitaxis	: GO:0042332	:nucleic acid binding : metal ion binding	: GO:0003676 : GO:0046872	betaggt-II : Gie : CG7881 : SelD : CG30338 : r-l : CG11839 : CG4860
FBgn0030034	CG10555	-	CG10555	13	4	*	Belongs to the small GTPase superfamily. Arf family.	:-	:NA	:-	:NA	Spf45 : CG17029 : PH4alphaSG1 : tyn : CG33096 : CG6073 : Vps4 : Hip1 : CG8368 : Pk17E : CG2789 : nes : rho : Rpb8 : GalNAc-T1 : hoe1 : CG2921 : Timp : CG11190 : Dsor1 : tor : CG4730 : CG9536 : dome : CG14826 : CG12237 : Aats-asn : Ocrl : Vha100-4 : CG8602 : CG33970 : Cyp9f2 : CG11876 : PP2A-B' : Rpp30 : CG1492 : CG1785 : Fatp : CG15643 : Rab10 : Prosalpha7 : Arf79F : wal : ImpL3 : CG1444 : Kr-h2 …
FBgn0032817	CG10631	-	CG10631	14	4	*	-	:-	:NA	:nucleic acid binding : metal ion binding	: GO:0003676 : GO:0046872	Bap55 : CG15735 : Arpc5 : CG6724 : mRpL39 : CG8545 : Cdc5 : CG3817 : Arpc2 : CG17376 : Cat : ppan : CG4619 : mRpS24 : Arpc1 : Arp2 : U4-U6-60K : Arpc4 : Imp : isoQC : Rbp1-like : CG3224 : Jupiter : EloB : mtacp1 : Tango4 : Ote : Map205 : eIF6 : CG16753 : Cdc27 : Arp3
FBgn0030528	CG11095	-	CG11095	14	5	*	-	:-	:NA	:hydrolase activity	: GO:0016787	Mhc
FBgn0035464	CG12006	-	CG12006	14	5	*	-	:GPI anchor biosynthetic process	: GO:0006506	:mannosyltransferase activity	: GO:0000030	-
FBgn0039808	CG12071	-	CG12071	14	3	*	Belongs to the ATG13 metazoan family.	:phagocytosis	: GO:0006909	:nucleic acid binding : metal ion binding	: GO:0003676 : GO:0046872	RPA3 : Ote : Zn72D : CG4612 : Psi : Atg101 : Atg17
FBgn0030048	CG12112	-	CG12112	13	1	*	-	:-	:NA	:-	:NA	-
FBgn0029957	CG12155	-	CG12155	14	4	*	-	:-	:NA	:-	:NA	CG4269
FBgn0039419	CG12290	-	CG12290	14	2	*	-	:G-protein coupled receptor signaling pathway : G-protein coupled receptor signaling pathway	: GO:0007186 : GO:0007186	:G-protein coupled receptor activity : G-protein coupled receptor activity	: GO:0004930 : GO:0004930	Cyp9b2 : CG3570 : CSN4 : Gasz
FBgn0031703	CG12512	-	CG12512	14	1	*	-	:metabolic process	: GO:0008152	:long-chain fatty acid-CoA ligase activity	: GO:0004467	-
FBgn0037811	CG12592	-	CG12592	14	4	*	-	:biological_process	: GO:0008150	:molecular_function	: GO:0003674	CG7430 : CG5261 : CG11876 : atms
FBgn0030630	CG12608	-	CG12608	13	4	*	Belongs to the ataxin-2 family.	:-	:NA	:-	:NA	Vps39 : Pebp1 : Vha100-2 : CG5623 : Lmpt : CG7829 : CG32649 : CG5945 : l(1)G0193 : CG5660 : TAF1C-like : l(2)k09913 : CG9346 : p-cup : CG10602 : Pdp1 : RnrS : Myd88 : CG15043 : Ets96B : CG18048 : Coprox : Ate1 : ttm50 : CG8735 : CG12493 : Src42A : MED9 : Ras85D : CG2519 : Cpr31A : EfSec : CG7686 : Cct5 : bcd : rev7 : E(spl)mdelta-HLH : Moca-cyp : ap : CG44252 : Orct : Hr46 : CG7889 : CG5991 : Cyc…
FBgn0037206	CG12768	-	CG12768	14	4	*	-	:-	:NA	:-	:NA	-
FBgn0033945	CG12868	-	CG12868	14	2	*	-	:-	:NA	:-	:NA	-
FBgn0046258	CG12880	-	CG12880	14	4	*	-	:-	:NA	:-	:NA	-
FBgn0031052	CG14215	-	CG14215	14	4	*	-	:biological_process	: GO:0008150	:molecular_function	: GO:0003674	Oamb : Pgam5 : CG3862 : Zn72D : CG4612 : SC35 : RpL35A : Rrp40 : Rab5 : CG10077 : Rbp1 : Atx2 : shrb : Syp : Psi : Srp54 : mRpS24 : qkr54B : CG4553 : coil : CG33253 : epsilonCOP : B52 : CG3689 : Rbp1-like : CG3224 : Mec2 : CG11876 : Rsf1 : Fmr1 : CG5746 : Saf-B
FBgn0029899	CG14438	-	CG14438	13	4	*	-	:-	:NA	:metal ion binding	: GO:0046872	p38c : cnk : csw : phl
FBgn0037850	CG14695	-	CG14695	14	1	*	Belongs to the methyltransferase superfamily.	:-	:NA	:-	:NA	bcd
FBgn0023515	CG14814	-	CG14814	15	4	*	-	:biological_process	: GO:0008150	:molecular_function	: GO:0003674	ATPsyn-gamma : RPA3 : Tango7 : CG6724 : CG10306 : mRpL44 : CG5726 : mRpL52 : Trap1
FBgn0038455	CG14907	-	CG14907	14	2	*	-	:-	:NA	:-	:NA	CG15098 : eIF-4B : Mppe : Hsp26
FBgn0035439	CG14961	-	CG14961	13	4	*	-	:biological_process	: GO:0008150	:molecular_function	: GO:0003674	CG8531 : Esp : htl : Atf-2 : Adam : CG3303 : Sply : CG4004 : mod(r) : CG8745 : CG7164 : CG44252 : CG14718 : CG7609 : CG11679 : CG8924 : CG15343 : TfIIEalpha : dbe : CG10996 : CG6073 : Vap-33A : Uvrag : Gadd34 : Hcs : Nmdar1 : Cdc6 : RluA-1 : pes : CG43795 : rho : CG4901 : CG7646 : stas : frc : Rpb8 : CG10934 : Cyp9b2 : Gyk : Cpr67B : GalNAc-T1 : CG5190 : yellow-c : CG12299 : SmG : RagC-D : CG3570…
FBgn0035449	CG14971	-	CG14971	13	3	*	Belongs to the BORA family.	:-	:NA	:-	:NA	aurA
FBgn0035528	CG15012	-	CG15012	14	1	*	-	:-	:NA	:beta-N-acetylhexosaminidase activity	: GO:0004563	lin
FBgn0031377	CG15356	-	CG15356	13	4	*	-	:-	:NA	:-	:NA	vret
FBgn0039821	CG15556	-	CG15556	14	2	*	Belongs to the BRE1 family.	:G-protein coupled receptor signaling pathway : G-protein coupled receptor signaling pathway	: GO:0007186 : GO:0007186	:G-protein coupled receptor activity : G-protein coupled receptor activity	: GO:0004930 : GO:0004930	-
FBgn0036032	CG16711	-	CG16711	14	4	*	-	:biological_process	: GO:0008150	:molecular_function	: GO:0003674	-
FBgn0030482	CG1673	-	CG1673	12	1	*	-	:branched-chain amino acid biosynthetic process	: GO:0009082	:branched-chain-amino-acid transaminase activity : branched-chain-amino-acid transaminase activity	: GO:0004084 : GO:0004084	Pvr
FBgn0032713	CG17323	-	CG17323	15	1	*	-	:inter-male aggressive behavior : metabolic process	: GO:0002121 : GO:0008152	:glucuronosyltransferase activity	: GO:0015020	-
FBgn0038462	CG17556	-	CG17556	14	1	*	-	:-	:NA	:-	:NA	-
FBgn0033777	CG17574	-	CG17574	14	5	*	-	:-	:NA	:-	:NA	-
FBgn0264494	CG17646	-	CG17646	14	3	*	-	:triglyceride metabolic process	: GO:0006641	:ATP binding : ATPase activity, coupled to transmembrane movement of substances : transporter activity	: GO:0005524 : GO:0042626 : GO:0005215	-
FBgn0037890	CG17734	-	CG17734	15	1	*	-	:behavioral response to ethanol	: GO:0048149	:-	:NA	vig : CG16789 : Npc2b : Rbp1-like : mRpS24 : CG13900 : Tango7 : Zn72D : CG9769 : homer : CG10306 : CG7194 : SmG : RpL35A : Int6 : Rsf1 : eIF3-S8 : NHP2 : Axn : Vinc
FBgn0038421	CG17931	-	CG17931	14	1	*	-	:biological_process	: GO:0008150	:molecular_function	: GO:0003674	CG5541
FBgn0036537	CG18081	-	CG18081	14	3	*	Belongs to the catalase family.	:-	:NA	:-	:NA	CG15484 : aurA : CG3303 : CG7889 : tub : CG14262 : Arpc3B : Cdk1 : CG5500 : B-H1 : CG2004 : CG9920 : CG3570 : Pmm45A : Su(var)2-10 : CG8993 : Aats-asn : CG6171 : GstE13 : AdSS : Galphas : Ppa : CG40160 : CG15735 : B52 : CG3224 : CG3689 : SC35 : Jupiter : Ote : Tet : CG3817 : Rsf1 : eIF6 : CG16753 : ppan : CG14647 : CG5196 : Yp2 : CG16826 : CG31343
FBgn0038953	CG18596	-	CG18596	14	1	*	-	:RNA processing	: GO:0006396	:RNA binding : RNA methyltransferase activity	: GO:0003723 : GO:0008173	Uba1 : HIP-R : Cct2 : Hmg-2 : CG4813 : CG8888 : Tango7 : CG9769 : B52 : CG10306 : Int6 : Rsf1 : eIF3-S8 : NHP2 : CG5044 : CG5966 : exu : CG3224 : qkr58E-3 : Hsp68 : CG8026 : REG : CG7737 : r-l : Synd : JhI-26 : CG1635 : CG13001 : CG11596 : CG11980
FBgn0042185	CG18769	-	CG18769	15	2	*	Belongs to the neutral ceramidase family.	:-	:NA	:-	:NA	CG11911
FBgn0027547	CG1927	-	CG1927	13	1	*	-	:-	:NA	:-	:NA	SmD2 : Pgam5 : Caper : tws : CG6724 : Kap-alpha3 : me31B : mRpL44 : l(3)72Ab : mod : RpL35A : Arpc3A : Cdc5 : CG7878 : mRpS28 : Imp : RpL7-like : nonA-l : Ssb-c31a : SmG : NHP2 : CG4611 : l(1)G0320 : Rrp46 : CG17454 : BCAS2 : Saf-B : Tango7 : mRpL39 : bor : CG3817 : abs : AP-2alpha : CG10306 : isoQC : Hsc70-1 : Aats-lys : CG9253 : Nop56
FBgn0033205	CG2064	-	CG2064	14	1	*	Belongs to the CDS family.	:metabolic process	: GO:0008152	:oxidoreductase activity	: GO:0016491	Tango9 : CG10934 : CG31522 : Ent2 : Ost48 : CG31729 : Sec61alpha : OstDelta : Sc2 : Surf4 : CG11857
FBgn0029685	CG2938	-	CG2938	13	5	*	-	:lateral inhibition	: GO:0046331	:-	:NA	mub : vig : Dsor1 : CG6937 : Arp1 : cher : CG7049 : CG11563 : mRpS24 : larp : robl : B52 : mRpS28 : ctp : EloB : Fmr1 : CG1785 : snama : mRpL15 : Aven : dup : Fgop2 : ana2 : woc : Ubqn : row : cmet : tlk : Slmap : nxf2 : geminin : RluA-2 : cnn
FBgn0030177	CG2972	-	CG2972	15	4	*	-	:neurogenesis	: GO:0022008	:-	:NA	-
FBgn0031643	CG3008	-	CG3008	14	1	*	-	:protein phosphorylation	: GO:0006468	:protein kinase activity : ATP binding : protein serine/threonine kinase activity	: GO:0004672 : GO:0005524 : GO:0004674	-
FBgn0050349	CG30349	-	CG30349	14	4	*	-	:-	:NA	:-	:NA	GlyP : kst : mRpL44 : SC35 : 14-3-3zeta : Syp : CG18178 : Rbp1-like : Eb1 : ctp : Nurf-38 : Liprin-beta : alpha-Spec : CG4611 : Cypl : Klp31E
FBgn0051051	CG31051	-	CG31051	14	3	*	-	:biological_process	: GO:0008150	:molecular_function	: GO:0003674	-
FBgn0051211	CG31211	-	CG31211	13	4	*	-	:-	:NA	:-	:NA	-
FBgn0051633	CG31633	-	CG31633	14	2	*	-	:SCF-dependent proteasomal ubiquitin-dependent protein catabolic process	: GO:0031146	:ubiquitin-protein ligase activity	: GO:0004842	Caper : Chro : pzg : Ip259 : SC35
FBgn0032079	CG31886	-	CG31886	14	2	*	Belongs to the ARL6ip family.	:-	:NA	:-	:NA	tyn : CG1246 : mys : Tsp29Fb
FBgn0052267	CG32267	-	CG32267	13	2	*	-	:biological_process	: GO:0008150	:molecular_function	: GO:0003674	CG1105 : Ent2
FBgn0052350	CG32350	-	CG32350	15	2	*	-	:protein transport : endosomal transport : regulation of SNARE complex assembly : autophagic vacuole fusion : cellular response to starvation : lysosomal transport : histone ubiquitination	: GO:0015031 : GO:0016197 : GO:0035542 : GO:0000046 : GO:0009267 : GO:0007041 : GO:0016574	:zinc ion binding : zinc ion binding : ubiquitin-protein ligase activity	: GO:0008270 : GO:0008270 : GO:0004842	-
FBgn0052409	CG32409	-	CG32409	14	4	*	-	:ribosome biogenesis	: GO:0042254	:-	:NA	-
FBgn0052706	CG32706	-	CG32706	14	1	*	Belongs to the NnrD/CARKD family.	:defense response to bacterium	: GO:0042742	:nucleic acid binding : nucleotide binding	: GO:0003676 : GO:0000166	-
FBgn0053307	CG33307	-	CG33307	14	1	*	-	:biological_process	: GO:0008150	:molecular_function	: GO:0003674	chic : Chd64 : B52 : Ubc4
FBgn0085359	CG34330	-	CG34330	14	5	*	-	:neurogenesis	: GO:0022008	:-	:NA	clu : Plod
FBgn0085376	CG34347	-	CG34347	15	4	*	-	:-	:NA	:actin binding : cytoskeletal protein binding	: GO:0003779 : GO:0008092	-
FBgn0085423	CG34394	-	CG34394	14	4	*	-	:-	:NA	:-	:NA	-
FBgn0034859	CG3520	-	CG3520	14	4	*	-	:biological_process	: GO:0008150	:molecular_function	: GO:0003674	-
FBgn0038461	CG3678	-	CG3678	14	1	*	-	:biological_process	: GO:0008150	:molecular_function	: GO:0003674	-
FBgn0058439	CG40439	-	CG40439	15	2	*	-	:-	:NA	:-	:NA	su(Hw) : Cp190 : CG15625 : twin
FBgn0029763	CG4165	-	CG4165	14	4	*	-	:ubiquitin-dependent protein catabolic process : protein deubiquitination	: GO:0006511 : GO:0016579	:zinc ion binding : ubiquitin-specific protease activity	: GO:0008270 : GO:0004843	-
FBgn0250754	CG42232	-	CG42232	12	4	*	-	:-	:NA	:-	:NA	-
FBgn0259708	CG42362	-	CG42362	14	2	*	Belongs to the FIT family.	:-	:NA	:-	:NA	-
FBgn0259740	CG42394	-	CG42394	13	1	*	-	:biological_process	: GO:0008150	:molecular_function	: GO:0003674	Arpc3A : Arpc2 : CG6180 : HPS1
FBgn0261570	CG42684	-	CG42684	14	4	*	-	:Ras protein signal transduction : negative regulation of Ras protein signal transduction : inter-male aggressive behavior : imaginal disc-derived wing morphogenesis	: GO:0007265 : GO:0046580 : GO:0002121 : GO:0007476	:Ras GTPase activator activity : Ras GTPase activator activity	: GO:0005099 : GO:0005099	Rb97D : ZAP3 : stau
FBgn0034742	CG4294	-	CG4294	13	4	*	-	:-	:NA	:-	:NA	aurA : MFS3 : CG6321 : fbp : CG7091 : CG40160 : Sh3beta : EndoGI : Mdh2 : CG6084 : Uch
FBgn0025335	CG4585	-	CG4585	14	1	*	-	:phospholipid biosynthetic process	: GO:0008654	:phosphotransferase activity, for other substituted phosphate groups	: GO:0016780	Cg25C : Swip-1 : mRpS28 : vkg : mRpS24 : Cht2
FBgn0033816	CG4679	-	CG4679	13	4	*	-	:biological_process	: GO:0008150	:molecular_function	: GO:0003674	BCAS2 : MESR6
FBgn0039013	CG4813	-	CG4813	13	4	*	-	:protein ubiquitination	: GO:0016567	:zinc ion binding : zinc ion binding : ubiquitin-protein ligase activity	: GO:0008270 : GO:0008270 : GO:0004842	Rab5 : Sc2 : wal : Cctgamma : CG33303 : CG4169
FBgn0035944	CG5021	-	CG5021	14	1	*	-	:biological_process	: GO:0008150	:molecular_function	: GO:0003674	-
FBgn0035953	CG5087	-	CG5087	15	4	*	-	:protein ubiquitination involved in ubiquitin-dependent protein catabolic process	: GO:0042787	:ubiquitin-protein ligase activity : ubiquitin-protein ligase activity	: GO:0004842 : GO:0004842	ATPsyn-gamma : Sucb : ImpL3 : Pp2A-29B : CG5261 : Oscillin : CG4612 : CG8728 : Tim8 : Arf79F : cathD : Tcp-1zeta : PH4alphaEFB : CG33303 : CG3731
FBgn0034300	CG5098	-	CG5098	15	4	*	-	:biological_process	: GO:0008150	:molecular_function	: GO:0003674	CG3501 : CG6750 : CG2943 : CG3678
FBgn0036460	CG5114	-	CG5114	15	3	*	-	:biological_process	: GO:0008150	:molecular_function	: GO:0003674	-
FBgn0034351	CG5190	-	CG5190	14	3	*	-	:biological_process	: GO:0008150	:molecular_function	: GO:0003674	-
FBgn0267365	CG5385	lethal (2) SH0834	l(2)SH0834	13	1	*	-	:biological_process	: GO:0008150	:molecular_function	: GO:0003674	CG32758 : CG1532 : RpS21 : robl : mRpL39 : Cg25C : CG11777 : Tango4 : CG7049 : Aats-lys : CG5642 : Arc1
FBgn0039466	CG5521	-	CG5521	14	4	*	-	:positive regulation of GTPase activity : activation of Rap GTPase activity	: GO:0043547 : GO:0032861	:GTPase activator activity : Rap GTPase activator activity	: GO:0005096 : GO:0046582	RpS12 : CG15879 : RpS21 : CG7049 : FK506-bp2 : Rab6 : isoQC : Eb1
FBgn0032197	CG5694	-	CG5694	14	1	*	-	:-	:NA	:-	:NA	-
FBgn0026593	CG5707	-	CG5707	14	5	*	-	:biological_process	: GO:0008150	:molecular_function	: GO:0003674	-
FBgn0039186	CG5746	-	CG5746	15	4	*	Belongs to the RILPL family.	:-	:NA	:-	:NA	CG7766 : CG9281 : Ect3 : kuk : CkIIalpha : CG7878 : CG3224 : CG10139 : PhKgamma : coro : CG8475 : Iris
FBgn0028894	CG5869	-	CG5869	14	1	*	-	:gliogenesis	: GO:0042063	:actin binding : actin binding	: GO:0003779 : GO:0003779	-
FBgn0031914	CG5973	-	CG5973	14	5	*	-	:transport	: GO:0006810	:retinal binding : transporter activity	: GO:0016918 : GO:0005215	yip7
FBgn0026576	CG5991	-	CG5991	14	1	*	Belongs to the BRX1 family.	:phospholipid biosynthetic process	: GO:0008654	:phosphatidylserine decarboxylase activity	: GO:0004609	-
FBgn0037807	CG6293	-	CG6293	14	1	*	-	:transmembrane transport	: GO:0055085	:L-ascorbate:sodium symporter activity	: GO:0008520	CG8239 : CG7265 : Nlp : Df31 : hyd
FBgn0033875	CG6357	-	CG6357	14	1	*	-	:-	:NA	:cysteine-type endopeptidase activity	: GO:0004197	Hsc70-1 : Pp1-87B : eIF6 : CG10887 : CG32264
FBgn0033889	CG6701	-	CG6701	12	1	*	-	:dendrite morphogenesis	: GO:0048813	:metal ion binding	: GO:0046872	SelD : CG14036 : Arc42 : CG4860
FBgn0032400	CG6770	-	CG6770	14	2	*	-	:response to oxidative stress	: GO:0006979	:-	:NA	Esp : CG8735 : Cpr100A
FBgn0032026	CG7627	-	CG7627	15	1	*	-	:transmembrane transport : wound healing	: GO:0055085 : GO:0042060	:ATPase activity, coupled to transmembrane movement of substances : transporter activity : xenobiotic-transporting ATPase activity : ATP binding	: GO:0042626 : GO:0005215 : GO:0008559 : GO:0005524	-
FBgn0036929	CG7668	-	CG7668	14	2	*	Belongs to the glycosyltransferase 22 family. PIGB subfamily.	:lateral inhibition	: GO:0046331	:-	:NA	-
FBgn0037614	CG8116	-	CG8116	8	5	*	-	:-	:NA	:-	:NA	CG12728 : Prosalpha6 : U2af38 : Prosalpha7 : B52 : CG3689 : Prosalpha2 : Trap1
FBgn0033913	CG8468	-	CG8468	1	5	*	-	:transmembrane transport	: GO:0055085	:secondary active monocarboxylate transmembrane transporter activity	: GO:0015355	bic
FBgn0033735	CG8525	-	CG8525	14	1	*	-	:deoxyribonucleotide catabolic process	: GO:0009264	:deoxyribose-phosphate aldolase activity	: GO:0004139	Gadd34 : Sbp2 : CG10417
FBgn0027602	CG8611	-	CG8611	13	3	*	-	:-	:NA	:ATP-dependent RNA helicase activity : ATP-dependent RNA helicase activity : ATP binding : nucleic acid binding	: GO:0004004 : GO:0004004 : GO:0005524 : GO:0003676	Trl
FBgn0035207	CG9153	-	CG9153	14	5	*	-	:protein ubiquitination involved in ubiquitin-dependent protein catabolic process	: GO:0042787	:ubiquitin-protein ligase activity : ubiquitin-protein ligase activity	: GO:0004842 : GO:0004842	-
FBgn0032512	CG9305	-	CG9305	15	4	*	Belongs to the acyl-CoA dehydrogenase family.	:neurogenesis : neuron projection morphogenesis	: GO:0022008 : GO:0048812	:sequence-specific DNA binding transcription factor activity : DNA binding : chromatin binding	: GO:0003700 : GO:0003677 : GO:0003682	Cyp4ad1 : CG33145 : Aats-his : CG10581 : Rab5 : MFS3 : Pis : CG3303 : Sply : Cct2 : CG44252 : rev7 : CG12123 : tyn : Socs44A : CG8078 : Mkk4 : Hip1 : CG8368 : CG6282 : Cyp308a1 : Pk17E : Prp31 : CG31637 : CG2789 : Ser7 : nes : CG7655 : frc : Gs1 : CG3530 : Cyp9b2 : CG2118 : Prosbeta6 : Gyk : CG2921 : CG3570 : Vps29 : lic : CG14024 : Rheb : CG11190 : CG13295 : CSN4 : CG1340 : CG5027 : CG9536 : Syx…
FBgn0033101	CG9436	-	CG9436	15	3	*	Belongs to the strumpellin family.	:oxidation-reduction process	: GO:0055114	:alditol:NADP+ 1-oxidoreductase activity	: GO:0004032	-
FBgn0039328	CHKov2	CHKov2	CHKov2	14	2	*	-	:-	:NA	:transferase activity, transferring phosphorus-containing groups	: GO:0016772	-
FBgn0028387	chm	chameau	chm	14	1	*	Belongs to the metallo-beta-lactamase superfamily. Glyoxalase II family.	:negative regulation of transcription, DNA-templated : gene silencing : gene silencing : dendrite morphogenesis : neuron development : positive regulation of transcription from RNA polymerase II promoter : wing disc dorsal/ventral pattern formation : chaeta development : sensory organ precursor cell fate determination : imaginal disc fusion, thorax closure : negative regulation of cell fate speci…	: GO:0045892 : GO:0016458 : GO:0016458 : GO:0048813 : GO:0048666 : GO:0045944 : GO:0048190 : GO:0022416 : GO:0016360 : GO:0046529 : GO:0009996	:histone acetyltransferase activity : histone acetyltransferase activity : transcription coactivator activity : histone acetyltransferase activity : histone acetyltransferase activity : H4 histone acetyltransferase activity : transcription factor binding : zinc ion binding : sequence-specific DNA binding transcription factor activity	: GO:0004402 : GO:0004402 : GO:0003713 : GO:0004402 : GO:0004402 : GO:0010485 : GO:0008134 : GO:0008270 : GO:0003700	-
FBgn0036165	chrb	charybde	chrb	14	2	*	-	:negative regulation of growth : head involution : cell death : negative regulation of signal transduction	: GO:0045926 : GO:0008258 : GO:0008219 : GO:0009968	:molecular_function	: GO:0003674	Pgam5 : Dlc90F : CG15735 : Arpc1 : Arpc5 : Arpc4 : Arp2 : cpb : Arpc3A : Arpc2 : bocksbeutel : Tm1 : mRpL52 : mRpS24 : Saf-B
FBgn0001977	CIAPIN1	CIAPIN1 ortholog	CIAPIN1	15	1	*	-	:ovarian follicle cell development : negative regulation of apoptotic process : iron-sulfur cluster assembly	: GO:0030707 : GO:0043066 : GO:0016226	:molecular_function : iron-sulfur cluster binding	: GO:0003674 : GO:0051536	-
FBgn0013765	cnn	centrosomin	cnn	13	1	*	-	:microtubule cytoskeleton organization : central nervous system development : midgut development : peripheral nervous system development : nuclear division : centrosome cycle : microtubule-based process : female meiosis chromosome segregation : mitotic spindle organization : mitotic spindle organization : centrosome organization : asymmetric neuroblast division : pole cell formation : embryonic c…	: GO:0000226 : GO:0007417 : GO:0007494 : GO:0007422 : GO:0000280 : GO:0007098 : GO:0007017 : GO:0016321 : GO:0007052 : GO:0007052 : GO:0051297 : GO:0055059 : GO:0007279 : GO:0040016 : GO:0008356 : GO:0007099 : GO:0008594 : GO:0030997	:microtubule binding : protein binding	: GO:0008017 : GO:0005515	-
FBgn0033927	CR10102	-	CR10102	11	2	*	-	:-	:NA	:zinc ion binding : nucleic acid binding	: GO:0008270 : GO:0003676	-
FBgn0058469	CR40469	-	CR40469	12	2	*	-	:-	:NA	:-	:NA	Glt : B52 : vkg : CG9123 : smt3 : Cg25C : Top1 : CG3817 : Aats-lys : CG5850 : Kdm4A : CkIIalpha-i3
FBgn0004396	CrebA	Cyclic-AMP response element binding protein A	CrebA	14	4	*	-	:dorsal/ventral pattern formation : chitin-based larval cuticle pattern formation : salivary gland development : salivary gland morphogenesis : salivary gland development : larval chitin-based cuticle development : transcription from RNA polymerase II promoter : positive regulation of transcription, DNA-templated : positive regulation of transcription from RNA polymerase II promoter	: GO:0009953 : GO:0035293 : GO:0007431 : GO:0007435 : GO:0007431 : GO:0008363 : GO:0006366 : GO:0045893 : GO:0045944	:DNA binding : protein homodimerization activity : DNA binding : sequence-specific DNA binding transcription factor activity : enhancer sequence-specific DNA binding : sequence-specific DNA binding transcription factor activity : sequence-specific DNA binding	: GO:0003677 : GO:0042803 : GO:0003677 : GO:0003700 : GO:0001158 : GO:0003700 : GO:0043565	-
FBgn0024994	Csat	Csat	Csat	13	3	*	-	:UDP-galactose transport : UDP-N-acetylgalactosamine transport : UDP-galactose transport : CMP-N-acetylneuraminate transport : galactose transport	: GO:0015785 : GO:0015789 : GO:0015785 : GO:0015782 : GO:0015757	:UDP-galactose transmembrane transporter activity : CMP-N-acetylneuraminate transmembrane transporter activity : UDP-glucuronic acid transmembrane transporter activity : UDP-xylose transmembrane transporter activity : UDP-N-acetylgalactosamine transmembrane transporter activity : UDP-galactose transmembrane transporter activity : UDP-galactose transmembrane transporter activity : UDP-N-acetylgala…	: GO:0005459 : GO:0005456 : GO:0005461 : GO:0005464 : GO:0005463 : GO:0005459 : GO:0005459 : GO:0005463 : GO:0005351	Hsc70-1 : eIF4AIII : Arf79F : sgl
FBgn0000405	CycB	Cyclin B	CycB	14	5	*	-	:mitotic cytokinesis : attachment of spindle microtubules to kinetochore : attachment of spindle microtubules to kinetochore : embryonic development via the syncytial blastoderm : G2/M transition of mitotic cell cycle : cellular process : syncytial blastoderm mitotic cell cycle : cellular response to DNA damage stimulus : regulation of chromatin binding : regulation of cyclin-dependent protein se…	: GO:0000281 : GO:0008608 : GO:0008608 : GO:0001700 : GO:0000086 : GO:0009987 : GO:0035186 : GO:0006974 : GO:0035561 : GO:0000079 : GO:0007079	:cyclin-dependent protein serine/threonine kinase regulator activity : cyclin-dependent protein serine/threonine kinase regulator activity : cyclin-dependent protein serine/threonine kinase regulator activity : protein kinase binding	: GO:0016538 : GO:0016538 : GO:0016538 : GO:0019901	-
FBgn0036806	Cyp12c1	Cyp12c1	Cyp12c1	14	2	*	-	:oxidation-reduction process	: GO:0055114	:electron carrier activity : electron carrier activity : oxidoreductase activity, acting on paired donors, with incorporation or reduction of molecular oxygen : heme binding : iron ion binding	: GO:0009055 : GO:0009055 : GO:0016705 : GO:0020037 : GO:0005506	Mes2 : CG6617 : Spindly : CG6543 : eIF-4B : CtBP
FBgn0030304	Cyp4g15	Cyp4g15	Cyp4g15	14	1	*	-	:steroid biosynthetic process : oxidation-reduction process	: GO:0006694 : GO:0055114	:electron carrier activity : electron carrier activity : oxidoreductase activity, acting on paired donors, with incorporation or reduction of molecular oxygen : heme binding : iron ion binding	: GO:0009055 : GO:0009055 : GO:0016705 : GO:0020037 : GO:0005506	-
FBgn0010316	dap	dacapo	dap	14	4	*	-	:negative regulation of protein dephosphorylation : G1/S transition of mitotic cell cycle : sensory organ precursor cell division : negative regulation of cell cycle : open tracheal system development : sensory organ development : regulation of cyclin-dependent protein serine/threonine kinase activity : regulation of protein kinase activity : germarium-derived oocyte fate determination : oogenesi…	: GO:0035308 : GO:0000082 : GO:0045035 : GO:0045786 : GO:0007424 : GO:0007423 : GO:0000079 : GO:0045859 : GO:0007294 : GO:0048477 : GO:0007488 : GO:0000278 : GO:0045786 : GO:0007050 : GO:2000134	:cyclin-dependent protein serine/threonine kinase inhibitor activity : cyclin-dependent protein serine/threonine kinase inhibitor activity : cyclin-dependent protein serine/threonine kinase inhibitor activity	: GO:0004861 : GO:0004861 : GO:0004861	msn
FBgn0029131	debcl	Death executioner Bcl-2 homologue	Debcl	13	2	*	-	:apoptotic process : apoptotic process : intrinsic apoptotic signaling pathway in response to DNA damage : apoptotic process : apoptotic process : regulation of mitochondrial membrane permeability : negative regulation of neuron apoptotic process : developmental programmed cell death : response to ionizing radiation : regulation of programmed cell death : autophagy : positive regulation of macroa…	: GO:0006915 : GO:0006915 : GO:0008630 : GO:0006915 : GO:0006915 : GO:0046902 : GO:0043524 : GO:0010623 : GO:0010212 : GO:0043067 : GO:0006914 : GO:0016239 : GO:0009267 : GO:0060561 : GO:0006915 : GO:0070050 : GO:0043066 : GO:0035234	:molecular_function	: GO:0003674	-
FBgn0086251	del	deadlock	del	15	1	*	-	:karyosome formation : fusome organization : oocyte localization involved in germarium-derived egg chamber formation : germarium-derived egg chamber formation : oogenesis : oogenesis : mitotic spindle stabilization : oocyte development : piRNA metabolic process	: GO:0030717 : GO:0045478 : GO:0030720 : GO:0007293 : GO:0048477 : GO:0048477 : GO:0043148 : GO:0048599 : GO:0034587	:molecular_function	: GO:0003674	CG33514
FBgn0039183	Dis3	Dis3	Dis3	14	4	*	-	:mRNA processing : neurogenesis : nuclear RNA surveillance : regulation of gene expression	: GO:0006397 : GO:0022008 : GO:0071027 : GO:0010468	:3'-5'-exoribonuclease activity	: GO:0000175	-
FBgn0259113	DNApol-alpha180	DNA polymerase alpha 180kD	DNApol-alpha180	13	4	*	-	:DNA strand elongation involved in DNA replication : DNA replication : neurogenesis : DNA replication initiation	: GO:0006271 : GO:0006260 : GO:0022008 : GO:0006270	:DNA-directed DNA polymerase activity : DNA-directed DNA polymerase activity : DNA-directed DNA polymerase activity : 3'-5'-exodeoxyribonuclease activity : DNA binding : nucleoside binding : nucleotide binding	: GO:0003887 : GO:0003887 : GO:0003887 : GO:0008296 : GO:0003677 : GO:0001882 : GO:0000166	-
FBgn0020306	dom	domino	dom	14	4	*	-	:cell proliferation : hemopoiesis : negative regulation of hemocyte proliferation : regulation of alternative mRNA splicing, via spliceosome : negative regulation of gene expression : positive regulation of Notch signaling pathway : wing disc pattern formation : dendrite guidance : neurogenesis : chromatin organization : gene silencing : instar larval or pupal development : oogenesis : positive r…	: GO:0008283 : GO:0030097 : GO:0035207 : GO:0000381 : GO:0010629 : GO:0045747 : GO:0035222 : GO:0070983 : GO:0022008 : GO:0006325 : GO:0016458 : GO:0002165 : GO:0048477 : GO:2000637 : GO:0048813	:helicase activity : DNA-dependent ATPase activity : protein binding : ATP binding : DNA binding	: GO:0004386 : GO:0008094 : GO:0005515 : GO:0005524 : GO:0003677	-
FBgn0260003	Dys	Dystrophin	Dys	13	4	*	-	:imaginal disc-derived wing vein morphogenesis : muscle organ development : neuromuscular synaptic transmission : regulation of short-term neuronal synaptic plasticity : imaginal disc-derived wing vein specification : establishment of cell polarity : muscle cell cellular homeostasis : regulation of neurotransmitter secretion : muscle organ development	: GO:0008586 : GO:0007517 : GO:0007274 : GO:0048172 : GO:0007474 : GO:0030010 : GO:0046716 : GO:0046928 : GO:0007517	:structural molecule activity : structural constituent of muscle : cytoskeletal protein binding : actin binding : actin binding : structural constituent of cytoskeleton : structural constituent of muscle : WW domain binding : zinc ion binding	: GO:0005198 : GO:0008307 : GO:0008092 : GO:0003779 : GO:0003779 : GO:0005200 : GO:0008307 : GO:0050699 : GO:0008270	-
FBgn0011766	E2f	E2F transcription factor 1	E2f1	13	4	*	-	:positive regulation of cell proliferation : positive regulation of nurse cell apoptotic process : DNA endoreduplication : eggshell chorion gene amplification : G1/S transition of mitotic cell cycle : imaginal disc development : nurse cell apoptotic process : antimicrobial humoral response : regulation of transcription involved in G1/S transition of mitotic cell cycle : growth : cellular process …	: GO:0008284 : GO:0045850 : GO:0042023 : GO:0007307 : GO:0000082 : GO:0007444 : GO:0045476 : GO:0019730 : GO:0000083 : GO:0040007 : GO:0009987 : GO:0051726 : GO:0051726 : GO:0010628 : GO:0048813 : GO:0048666 : GO:0060537 : GO:0045893 : GO:0045944 : GO:0000122 : GO:0007476 : GO:0035206	:DNA binding : protein binding : protein binding : sequence-specific DNA binding transcription factor activity : sequence-specific DNA binding : RNA polymerase II core promoter proximal region sequence-specific DNA binding transcription factor activity involved in positive regulation of transcription : transcription factor binding : sequence-specific DNA binding RNA polymerase II transcription fa…	: GO:0003677 : GO:0005515 : GO:0005515 : GO:0003700 : GO:0043565 : GO:0001077 : GO:0008134 : GO:0000981 : GO:0008134 : GO:0001012	-
FBgn0035063	Eap	Exu-associated protein	Eap	14	4	*	-	:-	:NA	:mRNA binding : nucleic acid binding : nucleotide binding	: GO:0003729 : GO:0003676 : GO:0000166	CG2574 : PHGPx : CG33145 : CG10581 : CG8960 : MFS3 : Ctr1B : tkv : CG2519 : CG3793 : CG6321 : kra : CkIIbeta2 : CG5382 : CG3795 : PH4alphaSG1 : Irk2 : CG3887 : Vap-33A : Gadd34 : CG1486 : alphaSnap : CG15087 : CG7655 : CG14968 : CG10934 : Chc : CG11190 : Ada : CG14762 : E(spl)mgamma-HLH : sni : CG30467 : MED30 : CG8311 : nemy : Tsp29Fb : Rpp30 : CG9231 : CG17027 : AnxB9 : CG8117 : CG40160 : CG106…
FBgn0000536	eas	easily shocked	eas	14	1	*	-	:brain development : long-term memory : mushroom body development : associative learning : habituation : mushroom body development : phosphorylation : mechanosensory behavior : response to mechanical stimulus : phosphatidylethanolamine biosynthetic process : asymmetric neuroblast division : phosphatidylethanolamine metabolic process : response to hypoxia : response to mechanical stimulus	: GO:0007420 : GO:0007616 : GO:0016319 : GO:0008306 : GO:0046959 : GO:0016319 : GO:0016310 : GO:0007638 : GO:0009612 : GO:0006646 : GO:0055059 : GO:0046337 : GO:0001666 : GO:0009612	:ethanolamine kinase activity : ethanolamine kinase activity : choline kinase activity : choline kinase activity	: GO:0004305 : GO:0004305 : GO:0004103 : GO:0004103	-
FBgn0000566	Eip55E	Eip55E	Eip55E	12	1	*	-	:sulfur amino acid metabolic process : glutathione biosynthetic process	: GO:0000096 : GO:0006750	:cystathionine gamma-lyase activity : cystathionine gamma-lyase activity : catalytic activity : pyridoxal phosphate binding	: GO:0004123 : GO:0004123 : GO:0003824 : GO:0030170	-
FBgn0000578	ena	enabled	ena	15	4	*	-	:dendrite morphogenesis : axon guidance : axonogenesis : actin filament organization : regulation of cell shape : axon guidance : cytoskeleton organization : dorsal closure : regulation of actin polymerization or depolymerization : positive regulation of filopodium assembly : germ-band shortening : head involution : suture of dorsal opening : cytoplasmic transport, nurse cell to oocyte : border f…	: GO:0048813 : GO:0007411 : GO:0007409 : GO:0007015 : GO:0008360 : GO:0007411 : GO:0007010 : GO:0007391 : GO:0008064 : GO:0051491 : GO:0007390 : GO:0008258 : GO:0007396 : GO:0007303 : GO:0007298 : GO:0030036 : GO:0048749 : GO:0007391 : GO:0003382 : GO:0060288 : GO:0051489 : GO:0010591 : GO:0035262 : GO:0031346 : GO:0030335 : GO:0045886 : GO:1990255	:actin binding : SH3 domain binding : protein binding : SH3 domain binding : protein binding	: GO:0003779 : GO:0017124 : GO:0005515 : GO:0017124 : GO:0005515	CG10581 : lolal : h : Prosbeta6 : E(spl)m3-HLH : stv : wbl : ct : Spc25 : CG11777 : Tm1 : Diap2 : Snr1 : SmD3 : CG5177 : kdn : Mf : Mhc : Obp56d : Actn : Fer2LCH : Ald : Mlc2 : Scp1 : TpnC41C : Argk : Adh : Act79B : up : Mlc1 : wupA : Tm2 : Prm : Gpdh : p38b
FBgn0004875	enc	encore	enc	15	4	*	-	:cystoblast division : germarium-derived egg chamber formation : germarium-derived oocyte fate determination : oocyte dorsal/ventral axis specification : regulation of pole plasm oskar mRNA localization : germ-line cyst formation : cystoblast division : mitosis : karyosome formation : germarium-derived oocyte fate determination : oocyte axis specification : oogenesis : oogenesis	: GO:0007282 : GO:0007293 : GO:0007294 : GO:0007310 : GO:0007317 : GO:0048134 : GO:0007282 : GO:0007067 : GO:0030717 : GO:0007294 : GO:0007309 : GO:0048477 : GO:0048477	:nucleic acid binding	: GO:0003676	Rcc1
FBgn0263916	Ent2	Equilibrative nucleoside transporter 2	Ent2	14	5	*	Belongs to the ELYS/MEL-28 family.	:associative learning : nucleoside transport : synaptic transmission : negative regulation of calcium ion import	: GO:0008306 : GO:0015858 : GO:0007268 : GO:0090281	:nucleoside transmembrane transporter activity	: GO:0005337	-
FBgn0030241	feo	fascetto	feo	14	4	*	-	:cytokinesis : cytokinesis : actomyosin contractile ring contraction : mitotic spindle stabilization : positive regulation of NFAT protein import into nucleus : neurogenesis : centrosome duplication : epithelium development : germarium-derived female germ-line cyst formation : mitotic cytokinesis	: GO:0000910 : GO:0000910 : GO:0000916 : GO:0043148 : GO:0051533 : GO:0022008 : GO:0051298 : GO:0060429 : GO:0030727 : GO:0000281	:microtubule binding	: GO:0008017	-
FBgn0003062	Fib	Fibrillarin	Fib	14	3	*	-	:RNA processing : rRNA processing : centrosome organization : tRNA processing	: GO:0006396 : GO:0006364 : GO:0051297 : GO:0008033	:mRNA binding : methyltransferase activity	: GO:0003729 : GO:0008168	-
FBgn0025519	fidipidine	fidipidine	fidipidine	14	3	*	-	:biological_process	: GO:0008150	:molecular_function	: GO:0003674	Tet : Rsf1 : CG7049 : CG10306
FBgn0033079	Fmo-2	Flavin-containing monooxygenase 2	Fmo-2	13	1	*	-	:oxidation-reduction process	: GO:0055114	:N,N-dimethylaniline monooxygenase activity : monooxygenase activity : N,N-dimethylaniline monooxygenase activity : NADP binding : flavin adenine dinucleotide binding	: GO:0004499 : GO:0004497 : GO:0004499 : GO:0050661 : GO:0050660	-
FBgn0038197	foxo	forkhead box, sub-group O	foxo	14	4	*	-	:negative regulation of multicellular organism growth : negative regulation of cell proliferation : negative regulation of cell size : determination of adult lifespan : negative regulation of insulin receptor signaling pathway : compound eye morphogenesis : response to bacterium : glycogen metabolic process : regulation of autophagy : regulation of macroautophagy : cellular response to DNA damage…	: GO:0040015 : GO:0008285 : GO:0045792 : GO:0008340 : GO:0046627 : GO:0001745 : GO:0009617 : GO:0005977 : GO:0010506 : GO:0016241 : GO:0006974 : GO:0034599 : GO:0009267 : GO:0046626 : GO:0040008 : GO:0045944 : GO:0008286 : GO:0001558 : GO:0045893 : GO:0045892 : GO:0032925 : GO:0009617 : GO:0045893 : GO:0006171 : GO:0045944 : GO:0034198 : GO:0007476 : GO:0007623 : GO:0006979 : GO:0001578 : GO:0035…	:sequence-specific DNA binding transcription factor activity : sequence-specific DNA binding : sequence-specific DNA binding transcription factor activity : RNA polymerase II core promoter proximal region sequence-specific DNA binding transcription factor activity involved in positive regulation of transcription : chromatin DNA binding : DNA binding : sequence-specific DNA binding transcription f…	: GO:0003700 : GO:0043565 : GO:0003700 : GO:0001077 : GO:0031490 : GO:0003677 : GO:0003700 : GO:0008134 : GO:0003705 : GO:0003690 : GO:0008301 : GO:0019901	CG11279 : CG3714 : stv : CG10934 : grau : Timp : CG13385 : pav : CG9911 : CG15784 : Gmd : Tango7 : CG2199 : hyd : kst : pUf68 : Hsp70Aa : CG10077 : LKR : Ns1 : Cctgamma : 128up : abs : Gale : AP-2alpha : CG11107 : nonA-l : CG4849 : Int6 : Rpt1 : CG6701 : snama : nito : Saf-B : vig : CG12237 : Df31 : CG5043 : CkIIalpha : Tace : capu : CG4164 : CalpA : Chi
FBgn0086698	frtz	fritz	frtz	15	3	*	-	:imaginal disc-derived wing hair site selection : establishment of planar polarity	: GO:0035320 : GO:0001736	:-	:NA	M6 : Esp : CG12034 : CG44252 : tyn : CG31051 : CG30195 : CG17834 : tor : CG44251 : SH3PX1 : CG3164 : CG5261 : LanB1 : Nedd4 : mod : LRP1 : Cg25C : Su(dx) : alpha-Est3 : CG32138 : mib2 : dome : CG1688 : Tsp29Fb : olf186-F : Syb : Syx7 : Rab4 : CG12004 : CG8034 : ZnT63C : fax : sax : sty : CG7668 : Pvr : CG5447
FBgn0262743	Fs(2)Ket	Female sterile (2) Ketel	Fs(2)Ket	14	4	*	-	:mitosis : chorion-containing eggshell formation : protein import into nucleus : protein import into nucleus : NLS-bearing protein import into nucleus : protein import into nucleus : protein import into nucleus, docking : protein import into nucleus : actin filament organization : regulation of cell shape : positive regulation of NFAT protein import into nucleus : NLS-bearing protein import into …	: GO:0007067 : GO:0007304 : GO:0006606 : GO:0006606 : GO:0006607 : GO:0006606 : GO:0000059 : GO:0006606 : GO:0007015 : GO:0008360 : GO:0051533 : GO:0006607	:protein transmembrane transporter activity : Ran GTPase binding	: GO:0008320 : GO:0008536	-
FBgn0026718	fu12	fu12	fu12	14	1	*	-	:behavioral response to ethanol : phospholipid biosynthetic process	: GO:0048149 : GO:0008654	:1-acylglycerol-3-phosphate O-acyltransferase activity : 1-acylglycerol-3-phosphate O-acyltransferase activity	: GO:0003841 : GO:0003841	-
FBgn0031495	GABPI	beta4GalNAcTB pilot	GABPI	14	5	*	-	:ER to Golgi vesicle-mediated transport : protein palmitoylation	: GO:0006888 : GO:0018345	:protein-cysteine S-palmitoyltransferase activity : zinc ion binding	: GO:0019706 : GO:0008270	-
FBgn0033153	Gadd45	Gadd45	Gadd45	13	1	*	-	:JNK cascade : regulation of oviposition : regulation of cell cycle	: GO:0007254 : GO:0046662 : GO:0051726	:-	:NA	-
FBgn0031213	galectin	galectin	galectin	13	1	*	-	:synaptic target recognition	: GO:0008039	:galactoside binding : galactoside binding : urate transmembrane transporter activity : carbohydrate binding	: GO:0016936 : GO:0016936 : GO:0015143 : GO:0030246	-
FBgn0010223	Galphaf	G protein alpha f subunit	Galphaf	15	1	*	-	:G-protein coupled receptor signaling pathway : mesoderm development : G-protein coupled receptor signaling pathway : positive regulation of hemocyte proliferation : adenylate cyclase-activating dopamine receptor signaling pathway : sensory perception of chemical stimulus : regulation of filopodium assembly	: GO:0007186 : GO:0007498 : GO:0007186 : GO:0035208 : GO:0007191 : GO:0007606 : GO:0051489	:GTPase activity : GTPase activity : guanyl nucleotide binding : G-protein coupled receptor binding : G-protein beta/gamma-subunit complex binding : signal transducer activity : GTPase activity	: GO:0003924 : GO:0003924 : GO:0019001 : GO:0001664 : GO:0031683 : GO:0004871 : GO:0003924	-
FBgn0035916	GAPsec	GTPase activating protein, SECIS-dependent read-through	GAPsec	15	5	*	-	:selenocysteine incorporation : translational readthrough : regulation of Rab GTPase activity	: GO:0001514 : GO:0006451 : GO:0032313	:Rab GTPase activator activity	: GO:0005097	-
FBgn0040319	Gclc	Glutamate-cysteine ligase catalytic subunit	Gclc	15	1	*	-	:glutathione biosynthetic process : glutathione metabolic process : cellular response to DNA damage stimulus : glutathione biosynthetic process	: GO:0006750 : GO:0006749 : GO:0006974 : GO:0006750	:protein binding : glutamate-cysteine ligase activity : glutamate-cysteine ligase activity : glutamate-cysteine ligase activity	: GO:0005515 : GO:0004357 : GO:0004357 : GO:0004357	-
FBgn0033081	geminin	geminin	geminin	13	3	*	-	:negative regulation of DNA replication : negative regulation of DNA replication : eggshell chorion gene amplification : negative regulation of DNA replication : regulation of cell cycle : negative regulation of DNA replication : endomitotic cell cycle : negative regulation of epidermal growth factor receptor signaling pathway : regulation of syncytial blastoderm mitotic cell cycle : negative reg…	: GO:0008156 : GO:0008156 : GO:0007307 : GO:0008156 : GO:0051726 : GO:0008156 : GO:0007113 : GO:0042059 : GO:0007348 : GO:0008156	:DNA binding	: GO:0003677	mib2
FBgn0022160	Gpo-1	Glycerophosphate oxidase-1	Gpo-1	12	1	*	Belongs to the 3-hydroxyisobutyrate dehydrogenase family.	:glycerol metabolic process : glycerophosphate shuttle : flight behavior : neurogenesis : glycerol-3-phosphate metabolic process	: GO:0006071 : GO:0006127 : GO:0007629 : GO:0022008 : GO:0006072	:glycerol-3-phosphate dehydrogenase activity : glycerol-3-phosphate dehydrogenase activity : glycerol-3-phosphate dehydrogenase activity : calcium ion binding	: GO:0004368 : GO:0004368 : GO:0004368 : GO:0005509	-
FBgn0010039	GstD3	Glutathione S transferase D3	GstD3	13	1	*	-	:biological_process	: GO:0008150	:glutathione transferase activity : glutathione transferase activity	: GO:0004364 : GO:0004364	GstE14 : CG44252 : CG31675 : TfIIEalpha : lectin-46Ca : CG8368 : CG2789 : CG3530 : Cyp9b2 : Prosbeta2R2 : Gyk : CG5190 : CanA1 : CG1227 : RagC-D : colt : CG3570 : CG14024 : Rheb : CG31523 : CG12237 : Ran : Krn : Odc1 : CG11876 : l(3)02640 : Rpp30 : CG3700 : CG9062 : Rab18 : atms : Nup50 : CG15643 : rux : Gasz : Aats-glupro : l(1)G0156 : Ca-P60A : Cnx99A : Cctgamma : r : Tcp-1zeta : Cp1 : Sucb : C…
FBgn0034354	GstE11	Glutathione S transferase E11	GstE11	14	2	*	-	:neurogenesis : glutathione metabolic process	: GO:0022008 : GO:0006749	:glutathione transferase activity : glutathione transferase activity	: GO:0004364 : GO:0004364	Bub1 : Sin3A
FBgn0035906	GstO2	Glutathione S transferase O2	GstO2	13	1	*	Belongs to the EBP2 family.	:defense response to Gram-negative bacterium : negative regulation of innate immune response : glutathione metabolic process	: GO:0050829 : GO:0045824 : GO:0006749	:glutathione transferase activity : transferase activity, transferring sulfur-containing groups : glutathione dehydrogenase (ascorbate) activity : pyrimidodiazepine synthase activity : glutathione transferase activity : protein homodimerization activity : glutathione binding	: GO:0004364 : GO:0016782 : GO:0045174 : GO:0004734 : GO:0004364 : GO:0042803 : GO:0043295	-
FBgn0022787	Hel89B	Helicase 89B	Hel89B	14	4	*	Belongs to the alpha-ketoglutarate dehydrogenase family.	:antimicrobial humoral response : Toll signaling pathway : positive regulation of antibacterial peptide biosynthetic process : innate immune response : defense response to bacterium	: GO:0019730 : GO:0008063 : GO:0006963 : GO:0045087 : GO:0042742	:helicase activity : ATP-dependent DNA helicase activity : ATP binding : DNA binding	: GO:0004386 : GO:0004003 : GO:0005524 : GO:0003677	-
FBgn0031107	HERC2	HECT and RLD domain containing protein 2	HERC2	14	4	*	-	:protein ubiquitination involved in ubiquitin-dependent protein catabolic process	: GO:0042787	:guanyl-nucleotide exchange factor activity : ubiquitin-protein ligase activity : heme binding : metal ion binding : ubiquitin-protein ligase activity	: GO:0005085 : GO:0004842 : GO:0020037 : GO:0046872 : GO:0004842	-
FBgn0036815	HipHop	HP1-HOAP-interacting protein	HipHop	13	4	*	-	:neurogenesis : protection from non-homologous end joining at telomere : CENP-A containing nucleosome assembly at centromere	: GO:0022008 : GO:0031848 : GO:0034080	:-	:NA	Pebp1 : Eig71Ed : CG3732 : CG4815 : CG4596 : CG5660 : CenG1A : Pdp1 : CG7272 : WASp : CG15043 : tomboy20 : Ate1 : CG11279 : fd59A : CG4004 : CG2909 : CG3358 : CG14891 : Usp12-46 : SNF4Agamma : CG44252 : CG4151 : CG12123 : Cdc5 : Mcr : Pp2B-14D : CG6689 : U2A : CG3744 : PCID2 : ste24a : CG11398 : TfIIEalpha : Socs44A : CG12911 : CG6073 : Vha100-1 : CG10839 : CG3544 : CG1091 : RhoGEF4 : CG8314 : Ec…
FBgn0035142	hipk	homeodomain interacting protein kinase	hipk	13	4	*	Belongs to the PRP39 family.	:protein phosphorylation : positive regulation of Notch signaling pathway : compound eye development : positive regulation of Wnt signaling pathway : imaginal disc-derived wing margin morphogenesis : imaginal disc-derived wing vein morphogenesis : protein stabilization : protein phosphorylation : regulation of programmed cell death : positive regulation of hippo signaling : organ growth : gravita…	: GO:0006468 : GO:0045747 : GO:0048749 : GO:0030177 : GO:0008587 : GO:0008586 : GO:0050821 : GO:0006468 : GO:0043067 : GO:0035332 : GO:0035265 : GO:0042332	:protein kinase activity : protein serine/threonine kinase activity : protein serine/threonine kinase activity : beta-catenin binding : transcription factor binding : protein kinase activity : ATP binding	: GO:0004672 : GO:0004674 : GO:0004674 : GO:0008013 : GO:0008134 : GO:0004672 : GO:0005524	CG4901 : Pu : CG15440
FBgn0001206	Hmr	Hybrid male rescue	Hmr	14	4	*	-	:mitotic sister chromatid segregation : regulation of transposition : negative regulation of transposition : telomere maintenance	: GO:0000070 : GO:0010528 : GO:0010529 : GO:0000723	:DNA binding : sequence-specific DNA binding transcription factor activity : protein binding	: GO:0003677 : GO:0003700 : GO:0005515	-
FBgn0004914	Hnf4	Hepatocyte nuclear factor 4	Hnf4	12	1	*	-	:lipid biosynthetic process : endoderm development : mesoderm development : lipid catabolic process : lipid oxidation : steroid hormone mediated signaling pathway : regulation of transcription, DNA-templated	: GO:0008610 : GO:0007492 : GO:0007498 : GO:0016042 : GO:0034440 : GO:0043401 : GO:0006355	:ligand-activated sequence-specific DNA binding RNA polymerase II transcription factor activity : sequence-specific DNA binding transcription factor activity : ligand-activated sequence-specific DNA binding RNA polymerase II transcription factor activity : sequence-specific DNA binding transcription factor activity : steroid hormone receptor activity : zinc ion binding : sequence-specific DNA bin…	: GO:0004879 : GO:0003700 : GO:0004879 : GO:0003700 : GO:0003707 : GO:0008270 : GO:0043565	CG44243 : CG3570 : CG11876 : RpLP0 : pont
FBgn0041150	hoe1	hoepel1	hoe1	15	1	*	Belongs to the zinc-containing alcohol dehydrogenase family. Quinone oxidoreductase subfamily.	:transport : transmembrane transport	: GO:0006810 : GO:0055085	:L-tyrosine transmembrane transporter activity : transporter activity	: GO:0005302 : GO:0005215	Hip1 : elB : CG8323 : CG2789 : Stat92E : eIF4E-4 : CG10417 : Gmd : Fatp : p38a
FBgn0001220	Hsc70-5	Heat shock protein cognate 5	Hsc70-5	12	5	*	-	:response to heat : protein folding : protein folding : mitochondrion degradation	: GO:0009408 : GO:0006457 : GO:0006457 : GO:0000422	:ATPase activity : unfolded protein binding : ATP binding	: GO:0016887 : GO:0051082 : GO:0005524	-
FBgn0034491	Hsl	Hormone-sensitive lipase ortholog	Hsl	12	5	*	-	:lipid catabolic process : cholesterol metabolic process : triglyceride mobilization	: GO:0016042 : GO:0008203 : GO:0006642	:triglyceride lipase activity	: GO:0004806	mib2
FBgn0001225	Hsp26	Heat shock protein 26	Hsp26	14	1	*	Belongs to the cystinosin family.	:determination of adult lifespan : response to heat : response to heat : cold acclimation	: GO:0008340 : GO:0009408 : GO:0009408 : GO:0009631	:myosin binding	: GO:0017022	CG10993 : Mtpalpha : RpS21 : U4-U6-60K : isoQC : CG3817 : eIF6 : Incenp : CG16753
FBgn0019972	Ice	Death related ICE-like caspase	Drice	14	1	*	-	:apoptotic process : regulation of retinal cell programmed cell death : programmed cell death : spermatid differentiation : response to X-ray : positive regulation of compound eye retinal cell programmed cell death : salivary gland histolysis : developmental programmed cell death : sterol regulatory element binding protein cleavage : programmed cell death : neuron remodeling : nurse cell apoptoti…	: GO:0006915 : GO:0046668 : GO:0012501 : GO:0048515 : GO:0010165 : GO:0046672 : GO:0035070 : GO:0010623 : GO:0035103 : GO:0012501 : GO:0016322 : GO:0045476 : GO:0006508	:cysteine-type endopeptidase activity : cysteine-type endopeptidase activity : cysteine-type endopeptidase activity	: GO:0004197 : GO:0004197 : GO:0004197	-
FBgn0038465	Irc	Immune-regulated catalase	Irc	14	1	*	-	:oxidation-reduction process : response to oxidative stress	: GO:0055114 : GO:0006979	:catalase activity : peroxidase activity : heme binding	: GO:0004096 : GO:0004601 : GO:0020037	CG15098 : CG2065 : Eps-15 : CG4407 : CG33129 : Rab6 : CG6543 : CG4169 : Syp : CG11200 : Cp1 : Hel25E : ctp : Hsc70-1 : CG7049 : cathD : kn : Art8 : Moe
FBgn0001297	kay	kayak	kay	12	1	*	-	:regulation of cyclin-dependent protein serine/threonine kinase activity involved in G2/M transition of mitotic cell cycle : second mitotic wave involved in compound eye morphogenesis : wing disc development : JNK cascade : dorsal closure : imaginal disc fusion, thorax closure : ovarian follicle cell migration : response to wounding : dorsal closure : R3/R4 cell fate commitment : establishment of…	: GO:0031660 : GO:0016330 : GO:0035220 : GO:0007254 : GO:0007391 : GO:0046529 : GO:0007297 : GO:0009611 : GO:0007391 : GO:0007464 : GO:0001736 : GO:0042060 : GO:0019730 : GO:0046529 : GO:0048749 : GO:0007298 : GO:0007464 : GO:0007391 : GO:0051124 : GO:0048674 : GO:0045944 : GO:0007281 : GO:0045475 : GO:0048813	:sequence-specific DNA binding : DNA binding : sequence-specific DNA binding transcription factor activity : transcription factor binding : protein binding : transcription factor binding : protein heterodimerization activity : sequence-specific DNA binding transcription factor activity : sequence-specific DNA binding RNA polymerase II transcription factor activity : protein heterodimerization act…	: GO:0043565 : GO:0003677 : GO:0003700 : GO:0008134 : GO:0005515 : GO:0008134 : GO:0046982 : GO:0003700 : GO:0000981 : GO:0046982 : GO:0001077 : GO:0005515 : GO:0070491	-
FBgn0015399	kek1	kekkon-1	kek1	14	1	*	-	:negative regulation of epidermal growth factor receptor signaling pathway : negative regulation of epidermal growth factor receptor signaling pathway : negative regulation of epidermal growth factor-activated receptor activity : negative regulation of epidermal growth factor receptor signaling pathway : oogenesis : neurogenesis : negative regulation of epidermal growth factor-activated receptor …	: GO:0042059 : GO:0042059 : GO:0007175 : GO:0042059 : GO:0048477 : GO:0022008 : GO:0007175 : GO:0000281	:epidermal growth factor receptor binding : receptor antagonist activity	: GO:0005154 : GO:0048019	-
FBgn0266450	Kr-h1	Kruppel homolog 1	Kr-h1	14	4	*	-	:negative regulation of compound eye photoreceptor development : response to ecdysone : metamorphosis : negative regulation of neuron projection development : regulation of transcription, DNA-templated	: GO:0045316 : GO:0035075 : GO:0007552 : GO:0010977 : GO:0006355	:metal ion binding : nucleic acid binding : sequence-specific DNA binding transcription factor activity	: GO:0046872 : GO:0003676 : GO:0003700	-
FBgn0020647	KrT95D	Krueppel target at 95D	KrT95D	15	4	*	-	:protein targeting to Golgi	: GO:0000042	:-	:NA	CG15098 : CG9769 : Imp : CG10306 : CG3689 : RpL35A : Int6 : CG13321 : Rsf1 : Rrp46 : mRpS24 : mRpL52
FBgn0001324	kto	kohtalo	kto	14	1	*	-	:transcription initiation from RNA polymerase II promoter : transcription from RNA polymerase II promoter : ecdysone-mediated induction of salivary gland cell autophagic cell death : regulation of transcription from RNA polymerase II promoter : imaginal disc-derived leg segmentation : positive regulation of Wnt signaling pathway : sex comb development : compound eye development : chaeta developme…	: GO:0006367 : GO:0006366 : GO:0035072 : GO:0006357 : GO:0036011 : GO:0030177 : GO:0045498 : GO:0048749 : GO:0022416	:RNA polymerase II transcription cofactor activity : protein binding : protein binding : RNA polymerase II transcription cofactor activity : RNA polymerase II transcription cofactor activity	: GO:0001104 : GO:0005515 : GO:0005515 : GO:0001104 : GO:0001104	CG2789
FBgn0002441	l(3)mbt	lethal (3) malignant brain tumor	l(3)mbt	13	4	*	-	:negative regulation of transcription from RNA polymerase II promoter : regulation of preblastoderm mitotic cell cycle : syncytial nuclear migration : muscle organ development : dendrite morphogenesis : neuroblast proliferation : negative regulation of cell proliferation : negative regulation of gene expression	: GO:0000122 : GO:0007347 : GO:0035190 : GO:0007517 : GO:0048813 : GO:0007405 : GO:0008285 : GO:0010629	:sequence-specific DNA binding transcription factor activity : chromatin insulator sequence binding : protein binding : sequence-specific DNA binding	: GO:0003700 : GO:0043035 : GO:0005515 : GO:0043565	CG11474 : sqh : Act5C
FBgn0000464	Lar	Leukocyte-antigen-related-like	Lar	14	4	*	-	:protein dephosphorylation : axon guidance : motor neuron axon guidance : motor neuron axon guidance : protein dephosphorylation : axon guidance : embryonic development via the syncytial blastoderm : cell adhesion : regulation of cell shape : nervous system development : motor neuron axon guidance : retinal ganglion cell axon guidance : R7 cell development : photoreceptor cell morphogenesis : oog…	: GO:0006470 : GO:0007411 : GO:0008045 : GO:0008045 : GO:0006470 : GO:0007411 : GO:0001700 : GO:0007155 : GO:0008360 : GO:0007399 : GO:0008045 : GO:0031290 : GO:0045467 : GO:0008594 : GO:0048477 : GO:0048675 : GO:0008045 : GO:0051124 : GO:0007412 : GO:0048841	:NA	:NA	Ser12 : CG15044 : velo : wgn : Smn : bnb : Dysb : CG9920 : CG31156 : CG5888 : CG14020 : Obp56h : IntS12 : CG11655 : Pnn : CG12481 : olf186-F : Rpn9
FBgn0261565	Lmpt	Limpet	Lmpt	14	4	*	-	:defense response to fungus	: GO:0050832	:sequence-specific DNA binding transcription factor activity : zinc ion binding	: GO:0003700 : GO:0008270	parvin : pzg : CG4004
FBgn0051092	LpR2	Lipophorin receptor 2	LpR2	14	1	*	Belongs to the SERF family.	:neuron projection morphogenesis	: GO:0048812	:low-density lipoprotein receptor activity : calcium ion binding	: GO:0005041 : GO:0005509	-
FBgn0034641	mahj	mahjong	mahj	14	4	*	-	:cell competition in a multicellular organism	: GO:0035212	:molecular_function	: GO:0003674	CG30393 : Acp65Aa : CG2118 : Atf-2 : CG3829 : CG4619 : CG14022 : Ctr1B : CG15743 : CG15522 : ttm50 : papi : CG11791 : CG2519 : Cct5 : CG1142 : CG4306 : CG9281 : Rab5 : Cyt-b5-r : CG5080 : CG4091 : CG2091 : RpLP0 : Ect3 : CG14598 : Prosbeta4R1 : CG6907 : CG13321 : CG11796 : CG15014 : CG3939 : CoVa : Cpr11B : Incenp : CG9098 : Rpb8 : Vps16B : CG13870 : CG9630 : CG10428 : Sec13 : Pomp : GstD4 : Csl4…
FBgn0260959	MCPH1	Microcephalin	MCPH1	14	4	*	-	:mushroom body development : mitosis : embryo development : pole cell formation	: GO:0016319 : GO:0007067 : GO:0009790 : GO:0007279	:molecular_function	: GO:0003674	-
FBgn0250820	meigo	medial glomeruli	meigo	13	1	*	-	:transmembrane transport : dendrite guidance : axon guidance : response to endoplasmic reticulum stress : protein N-linked glycosylation	: GO:0055085 : GO:0070983 : GO:0007411 : GO:0034976 : GO:0006487	:UDP-galactose transmembrane transporter activity	: GO:0005459	-
FBgn0035247	metl	methyltransferase-like	metl	13	1	*	-	:biological_process	: GO:0008150	:S-adenosylmethionine-dependent methyltransferase activity	: GO:0008757	-
FBgn0004456	mew	multiple edematous wings	mew	13	1	*	Belongs to the phosphotriesterase family.	:NA	:NA	:cell adhesion molecule binding : receptor activity : cell adhesion molecule binding : receptor activity	: GO:0050839 : GO:0004872 : GO:0050839 : GO:0004872	-
FBgn0031885	Mnn1	Menin 1	Mnn1	14	4	*		:negative regulation of JNK cascade : positive regulation of JNK cascade : nucleotide-excision repair : response to ionizing radiation : cellular response to DNA damage stimulus : response to heat : response to hypoxia : response to salt stress : response to oxidative stress : determination of adult lifespan : imaginal disc fusion, thorax closure : proboscis development : mitotic G1 DNA damage ch…	: GO:0046329 : GO:0046330 : GO:0006289 : GO:0010212 : GO:0006974 : GO:0009408 : GO:0001666 : GO:0009651 : GO:0006979 : GO:0008340 : GO:0046529 : GO:0048728 : GO:0031571 : GO:0051568 : GO:0036297	:-	:NA
FBgn0039581	Moca-cyp	Moca-cyp	Moca-cyp	13	4	*	-	:mRNA splicing, via spliceosome : protein folding : protein peptidyl-prolyl isomerization	: GO:0000398 : GO:0006457 : GO:0000413	:peptidyl-prolyl cis-trans isomerase activity : peptidyl-prolyl cis-trans isomerase activity : peptidyl-prolyl cis-trans isomerase activity	: GO:0003755 : GO:0003755 : GO:0003755	Pk17E
FBgn0002781	mod(mdg4)	modifier of mdg4	mod(mdg4)	13	4	*	-	:regulation of chromatin assembly or disassembly : chromatin organization : germ cell migration : oogenesis : male meiosis I : male meiosis chromosome segregation : apoptotic process : meiotic chromosome condensation	: GO:0001672 : GO:0006325 : GO:0008354 : GO:0048477 : GO:0007141 : GO:0007060 : GO:0006915 : GO:0010032	:protein binding : chromatin binding : phosphatidate phosphatase activity : protein binding : POZ domain binding : protein homodimerization activity : DNA binding	: GO:0005515 : GO:0003682 : GO:0008195 : GO:0005515 : GO:0031208 : GO:0042803 : GO:0003677	CG11723 : Cpr100A : Oscp : CG8888
FBgn0014340	mof	males absent on the first	mof	14	4	*	-	:dosage compensation : histone acetylation : peptidyl-lysine acetylation : dosage compensation by hyperactivation of X chromosome : dosage compensation : histone acetylation : cellular response to ionizing radiation : response to ionizing radiation : DNA repair : negative regulation of apoptotic process : DNA damage checkpoint : regulation of histone H4 acetylation involved in response to DNA dam…	: GO:0007549 : GO:0016573 : GO:0018394 : GO:0009047 : GO:0007549 : GO:0016573 : GO:0071479 : GO:0010212 : GO:0006281 : GO:0043066 : GO:0000077 : GO:2000873 : GO:0030330 : GO:0043984 : GO:0051091	:histone acetyltransferase activity : histone acetyltransferase activity : histone acetyltransferase activity : lysine N-acetyltransferase activity : histone acetyltransferase activity : mRNA binding : histone acetyltransferase activity (H4-K16 specific) : chromatin binding : protein binding : histone acetyltransferase activity : histone acetyltransferase activity (H4-K16 specific)	: GO:0004402 : GO:0004402 : GO:0004402 : GO:0004468 : GO:0004402 : GO:0003729 : GO:0046972 : GO:0003682 : GO:0005515 : GO:0004402 : GO:0046972	mts
FBgn0013674	mt:CoI	mitochondrial Cytochrome c oxidase subunit I	mt:CoI	13	2	*	-	:sleep : mitochondrial electron transport, cytochrome c to oxygen : mitochondrial DNA replication : aerobic respiration	: GO:0030431 : GO:0006123 : GO:0006264 : GO:0009060	:cytochrome-c oxidase activity : heme binding : cytochrome-c oxidase activity : iron ion binding	: GO:0004129 : GO:0020037 : GO:0004129 : GO:0005506	Hsc70-1 : Ote : eIF3-S8 : Gnf1 : CG9769 : snama : CG34313 : bocksbeutel : Tsp29Fb
FBgn0013756	Mtor	Megator	Mtor	12	4	*	-	:spindle assembly : protein import into nucleus : chromatin remodeling : regulation of transcription by chromatin organization : positive regulation of transcription from RNA polymerase II promoter : regulation of mitotic cell cycle : mitotic spindle assembly checkpoint : regulation of mitotic sister chromatid separation : mitotic spindle elongation : response to endoplasmic reticulum stress	: GO:0051225 : GO:0006606 : GO:0006338 : GO:0034401 : GO:0045944 : GO:0007346 : GO:0007094 : GO:0010965 : GO:0000022 : GO:0034976	:chromatin DNA binding : ribonucleoprotein complex binding	: GO:0031490 : GO:0043021	gk : Prx6005 : Hsc70-1 : CG3735 : Gapdh2
FBgn0053300	Muc30E	Mucin 30E	Muc30E	14	4	*	-	:biological_process	: GO:0008150	:extracellular matrix structural constituent	: GO:0005201	-
FBgn0037705	mura	murashka	mura	12	4	*	-	:learning or memory : olfactory learning : behavioral response to ethanol : long-term memory : regulation of response to DNA damage stimulus : protein ubiquitination	: GO:0007611 : GO:0008355 : GO:0048149 : GO:0007616 : GO:2001020 : GO:0016567	:zinc ion binding : zinc ion binding : ubiquitin-protein ligase activity	: GO:0008270 : GO:0008270 : GO:0004842	Vap-33B : CG7675 : M6 : Esp : Cyp4ad1 : TAF1C-like : CG14823 : Ugt86Di : CG8960 : Adam : Sply : papi : CG8735 : CG44252 : CG1105 : tkv : CG6321 : CG12107 : CG8745 : CG5382 : pigeon : CG12123 : Hs6st : CG3795 : CG4825 : Pp2B-14D : ZnT63C : tyn : Cdk1 : TfIIEalpha : Irk2 : CG3887 : CG6073 : CG4991 : Cyp4d2 : Jon44E : Vap-33A : Gadd34 : CG1486 : Sln : CG11306 : Pk17E : Hcs : Men : cold : CG8195 : CG…
FBgn0051216	Naam	Nicotinamide amidase	Naam	14	1	*	-	:determination of adult lifespan : response to oxidative stress : negative regulation of neuron apoptotic process : metabolic process	: GO:0008340 : GO:0006979 : GO:0043524 : GO:0008152	:nicotinamidase activity : calcium ion binding	: GO:0008936 : GO:0005509	CG14195 : M6 : Dcp-1 : Esp : PHGPx : htl : CG33145 : CG7197 : fzr2 : CG15484 : CG8944 : CG8960 : aurA : MFS3 : Adam : Ets96B : Sply : Cct2 : CG11279 : papi : CG8735 : CG44252 : CG1105 : tkv : CG6321 : CG12107 : CG8745 : Flo2 : pigeon : CG7609 : CG11679 : PH4alphaSG1 : CG14262 : Pp2B-14D : ninaE : ZnT63C : Maf1 : tyn : CG2656 : Pten : Su(var)2-10 : Socs44A : Irk2 : CG11060 : CG3887 : CG6073 : Cyp6…
FBgn0016684	NaPi-T	Na[+]-dependent inorganic phosphate cotransporter	NaPi-T	14	1	*	-	:phosphate ion transmembrane transport	: GO:0035435	:high affinity inorganic phosphate:sodium symporter activity : high affinity inorganic phosphate:sodium symporter activity	: GO:0005316 : GO:0005316	CG3526
FBgn0002924	ncd	non-claret disjunctional	ncd	13	4	*	-	:meiotic spindle organization : mitotic centrosome separation : microtubule-based movement : mitotic spindle elongation : chromosome segregation : spindle assembly involved in female meiosis : distributive segregation : mitotic spindle organization : microtubule bundle formation : minus-end directed microtubule sliding : spindle organization : spindle assembly involved in meiosis : spindle assemb…	: GO:0000212 : GO:0007100 : GO:0007018 : GO:0000022 : GO:0007059 : GO:0007056 : GO:0032837 : GO:0007052 : GO:0001578 : GO:0031534 : GO:0007051 : GO:0090306 : GO:0090307 : GO:0007059 : GO:0032888 : GO:0051298 : GO:0051297 : GO:1901673	:minus-end-directed microtubule motor activity : microtubule motor activity : protein homodimerization activity : ATP binding : microtubule motor activity : microtubule binding	: GO:0008569 : GO:0003777 : GO:0042803 : GO:0005524 : GO:0003777 : GO:0008017	CG3303 : CG6412 : mtSSB
FBgn0264975	Nrg	Neuroglian	Nrg	14	4	*	-	:neuron projection morphogenesis : cell adhesion involved in heart morphogenesis : neuron cell-cell adhesion : mushroom body development : central complex development : mushroom body development : epidermal growth factor receptor signaling pathway : axonogenesis : septate junction assembly : neuron cell-cell adhesion : regulation of tube size, open tracheal system : dendrite morphogenesis : axon …	: GO:0048812 : GO:0061343 : GO:0007158 : GO:0016319 : GO:0048036 : GO:0016319 : GO:0007173 : GO:0007409 : GO:0019991 : GO:0007158 : GO:0035151 : GO:0048813 : GO:0048675 : GO:0050808 : GO:0008366 : GO:0021682 : GO:0007560 : GO:0007158 : GO:0060857 : GO:0035011 : GO:0008050 : GO:0008050 : GO:0045924 : GO:0045924 : GO:0008049 : GO:0048036 : GO:0072499	:calcium ion binding	: GO:0005509	-
FBgn0021761	Nup154	Nucleoporin 154kD	Nup154	13	4	*	-	:nucleocytoplasmic transport	: GO:0006913	:structural constituent of nuclear pore	: GO:0017056	-
FBgn0031078	Nup205	Nucleoporin 205kD	Nup205	13	4	*	-	:SMAD protein import into nucleus : neurogenesis : centrosome organization : gravitaxis : nuclear pore organization	: GO:0007184 : GO:0022008 : GO:0051297 : GO:0042332 : GO:0006999	:structural constituent of nuclear pore	: GO:0017056	Tango7 : Arpc1 : Arpc4 : mRpS28 : smt3 : Arpc3A : Swip-1 : CG1129 : SkpA : slmb
FBgn0034716	Oatp58Dc	Organic anion transporting polypeptide 58Dc	Oatp58Dc	12	1	*	-	:organic anion transport : organic anion transport : response to methotrexate	: GO:0015711 : GO:0015711 : GO:0031427	:organic anion transmembrane transporter activity : sodium-independent organic anion transmembrane transporter activity	: GO:0008514 : GO:0015347	aurA : CG6321 : Proc : Npc2g : CG18335 : Hsc70-1 : sick : CG4278 : Jabba : plum : yip2 : CG6084 : RhoGDI : Moe : CG5355 : Sh3beta : Prx2540-2 : Fkbp14 : cib
FBgn0022772	Orc1	Origin recognition complex subunit 1	Orc1	14	4	*	-	:DNA-dependent DNA replication : DNA replication initiation : DNA-dependent DNA replication : chromatin silencing : cell proliferation : DNA amplification : neurogenesis	: GO:0006261 : GO:0006270 : GO:0006261 : GO:0006342 : GO:0008283 : GO:0006277 : GO:0022008	:DNA binding : ATP binding : chromatin binding	: GO:0003677 : GO:0005524 : GO:0003682	HIP-R : CG7737 : CG2065 : CG11007 : CG9773 : Chc : jagn : ImpL3 : CG1701 : CG2064 : PMCA : CG3164 : CG33253 : CG11857 : CG4169 : Hsc70-1 : Sc2 : CG5885 : CG9911 : RpS12 : ZnT63C : isoQC : CG10425 : Ost48 : l(2)37Cc : CG2070 : CG15098 : OstDelta : Gale : Hel25E : Phb2 : CG31729 : Pdi : Mec2 : CG7358 : nito : Arf79F : CG16753 : porin : CG3662
FBgn0033476	oys	oysgedart	oys	12	1	*	-	:sperm individualization : germ cell migration : lipid modification : plasma membrane organization	: GO:0007291 : GO:0008354 : GO:0030258 : GO:0007009	:lysophospholipid acyltransferase activity	: GO:0071617	CG3501 : alphaSnap : BI-1 : CG1246 : CG11911 : CG6750 : CG3678 : CG11137 : yki
FBgn0267339	p38c	p38c MAP kinase	p38c	12	1	*	-	:protein phosphorylation : signal transduction : regulation of adult chitin-containing cuticle pigmentation : protein phosphorylation : protein phosphorylation	: GO:0006468 : GO:0007165 : GO:0048082 : GO:0006468 : GO:0006468	:MAP kinase activity : MAP kinase activity : ATP binding : MAP kinase activity : MAP kinase activity	: GO:0004707 : GO:0004707 : GO:0005524 : GO:0004707 : GO:0004707	Rab5 : CG3530 : Dsor1 : Optix : capu
FBgn0037718	P58IPK	P58IPK	P58IPK	14	1	*	Belongs to the NnrE/AIBP family.	:-	:NA	:protein kinase inhibitor activity	: GO:0004860	-
FBgn0011692	pav	pavarotti	pav	15	4	*	-	:neurogenesis : peripheral nervous system development : microtubule-based movement : actomyosin contractile ring assembly : actomyosin contractile ring contraction : smoothened signaling pathway : cytokinesis : peripheral nervous system development : female meiosis chromosome segregation : mitotic spindle organization : cytokinesis : positive regulation of NFAT protein import into nucleus : cell …	: GO:0022008 : GO:0007422 : GO:0007018 : GO:0000915 : GO:0000916 : GO:0007224 : GO:0000910 : GO:0007422 : GO:0016321 : GO:0007052 : GO:0000910 : GO:0051533 : GO:0001709 : GO:0030111 : GO:0051298 : GO:0007018 : GO:0090307 : GO:0070507 : GO:0007525 : GO:0000281 : GO:0032507	:microtubule motor activity : ATP binding : microtubule motor activity : microtubule binding	: GO:0003777 : GO:0005524 : GO:0003777 : GO:0008017	-
FBgn0086895	pea	peanuts	pea	13	4	*	-	:spermatid development : regulation of alternative mRNA splicing, via spliceosome : mRNA splicing, via spliceosome : mRNA splicing, via spliceosome : mRNA splicing, via spliceosome : neurogenesis	: GO:0007286 : GO:0000381 : GO:0000398 : GO:0000398 : GO:0000398 : GO:0022008	:ATP-dependent RNA helicase activity : nucleic acid binding : ATP binding	: GO:0004004 : GO:0003676 : GO:0005524	-
FBgn0035375	pgant6	polypeptide GalNAc transferase 6	pgant6	14	3	*	-	:oligosaccharide biosynthetic process	: GO:0009312	:polypeptide N-acetylgalactosaminyltransferase activity : polypeptide N-acetylgalactosaminyltransferase activity : polypeptide N-acetylgalactosaminyltransferase activity	: GO:0004653 : GO:0004653 : GO:0004653	CG5623 : CG15118 : CG10958 : CG12493 : CG17029 : Socs44A : RpLP0 : CG7542 : Pk17E : CG15625 : Nmdar1 : Ser7 : Cyp9b2 : Gyk : Cpr67B : CG3570 : CG14024 : CG11190 : shrb : BI-1 : Rrp45 : phl : CSN4 : CG32698 : CG3045 : Odc1 : CG11876 : Jon65Ai : CG30491 : Fmo-2 : Tsp29Fb : Mcm5 : CG13630 : Cdc23 : CG1889 : CG14480 : Fatp : alrm : fan : Ent2 : fh : Gasz : RpS10b : Bap60 : l(1)G0156 : CG7185 : MED4 :…
FBgn0035997	phol	pleiohomeotic like	phol	15	4	*	-	:gene silencing	: GO:0016458	:DNA binding : metal ion binding : sequence-specific DNA binding	: GO:0003677 : GO:0046872 : GO:0043565	Rab6 : pr : Jupiter
FBgn0039924	PIP4K	Phosphatidylinositol 5-phosphate 4-kinase	PIP4K	13	2	*	-	:phosphorylation : actin filament organization : cell adhesion : regulation of cell shape : positive regulation of cell growth : positive regulation of multicellular organism growth : regulation of TOR signaling : phosphatidylinositol phosphorylation	: GO:0016310 : GO:0007015 : GO:0007155 : GO:0008360 : GO:0030307 : GO:0040018 : GO:0032006 : GO:0046854	:1-phosphatidylinositol-4-phosphate 5-kinase activity : 1-phosphatidylinositol-4-phosphate 5-kinase activity : 1-phosphatidylinositol-5-phosphate 4-kinase activity	: GO:0016308 : GO:0016308 : GO:0016309	-
FBgn0003137	Ppn	Papilin	Ppn	12	4	*	-	:extracellular matrix organization	: GO:0030198	:extracellular matrix structural constituent : metalloendopeptidase activity : zinc ion binding : serine-type endopeptidase inhibitor activity	: GO:0005201 : GO:0004222 : GO:0008270 : GO:0004867	brk
FBgn0033688	Prp8	pre-mRNA processing factor 8	Prp8	14	4	*	-	:mRNA splicing, via spliceosome : mRNA splicing, via spliceosome : mRNA splicing, via spliceosome : mRNA splicing, via spliceosome : neurogenesis	: GO:0000398 : GO:0000398 : GO:0000398 : GO:0000398 : GO:0022008	:U5 snRNA binding : U6 snRNA binding	: GO:0030623 : GO:0017070	-
FBgn0016641	PTP-ER	Protein tyrosine phosphatase-ERK/Enhancer of Ras1	PTP-ER	15	4	*	-	:R7 cell fate commitment : Ras protein signal transduction : protein dephosphorylation : inactivation of MAPK activity : protein dephosphorylation : mitotic cell cycle : negative regulation of Ras protein signal transduction : negative regulation of ERK1 and ERK2 cascade	: GO:0007465 : GO:0007265 : GO:0006470 : GO:0000188 : GO:0006470 : GO:0000278 : GO:0046580 : GO:0070373	:protein tyrosine phosphatase activity : protein tyrosine phosphatase activity : protein tyrosine phosphatase activity	: GO:0004725 : GO:0004725 : GO:0004725	-
FBgn0032006	Pvr	PDGF- and VEGF-receptor related	Pvr	1	5	*	-	:border follicle cell migration : protein phosphorylation : hemocyte differentiation : actin cytoskeleton organization : border follicle cell migration : hemopoiesis : cell projection assembly : ventral cord development : hemocyte migration : actin filament organization : regulation of cell shape : antimicrobial humoral response : border follicle cell migration : hemocyte proliferation : regulati…	: GO:0007298 : GO:0006468 : GO:0042386 : GO:0030036 : GO:0007298 : GO:0030097 : GO:0030031 : GO:0007419 : GO:0035099 : GO:0007015 : GO:0008360 : GO:0019730 : GO:0007298 : GO:0035172 : GO:0045610 : GO:0035099 : GO:0048010 : GO:0000022 : GO:0007435 : GO:0006974 : GO:0007443 : GO:0048803 : GO:0061327 : GO:0006468 : GO:0045087 : GO:0036335 : GO:0038202 : GO:0032869 : GO:0043410 : GO:0007516 : GO:0043…	:protein tyrosine kinase activity : platelet-derived growth factor-activated receptor activity : vascular endothelial growth factor-activated receptor activity : protein binding : vascular endothelial growth factor-activated receptor activity : ATP binding : transmembrane receptor protein tyrosine kinase activity : protein binding	: GO:0004713 : GO:0005017 : GO:0005021 : GO:0005515 : GO:0005021 : GO:0005524 : GO:0004714 : GO:0005515	Crk : CG6597 : vig : CG2065 : Mtpalpha : EfTuM : Kap-alpha3 : SC35 : koko : Chc : Art8 : Hsp68 : Rpt5 : ref(2)P : crn : ImpL3 : Hsp23 : Imp : Gp210 : Tcp-1eta : CG4169 : EloB : Clc : CG7033 : Caper : mts : Hsp22 : Rab5 : CG5726 : LKR : Rpt6 : CG15098 : CG8036 : ctp : Hsp27 : Hsc70-1 : Fmr1 : Rpt1 : cni : SmD3 : Trap1 : CG7945
FBgn0267385	PyK	Pyruvate kinase	PyK	15	1	*	-	:phosphorylation : glycolysis : glycolysis : myoblast fusion : somatic muscle development	: GO:0016310 : GO:0006096 : GO:0006096 : GO:0007520 : GO:0007525	:pyruvate kinase activity : pyruvate kinase activity : pyruvate kinase activity : magnesium ion binding : potassium ion binding	: GO:0004743 : GO:0004743 : GO:0004743 : GO:0000287 : GO:0030955	CG31229 : CG2065 : sax : Syb : Kap-alpha3 : Arpc3A : Art8 : ref(2)P : CG7668 : ImpL3 : CG3164 : Hsp23 : RpL7-like : RnrL : Eb1 : CG4169 : Nurf-38 : CG14767 : CG42672 : SkpA : RpS19a : Gfat2 : fax : tkv : CG5323 : Hsp70Aa : Rab5 : Vha55 : Pde8 : CG15098 : Pvr : TppII : R : AP-2alpha : Arpc4 : Syx7 : Rpt1 : Thiolase : CG1416 : Rab6 : CG32138 : Trap1
FBgn0016700	Rab1	Rab1	Rab1	12	1	*	-	:actin filament organization : cell adhesion : regulation of cell shape : ER to Golgi vesicle-mediated transport : protein secretion : regulation of cell migration : carbohydrate homeostasis : anterograde axon cargo transport : positive regulation of insulin secretion : Rab protein signal transduction : vesicle-mediated transport : positive regulation of dendrite morphogenesis	: GO:0007015 : GO:0007155 : GO:0008360 : GO:0006888 : GO:0009306 : GO:0030334 : GO:0033500 : GO:0008089 : GO:0032024 : GO:0032482 : GO:0016192 : GO:0050775	:GTPase activity : GTP binding : GTPase activity	: GO:0003924 : GO:0005525 : GO:0003924	aurA : tub : elB : Oat : Pex16
FBgn0015791	Rab14	Rab14	Rab14	12	5	*	-	:protein transport : Rab protein signal transduction : vesicle-mediated transport : phagosome acidification : phagolysosome assembly : defense response to bacterium	: GO:0015031 : GO:0032482 : GO:0016192 : GO:0090383 : GO:0001845 : GO:0042742	:GTP binding : GTPase activity : GTPase activity : GTP binding : GTPase activity	: GO:0005525 : GO:0003924 : GO:0003924 : GO:0005525 : GO:0003924	-
FBgn0264895	RapGAP1	Rap GTPase activating protein 1	RapGAP1	14	5	*	-	:activation of Rap GTPase activity : Ras protein signal transduction : inter-male aggressive behavior	: GO:0032861 : GO:0007265 : GO:0002121	:Rap GTPase activator activity : Ras GTPase activator activity	: GO:0046582 : GO:0005099	-
FBgn0011705	rost	rolling stone	rost	14	2	*	-	:myoblast fusion : myoblast fusion : skeletal muscle tissue development	: GO:0007520 : GO:0007520 : GO:0007519	:molecular_function	: GO:0003674	-
FBgn0036213	RpL10Ab	Ribosomal protein L10Ab	RpL10Ab	13	1	*	-	:translation : mitotic spindle elongation : mitotic spindle organization : centrosome duplication	: GO:0006412 : GO:0000022 : GO:0007052 : GO:0051298	:structural constituent of ribosome : RNA binding	: GO:0003735 : GO:0003723	-
FBgn0040007	RpL38	Ribosomal protein L38	RpL38	12	1	*	-	:translation	: GO:0006412	:structural constituent of ribosome : structural constituent of ribosome	: GO:0003735 : GO:0003735	-
FBgn0017545	RpS3A	Ribosomal protein S3A	RpS3A	14	2	*	-	:translation : translation : oogenesis : mitotic spindle elongation : mitotic spindle organization	: GO:0006412 : GO:0006412 : GO:0048477 : GO:0000022 : GO:0007052	:structural constituent of ribosome : structural constituent of ribosome	: GO:0003735 : GO:0003735	PPO1 : CG11060 : Pngl : Pdi : Prosbeta6 : Fer1HCH : PH4alphaEFB : Prosalpha2 : CG1092
FBgn0261385	scra	scraps	scra	14	4	*	-	:cytokinesis : cellularization : plasma membrane organization : septin ring organization : positive regulation of NFAT protein import into nucleus : asymmetric cell division : sensory organ development : sensory organ precursor cell division : intercellular bridge organization : male meiosis cytokinesis : maintenance of actomyosin contractile ring localization : neurogenesis : centrosome organiza…	: GO:0000910 : GO:0007349 : GO:0007009 : GO:0031106 : GO:0051533 : GO:0008356 : GO:0007423 : GO:0045035 : GO:0043063 : GO:0007112 : GO:0032189 : GO:0022008 : GO:0051297 : GO:0030726 : GO:0000281	:actin binding : actin binding : actin binding : microtubule binding : protein binding	: GO:0003779 : GO:0003779 : GO:0003779 : GO:0008017 : GO:0005515	Cyt-c-p : Cg25C : Arpc3A : didum : CG1532 : Arpc1 : Hsp23 : Arp2 : Arpc4 : vkg : Nacalpha : SdhB : cpb : Hsc70-1 : CG13321 : Df31 : SkpA : porin
FBgn0052056	scramb1	scramblase 1	scramb1	13	1	*	-	:phospholipid scrambling : synaptic transmission : neuron projection morphogenesis	: GO:0017121 : GO:0007268 : GO:0048812	:phospholipid scramblase activity	: GO:0017128	CG14195 : alpha-Est1 : M6 : Esp : htl : CG3829 : Ugt86Di : CG8735 : CG44252 : CG1105 : tkv : Flo2 : tyn : stv : CG8630 : Sln : drl : Tango9 : Men : CG31637 : Nmdar1 : CG2789 : rho : sax : Khc : CG10934 : Oamb : CG12207 : fau : lic : CG31051 : CG30195 : wls : CG8888 : CG17834 : CG3288 : CG10413 : CG40006 : tor : CG14767 : mib2 : CG5027 : mys : dome : Trpml : CG12237 : Mppe : ine : Atg9 : CG8602 : …
FBgn0263289	scrib	scribbled	scrib	14	4	*	-	:Malpighian tubule development : stem cell proliferation : stem cell differentiation : positive regulation of antibacterial peptide biosynthetic process : cell proliferation : establishment or maintenance of polarity of embryonic epithelium : establishment or maintenance of polarity of follicular epithelium : establishment or maintenance of polarity of larval imaginal disc epithelium : morphogene…	: GO:0072002 : GO:0072089 : GO:0048863 : GO:0006963 : GO:0008283 : GO:0016332 : GO:0016334 : GO:0016336 : GO:0016331 : GO:0016333 : GO:0016335 : GO:0042048 : GO:0008105 : GO:0050803 : GO:0045197 : GO:0008285 : GO:0045197 : GO:0007391 : GO:0008406 : GO:0007280 : GO:0008105 : GO:0001738 : GO:0035088 : GO:0007472 : GO:0000902 : GO:0045571 : GO:0050680 : GO:0048749 : GO:0007391 : GO:0045186 : GO:0019…	:protein binding	: GO:0005515	-
FBgn0028992	sds22	sds22	sds22	14	1	*	-	:establishment or maintenance of polarity of larval imaginal disc epithelium : establishment or maintenance of polarity of follicular epithelium : negative regulation of cell proliferation	: GO:0016336 : GO:0016334 : GO:0008285	:protein phosphatase type 1 regulator activity	: GO:0008599	CG10934 : hoe1
FBgn0052654	Sec16	Sec16 ortholog (S. cerevisiae)	Sec16	13	4	*	-	:cellular response to amino acid starvation : endoplasmic reticulum organization : Golgi organization : positive regulation of protein exit from endoplasmic reticulum : protein localization to endoplasmic reticulum exit site : regulation of COPII vesicle coating	: GO:0034198 : GO:0007029 : GO:0007030 : GO:0070863 : GO:0070973 : GO:0003400	:Ras GTPase binding	: GO:0017016	-
FBgn0034897	Sesn	Sestrin	Sesn	14	4	*	Belongs to the glycosyltransferase 25 family.	:inter-male aggressive behavior : negative regulation of cell growth : multicellular organismal aging : mitochondrion degradation : regulation of reactive oxygen species metabolic process : regulation of response to reactive oxygen species	: GO:0002121 : GO:0030308 : GO:0010259 : GO:0000422 : GO:2000377 : GO:1901031	:-	:NA	-
FBgn0035772	Sh3beta	Sh3beta	Sh3beta	15	1	*	-	:biological_process	: GO:0008150	:molecular_function	: GO:0003674	Pis : CG2789 : Gyk : fwe : CG9536 : ATPsyn-gamma : CG2065 : l(1)G0230 : mts : smt3 : Arpc2 : 14-3-3zeta : r-l : RnrS : CG15098 : CG4692 : ImpL3 : CG2064 : R : Arpc4 : Arp2 : Mhc : CG31522 : Rcd6 : CG11857
FBgn0013733	shot	short stop	shot	12	4	*	-	:muscle attachment : muscle organ development : dendrite morphogenesis : regulation of axon extension : mushroom body development : microtubule cytoskeleton organization : negative regulation of microtubule depolymerization : oocyte fate determination : branch fusion, open tracheal system : axonogenesis : dendrite morphogenesis : determination of muscle attachment site : microtubule-based process…	: GO:0016203 : GO:0007517 : GO:0048813 : GO:0030516 : GO:0016319 : GO:0000226 : GO:0007026 : GO:0030716 : GO:0035147 : GO:0007409 : GO:0048813 : GO:0016204 : GO:0007017 : GO:0016203 : GO:0007017 : GO:0035147 : GO:0035149 : GO:0007424 : GO:0007475 : GO:0007423 : GO:0007424 : GO:0035147 : GO:0030036 : GO:0000226 : GO:0016199 : GO:0007050 : GO:0001578 : GO:0045773 : GO:0051491 : GO:0007409	:cytoskeletal protein binding : actin binding : microtubule binding : actin binding : microtubule binding : actin binding : calcium ion binding : protein binding	: GO:0008092 : GO:0003779 : GO:0008017 : GO:0003779 : GO:0008017 : GO:0003779 : GO:0005509 : GO:0005515	-
FBgn0010894	sinu	sinuous	sinu	14	4	*	-	:regulation of tube size, open tracheal system : open tracheal system development : septate junction assembly : septate junction assembly : establishment of glial blood-brain barrier : dorsal closure : cell adhesion involved in heart morphogenesis : heart process	: GO:0035151 : GO:0007424 : GO:0019991 : GO:0019991 : GO:0060857 : GO:0007391 : GO:0061343 : GO:0003015	:-	:NA	dsx-c73A
FBgn0037810	sle	slender lobes	sle	12	4	*	-	:brain development : nucleolus organization	: GO:0007420 : GO:0007000	:molecular_function	: GO:0003674	-
FBgn0264089	sli	slit	sli	14	3	*	-	:axon midline choice point recognition : lateral inhibition : digestive tract mesoderm development : gonad development : regulation of epithelial cell migration : regulation of epithelial cell migration, open tracheal system : glial cell migration : mesoderm migration involved in gastrulation : negative chemotaxis : axon guidance : neuron differentiation : neuron migration : epithelial cell migra…	: GO:0016199 : GO:0046331 : GO:0007502 : GO:0008406 : GO:0010632 : GO:2000274 : GO:0008347 : GO:0007509 : GO:0050919 : GO:0007411 : GO:0030182 : GO:0001764 : GO:0007427 : GO:0007432 : GO:0035050 : GO:0007411 : GO:0022409 : GO:0048813 : GO:0008078 : GO:0035385 : GO:0003151 : GO:0016199	:calcium ion binding : protein binding : heparin binding : Roundabout binding	: GO:0005509 : GO:0005515 : GO:0008201 : GO:0048495	SkpF : CG7148
FBgn0265523	Smr	Smrter	Smr	13	4	*	-	:phagocytosis : negative regulation of transcription, DNA-templated : regulation of mitotic cell cycle : imaginal disc-derived wing morphogenesis : negative regulation of Notch signaling pathway	: GO:0006909 : GO:0045892 : GO:0007346 : GO:0007476 : GO:0045746	:protein binding : chromatin binding : transcription corepressor activity : transcription corepressor activity : transcription corepressor activity : DNA binding	: GO:0005515 : GO:0003682 : GO:0003714 : GO:0003714 : GO:0003714 : GO:0003677	-
FBgn0086916	snky	sneaky	snky	15	4	*	-	:fertilization, exchange of chromosomal proteins : sperm chromatin decondensation : sperm plasma membrane disassembly : single fertilization	: GO:0035042 : GO:0035041 : GO:0035045 : GO:0007338	:zinc ion binding : zinc ion binding	: GO:0008270 : GO:0008270	stau
FBgn0004191	snRNA:U2:34ABa	small nuclear RNA U2 at 34ABa	snRNA:U2:34ABa	15	2	*	-	:mRNA splicing, via spliceosome	: GO:0000398	:-	:NA	-
FBgn0030242	sofe	sister of feo	sofe	14	4	*	-	:G-protein coupled receptor signaling pathway : cytokinesis : microtubule cytoskeleton organization	: GO:0007186 : GO:0000910 : GO:0000226	:signal transducer activity : microtubule binding	: GO:0004871 : GO:0008017	-
FBgn0033113	Spn42Dc	Serpin 42Dc	Spn42Dc	14	1	*	-	:negative regulation of proteolysis : negative regulation of endopeptidase activity : regulation of proteolysis	: GO:0045861 : GO:0010951 : GO:0030162	:serine-type endopeptidase inhibitor activity : serine-type endopeptidase inhibitor activity	: GO:0004867 : GO:0004867	-
FBgn0002466	sti	sticky	sti	14	4	*	-	:mitotic cytokinesis : cytokinesis, completion of separation : protein phosphorylation : actomyosin contractile ring assembly : regulation of actin cytoskeleton organization : chromatin organization : cytokinesis : protein phosphorylation : intracellular signal transduction : regulation of cytokinesis, actomyosin contractile ring assembly	: GO:0000281 : GO:0007109 : GO:0006468 : GO:0000915 : GO:0032956 : GO:0006325 : GO:0000910 : GO:0006468 : GO:0035556 : GO:2000431	:protein serine/threonine kinase activity : diacylglycerol binding : protein serine/threonine kinase activity : ATP binding : small GTPase regulator activity	: GO:0004674 : GO:0019992 : GO:0004674 : GO:0005524 : GO:0005083	CG5500 : Fer2LCH : GlyP : CG5506 : CG31343 : Rfabg : CG34205 : Pgk : PPO1 : Yp2 : Scp1 : CG16826 : Yp1 : CG31198 : Lsp2 : Adh : Tsf1 : CG16885 : Yp3 : Gpdh
FBgn0003638	su(w[a])	suppressor of white-apricot	su(w[a])	14	4	*	Belongs to the CYHR1 family.	:mRNA splicing, via spliceosome : RNA processing	: GO:0000398 : GO:0006396	:RNA binding	: GO:0003723	Ubc4 : CG9536 : l(3)02640 : CG5568 : Ent2 : Gs1 : CG5044 : RabX1
FBgn0265623	Su(z)2	Suppressor of zeste 2	Su(z)2	13	1	*	-	:chromatin silencing	: GO:0006342	:DNA binding : DNA binding : zinc ion binding : zinc ion binding	: GO:0003677 : GO:0003677 : GO:0008270 : GO:0008270	ATPsyn-gamma : Mtpalpha : Prosalpha7 : l(1)G0230 : CG10425 : AP-1mu : slmb : HIP-R : sick : Tm1 : Arpc1 : Arp2 : Arpc4 : Prosalpha4 : Prosbeta6 : CG1444 : CG10887 : CG7737 : Thiolase : SkpA : porin : Trap1 : CG42668 : PIP4K : CG32138
FBgn0033782	sug	sugarbabe	sug	14	4	*	-	:negative regulation of transcription, DNA-templated : response to starvation : insulin-like growth factor receptor signaling pathway : positive regulation of transcription, DNA-templated : cellular response to nutrient : negative regulation of transcription from RNA polymerase II promoter	: GO:0045892 : GO:0042594 : GO:0048009 : GO:0045893 : GO:0031670 : GO:0000122	:nucleic acid binding : metal ion binding	: GO:0003676 : GO:0046872	-
FBgn0086358	Tab2	TAK1-associated binding protein 2	Tab2	13	1	*	Belongs to the 1-acyl-sn-glycerol-3-phosphate acyltransferase family.	:lateral inhibition : dendrite morphogenesis : response to bacterium : peptidoglycan recognition protein signaling pathway : positive regulation of biosynthetic process of antibacterial peptides active against Gram-negative bacteria : positive regulation of protein import into nucleus, translocation : regulation of transcription, DNA-templated : positive regulation of defense response to virus by…	: GO:0046331 : GO:0048813 : GO:0009617 : GO:0061057 : GO:0006964 : GO:0033160 : GO:0006355 : GO:0002230 : GO:0045433	:sequence-specific DNA binding transcription factor activity : zinc ion binding	: GO:0003700 : GO:0008270	rho : Gyk : ldbr : Aats-asn : Fmo-2 : Rpp30 : Fatp : Desat1
FBgn0041092	tai	taiman	tai	15	4	*	-	:axon extension : border follicle cell migration : germ-line stem-cell niche homeostasis : signal transduction : regulation of transcription, DNA-templated	: GO:0048675 : GO:0007298 : GO:0060250 : GO:0007165 : GO:0006355	:transcription coactivator activity : transcription coactivator activity : steroid hormone receptor binding : ligand-dependent nuclear receptor transcription coactivator activity : signal transducer activity : protein dimerization activity	: GO:0003713 : GO:0003713 : GO:0035258 : GO:0030374 : GO:0004871 : GO:0046983	-
FBgn0041582	tamo	tamo	tamo	14	4	*	-	:negative regulation of protein import into nucleus : multicellular organismal development : protein transport	: GO:0042308 : GO:0007275 : GO:0015031	:nuclear localization sequence binding : zinc ion binding : protein binding : Ran GTPase binding	: GO:0008139 : GO:0008270 : GO:0005515 : GO:0008536	-
FBgn0041180	Tep4	Thioester-containing protein 4	Tep4	12	1	*	-	:antibacterial humoral response : multicellular organism reproduction	: GO:0019731 : GO:0032504	:peptidase inhibitor activity : endopeptidase inhibitor activity	: GO:0030414 : GO:0004866	-
FBgn0265968	Tfb5	TFB5 ortholog (S. cerevisiae)	Tfb5	15	1	*	-	:regulation of transcription, DNA-templated : nucleotide-excision repair : response to UV : transcription from RNA polymerase II promoter : promoter clearance from RNA polymerase II promoter : transcriptional open complex formation at RNA polymerase II promoter	: GO:0006355 : GO:0006289 : GO:0009411 : GO:0006366 : GO:0001111 : GO:0001113	:core RNA polymerase binding transcription factor activity	: GO:0000990	-
FBgn0026319	Traf4	TNF-receptor-associated factor 4	Traf4	15	4	*	-	:asymmetric protein localization involved in cell fate determination : dorsal closure : defense response : signal transduction : autophagic cell death : salivary gland cell autophagic cell death : positive regulation of JNK cascade : imaginal disc fusion, thorax closure : eye development : positive regulation of apoptotic process : apical constriction involved in gastrulation : adherens junction …	: GO:0045167 : GO:0007391 : GO:0006952 : GO:0007165 : GO:0048102 : GO:0035071 : GO:0046330 : GO:0046529 : GO:0001654 : GO:0043065 : GO:0003384 : GO:0034332 : GO:0050829 : GO:0016567 : GO:0006909 : GO:0007370 : GO:0007250	:protein binding : zinc ion binding : ubiquitin-protein ligase activity	: GO:0005515 : GO:0008270 : GO:0004842	CG2789 : CG5027 : Aats-lys : Tg : Fatp
FBgn0024921	Trn	Transportin	Trn	15	5	*	-	:protein import into nucleus : neurogenesis : phagocytosis : regulation of protein import into nucleus	: GO:0006606 : GO:0022008 : GO:0006909 : GO:0042306	:protein transmembrane transporter activity : Ran GTPase binding	: GO:0008320 : GO:0008536	-
FBgn0261451	trol	terribly reduced optic lobes	trol	14	4	*	-	:maintenance of epithelial cell apical/basal polarity : asymmetric neuroblast division : response to anesthetic : positive regulation of semaphorin-plexin signaling pathway : defasciculation of motor neuron axon : motor neuron axon guidance	: GO:0045199 : GO:0055059 : GO:0072347 : GO:2001262 : GO:0007415 : GO:0008045	:-	:NA	-
FBgn0033127	Tsp42Ef	Tetraspanin 42Ef	Tsp42Ef	14	1	*	-	:determination of adult lifespan	: GO:0008340	:molecular_function	: GO:0003674	-
FBgn0039465	Tsp97E	Tetraspanin 97E	Tsp97E	13	4	*	-	:biological_process	: GO:0008150	:molecular_function	: GO:0003674	-
FBgn0086356	tum	tumbleweed	tum	14	4	*	-	:dendrite morphogenesis : neuron development : negative regulation of Wnt signaling pathway : negative regulation of Wnt signaling pathway : mitotic spindle organization : cytokinesis : cell fate determination : regulation of Wnt signaling pathway : neurogenesis : cell proliferation : Rho protein signal transduction : centrosome duplication : spindle assembly involved in mitosis : regulation of m…	: GO:0048813 : GO:0048666 : GO:0030178 : GO:0030178 : GO:0007052 : GO:0000910 : GO:0001709 : GO:0030111 : GO:0022008 : GO:0008283 : GO:0007266 : GO:0051298 : GO:0090307 : GO:0070507 : GO:0007525 : GO:0034613 : GO:0000281 : GO:0032507	:Rho GTPase activator activity : GTPase activator activity : diacylglycerol binding : signal transducer activity	: GO:0005100 : GO:0005096 : GO:0019992 : GO:0004871	-
FBgn0003900	twi	twist	twi	14	4	*	-	:anterior midgut invagination : mesodermal cell fate commitment : ventral furrow formation : regulation of transcription from RNA polymerase II promoter : mesodermal cell fate determination : gastrulation : positive regulation of transcription from RNA polymerase II promoter : Malpighian tubule morphogenesis : mesoderm development : mesoderm development : mesoderm development : dorsal/ventral axi…	: GO:0007375 : GO:0001710 : GO:0007370 : GO:0006357 : GO:0007500 : GO:0007369 : GO:0045944 : GO:0007443 : GO:0007498 : GO:0007498 : GO:0007498 : GO:0009950 : GO:0007501 : GO:0007499 : GO:0007507 : GO:0010004 : GO:0007435 : GO:0048747 : GO:0016202 : GO:0001710 : GO:0031032 : GO:0045944 : GO:0010629 : GO:0007370	:DNA binding : protein homodimerization activity : DNA binding : protein heterodimerization activity : sequence-specific DNA binding transcription factor activity : RNA polymerase II distal enhancer sequence-specific DNA binding transcription factor activity : RNA polymerase II distal enhancer sequence-specific DNA binding transcription factor activity	: GO:0003677 : GO:0042803 : GO:0003677 : GO:0046982 : GO:0003700 : GO:0003705 : GO:0003705	-
FBgn0086558	Ubi-p5E	Ubiquitin-5E	Ubi-p5E	14	1	*	-	:cellular protein modification process : ubiquitin-dependent protein catabolic process : protein ubiquitination	: GO:0006464 : GO:0006511 : GO:0016567	:protein tag	: GO:0031386	CG7834
FBgn0036398	upSET	upSET	upSET	13	4	*	-	:regulation of transcription by chromatin organization : oogenesis	: GO:0034401 : GO:0048477	:zinc ion binding : histone methyltransferase activity : core promoter binding	: GO:0008270 : GO:0042054 : GO:0001047	-
FBgn0026753	Vha13	Vacuolar H[+] ATPase 13kD subunit	Vha13	14	1	*	-	:embryonic development via the syncytial blastoderm : proton transport : proton transport : ATP hydrolysis coupled proton transport	: GO:0001700 : GO:0015992 : GO:0015992 : GO:0015991	:hydrolase activity, acting on acid anhydrides, catalyzing transmembrane movement of substances : proton-transporting ATPase activity, rotational mechanism	: GO:0016820 : GO:0046961	-
FBgn0262512	Vha14-1	Vacuolar H[+] ATPase 14kD subunit 1	Vha14-1	13	1	*	-	:proton transport : ATP hydrolysis coupled proton transport : ATP hydrolysis coupled proton transport	: GO:0015992 : GO:0015991 : GO:0015991	:proton-transporting ATPase activity, rotational mechanism : proton-transporting ATPase activity, rotational mechanism	: GO:0046961 : GO:0046961	Uch-L5 : CG7264 : spoon : CG11697 : Obp56h : Rab40 : arm : alpha-Cat
FBgn0028665	VhaAC39-1	Vacuolar H[+] ATPase AC39 subunit 1	VhaAC39-1	15	1	*	Belongs to the EMC8/EMC9 family.	:proton transport : vacuolar acidification : regulation of Notch signaling pathway : ATP hydrolysis coupled proton transport : ATP hydrolysis coupled proton transport	: GO:0015992 : GO:0007035 : GO:0008593 : GO:0015991 : GO:0015991	:proton-transporting ATPase activity, rotational mechanism : proton-transporting ATPase activity, rotational mechanism	: GO:0046961 : GO:0046961	Dlc90F : Arpc3A : tmod : Swip-1 : spheroide : CG3678 : PHGPx : Tm1 : CG6750 : PCNA : Oscillin : CG1239 : Arpc4 : CG32441 : EloB : Myo61F : CG2943 : CG11137
FBgn0028663	VhaM9.7-b	Vacuolar H[+] ATPase M9.7 subunit b	VhaM9.7-b	12	1	*	-	:ATP hydrolysis coupled proton transport : ATP hydrolysis coupled proton transport : ATP hydrolysis coupled proton transport	: GO:0015991 : GO:0015991 : GO:0015991	:hydrogen ion transmembrane transporter activity : proton-transporting ATPase activity, rotational mechanism : proton-transporting ATPase activity, rotational mechanism : hydrogen ion transmembrane transporter activity	: GO:0015078 : GO:0046961 : GO:0046961 : GO:0015078	-
FBgn0033692	wash	washout	wash	13	5	*	-	:spiracle morphogenesis, open tracheal system : prepupal development : Arp2/3 complex-mediated actin nucleation : oogenesis : microtubule bundle formation : actin filament bundle assembly : actin crosslink formation : retrograde transport, endosome to Golgi	: GO:0035277 : GO:0035210 : GO:0034314 : GO:0048477 : GO:0001578 : GO:0051017 : GO:0051764 : GO:0042147	:GTPase binding : protein binding : alpha-tubulin binding	: GO:0051020 : GO:0005515 : GO:0043014	stau : CG33145 : CG4630 : HIP-R : MFS3 : Pis : Ctr1B : pigeon : Rab5 : CG6073 : Jon44E : Hip1 : CG2789 : nes : rho : CG14968 : stas : Cyp9b2 : Gyk : Oscp : CG3570 : Timp : CG14024 : CG2574 : Rheb : CG18549 : CG13295 : CSN4 : Syx17 : CG31523 : Gie : CG9547 : CG33970 : CG30184 : CG14762 : CG7881 : CG11876 : CG13659 : CG2931 : Rpp30 : CG8026 : Faf : CG10660 : Rab18 : CG5805 : Fatp : Arp1 : CG15643 :…
FBgn0031972	Wwox	WW domain containing oxidoreductase	Wwox	14	5	*	-	:response to X-ray : regulation of reactive oxygen species metabolic process : defense response to Gram-negative bacterium	: GO:0010165 : GO:2000377 : GO:0050829	:oxidoreductase activity, acting on CH-OH group of donors	: GO:0016614	CG2021 : nonA-l : mRpL52
FBgn0267398	Yeti	Yeti	Yeti	14	2	*	-	:meiotic chromosome condensation : mitotic chromosome condensation : chromosome organization : regulation of histone H3-K9 acetylation : regulation of histone H3-K9 methylation : regulation of histone H3-K4 methylation	: GO:0010032 : GO:0007076 : GO:0051276 : GO:2000615 : GO:0051570 : GO:0051569	:kinesin binding	: GO:0019894	Nurf-38 : Df31 : Ntf-2 : smt3 : Tango2 : Sod : Cam
FBgn0004047	Yp3	Yolk protein 3	Yp3	14	1	*	-	:sex differentiation : vitellogenesis : vitellogenesis : embryo development : neurogenesis : lipid metabolic process	: GO:0007548 : GO:0007296 : GO:0007296 : GO:0009790 : GO:0022008 : GO:0006629	:structural molecule activity : catalytic activity	: GO:0005198 : GO:0003824	-
FBgn0028516	ZnT35C	Zinc transporter 35C	ZnT35C	15	4	*	-	:response to zinc ion : cation transport : transmembrane transport	: GO:0010043 : GO:0006812 : GO:0055085	:metal ion transmembrane transporter activity : zinc ion transmembrane transporter activity	: GO:0046873 : GO:0005385	CG5027 : CG1688 : CG2938
FBgn0034629	Acox57D-d	acyl-Coenzyme A oxidase at 57D distal	Acox57D-d	5	5	sp123up	-	:fatty acid beta-oxidation	: GO:0006635	:acyl-CoA oxidase activity : palmitoyl-CoA oxidase activity : acyl-CoA dehydrogenase activity : flavin adenine dinucleotide binding : acyl-CoA oxidase activity	: GO:0003997 : GO:0016401 : GO:0003995 : GO:0050660 : GO:0003997	-
FBgn0263120	Acsl	Acyl-CoA synthetase long-chain	Acsl	11	5	sp123up	-	:positive regulation of sequestering of triglyceride : axon guidance : nervous system development : synaptic transmission : segmentation : neurogenesis : long-chain fatty acid metabolic process : negative regulation of synaptic growth at neuromuscular junction : negative regulation of BMP signaling pathway : early endosome to recycling endosome transport	: GO:0010890 : GO:0007411 : GO:0007399 : GO:0007268 : GO:0035282 : GO:0022008 : GO:0001676 : GO:0045886 : GO:0030514 : GO:0061502	:long-chain fatty acid-CoA ligase activity : long-chain fatty acid-CoA ligase activity	: GO:0004467 : GO:0004467	CG3501 : CG6750 : CG2943 : CG11137
FBgn0087035	AGO2	Argonaute 2	AGO2	12	5	sp123up	-	:RNA interference : RNA interference : production of siRNA involved in RNA interference : autophagic cell death : salivary gland cell autophagic cell death : siRNA loading onto RISC involved in RNA interference : cellularization : pole cell formation : syncytial nuclear migration : translational initiation : targeting of mRNA for destruction involved in RNA interference : RNA interference : defen…	: GO:0016246 : GO:0016246 : GO:0030422 : GO:0048102 : GO:0035071 : GO:0035087 : GO:0007349 : GO:0007279 : GO:0035190 : GO:0006413 : GO:0030423 : GO:0016246 : GO:0051607 : GO:0035195 : GO:0033227 : GO:0045071 : GO:0035087 : GO:0070868 : GO:0030422 : GO:0007367 : GO:0009047	:protein binding : siRNA binding : protein binding : translation initiation factor activity : endoribonuclease activity : protein binding	: GO:0005515 : GO:0035197 : GO:0005515 : GO:0003743 : GO:0004521 : GO:0005515	-
FBgn0010548	Aldh-III	Aldehyde dehydrogenase type III	Aldh-III	12	5	sp123up	-	:oxidation-reduction process : cellular aldehyde metabolic process	: GO:0055114 : GO:0006081	:oxidoreductase activity, acting on the aldehyde or oxo group of donors, NAD or NADP as acceptor : aldehyde dehydrogenase [NAD(P)+] activity	: GO:0016620 : GO:0004030	ATPsyn-gamma : Syb : CG18081 : P32 : CG4199 : eIF-5A : CG7049 : HIP-R : Treh : CG5793 : Arc1 : CG1532 : Pvr : CG7668 : CG3164 : RpS21 : Arpc4 : Eb1 : Syx7 : Nurf-38 : CG10916 : CG11777 : Ccs : cathD : CG7737 : CG4278 : Trap1
FBgn0038742	Arc42	Arc42	Arc42	12	5	sp123up	-	:transcription initiation from RNA polymerase II promoter : dendrite morphogenesis : oxidation-reduction process	: GO:0006367 : GO:0048813 : GO:0055114	:acyl-CoA dehydrogenase activity : RNA polymerase II transcription cofactor activity : flavin adenine dinucleotide binding	: GO:0003995 : GO:0001104 : GO:0050660	cry : Cg25C : CG11876 : RpS21 : porin : vkg : Hsp60
FBgn0020762	Atet	ABC transporter expressed in trachea	Atet	12	5	sp123up	-	:neurogenesis	: GO:0022008	:ATPase activity, coupled to transmembrane movement of substances : transporter activity : ATP binding	: GO:0042626 : GO:0005215 : GO:0005524	-
FBgn0261108	Atg13	Autophagy-related 13	Atg13	9	5	sp123up	-	:regulation of autophagy : autophagy : positive regulation of nurse cell apoptotic process : larval midgut cell programmed cell death : activation of protein kinase activity	: GO:0010506 : GO:0006914 : GO:0045850 : GO:0035096 : GO:0032147	:protein kinase regulator activity : protein binding	: GO:0019887 : GO:0005515	-
FBgn0067783	att-ORFA	alternative testis transcripts open reading frame A	att-ORFA	11	5	sp123up	-	:defense response to Gram-negative bacterium : positive regulation of innate immune response : transmembrane transport : mitochondrial transport	: GO:0050829 : GO:0045089 : GO:0055085 : GO:0006839	:transmembrane transporter activity : transmembrane transporter activity	: GO:0022857 : GO:0022857	-
FBgn0262870	axo	axotactin	axo	6	5	sp123up	-	:transmission of nerve impulse : neuron recognition	: GO:0019226 : GO:0008038	:serine-type endopeptidase inhibitor activity	: GO:0004867	Pgam5 : Caper : CG7006 : lola : mod : CG8545 : BEAF-32 : cue : Ski6 : CG11563 : dbe : ppan : Nup50 : Rpt2 : RpL24-like : RpS27A : pic : CG32344 : RpL7-like : Ostgamma : CG11876 : Tet : Rrp46 : CG14695 : snama : CG8478 : sbr : CkIIalpha : CG3817 : SF1 : CG4806 : Tango4 : U2af38 : CG6701 : Arf79F : cathD : alt : Clamp : Mat89Ba : ball : mRpL44 : RpL35A : Cdc5 : CG7049 : Ns1 : CG4553 : B52 : Imp : M…
FBgn0040234	c12.2	c12.2	c12.2	12	5	sp123up	-	:biological_process	: GO:0008150	:ATP binding : ATPase activity	: GO:0005524 : GO:0016887	CG2812
FBgn0034494	CG10444	-	CG10444	11	5	sp123up	-	:transmembrane transport	: GO:0055085	:sodium-dependent multivitamin transmembrane transporter activity	: GO:0008523	CG30393 : Crk : Dlc90F : D1 : Hsp67Ba
FBgn0039321	CG10550	-	CG10550	12	5	sp123up	-	:biological_process	: GO:0008150	:molecular_function : transferase activity, transferring phosphorus-containing groups	: GO:0003674 : GO:0016772	-
FBgn0037070	CG11309	-	CG11309	7	5	sp123up	-	:biological_process	: GO:0008150	:molecular_function	: GO:0003674	-
FBgn0040364	CG11378	-	CG11378	9	5	sp123up	-	:-	:NA	:-	:NA	Ocrl
FBgn0039543	CG12428	-	CG12428	5	5	sp123up	-	:fatty acid beta-oxidation	: GO:0006635	:carnitine O-octanoyltransferase activity : carnitine O-octanoyltransferase activity	: GO:0008458 : GO:0008458	-
FBgn0031897	CG13784	-	CG13784	12	5	sp123up	-	:-	:NA	:-	:NA	-
FBgn0035420	CG14967	-	CG14967	8	5	sp123up	-	:-	:NA	:-	:NA	-
FBgn0027580	CG1516	-	CG1516	11	5	sp123up	-	:pyruvate metabolic process : gluconeogenesis	: GO:0006090 : GO:0006094	:pyruvate carboxylase activity : pyruvate carboxylase activity : ATP binding : biotin carboxylase activity : metal ion binding : DNA binding	: GO:0004736 : GO:0004736 : GO:0005524 : GO:0004075 : GO:0046872 : GO:0003677	-
FBgn0035425	CG17746	-	CG17746	11	5	sp123up	-	:protein dephosphorylation : protein dephosphorylation	: GO:0006470 : GO:0006470	:protein serine/threonine phosphatase activity : protein serine/threonine phosphatase activity	: GO:0004722 : GO:0004722	M6 : Tsp29Fb : CG5196 : Rab4
FBgn0035383	CG2107	-	CG2107	12	5	sp123up	-	:-	:NA	:carnitine O-palmitoyltransferase activity	: GO:0004095	-
FBgn0051370	CG31370	-	CG31370	14	5	sp123up	-	:-	:NA	:transferase activity, transferring phosphorus-containing groups	: GO:0016772	-
FBgn0025683	CG3164	-	CG3164	7	5	sp123up	-	:-	:NA	:ATPase activity, coupled to transmembrane movement of substances : transporter activity : ATP binding	: GO:0042626 : GO:0005215 : GO:0005524	Cdc23
FBgn0034971	CG3209	-	CG3209	7	5	sp123up	-	:metabolic process	: GO:0008152	:1-acylglycerol-3-phosphate O-acyltransferase activity	: GO:0003841	-
FBgn0052473	CG32473	-	CG32473	12	5	sp123up	-	:proteolysis	: GO:0006508	:aminopeptidase activity : metallopeptidase activity : zinc ion binding	: GO:0004177 : GO:0008237 : GO:0008270	-
FBgn0052699	CG32699	-	CG32699	11	5	sp123up	-	:metabolic process	: GO:0008152	:transferase activity, transferring acyl groups : calcium ion binding	: GO:0016746 : GO:0005509	-
FBgn0034999	CG3394	-	CG3394	14	5	sp123up	-	:metabolic process	: GO:0008152	:long-chain fatty acid transporter activity : catalytic activity	: GO:0005324 : GO:0003824	-
FBgn0034791	CG3501	-	CG3501	14	5	sp123up	-	:biological_process	: GO:0008150	:molecular_function	: GO:0003674	-
FBgn0036684	CG3764	-	CG3764	12	5	sp123up	-	:-	:NA	:-	:NA	-
FBgn0035091	CG3829	-	CG3829	7	5	sp123up	-	:defense response : autophagic cell death : salivary gland cell autophagic cell death : cell adhesion	: GO:0006952 : GO:0048102 : GO:0035071 : GO:0007155	:scavenger receptor activity	: GO:0005044	eIF4AIII : CG34205 : Obp99b : Cpr64Ac : Prosalpha7 : Tsf1 : Prosbeta1 : Rfabg : Fer2LCH : Nplp2 : PPO2 : Prosbeta3 : PPO1 : Prosalpha4 : Prosalpha6 : Lsp2 : Fer1HCH : Trap1 : Npc2g : D1 : CHOp24
FBgn0037788	CG3940	-	CG3940	12	5	sp123up	-	:one-carbon metabolic process	: GO:0006730	:carbonate dehydratase activity : zinc ion binding	: GO:0004089 : GO:0008270	-
FBgn0036821	CG3961	-	CG3961	8	5	sp123up	-	:long-chain fatty acid metabolic process	: GO:0001676	:long-chain fatty acid-CoA ligase activity : long-chain fatty acid-CoA ligase activity	: GO:0004467 : GO:0004467	-
FBgn0038388	CG4287	-	CG4287	13	5	sp123up	-	:-	:NA	:-	:NA	CG1673
FBgn0265178	CG44243	-	CG44243	12	5	sp123up	-	:protein lipoylation	: GO:0009249	:lipoyltransferase activity	: GO:0017118	stau : SmD1 : Dcr-2
FBgn0029935	CG4615	-	CG4615	12	5	sp123up	-	:neurogenesis : cytolysis : phagocytosis	: GO:0022008 : GO:0019835 : GO:0006909	:-	:NA	-
FBgn0038038	CG5167	-	CG5167	12	5	sp123up	-	:oxidation-reduction process	: GO:0055114	:oxidoreductase activity	: GO:0016491	-
FBgn0039223	CG5805	-	CG5805	11	5	sp123up	-	:transmembrane transport : mitochondrial transport	: GO:0055085 : GO:0006839	:transmembrane transporter activity	: GO:0022857	-
FBgn0032167	CG5853	-	CG5853	12	5	sp123up	-	:phagocytosis	: GO:0006909	:ATPase activity, coupled to transmembrane movement of substances : transporter activity : ATP binding	: GO:0042626 : GO:0005215 : GO:0005524	CkIIbeta : CG13900 : rl
FBgn0032587	CG5953	-	CG5953	12	5	sp123up	-	:lateral inhibition	: GO:0046331	:-	:NA	-
FBgn0031913	CG5958	-	CG5958	4	5	sp123up	-	:transport	: GO:0006810	:retinal binding : transporter activity	: GO:0016918 : GO:0005215	-
FBgn0039156	CG6178	-	CG6178	7	5	sp123up	Belongs to the CDP-alcohol phosphatidyltransferase class-I family.	:fatty-acyl-CoA biosynthetic process : long-chain fatty acid metabolic process : acyl-CoA metabolic process	: GO:0046949 : GO:0001676 : GO:0006637	:luciferin monooxygenase activity : long-chain fatty acid-CoA ligase activity : fatty-acyl-CoA synthase activity	: GO:0045289 : GO:0004467 : GO:0004321	-
FBgn0034432	CG7461	-	CG7461	15	5	sp123up	-	:oxidation-reduction process	: GO:0055114	:very-long-chain-acyl-CoA dehydrogenase activity : flavin adenine dinucleotide binding	: GO:0017099 : GO:0050660	CG3511 : Sap47 : RpLP0 : Pp2A-29B : Mtpalpha : CG3689 : mod : Hsc70-1 : RpL35A : RpS5a : RpS10b : CG9143 : RpS19a : Chd64 : eIF-2beta : Ald : CG32138 : CDC45L
FBgn0037071	CG7632	-	CG7632	12	5	sp123up	-	:biological_process	: GO:0008150	:molecular_function	: GO:0003674	PHGPx : CG6321 : CG5382 : Oat : CG7675 : CG30339 : CG14762 : CG5886 : CG8117 : CG17470 : CG3819 : GstO3 : CG8036 : Prx2540-2 : CG13887 : Chd64 : Nacalpha : fabp : Sh3beta : GstE6 : Pgk : CG14715 : CG10638 : Mdh2 : CG2852 : Df31 : FK506-bp2 : Pglym78 : smt3 : Eb1 : Moe : regucalcin : capt : Pdi : PCNA : Inos : Eno : Akap200 : Uch : CG2862 : AnxB10 : Crc : Nlp : Fkbp14 : awd
FBgn0039737	CG7920	-	CG7920	12	5	sp123up	-	:neurogenesis : acetyl-CoA metabolic process	: GO:0022008 : GO:0006084	:4-hydroxybutyrate CoA-transferase activity	: GO:0008411	-
FBgn0035252	CG7970	-	CG7970	12	5	sp123up	Belongs to the UPF0587 family.	:-	:NA	:-	:NA	-
FBgn0034142	CG8306	-	CG8306	12	5	sp123up	Belongs to the PTCD3 family.	:-	:NA	:fatty-acyl-CoA reductase (alcohol-forming) activity	: GO:0080019	-
FBgn0031990	CG8552	-	CG8552	12	5	sp123up	-	:-	:NA	:phosphatidylcholine 1-acylhydrolase activity : metal ion binding	: GO:0008970 : GO:0046872	fax : tws : CkIIbeta : CG17260 : Synd : CG5044 : P32 : eIF-5A : Mi-2 : CkIIalpha : HIP-R : Art8 : Cct1 : Cct2 : REG : Sucb : Art1 : ImpL3 : AP-2alpha : AP-1-2beta : SdhB : EloB : CG13001 : CG11980 : CG15141 : CG1635 : CG7737 : CG1416 : CG5568
FBgn0034479	CG8654	-	CG8654	5	5	sp123up	-	:transmembrane transport	: GO:0055085	:secondary active organic cation transmembrane transporter activity	: GO:0008513	Pgam5 : SmD2 : Dp1 : CG9667 : eIF4AIII : EfTuM : mRpL3 : mRpL44 : l(3)72Ab : SC35 : Cdc5 : CG10077 : Ns1 : CG7878 : mRpS24 : Srp54 : qkr54B : Prp8 : CG2064 : B52 : CG4849 : Sc2 : ytr : NHP2 : CG4611 : CG5746 : Rrp46 : miple2 : Saf-B : snf : Zn72D : Caper : mRpL22 : CG4612 : qkr58E-3 : CG3817 : CG15098 : epsilonCOP : tyf : CG11107 : Rbp1-like : CG2021 : CG6701 : CG9253 : SmD3 : CG1785 : nito : Arf…
FBgn0031478	CG8814	-	CG8814	3	5	sp123up	-	:cellular acyl-CoA homeostasis	: GO:0042049	:fatty-acyl-CoA binding : diazepam binding : enzyme inhibitor activity	: GO:0000062 : GO:0050809 : GO:0004857	-
FBgn0032881	CG9319	-	CG9319	7	5	sp123up	Belongs to the acyl-CoA oxidase family.	:fatty acid alpha-oxidation	: GO:0001561	:alpha-methylacyl-CoA racemase activity : alpha-methylacyl-CoA racemase activity	: GO:0008111 : GO:0008111	bru-3
FBgn0031092	CG9577	-	CG9577	12	5	sp123up	-	:metabolic process : fatty acid beta-oxidation	: GO:0008152 : GO:0006635	:delta5-delta2,4-dienoyl-CoA isomerase activity	: GO:0008416	-
FBgn0000326	clt	cricklet	clt	7	5	sp123up	Belongs to the TVP23 family.	:male mating behavior : imaginal disc-derived wing morphogenesis	: GO:0060179 : GO:0007476	:carboxylic ester hydrolase activity : carboxylic ester hydrolase activity : carboxylic ester hydrolase activity	: GO:0052689 : GO:0052689 : GO:0052689	CG31522
FBgn0019830	colt	congested-like trachea	colt	12	5	sp123up	-	:acyl carnitine transport : carnitine transport : mitochondrial transport : phagocytosis : liquid clearance, open tracheal system : epithelial cell morphogenesis	: GO:0006844 : GO:0015879 : GO:0006839 : GO:0006909 : GO:0035002 : GO:0003382	:carnitine:acyl carnitine antiporter activity : transporter activity : carnitine:acyl carnitine antiporter activity	: GO:0005476 : GO:0005215 : GO:0005476	Prosalpha7
FBgn0042701	CR12628	Microsomal glutathione S-transferase-like pseudogene	CR12628	11	5	sp123up	-	:-	:NA	:-	:NA	CG3862 : scyl : Mtpalpha : CG6937 : Caper : mRpL13 : mRpL44 : CG4612 : CG7194 : qkr58E-3 : CG10077 : Cdc5 : Atx2 : CG7878 : mRpS24 : Arpc1 : CG8043 : mRpL20 : RpL7-like : CG3224 : Jupiter : SmG : CG2021 : RpS19a : msn : mRpL9 : Saf-B
FBgn0264950	CR44119	-	CR44119	12	5	sp123up	-	:-	:NA	:-	:NA	-
FBgn0265613	CR44431	-	CR44431	12	5	sp123up	-	:-	:NA	:-	:NA	Snap29 : MED25 : eIF5 : CG10778 : ImpL3 : Gale : CaBP1 : CG12264 : eIF-5A : Rpt1 : Txl : cathD : Arf79F : CG9992
FBgn0031461	daw	dawdle	daw	3	5	sp123up	-	:transforming growth factor beta receptor signaling pathway : activin receptor signaling pathway : axon guidance : transforming growth factor beta receptor signaling pathway : determination of adult lifespan : negative regulation of autophagy : regulation of insulin secretion : growth : positive regulation of activin receptor signaling pathway	: GO:0007179 : GO:0032924 : GO:0007411 : GO:0007179 : GO:0008340 : GO:0010507 : GO:0050796 : GO:0040007 : GO:0032927	:transforming growth factor beta receptor binding : growth factor activity	: GO:0005160 : GO:0008083	-
FBgn0027610	Dic1	Dicarboxylate carrier 1	Dic1	12	5	sp123up	-	:malate transmembrane transport : phosphate ion transmembrane transport : succinate transmembrane transport : sulfate transport : thiosulfate transport : oxaloacetate transport : mitochondrial transport	: GO:0071423 : GO:0035435 : GO:0071422 : GO:0008272 : GO:0015709 : GO:0015729 : GO:0006839	:dicarboxylic acid transmembrane transporter activity : malate transmembrane transporter activity : inorganic phosphate transmembrane transporter activity : succinate transmembrane transporter activity : sulfate transmembrane transporter activity : thiosulfate transmembrane transporter activity : oxaloacetate transmembrane transporter activity : transmembrane transporter activity	: GO:0005310 : GO:0015140 : GO:0005315 : GO:0015141 : GO:0015116 : GO:0015117 : GO:0015131 : GO:0022857	Prosalpha5
FBgn0037443	Dmtn	Dementin	Dmtn	3	5	sp123up	Belongs to the class IV-like SAM-binding methyltransferase superfamily. TRM10 family.	:brain development	: GO:0007420	:molecular_function	: GO:0003674	Eap : CG4151 : Bap55 : Atpalpha : yata : CG31694 : mod : Mi-2 : Arp1 : Chc : Cctgamma : Atx2 : Rpt5 : Aac11 : Srp54 : Prp8 : mask : Ect4 : CG4849 : Rop : bif : sip2 : Caper : Chro : sqh : Vha55 : Arpc2 : bor : Psa : eIF-2beta : Pfk : Rpt6 : larp : r : Cp1 : DNApol-alpha180 : tyf : CG11107 : OstStt3 : l(1)G0020 : Aats-ile : Map205 : eIF6 : CG9253 : CG6701 : Thiolase : Nop56 : Tcp-1zeta : CG1416 : …
FBgn0260866	dnr1	defense repressor 1	dnr1	6	5	sp123up	-	:immune response : negative regulation of biosynthetic process of antibacterial peptides active against Gram-negative bacteria : sleep : imaginal disc-derived wing morphogenesis : protein ubiquitination	: GO:0006955 : GO:0002814 : GO:0030431 : GO:0007476 : GO:0016567	:zinc ion binding : zinc ion binding : ubiquitin-protein ligase activity	: GO:0008270 : GO:0008270 : GO:0004842	-
FBgn0033465	Etf-QO	Electron transfer flavoprotein-ubiquinone oxidoreductase	Etf-QO	9	5	sp123up	-	:oxidative phosphorylation : fatty acid beta-oxidation	: GO:0006119 : GO:0006635	:electron-transferring-flavoprotein dehydrogenase activity : electron-transferring-flavoprotein dehydrogenase activity : electron-transferring-flavoprotein dehydrogenase activity	: GO:0004174 : GO:0004174 : GO:0004174	-
FBgn0025373	Fpps	Farnesyl pyrophosphate synthase	Fpps	12	5	sp123up	-	:farnesyl diphosphate biosynthetic process : germ cell migration : isoprenoid biosynthetic process : wing disc development	: GO:0045337 : GO:0008354 : GO:0008299 : GO:0035220	:geranyltranstransferase activity : dimethylallyltranstransferase activity : geranyltranstransferase activity	: GO:0004337 : GO:0004161 : GO:0004337	-
FBgn0010611	Hmgs	HMG Coenzyme A synthase	Hmgs	7	5	sp123up	-	:embryonic development via the syncytial blastoderm : lateral inhibition : neurogenesis : isoprenoid biosynthetic process	: GO:0001700 : GO:0046331 : GO:0022008 : GO:0008299	:hydroxymethylglutaryl-CoA synthase activity	: GO:0004421	-
FBgn0001257	ImpL2	Ecdysone-inducible gene L2	ImpL2	11	5	sp123up	-	:cell adhesion : negative regulation of insulin receptor signaling pathway : determination of adult lifespan : positive regulation of insulin receptor signaling pathway	: GO:0007155 : GO:0046627 : GO:0008340 : GO:0046628	:insulin-like growth factor binding	: GO:0005520	-
FBgn0036053	iPLA2-VIA	calcium-independent phospholipase A2 VIA	iPLA2-VIA	11	5	sp123up	-	:lipid metabolic process	: GO:0006629	:calcium-independent phospholipase A2 activity	: GO:0047499	RpLP0 : CG9581 : CG7049 : Treh : Art8 : porin : Arc1 : Incenp : CG11911
FBgn0024957	Irp-1B	Iron regulatory protein 1B	Irp-1B	12	5	sp123up	-	:regulation of translational initiation by iron : metabolic process	: GO:0006447 : GO:0008152	:iron ion binding : aconitate hydratase activity : iron ion binding : mRNA binding : aconitate hydratase activity : iron-responsive element binding	: GO:0005506 : GO:0003994 : GO:0005506 : GO:0003729 : GO:0003994 : GO:0030350	kappaB-Ras
FBgn0038475	Keap1	Keap1	Keap1	9	5	sp123up	-	:response to oxidative stress	: GO:0006979	:actin binding	: GO:0003779	-
FBgn0021979	l(2)k09913	lethal (2) k09913	l(2)k09913	12	5	sp123up	-	:biological_process	: GO:0008150	:molecular_function	: GO:0003674	fbp : Trap1 : zip
FBgn0263593	Lpin	Lipin	Lpin	12	5	sp123up	-	:lipid homeostasis : triglyceride biosynthetic process : regulation of fatty acid metabolic process : regulation of cellular ketone metabolic process : response to starvation : imaginal disc-derived wing vein specification : negative regulation of BMP signaling pathway : regulation of transcription from RNA polymerase II promoter	: GO:0055088 : GO:0019432 : GO:0019217 : GO:0010565 : GO:0042594 : GO:0007474 : GO:0030514 : GO:0006357	:phosphatidate phosphatase activity : transcription coactivator activity	: GO:0008195 : GO:0003713	-
FBgn0002567	ltd	lightoid	ltd	15	5	sp123up	-	:ommochrome biosynthetic process : learning or memory : olfactory learning : eye pigment granule organization : eye pigment precursor transport : protein transport : Rab protein signal transduction : vesicle-mediated transport : compound eye pigmentation : regulation of lipid storage : regulation of autophagy	: GO:0006727 : GO:0007611 : GO:0008355 : GO:0008057 : GO:0006856 : GO:0015031 : GO:0032482 : GO:0016192 : GO:0048072 : GO:0010883 : GO:0010506	:GTP binding : GTPase activity : GTP binding : GTPase activity : protein binding	: GO:0005525 : GO:0003924 : GO:0005525 : GO:0003924 : GO:0005515	-
FBgn0030731	Mfe2	peroxisomal Multifunctional enzyme type 2	Mfe2	12	5	sp123up	-	:fatty acid beta-oxidation using acyl-CoA oxidase : metabolic process	: GO:0033540 : GO:0008152	:enoyl-CoA hydratase activity : 3R-hydroxyacyl-CoA dehydratase activity : protein homodimerization activity : oxidoreductase activity	: GO:0004300 : GO:0080023 : GO:0042803 : GO:0016491	-
FBgn0033438	Mmp2	Matrix metalloproteinase 2	Mmp2	13	5	sp123up	-	:oogenesis : imaginal disc fusion, thorax closure : imaginal disc eversion : basement membrane disassembly : tracheal pit formation in open tracheal system : tracheal outgrowth, open tracheal system : basement membrane organization : open tracheal system development : negative regulation of fibroblast growth factor receptor signaling pathway : lateral inhibition : proteolysis : activation of inna…	: GO:0048477 : GO:0046529 : GO:0007561 : GO:0034769 : GO:0035202 : GO:0007426 : GO:0071711 : GO:0007424 : GO:0040037 : GO:0046331 : GO:0006508 : GO:0002218 : GO:0042060	:metalloendopeptidase activity : metalloendopeptidase activity : metalloendopeptidase activity : zinc ion binding	: GO:0004222 : GO:0004222 : GO:0004222 : GO:0008270	-
FBgn0028479	Mtpalpha	Mitochondrial trifunctional protein alpha subunit	Mtpalpha	9	5	sp123up	-	:fatty acid beta-oxidation : fatty acid beta-oxidation : wound healing : fatty acid beta-oxidation : response to starvation : determination of adult lifespan	: GO:0006635 : GO:0006635 : GO:0042060 : GO:0006635 : GO:0042594 : GO:0008340	:long-chain-3-hydroxyacyl-CoA dehydrogenase activity : coenzyme binding : long-chain-3-hydroxyacyl-CoA dehydrogenase activity : enoyl-CoA hydratase activity	: GO:0016509 : GO:0050662 : GO:0016509 : GO:0004300	Vps39 : Cpr23B : CG32649 : Art3 : CG5660 : CG5506 : Rab5 : CG12519 : CG10958 : spt4 : CG3706 : Zip48C : PGRP-SA : Ctr1B : Crk : ric8a : Lip4 : CG15044 : Cpr31A : Cct5 : Tim8 : HDAC6 : E(spl)mdelta-HLH : twe : CG6523 : CG7164 : ap : CG10889 : trbl : CG10086 : CG9391 : CG3009 : lin-28 : CG4825 : hrg : Pdf : PCID2 : Maf1 : ste24a : Arc2 : CG11906 : CG5080 : Jon44E : Cyp6a22 : stv : wdb : CG7071 : dp…
FBgn0033466	Pal1	Peptidyl-alpha-hydroxyglycine-alpha-amidating lyase 1	Pal1	3	5	sp123up	-	:oxidation-reduction process : peptide metabolic process	: GO:0055114 : GO:0006518	:peptidylglycine monooxygenase activity : peptidylamidoglycolate lyase activity : copper ion binding	: GO:0004504 : GO:0004598 : GO:0005507	CG8026 : Dp1 : Scp1 : Upf1 : ens : Cyp12d1-p : RpL35A : RpS10b : Cctgamma : Atx2 : CG7546 : ref(2)P : l(2)37Cb : CG9281 : Aats-glupro : ImpL3 : Hsp23 : CG3800 : CG12264 : CG3523 : Mhc : CG16940 : Tcp-1eta : Hsc70-1 : CG33129 : CG7033 : Rrp46 : RpS19a : RpLP0 : CG15784 : Tango7 : Droj2 : Caper : CG5789 : Hsp22 : Rpn11 : CG15601 : Rab5 : Arc1 : larp : CG15098 : CG14556 : Pp2A-29B : Cp1 : epsilonCOP…
FBgn0032482	Pect	Phosphoethanolamine cytidylyltransferase	Pect	11	1	sp123up	-	:ethanolamine-containing compound metabolic process : biosynthetic process	: GO:0042439 : GO:0009058	:ethanolamine-phosphate cytidylyltransferase activity	: GO:0004306	-
FBgn0037020	Pex14	Peroxin 14	Pex14	7	5	sp123up	-	:protein targeting to peroxisome : peroxisome organization : protein targeting to peroxisome : protein import into peroxisome matrix, docking	: GO:0006625 : GO:0007031 : GO:0006625 : GO:0016560	:molecular_function	: GO:0003674	-
FBgn0033564	Pex6	Peroxin 6	Pex6	11	5	sp123up	-	:peroxisome organization : peroxisome organization : peroxisome organization	: GO:0007031 : GO:0007031 : GO:0007031	:ATP binding	: GO:0005524	-
FBgn0035438	PHGPx	PHGPx	PHGPx	7	5	sp123up	-	:response to lipid hydroperoxide : oxidation-reduction process : response to oxidative stress	: GO:0006982 : GO:0055114 : GO:0006979	:peroxidase activity : glutathione peroxidase activity : glutathione peroxidase activity	: GO:0004601 : GO:0004602 : GO:0004602	SmD2 : eIF4AIII : CG3995 : Arpc5 : Rab2 : CREG : mRpL3 : SC35 : RpL35A : Ns1 : Atx2 : Hsp68 : Chd64 : mRpS24 : Arpc1 : Imp : Gp210 : NHP2 : l(1)G0320 : RpS19a : mRpL52 : RpLP0 : mRpL39 : eIF-5A : bor : Arpc2 : CG10298 : RpS21 : R : CG8043 : nop5 : Ote : Hsc70-1 : Rsf1 : Df31 : SmD3 : nito : Crc
FBgn0261285	Ppcs	Phosphopantothenoylcysteine synthetase	Ppcs	11	5	sp123up	-	:coenzyme A biosynthetic process : triglyceride homeostasis : phospholipid homeostasis : cytoplasmic transport, nurse cell to oocyte : dorsal appendage formation : ovarian follicle cell migration : actin cytoskeleton organization : germarium-derived female germ-line cyst encapsulation : ovarian follicle cell stalk formation : imaginal disc-derived wing morphogenesis : chaeta development	: GO:0015937 : GO:0070328 : GO:0055091 : GO:0007303 : GO:0046843 : GO:0007297 : GO:0030036 : GO:0030708 : GO:0030713 : GO:0007476 : GO:0022416	:phosphopantothenate--cysteine ligase activity	: GO:0004632	B52 : stv
FBgn0036770	Prestin	Prestin	Prestin	5	5	sp123up	-	:oxalate transport : calcium ion transmembrane transport : sulfate transport : formate transport : bicarbonate transport	: GO:0019532 : GO:0070588 : GO:0008272 : GO:0015724 : GO:0015701	:high affinity sulfate transmembrane transporter activity : oxalate transmembrane transporter activity : calcium ion transmembrane transporter activity : sulfate transmembrane transporter activity : formate transmembrane transporter activity : bicarbonate transmembrane transporter activity : inorganic anion exchanger activity	: GO:0015381 : GO:0019531 : GO:0015085 : GO:0015116 : GO:0015499 : GO:0015106 : GO:0005452	-
FBgn0004888	Scsalpha	Succinyl coenzyme A synthetase alpha subunit	Scsalpha	12	5	sp123up	-	:tricarboxylic acid cycle : tricarboxylic acid cycle : neurogenesis	: GO:0006099 : GO:0006099 : GO:0022008	:succinate-CoA ligase (GDP-forming) activity : succinate-CoA ligase (GDP-forming) activity : succinate-CoA ligase (GDP-forming) activity : cofactor binding : succinate-CoA ligase (ADP-forming) activity : ATP citrate synthase activity	: GO:0004776 : GO:0004776 : GO:0004776 : GO:0048037 : GO:0004775 : GO:0003878	His2Av : Rpd3 : YL-1 : CG1620 : MrgBP : CG8745 : rept : Mapmodulin : DMAP1 : dom
FBgn0021765	scu	scully	scu	12	5	sp123up	-	:acyl-CoA metabolic process : androgen metabolic process : ecdysone metabolic process : estrogen metabolic process : fatty acid metabolic process : steroid metabolic process	: GO:0006637 : GO:0008209 : GO:0008205 : GO:0008210 : GO:0006631 : GO:0008202	:3-hydroxyacyl-CoA dehydrogenase activity : 3-hydroxyacyl-CoA dehydrogenase activity : 7-beta-hydroxysteroid dehydrogenase (NADP+) activity : acetoacetyl-CoA reductase activity : estradiol 17-beta-dehydrogenase activity : steroid dehydrogenase activity : testosterone dehydrogenase (NAD+) activity	: GO:0003857 : GO:0003857 : GO:0047022 : GO:0018454 : GO:0004303 : GO:0016229 : GO:0047035	-
FBgn0040336	Seipin	Seipin	Seipin	5	5	sp123up	-	:regulation of lipid storage : regulation of lipid biosynthetic process : phosphatidic acid metabolic process : response to starvation : regulation of triglyceride metabolic process : diacylglycerol metabolic process : positive regulation of lipid storage : endoplasmic reticulum calcium ion homeostasis : fatty acid beta-oxidation : lipid biosynthetic process	: GO:0010883 : GO:0046890 : GO:0046473 : GO:0042594 : GO:0090207 : GO:0046339 : GO:0010884 : GO:0032469 : GO:0006635 : GO:0008610	:molecular_function	: GO:0003674	qkr54B : kst : mRpL39 : CG4612 : EloB : Jupiter : mRpL43 : CG13321 : eIF6 : Atx2 : SmD3 : CG7878 : Syp
FBgn0037643	skap	skpA associated protein	skap	7	5	sp123up	-	:tricarboxylic acid cycle : regulation of centrosome duplication : mitotic spindle organization	: GO:0006099 : GO:0010824 : GO:0007052	:succinate-CoA ligase (ADP-forming) activity : succinate-CoA ligase (ADP-forming) activity : ATP binding : metal ion binding	: GO:0004775 : GO:0004775 : GO:0005524 : GO:0046872	-
FBgn0031998	SLC5A11	Sodium/solute co-transporter-like 5A11	SLC5A11	13	5	sp123up	-	:transmembrane transport : adult feeding behavior : behavioral response to nutrient	: GO:0055085 : GO:0008343 : GO:0051780	:sodium-dependent multivitamin transmembrane transporter activity	: GO:0008523	Gmd
FBgn0025352	Thiolase	Thiolase	Thiolase	12	5	sp123up	-	:fatty acid beta-oxidation : fatty acid beta-oxidation : determination of adult lifespan	: GO:0006635 : GO:0006635 : GO:0008340	:acetyl-CoA C-acyltransferase activity : long-chain-3-hydroxyacyl-CoA dehydrogenase activity	: GO:0003988 : GO:0016509	-
FBgn0003748	Treh	Trehalase	Treh	11	5	sp123up	-	:trehalose metabolic process	: GO:0005991	:alpha,alpha-trehalase activity : alpha,alpha-trehalase activity : alpha,alpha-trehalase activity : trehalase activity	: GO:0004555 : GO:0004555 : GO:0004555 : GO:0015927	Rsf1 : CG15080 : SmD3 : Rpp30
FBgn0040064	yip2	yippee interacting protein 2	yip2	5	5	sp123up	-	:fatty acid beta-oxidation	: GO:0006635	:acetyl-CoA C-acyltransferase activity : acetyl-CoA C-acyltransferase activity : acetyl-CoA C-acyltransferase activity	: GO:0003988 : GO:0003988 : GO:0003988	-
FBgn0036761	MED19	Mediator complex subunit 19	MED19	13	3	sp12down	-	:positive regulation of transcription from RNA polymerase II promoter	: GO:0045944	:transcription factor binding : RNA polymerase II transcription cofactor activity	: GO:0008134 : GO:0001104	CG6073 : Fdh : CG2065 : tws : Kap-alpha3 : CG6724 : mRpL44 : CG7911 : ltd : Nnp-1 : Chc : CG11563 : 128up : polo : 14-3-3zeta : Srp54 : Nlp : Arpc1 : Past1 : RnrL : Eb1 : SmG : CG7033 : CG17454 : RpLP0 : CG15784 : Jra : CG14715 : Caper : mts : Rpn11 : sqh : Vha55 : abs : Gale : CG8043 : tyf : CG10306 : CG3689 : Pdi : Jupiter : Rpt1 : Aats-lys : alpha-Spec : CG7845 : eIF6 : CG1785 : SmD3 : CG1416 …
FBgn0011787	mRpL12	mitochondrial ribosomal protein L12	mRpL12	13	3	sp12down	-	:translation : translation : cell growth : mitochondrion organization : translation	: GO:0006412 : GO:0006412 : GO:0016049 : GO:0007005 : GO:0006412	:structural constituent of ribosome : structural constituent of ribosome : structural constituent of ribosome : chromatin binding	: GO:0003735 : GO:0003735 : GO:0003735 : GO:0003682	-
FBgn0032136	Apoltp	Apolipoprotein lipid transfer particle	Apoltp	11	4	sp12up	-	:acylglycerol transport : sterol transport	: GO:0034196 : GO:0015918	:lipid binding : lipid transporter activity	: GO:0008289 : GO:0005319	-
FBgn0037205	BoYb	Brother of Yb	BoYb	15	4	sp12up	-	:negative regulation of transposition, RNA-mediated	: GO:0010526	:ATP binding : nucleic acid binding	: GO:0005524 : GO:0003676	CG15735 : Droj2 : mRpL20 : CG3224 : RpL35A : SmG : Int6 : CG3817 : mRpS24 : Pxn : CG10077 : Rsf1 : CG10306 : ppan : mRpL52 : Scp1 : fln : wupA : CG2199 : CG9140 : Arpc5 : ATPsyn-d : Prm : Arpc3A : Act79B : CG4769 : CoIV : Trx-2 : Pglym78 : PHGPx : CG3192 : RPA3 : Pdsw : TpnC4 : Strn-Mlck : awd : Gapdh2 : Mhc : Acon : SdhB : Ssb-c31a : CoVb : Adh : Hsc70-1 : Mlc2 : UGP : CG34172 : Zasp52 : Ald : D…
FBgn0050069	CG30069	-	CG30069	11	4	sp12up	-	:-	:NA	:-	:NA	-
FBgn0034087	clu	clueless	clu	8	5	sp12up	-	:translational initiation : mitochondrion localization : intracellular distribution of mitochondria : asymmetric neuroblast division	: GO:0006413 : GO:0051646 : GO:0048312 : GO:0055059	:translation initiation factor activity	: GO:0003743	-
FBgn0004198	ct	cut	ct	12	4	sp12up	-	:dendrite morphogenesis : Malpighian tubule morphogenesis : central nervous system development : female gonad development : peripheral nervous system development : open tracheal system development : imaginal disc-derived wing margin morphogenesis : mitotic cell cycle : negative regulation of Notch signaling pathway : ovarian follicle cell development : spiracle morphogenesis, open tracheal system…	: GO:0048813 : GO:0007443 : GO:0007417 : GO:0008585 : GO:0007422 : GO:0007424 : GO:0008587 : GO:0000278 : GO:0045746 : GO:0030707 : GO:0035277 : GO:0007443 : GO:0045165 : GO:0008052 : GO:0016360 : GO:0030713 : GO:0007469 : GO:0048813 : GO:0007605 : GO:0048098 : GO:0048477 : GO:0048813 : GO:0007469 : GO:0070983 : GO:0006355 : GO:0000122 : GO:0061332 : GO:0060288	:DNA binding : DNA binding : sequence-specific DNA binding transcription factor activity : transcription regulatory region sequence-specific DNA binding	: GO:0003677 : GO:0003677 : GO:0003700 : GO:0000976	CG11407 : Esp : PHGPx : CG15484 : Ndfip : CG12519 : aurA : Adam : CG3303 : papi : CG4004 : pio : CG6321 : CG2010 : tub : Pp2B-14D : ZnT63C : Csat : CG43755 : CG31229 : CG17323 : CG10750 : Fer1HCH : Oat : CG8195 : CG5541 : CG10934 : VhaM8.9 : Mes2 : Dip1 : Syp : CtBP : CG18335 : CG13385 : CG14024 : PGRP-LE : CG5646 : CSN4 : CG5045 : CG5565 : ssp : CG4455 : CG32450 : Drep-1 : CG32549 : imd : CG3088…
FBgn0029167	Hml	Hemolectin	Hml	15	2	sp12up	-	:hemostasis : wound healing : melanization defense response : hemostasis : hemolymph coagulation : chitin metabolic process : cell adhesion	: GO:0007599 : GO:0042060 : GO:0035006 : GO:0007599 : GO:0042381 : GO:0006030 : GO:0007155	:protein homodimerization activity : chitin binding : carbohydrate binding	: GO:0042803 : GO:0008061 : GO:0030246	Vps39 : CG14195 : Nek2 : CG7137 : Lmpt : CG7829 : CG32649 : Pka-C1 : CG4630 : CenG1A : rho-4 : CG9346 : Rab5 : p-cup : SkpA : TER94 : RnrS : Myd88 : fzo : CG10958 : Ets96B : Fbl6 : Ate1 : CG4781 : HmgZ : CG8735 : Bx : ric8a : Ras85D : Pi4KIIalpha : Cpr31A : EfSec : CG7686 : HDAC6 : CG3995 : E(spl)mdelta-HLH : twe : svp : CG7164 : Moca-cyp : ap : Hr78 : CG3077 : Orct : CG4151 : Hr46 : CG10086 : CG…
FBgn0004167	kst	karst	kst	11	4	sp12up	-	:zonula adherens assembly : plasma membrane organization : ovarian follicle cell development : endocytosis : wound healing : regulation of multivesicular body size involved in endosome transport : endosome transport via multivesicular body sorting pathway : mitotic cytokinesis	: GO:0045186 : GO:0007009 : GO:0030707 : GO:0006897 : GO:0042060 : GO:0010797 : GO:0032509 : GO:0000281	:cytoskeletal protein binding : actin binding : microtubule binding : actin binding : phospholipid binding : protein binding	: GO:0008092 : GO:0003779 : GO:0008017 : GO:0003779 : GO:0005543 : GO:0005515	CG6465 : CG4933 : Gip : loqs : Crc
FBgn0011230	poe	purity of essence	poe	12	4	sp12up	-	:spermatid development : sperm individualization : perineurial glial growth	: GO:0007286 : GO:0007291 : GO:0042066	:calmodulin binding : zinc ion binding	: GO:0005516 : GO:0008270	ine : CG31522
FBgn0004197	Ser	Serrate	Ser	12	5	sp12up	-	:germ-line stem cell maintenance : eye-antennal disc development : compound eye development : crystal cell differentiation : larval lymph gland hemopoiesis : larval salivary gland morphogenesis : salivary gland morphogenesis : imaginal disc-derived wing morphogenesis : Notch signaling pathway : lateral inhibition : sensory organ development : cuticle pattern formation : Notch signaling pathway : …	: GO:0030718 : GO:0035214 : GO:0048749 : GO:0042688 : GO:0035167 : GO:0007436 : GO:0007435 : GO:0007476 : GO:0007219 : GO:0046331 : GO:0007423 : GO:0035017 : GO:0007219 : GO:0007435 : GO:0007451 : GO:0042689 : GO:0007431 : GO:0035170 : GO:0042688 : GO:0048749 : GO:0036011 : GO:0045746 : GO:0014009 : GO:0016330	:epidermal growth factor receptor binding : Notch binding : receptor binding : Notch binding : Notch binding : calcium ion binding : protein binding	: GO:0005154 : GO:0005112 : GO:0005102 : GO:0005112 : GO:0005112 : GO:0005509 : GO:0005515	Tango7 : CG2199 : CG8545 : cora : CkIIalpha : CG2246 : Chd64 : CG9769 : awd : CG10306 : B52 : Int6 : eIF3-S8 : CG5642 : Crc : RAF2 : RnrL : CG32812
FBgn0003559	su(f)	suppressor of forked	su(f)	14	5	sp12up	-	:mRNA cleavage : mRNA cleavage : mRNA cleavage : RNA metabolic process	: GO:0006379 : GO:0006379 : GO:0006379 : GO:0016070	:-	:NA	-
FBgn0031392	AIF	Apoptosis inducing factor	AIF	13	3	sp13down	-	:defense response to fungus : cell redox homeostasis : mitochondrial ATP synthesis coupled electron transport : developmental programmed cell death	: GO:0050832 : GO:0045454 : GO:0042775 : GO:0010623	:flavin adenine dinucleotide binding : oxidoreductase activity : DNA binding : protein dimerization activity	: GO:0050660 : GO:0016491 : GO:0003677 : GO:0046983	RPA3 : shrb : isoQC
FBgn0004893	bowl	brother of odd with entrails limited	bowl	15	3	sp13down	-	:hindgut morphogenesis : imaginal disc-derived leg joint morphogenesis : imaginal disc-derived leg morphogenesis : wing disc development : lateral inhibition : terminal region determination : embryonic foregut morphogenesis : embryonic hindgut morphogenesis	: GO:0007442 : GO:0016348 : GO:0007480 : GO:0035220 : GO:0046331 : GO:0007362 : GO:0048617 : GO:0048619	:sequence-specific DNA binding RNA polymerase II transcription factor activity : nucleic acid binding : metal ion binding	: GO:0000981 : GO:0003676 : GO:0046872	-
FBgn0000244	by	blistery	by	14	2	sp13down	-	:cytoskeletal anchoring at plasma membrane : apposition of dorsal and ventral imaginal disc-derived wing surfaces : imaginal disc-derived wing morphogenesis : imaginal disc-derived wing morphogenesis	: GO:0007016 : GO:0007475 : GO:0007476 : GO:0007476	:actin binding : actin binding	: GO:0003779 : GO:0003779	-
FBgn0027552	CG10863	-	CG10863	13	3	sp13down	-	:oxidation-reduction process	: GO:0055114	:alditol:NADP+ 1-oxidoreductase activity	: GO:0004032	-
FBgn0030400	CG11138	-	CG11138	14	3	sp13down	-	:-	:NA	:-	:NA	phl
FBgn0039827	CG1544	-	CG1544	14	2	sp13down	-	:tricarboxylic acid cycle	: GO:0006099	:oxoglutarate dehydrogenase (succinyl-transferring) activity : thiamine pyrophosphate binding	: GO:0004591 : GO:0030976	-
FBgn0050043	CG30043	-	CG30043	14	2	sp13down	-	:-	:NA	:-	:NA	-
FBgn0264894	CG44085	-	CG44085	14	2	sp13down	-	:-	:NA	:-	:NA	mib2 : gus : CG15435
FBgn0039501	CG5987	-	CG5987	14	3	sp13down	-	:cellular protein modification process	: GO:0006464	:tubulin-tyrosine ligase activity	: GO:0004835	-
FBgn0036186	CG6071	-	CG6071	14	3	sp13down	-	:proteolysis : multicellular organism reproduction	: GO:0006508 : GO:0032504	:aminopeptidase activity : metallopeptidase activity : zinc ion binding	: GO:0004177 : GO:0008237 : GO:0008270	-
FBgn0034276	CG6385	Sarcosine dehydrogenase	Sardh	14	2	sp13down	-	:oxidation-reduction process : sarcosine catabolic process : S-adenosylmethionine cycle	: GO:0055114 : GO:1901053 : GO:0033353	:sarcosine dehydrogenase activity	: GO:0008480	-
FBgn0035189	CG9119	-	CG9119	14	3	sp13down	-	:biological_process	: GO:0008150	:hydrolase activity, acting on ester bonds : zinc ion binding	: GO:0016788 : GO:0008270	-
FBgn0033188	Drat	Death resistor Adh domain containing target	Drat	14	2	sp13down	-	:response to hypoxia : cellular response to ethanol : oxidation-reduction process	: GO:0001666 : GO:0071361 : GO:0055114	:zinc ion binding : oxidoreductase activity	: GO:0008270 : GO:0016491	-
FBgn0000565	Eip71CD	Ecdysone-induced protein 28/29kD	Eip71CD	14	3	sp13down	-	:sulfur amino acid metabolic process : autophagic cell death : salivary gland cell autophagic cell death : response to oxidative stress : cellular response to oxidative stress : determination of adult lifespan : neuron projection morphogenesis : oxidation-reduction process : protein repair	: GO:0000096 : GO:0048102 : GO:0035071 : GO:0006979 : GO:0034599 : GO:0008340 : GO:0048812 : GO:0055114 : GO:0030091	:peptide-methionine (S)-S-oxide reductase activity : peptide-methionine (S)-S-oxide reductase activity : peptide-methionine (S)-S-oxide reductase activity	: GO:0008113 : GO:0008113 : GO:0008113	-
FBgn0000723	FER	FER ortholog (H. sapiens)	FER	13	3	sp13down	-	:protein phosphorylation : photoreceptor cell morphogenesis : protein phosphorylation : actin filament bundle assembly : axon guidance : dorsal closure, amnioserosa morphology change : dorsal closure, elongation of leading edge cells : dorsal closure	: GO:0006468 : GO:0008594 : GO:0006468 : GO:0051017 : GO:0007411 : GO:0046664 : GO:0007394 : GO:0007391	:protein tyrosine kinase activity : protein tyrosine kinase activity : protein tyrosine kinase activity : ATP binding : phospholipid binding	: GO:0004713 : GO:0004713 : GO:0004713 : GO:0005524 : GO:0005543	-
FBgn0036862	Gbs-76A	Glycogen binding subunit 76A	Gbs-76A	14	2	sp13down	Belongs to the short-chain dehydrogenases/reductases (SDR) family.	:biological_process	: GO:0008150	:protein phosphatase type 1 regulator activity : protein phosphatase 1 binding	: GO:0008599 : GO:0008157	M6 : Pis : por : CG31523 : nemy : Tsp29Fb : Fatp : jagn : scramb2 : CG33253 : Ost48
FBgn0266064	GlyS	Glycogen synthase	GlyS	14	3	sp13down	-	:glycogen biosynthetic process : glycogen biosynthetic process	: GO:0005978 : GO:0005978	:glycogen (starch) synthase activity : glycogen (starch) synthase activity	: GO:0004373 : GO:0004373	mib2
FBgn0064237	Idgf5	Imaginal disc growth factor 5	Idgf5	13	2	sp13down	-	:imaginal disc development : chitin catabolic process : carbohydrate metabolic process	: GO:0007444 : GO:0006032 : GO:0005975	:chitinase activity : imaginal disc growth factor receptor binding	: GO:0004568 : GO:0008084	-
FBgn0010414	SerT	Serotonin transporter	SerT	14	3	sp13down	-	:monoamine transport : serotonin uptake : serotonin transport : phagocytosis	: GO:0015844 : GO:0051610 : GO:0006837 : GO:0006909	:serotonin transmembrane transporter activity : monoamine transmembrane transporter activity : serotonin transmembrane transporter activity : cation channel activity : neurotransmitter:sodium symporter activity	: GO:0015222 : GO:0008504 : GO:0015222 : GO:0005261 : GO:0005328	M6 : Esp : htl : CG3829 : CG8960 : CG44252 : CG1105 : tkv : tyn : CG3107 : CG8630 : Men : CG7133 : rho : mib2 : VhaM8.9 : CG31051 : CG30195 : wls : CG17834 : CG5646 : tor : CG5027 : dome : CG6283 : Trpml : TpnC25D : Drip : eIF-1A : 5-HT7 : nemy : Tsp29Fb : Start1 : CG13995 : CG31522 : CG6495 : olf186-F : CG31917 : CG3164 : Syb : CG10103 : Ssb-c31a : CG2064 : Rab4 : CG12004 : ZnT63C : Shc : fax : …
FBgn0026160	tna	tonalli	tna	14	3	sp13down	-	:chromatin-mediated maintenance of transcription	: GO:0048096	:zinc ion binding	: GO:0008270	-
FBgn0015600	toc	toucan	toc	15	2	sp13down	-	:syncytial blastoderm mitotic cell cycle : ovarian follicle cell development : mitotic sister chromatid segregation : mitotic spindle organization : imaginal disc-derived wing morphogenesis	: GO:0035186 : GO:0030707 : GO:0000070 : GO:0007052 : GO:0007476	:protein kinase binding	: GO:0019901	CG10581 : tomboy20 : CG44252 : CG6321 : Oat : CG9960 : Cyp9b2 : Gyk : Atg101 : Der-2 : CG5646 : Sk1 : Aats-asn : ine : wds : CG13539 : RpS21 : FK506-bp2 : Arpc1 : Arp2 : zormin : regucalcin : Hsc70-1 : CG34347 : CG7049 : Arpc2 : Df31 : Treh : Rbsn-5 : Chd64 : Trap1 : CG6330 : Csp : Gmd : l(1)G0156
FBgn0005642	wdn	wings down	wdn	14	3	sp13down	-	:regulation of transcription, DNA-templated	: GO:0006355	:DNA binding : metal ion binding	: GO:0003677 : GO:0046872	Eap : CG4151 : CG14718 : Tsp : Rbm13 : CG18480 : exu : CG12129 : CG7646 : CG5538 : slow : Ssl : ldbr : Snr1 : CG15236 : CG14995 : CG14500 : CG6652 : Ran : Non1 : CG6712 : CG4415 : CG6927 : AP-2sigma : CG6227 : gus : I-2 : Cchl : CG8671 : Pnn : CG6178 : Pp1-87B : disp : CG4332 : Vps25 : pit : wdn : CG8939 : Nnp-1 : RpL7-like : CG6937 : eIF6 : RpL24-like : CG6724 : CG5033
FBgn0034628	Acox57D-p	acyl-Coenzyme A oxidase at 57D proximal	Acox57D-p	7	5	sp13up	-	:fatty acid beta-oxidation	: GO:0006635	:acyl-CoA oxidase activity : palmitoyl-CoA oxidase activity : acyl-CoA dehydrogenase activity : flavin adenine dinucleotide binding : acyl-CoA oxidase activity	: GO:0003997 : GO:0016401 : GO:0003995 : GO:0050660 : GO:0003997	CG10581 : CG7686 : tub : CG3714 : Oat : Rbp1-like : CG15118 : Stat92E : CG9890 : Wee1 : phl : CG8993 : D1 : Ada : CG7091 : wds : Optix : ana2 : SmD3 : CG6330 : GABPI : SmD2 : CG9775 : mRpL44 : RpL35A : CG10077 : Atx2 : RPA3 : mRpL42 : B52 : SmG : CG4611 : CG5746 : Rrp46 : snama : miple2 : Saf-B : snf : LSm3 : Zn72D : CG4612 : qkr58E-3 : CG3817 : Tdrd3 : CG8360 : CG11505 : btz : CG7903 : mTerf3 : …
FBgn0000261	Cat	Catalase	Cat	11	5	sp13up	-	:response to hydrogen peroxide : aging : determination of adult lifespan : calcium-dependent cell-cell adhesion : response to oxidative stress : response to hydrogen peroxide : oxidation-reduction process : regulation of hemocyte proliferation : paracrine signaling : reactive oxygen species metabolic process : heart morphogenesis	: GO:0042542 : GO:0007568 : GO:0008340 : GO:0016339 : GO:0006979 : GO:0042542 : GO:0055114 : GO:0035206 : GO:0038001 : GO:0072593 : GO:0003007	:antioxidant activity : catalase activity : catalase activity : catalase activity : heme binding : heme binding : catalase activity	: GO:0016209 : GO:0004096 : GO:0004096 : GO:0004096 : GO:0020037 : GO:0020037 : GO:0004096	-
FBgn0010350	CdsA	CDP diglyceride synthetase	CdsA	11	5	sp13up	-	:terminal branching, open tracheal system : CDP-diacylglycerol biosynthetic process : rhodopsin mediated signaling pathway : phototransduction : phototransduction : regulation of lipid storage : thermotaxis : trachea morphogenesis : terminal branching, open tracheal system	: GO:0007430 : GO:0016024 : GO:0016056 : GO:0007602 : GO:0007602 : GO:0010883 : GO:0043052 : GO:0060439 : GO:0007430	:phosphatidate cytidylyltransferase activity : phosphatidate cytidylyltransferase activity : phosphatidate cytidylyltransferase activity : phosphatidate cytidylyltransferase activity	: GO:0004605 : GO:0004605 : GO:0004605 : GO:0004605	-
FBgn0032787	CG10195	-	CG10195	12	5	sp13up	-	:-	:NA	:hydrolase activity	: GO:0016787	CG8560 : mts : CG8888 : CG10209 : CG10949 : CG10585 : Vha68-2 : Lapsyn : CG7049 : Art8 : ref(2)P : Cct2 : Drice : Hsp23 : CG3523 : Past1 : ade5 : CG9391 : Tcp-1eta : Hsc70-1 : CG1444 : CG3793 : CG15784 : CG6340 : RpLP0 : Hsp22 : CG7277 : Rrp40 : Rab5 : tmod : bor : Syp : Arc1 : abs : Cct1 : Rpt6 : Pp2A-29B : Cp1 : Surf4 : CG5805 : Hel25E : Rpt1 : Tapdelta : cathD : Tcp-1zeta : GstE8 : Rab6 : Rpn1…
FBgn0035690	CG10274	-	CG10274	14	5	sp13up	-	:-	:NA	:zinc ion binding : nucleic acid binding	: GO:0008270 : GO:0003676	-
FBgn0036848	CG10424	-	CG10424	15	5	sp13up	-	:-	:NA	:-	:NA	-
FBgn0035586	CG10671	-	CG10671	12	5	sp13up	-	:lipid storage	: GO:0019915	:molecular_function	: GO:0003674	-
FBgn0035588	CG10672	-	CG10672	12	5	sp13up	-	:metabolic process	: GO:0008152	:oxidoreductase activity, acting on CH-OH group of donors	: GO:0016614	-
FBgn0037199	CG11137	-	CG11137	13	5	sp13up	Belongs to the fatty acyl-CoA reductase family.	:-	:NA	:-	:NA	CG2789 : Atg9 : CG7881 : CG31522 : Kr-h2 : CG31460
FBgn0030519	CG11151	-	CG11151	12	5	sp13up	-	:-	:NA	:estradiol 17-beta-dehydrogenase activity	: GO:0004303	CG6686
FBgn0034488	CG11208	-	CG11208	14	5	sp13up	-	:fatty acid alpha-oxidation	: GO:0001561	:oxalyl-CoA decarboxylase activity : thiamine pyrophosphate binding : magnesium ion binding	: GO:0008949 : GO:0030976 : GO:0000287	Dp1 : EfTuM : CG6453 : Rab2 : CG7911 : Chc : Hsp68 : Fatp : CG12404 : SdhB : EloB : CG1444 : l(1)G0320 : Rrp46 : Gfat2 : Prosalpha5 : eIF-5A : RhoL : Spt-I : Rab5 : Sec63 : Rap2l : Rab1 : Gale : Cp1 : CG11107 : Arf79F : cathD : Tcp-1zeta : Vps29 : CG1416 : Rpb8 : ATPsyn-gamma : Kap-alpha3 : Ranbp9 : RpS10b : Art8 : ImpL3 : Nlp : B52 : ND75 : CG3224 : Gp210 : CG1516 : Sc2 : NHP2 : NDUFS3 : RpLP0 :…
FBgn0036264	CG11529	-	CG11529	6	5	sp13up	-	:proteolysis : neurogenesis : proteolysis	: GO:0006508 : GO:0022008 : GO:0006508	:serine-type endopeptidase activity : serine-type endopeptidase activity	: GO:0004252 : GO:0004252	CG2789
FBgn0036194	CG11652	-	CG11652	14	5	sp13up	-	:phagocytosis : peptidyl-diphthamide biosynthetic process from peptidyl-histidine	: GO:0006909 : GO:0017183	:molecular_function	: GO:0003674	-
FBgn0035811	CG12262	-	CG12262	6	5	sp13up	-	:fatty acid beta-oxidation	: GO:0006635	:acyl-CoA dehydrogenase activity : flavin adenine dinucleotide binding	: GO:0003995 : GO:0050660	CG12107 : NAA20 : CG3795 : CG3887 : CG15084 : Corp : hop : Prosalpha7 : Prosalpha5 : Prosbeta5 : Prosalpha4 : Prosbeta6 : Prosalpha6 : Prosbeta7 : AnxB10 : CG15717 : Prosalpha2 : Prosbeta3 : CG7675 : psidin
FBgn0031987	CG12375	-	CG12375	12	5	sp13up	-	:biological_process	: GO:0008150	:molecular_function	: GO:0003674	-
FBgn0040827	CG13315	-	CG13315	11	5	sp13up	Belongs to the DEAD box helicase family. DDX31/DBP7 subfamily.	:-	:NA	:-	:NA	CG7137 : CG31111 : Sbp2 : grau : CG6652 : CG4415 : CG1785 : l(1)G0020 : Ns2
FBgn0027793	CG14787	-	CG14787	11	5	sp13up	-	:-	:NA	:-	:NA	CG2010 : Sec13 : SPE : Khc : Bacc : Rpn11 : CG16817 : TER94 : RpS10b : CG10420 : igl : Chd64 : Inos : Mapmodulin : CG15098 : Nlp : Hsp23 : capt : CG8888 : Nacalpha : Spindly : Df31 : Rab6 : Ald : Fer1HCH : CG9967 : Lst8 : Cyp6a13 : Atg4a : Hmgs
FBgn0033883	CG16935	-	CG16935	12	5	sp13up	-	:fatty acid metabolic process : oxidation-reduction process	: GO:0006631 : GO:0055114	:trans-2-enoyl-CoA reductase (NADPH) activity : zinc ion binding	: GO:0019166 : GO:0008270	Vap-33B : CG32698 : Hsp23 : mts : Vap-33A : Tango2 : Hsc70-1 : Ote : Hmgs : Pglym78 : PSR : bocksbeutel : CG6617
FBgn0032715	CG17597	-	CG17597	7	5	sp13up	-	:metabolic process	: GO:0008152	:acetyl-CoA C-acyltransferase activity	: GO:0003988	CG1227 : VhaAC45 : CG3862 : coil : CG1701 : Zn72D : CG11505 : mRpS28 : Imp : mRpL43 : CG11876 : CG4611 : CG16771 : Rab6 : Wbp2 : mRpS24 : Trap1 : Dip-C
FBgn0036837	CG18135	-	CG18135	11	5	sp13up	Belongs to the SecE/SEC61-gamma family.	:lipid metabolic process : multicellular organism reproduction	: GO:0006629 : GO:0032504	:phosphoric diester hydrolase activity : starch binding : myosin binding	: GO:0008081 : GO:2001070 : GO:0017022	-
FBgn0037683	CG18473	-	CG18473	5	5	sp13up	Belongs to the HAM1 NTPase family.	:catabolic process	: GO:0009056	:aryldialkylphosphatase activity : hydrolase activity : zinc ion binding	: GO:0004063 : GO:0016787 : GO:0008270	CG6321 : CG18335 : Der-2 : Bacc : CG4199 : smt3 : CG1910 : RpS10b : dod : Chd64 : Inos : Sh3beta : Nlp : FK506-bp2 : awd : capt : CG2852 : Eb1 : Prosalpha4 : Df31 : Crc : CG6543 : Ald
FBgn0033226	CG1882	-	CG1882	12	5	sp13up	-	:-	:NA	:epoxide hydrolase activity : carboxylic ester hydrolase activity	: GO:0004301 : GO:0052689	-
FBgn0037298	CG2604	-	CG2604	12	5	sp13up	-	:oxidation-reduction process : chaeta development : wing disc development	: GO:0055114 : GO:0022416 : GO:0035220	:oxidoreductase activity	: GO:0016491	-
FBgn0051075	CG31075	-	CG31075	12	5	sp13up	-	:pyruvate metabolic process : oxidation-reduction process	: GO:0006090 : GO:0055114	:aldehyde dehydrogenase (NAD) activity : aldehyde dehydrogenase (NAD) activity	: GO:0004029 : GO:0004029	Swip-1 : Arpc3A : Arpc2 : Arpc1 : Hsp23 : Arpc4
FBgn0051683	CG31683	-	CG31683	4	5	sp13up	-	:lipid metabolic process	: GO:0006629	:phospholipase activity : O-acyltransferase activity	: GO:0004620 : GO:0008374	-
FBgn0052221	CG32221	-	CG32221	14	5	sp13up	-	:SCF-dependent proteasomal ubiquitin-dependent protein catabolic process	: GO:0031146	:ubiquitin-protein ligase activity	: GO:0004842	CG32335
FBgn0052250	CG32250	-	CG32250	7	5	sp13up	-	:transport : mitochondrial transport	: GO:0006810 : GO:0006839	:transporter activity : transmembrane transporter activity	: GO:0005215 : GO:0022857	-
FBgn0052803	CG32803	-	CG32803	14	5	sp13up	-	:-	:NA	:-	:NA	Mbs : mRpL44 : CG17454 : Jheh3
FBgn0053177	CG33177	-	CG33177	14	5	sp13up	-	:-	:NA	:glutathione transferase activity	: GO:0004364	-
FBgn0085257	CG34228	-	CG34228	14	5	sp13up	-	:-	:NA	:-	:NA	-
FBgn0031881	CG3476	-	CG3476	14	5	sp13up	-	:acyl carnitine transport : carnitine transport : mitochondrial transport : transmembrane transport : mitochondrial transport	: GO:0006844 : GO:0015879 : GO:0006839 : GO:0055085 : GO:0006839	:carnitine:acyl carnitine antiporter activity : transmembrane transporter activity	: GO:0005476 : GO:0022857	-
FBgn0035044	CG3663	-	CG3663	14	5	sp13up	-	:metabolic process	: GO:0008152	:catalytic activity	: GO:0003824	Skp2
FBgn0250869	CG42240	-	CG42240	12	5	sp13up	-	:biological_process	: GO:0008150	:molecular_function	: GO:0003674	CG6321 : sw : CG8117
FBgn0038771	CG4390	-	CG4390	11	5	sp13up	-	:formaldehyde catabolic process	: GO:0046294	:S-formylglutathione hydrolase activity	: GO:0018738	-
FBgn0029924	CG4586	-	CG4586	13	5	sp13up	-	:fatty acid beta-oxidation	: GO:0006635	:acyl-CoA oxidase activity : acyl-CoA dehydrogenase activity : flavin adenine dinucleotide binding : acyl-CoA oxidase activity	: GO:0003997 : GO:0003995 : GO:0050660 : GO:0003997	CG11703 : CG4278 : ptr : CG2519 : bys : CG1024 : Proc : wgn : fbp : Rbp1-like : CG2004 : Der-2 : AstA-R2 : CG8993 : Obp56h : msl-3 : fliI : Slbp : CG12268 : CG13539 : CG13144 : caup : CG8117 : CG33156 : CG31961 : Ppt2 : E(spl)m5-HLH : Aats-his : CG8939 : CG10638 : Fkbp14
FBgn0032160	CG4598	-	CG4598	14	5	sp13up	-	:metabolic process	: GO:0008152	:dodecenoyl-CoA delta-isomerase activity	: GO:0004165	-
FBgn0027572	CG5009	-	CG5009	7	5	sp13up	-	:fatty acid beta-oxidation	: GO:0006635	:acyl-CoA dehydrogenase activity : flavin adenine dinucleotide binding : acyl-CoA oxidase activity	: GO:0003995 : GO:0050660 : GO:0003997	CycK : Sec13 : ATPsyn-gamma : CG2065 : CG32486 : CG6453 : Synd : CG5044 : CG2789 : CG4199 : Ranbp9 : CG7787 : HIP-R : 14-3-3zeta : Hsp68 : CG3209 : Prosbeta3 : Clic : Sucb : ImpL3 : Gs1 : CG2064 : Gie : RabX1 : CG12264 : Scox : CG11857 : Tcp-1eta : EloB : CG4169 : Prosalpha4 : CG1444 : Prosalpha7 : Rab5 : Cand1 : Aats-asn : CG15098 : Rap2l : CG12262 : Gale : wal : Vap-33A : SelD : Prosbeta6 : cni…
FBgn0030575	CG5321	-	CG5321	5	5	sp13up	-	:oxidation-reduction process	: GO:0055114	:gamma-butyrobetaine dioxygenase activity	: GO:0008336	PHGPx : CG1532 : RpS12 : CG44001 : Arpc1 : Arpc4 : Arp2 : CG4169 : Hsc70-1 : CG7049 : Tapdelta : CG1416 : Arc1 : CG33303 : KdelR : CG5160 : CG11857 : Diap2 : Su(P)
FBgn0039430	CG5455	-	CG5455	14	5	sp13up	-	:-	:NA	:-	:NA	-
FBgn0039160	CG5510	-	CG5510	13	5	sp13up	-	:-	:NA	:-	:NA	CG14262 : Rab6 : morgue : CG6218 : Rab18 : Pdk1
FBgn0034911	CG5549	-	CG5549	14	5	sp13up	-	:neurotransmitter transport : glycine transport	: GO:0006836 : GO:0015816	:glycine:sodium symporter activity : neurotransmitter transporter activity : neurotransmitter:sodium symporter activity : glycine:sodium symporter activity	: GO:0015375 : GO:0005326 : GO:0005328 : GO:0015375	-
FBgn0039537	CG5590	-	CG5590	12	5	sp13up	-	:metabolic process	: GO:0008152	:oxidoreductase activity, acting on the CH-OH group of donors, NAD or NADP as acceptor	: GO:0016616	-
FBgn0026570	CG5704	-	CG5704	12	5	sp13up	Belongs to the glycerate kinase type-2 family.	:biological_process	: GO:0008150	:molecular_function	: GO:0003674	-
FBgn0038401	CG5916	-	CG5916	14	5	sp13up	-	:regulation of Rab GTPase activity	: GO:0032313	:Rab GTPase activator activity	: GO:0005097	Art8 : Cg25C : vkg
FBgn0038924	CG6028	-	CG6028	14	5	sp13up	-	:metabolic process	: GO:0008152	:catalytic activity	: GO:0003824	-
FBgn0033879	CG6543	-	CG6543	10	5	sp13up	Belongs to the DDIT4 family.	:fatty acid beta-oxidation	: GO:0006635	:enoyl-CoA hydratase activity : enoyl-CoA hydratase activity	: GO:0004300 : GO:0004300	Nmdmc : Tet : CG18789
FBgn0036030	CG6767	-	CG6767	14	1	sp13up	Belongs to the glycosyl hydrolase 18 family. Chitinase class II subfamily.	:ribonucleoside monophosphate biosynthetic process : imaginal disc-derived wing morphogenesis : nucleotide biosynthetic process	: GO:0009156 : GO:0007476 : GO:0009165	:ribose phosphate diphosphokinase activity : magnesium ion binding	: GO:0004749 : GO:0000287	-
FBgn0037936	CG6908	-	CG6908	14	1	sp13up	Belongs to the anamorsin family.	:-	:NA	:transferase activity, transferring phosphorus-containing groups	: GO:0016772	CG13667 : SC35 : SmG : Ote : Hsc70-1 : CG6523 : Saf-B : CG33672
FBgn0037146	CG7470	-	CG7470	12	5	sp13up	-	:proline biosynthetic process : proline biosynthetic process : oxidation-reduction process : epithelium development : germarium-derived female germ-line cyst formation	: GO:0006561 : GO:0006561 : GO:0055114 : GO:0060429 : GO:0030727	:delta1-pyrroline-5-carboxylate synthetase activity : glutamate 5-kinase activity : glutamate-5-semialdehyde dehydrogenase activity : delta1-pyrroline-5-carboxylate synthetase activity	: GO:0017084 : GO:0004349 : GO:0004350 : GO:0017084	CG11248 : RpS21 : CG18081 : Arpc1 : cpb : Swip-1 : Arpc3A : CG1129 : Rsf1 : Chd64 : mRpS24
FBgn0027583	CG7601	-	CG7601	12	5	sp13up	Belongs to the CLU family.	:metabolic process	: GO:0008152	:oxidoreductase activity	: GO:0016491	CG7675 : Mul1 : Dlic : DUBAI : lolal : CG3795 : PCID2 : Ald : CG9288 : Scox : CG13321 : tobi : qua : Ipk1 : CG9960 : TkR86C : CG7379 : CG10444 : Zyx : bun : Aats-tyr : CG11007 : Timp : CG14342 : CG1354 : mib2 : CG10625 : CG31278 : CG31523 : Aats-asn : CG3568 : CG5516 : Hmgs : Mfap1 : CG11876 : CG14141 : 312 : rpr : Cchl : CG11455 : CG11523 : Zpr1 : CG1607 : CR18854 : CG18004 : dlg1 : CG2493 : Aat…
FBgn0039697	CG7834	-	CG7834	12	5	sp13up	-	:oxidative phosphorylation	: GO:0006119	:electron carrier activity : electron carrier activity	: GO:0009055 : GO:0009055	Cen : mael : Cnb : LBR : bel : CG14309 : CG5726 : Ote : spd-2 : Grip75 : DCP1 : Nup98-96 : Grip84 : Gp210 : Lam : Grip71 : cup : ndl : CG15435 : CG18190 : ewg : CG31326 : eIF3-S8 : apt : ball : qua : CG6927 : Hsp27 : Ge-1 : gammaTub23C : gammaTub37C : Sas-4 : asl : cp309 : betaTub56D : Cp190 : aurA
FBgn0030668	CG8128	-	CG8128	14	5	sp13up	-	:regulation of cell cycle	: GO:0051726	:hydrolase activity	: GO:0016787	CG30491 : fan : dsh : N : Ras85D : Ser : drk
FBgn0033724	CG8501	-	CG8501	14	5	sp13up	Belongs to the mitochondrial carrier (TC 2.A.29) family.	:-	:NA	:-	:NA	EfTuM : Mpcp : Rab39 : RpS10b : Cctgamma : CG4729 : Rpt6 : eIF-4B : CG9922 : Pp2A-29B : R : Cp1 : CG5854 : CG12264 : CG4169 : l(1)G0156 : CG1516 : Tapdelta : Arf79F : cathD : Ent2
FBgn0035206	CG9186	-	CG9186	12	5	sp13up	-	:lipid particle organization : sequestering of triglyceride	: GO:0034389 : GO:0030730	:-	:NA	ctp : pan
FBgn0031813	CG9527	-	CG9527	7	5	sp13up	Belongs to the aerobic coproporphyrinogen-III oxidase family.	:phagocytosis : fatty acid beta-oxidation	: GO:0006909 : GO:0006635	:acyl-CoA dehydrogenase activity : flavin adenine dinucleotide binding : acyl-CoA oxidase activity	: GO:0003995 : GO:0050660 : GO:0003997	Eig71Ed : CG15098 : pav : RpS12 : Hsp23 : mt:CoII : Sgt : CG4169 : Chc : Atx2 : Saf-B : Diap2 : grp : RpS21 : Jafrac2 : mtDNA-helicase
FBgn0021944	Coprox	Coproporphyrinogen oxidase	Coprox	11	5	sp13up	-	:heme biosynthetic process : heme biosynthetic process : oxidation-reduction process	: GO:0006783 : GO:0006783 : GO:0055114	:coproporphyrinogen oxidase activity : coproporphyrinogen oxidase activity : coproporphyrinogen oxidase activity	: GO:0004109 : GO:0004109 : GO:0004109	HIP-R : stas : CG12237 : Vps4 : Pka-R1 : CG31522
FBgn0263660	CR43651	-	CR43651	14	5	sp13up	-	:-	:NA	:-	:NA	-
FBgn0264721	CR43989	-	CR43989	14	5	sp13up	-	:-	:NA	:-	:NA	-
FBgn0265719	CR44526	-	CR44526	15	1	sp13up	-	:-	:NA	:-	:NA	-
FBgn0025864	Crag	Calmodulin-binding protein related to a Rab3 GDP/GTP exchange protein	Crag	8	5	sp13up	-	:basement membrane assembly : asymmetric protein localization : basal protein localization : defense response to Gram-negative bacterium : positive regulation of innate immune response : regulation of Rab protein signal transduction : positive regulation of Golgi to plasma membrane protein transport : activation of Rab GTPase activity	: GO:0070831 : GO:0008105 : GO:0045175 : GO:0050829 : GO:0045089 : GO:0032483 : GO:0042998 : GO:0032858	:guanyl-nucleotide exchange factor activity : guanyl-nucleotide exchange factor activity : Rab guanyl-nucleotide exchange factor activity : Rab GTPase binding : calmodulin binding	: GO:0005085 : GO:0005085 : GO:0017112 : GO:0017137 : GO:0005516	-
FBgn0267407	crl	courtless	crl	12	5	sp13up	-	:male courtship behavior : male meiosis : spermatogenesis	: GO:0008049 : GO:0007140 : GO:0007283	:-	:NA	-
FBgn0033980	Cyp6a20	Cyp6a20	Cyp6a20	15	5	sp13up	-	:aggressive behavior : oxidation-reduction process : defense response to Gram-negative bacterium	: GO:0002118 : GO:0055114 : GO:0050829	:electron carrier activity : electron carrier activity : oxidoreductase activity, acting on paired donors, with incorporation or reduction of molecular oxygen : heme binding : iron ion binding	: GO:0009055 : GO:0009055 : GO:0016705 : GO:0020037 : GO:0005506	-
FBgn0013772	Cyp6a8	Cytochrome P450-6a8	Cyp6a8	14	5	sp13up	-	:insecticide metabolic process : lauric acid metabolic process : response to caffeine : oxidation-reduction process	: GO:0017143 : GO:0048252 : GO:0031000 : GO:0055114	:electron carrier activity : electron carrier activity : electron carrier activity : alkane 1-monooxygenase activity : heme binding : iron ion binding	: GO:0009055 : GO:0009055 : GO:0009055 : GO:0018685 : GO:0020037 : GO:0005506	-
FBgn0264294	Cyt-b5	Cytochrome b5	Cyt-b5	11	5	sp13up	-	:instar larval development : regulation of cell cycle : regulation of hemocyte proliferation : regulation of hemocyte differentiation	: GO:0002168 : GO:0051726 : GO:0035206 : GO:0045610	:heme binding : electron carrier activity : electron carrier activity	: GO:0020037 : GO:0009055 : GO:0009055	-
FBgn0010387	Dbi	Diazepam-binding inhibitor	Dbi	11	5	sp13up	-	:cellular acyl-CoA homeostasis : cellular acyl-CoA homeostasis : cellular acyl-CoA homeostasis	: GO:0042049 : GO:0042049 : GO:0042049	:fatty-acyl-CoA binding : fatty-acyl-CoA binding : fatty-acyl-CoA binding : diazepam binding : enzyme inhibitor activity : fatty-acyl-CoA binding	: GO:0000062 : GO:0000062 : GO:0000062 : GO:0050809 : GO:0004857 : GO:0000062	-
FBgn0027594	drpr	draper	drpr	12	5	sp13up	-	:cell adhesion : larval locomotory behavior : phagocytosis : phagocytosis : positive regulation of phagocytosis, engulfment : cell competition in a multicellular organism : apoptotic cell clearance : salivary gland cell autophagic cell death : neuron remodeling : wing disc dorsal/ventral pattern formation : defense response to bacterium : engulfment of apoptotic cell : phagocytosis, engulfment : …	: GO:0007155 : GO:0008345 : GO:0006909 : GO:0006909 : GO:0060100 : GO:0035212 : GO:0043277 : GO:0035071 : GO:0016322 : GO:0048190 : GO:0042742 : GO:0043652 : GO:0006911 : GO:0048678	:protein binding : phosphatidylserine binding	: GO:0005515 : GO:0001786	-
FBgn0001404	egh	egghead	egh	14	5	sp13up	-	:border follicle cell migration : germarium-derived egg chamber formation : ovarian follicle cell-cell adhesion : maintenance of polarity of follicular epithelium : morphogenesis of follicular epithelium : ovarian follicle cell development : cell fate commitment : germ cell development : oocyte localization involved in germarium-derived egg chamber formation : oocyte microtubule cytoskeleton orga…	: GO:0007298 : GO:0007293 : GO:0007299 : GO:0042248 : GO:0016333 : GO:0030707 : GO:0045165 : GO:0007281 : GO:0030720 : GO:0016325 : GO:0001744 : GO:0030707 : GO:0045434 : GO:0046662 : GO:0007411 : GO:0048477 : GO:0033227 : GO:0008049 : GO:0048935	:beta-1,4-mannosyltransferase activity	: GO:0019187	-
FBgn0005640	Eip63E	Ecdysone-induced protein 63E	Eip63E	14	5	sp13up	-	:embryonic development via the syncytial blastoderm : instar larval development : morphogenesis of an epithelium : protein phosphorylation : protein phosphorylation : protein phosphorylation : metamorphosis : protein phosphorylation : developmental growth	: GO:0001700 : GO:0002168 : GO:0002009 : GO:0006468 : GO:0006468 : GO:0006468 : GO:0007552 : GO:0006468 : GO:0048589	:cyclin-dependent protein serine/threonine kinase activity : protein serine/threonine kinase activity : cyclin binding : cyclin-dependent protein serine/threonine kinase activity : protein serine/threonine kinase activity : protein serine/threonine kinase activity : protein binding : protein kinase activity : ATP binding : heme binding	: GO:0004693 : GO:0004674 : GO:0030332 : GO:0004693 : GO:0004674 : GO:0004674 : GO:0005515 : GO:0004672 : GO:0005524 : GO:0020037	-
FBgn0023212	EloB	Elongin B	EloB	11	5	sp13up	-	:imaginal disc-derived wing vein specification	: GO:0007474	:-	:NA	-
FBgn0037913	fabp	fatty acid bindin protein	fabp	11	5	sp13up	-	:long-term memory : transport	: GO:0007616 : GO:0006810	:fatty acid binding : transporter activity	: GO:0005504 : GO:0005215	-
FBgn0031815	frj	farjavit	frj	13	5	sp13up	-	:lipid modification	: GO:0030258	:lysophospholipid acyltransferase activity	: GO:0071617	-
FBgn0050000	GstT1	Glutathione S transferase T1	GstT1	12	5	sp13up	-	:glutathione metabolic process	: GO:0006749	:glutathione transferase activity	: GO:0004364	-
FBgn0050005	GstT2	Glutathione S transferase T2	GstT2	12	5	sp13up	-	:glutathione metabolic process	: GO:0006749	:glutathione transferase activity	: GO:0004364	Rab11 : Rab10
FBgn0031117	GstT3	Glutathione S transferase T3	GstT3	12	5	sp13up	Belongs to the bZIP family.	:glutathione metabolic process	: GO:0006749	:glutathione transferase activity : glutathione transferase activity	: GO:0004364 : GO:0004364	Pgam5 : Dp1 : CG15735 : EfTuM : Ku80 : l(3)72Ab : Ski6 : CG11563 : Atx2 : CG3262 : RPA3 : RpS19b : CG3800 : CG4849 : CG7182 : Rrp46 : SkpA : CkIalpha : RpS19a : CG8142 : Hcf : BCAS2 : mbf1 : hts : tsu : Arc1 : eIF-2beta : CG8043 : CG5214 : tyf : CG10306 : ago : ctp : Irbp : Map205 : Lon : vig : ACC : ATPsyn-gamma : l(1)G0230 : RpL35A : Cdc5 : CG10077 : RpS10b : Ns1 : DnaJ-1 : 128up : polo : CG787…
FBgn0260484	HIP	Hsc/Hsp70-interacting protein	HIP	14	5	sp13up	-	:chaperone cofactor-dependent protein refolding	: GO:0070389	:heat shock protein binding : chaperone binding	: GO:0031072 : GO:0051087	-
FBgn0010053	Jheh1	Juvenile hormone epoxide hydrolase 1	Jheh1	12	5	sp13up	-	:juvenile hormone catabolic process : juvenile hormone catabolic process	: GO:0006719 : GO:0006719	:juvenile hormone epoxide hydrolase activity : juvenile hormone epoxide hydrolase activity : epoxide hydrolase activity : cis-stilbene-oxide hydrolase activity	: GO:0008096 : GO:0008096 : GO:0004301 : GO:0033961	Mtpalpha : LanB1 : Ugt : TER94 : Treh : Hsp68 : RanBPM : ppan : Srp54 : RPA3 : CG1532 : Eb1 : Hsc70-1 : Int6 : NHP2 : Rrp46 : Nxt1 : Plod : RpS12 : Tango7 : mRpL39 : CG33156 : Top1 : Cg25C : Swip-1 : SF1 : CG3817 : Sec24AB : Arc1 : RpS21 : Cp1 : capt : CG9769 : CG11107 : CG3735 : CG10306 : Jafrac2 : CG13321 : CG1129 : eIF3-S8 : Rsf1 : Aats-lys : CG1785 : CG5642 : CG16753 : Rpb8 : CG6543 : Sec23 :…
FBgn0034405	Jheh2	Juvenile hormone epoxide hydrolase 2	Jheh2	12	5	sp13up	Belongs to the CUT homeobox family.	:juvenile hormone catabolic process	: GO:0006719	:juvenile hormone epoxide hydrolase activity : epoxide hydrolase activity : cis-stilbene-oxide hydrolase activity	: GO:0008096 : GO:0004301 : GO:0033961	CG3862 : exu : CG11107 : B52 : CG3224 : Rbp1-like : Jupiter : btz : Clbn : CG13321 : CG10077 : RpS11 : Rsf1 : SmD3 : Syp : Saf-B : CG15735 : CG8545 : mod : polo : ppan : CG7878 : Snr1 : RpS19b : CG4849 : SmG : CG14207 : CG9344 : mRpL39 : CG17768 : qkr58E-3 : lolal : Top1 : Tdrd3 : larp : CG10418 : robl : U4-U6-60K : CG3689 : CG2021 : Map205 : CG6701 : CG1785 : Cbp80
FBgn0051363	Jupiter	Jupiter	Jupiter	11	5	sp13up	-	:positive regulation of microtubule polymerization	: GO:0031116	:microtubule binding : metal ion binding : structural constituent of cytoskeleton : nucleic acid binding	: GO:0008017 : GO:0046872 : GO:0005200 : GO:0003676	-
FBgn0010651	l(2)08717	lethal (2) 08717	l(2)08717	12	5	sp13up	-	:response to hypoxia : transmembrane transport : wing disc dorsal/ventral pattern formation	: GO:0001666 : GO:0055085 : GO:0048190	:high affinity inorganic phosphate:sodium symporter activity	: GO:0005316	Rho1
FBgn0039114	Lsd-1	Lipid storage droplet-1	Lsd-1	7	5	sp13up	Belongs to the cyclin family. Cyclin AB subfamily.	:lipid storage : neurogenesis : lipid particle organization : regulation of lipid storage : positive regulation of triglyceride catabolic process : protein localization to lipid particle : triglyceride mobilization	: GO:0019915 : GO:0022008 : GO:0034389 : GO:0010883 : GO:0010898 : GO:1990044 : GO:0006642	:-	:NA	wisp : Cdk1 : Wee1 : rux : CycA : CycB3 : Cks85A : Cks30A
FBgn0030608	Lsd-2	Lipid storage droplet-2	Lsd-2	6	5	sp13up	Belongs to the cyclin family. Cyclin E subfamily.	:lipid storage : lipid storage : sequestering of triglyceride : lipid particle transport along microtubule : regulation of transport : lipid metabolic process : imaginal disc-derived wing morphogenesis : negative regulation of lipid catabolic process	: GO:0019915 : GO:0019915 : GO:0030730 : GO:0031887 : GO:0051049 : GO:0006629 : GO:0007476 : GO:0050995	:protein binding	: GO:0005515	Cdk2 : Hsp68 : Skp2 : B52 : Plod : ago
FBgn0034389	Mctp	Multiple C2 domain and transmembrane region protein	Mctp	12	5	sp13up	-	:biological_process	: GO:0008150	:calcium ion binding	: GO:0005509	CG9684 : Mat1 : Pdi : sim : Cdk7
FBgn0262782	Mdh1	Malate dehydrogenase 1	Mdh1	4	5	sp13up	Belongs to the cytochrome P450 family.	:lateral inhibition : oxidation-reduction process : cellular carbohydrate metabolic process : malate metabolic process	: GO:0046331 : GO:0055114 : GO:0044262 : GO:0006108	:L-malate dehydrogenase activity : L-malate dehydrogenase activity	: GO:0030060 : GO:0030060	REG : CG8026 : CG7277 : Vha55 : RpS10b : CG3793 : Tapdelta : Art8 : cathD : Cct2
FBgn0038662	Mpc1	Mitochondrial pyruvate carrier	Mpc1	14	5	sp13up	Belongs to the cytochrome P450 family.	:mitochondrial pyruvate transport : pyruvate metabolic process	: GO:0006850 : GO:0006090	:pyruvate transmembrane transporter activity	: GO:0050833	-
FBgn0002939	ninaD	neither inactivation nor afterpotential D	ninaD	12	5	sp13up	Belongs to the cytochrome P450 family.	:rhodopsin biosynthetic process : defense response : carotenoid transport : carotenoid transport : phototransduction, UV : phototransduction, visible light : phototransduction : cell adhesion	: GO:0016063 : GO:0006952 : GO:0046867 : GO:0046867 : GO:0007604 : GO:0007603 : GO:0007602 : GO:0007155	:scavenger receptor activity : scavenger receptor activity	: GO:0005044 : GO:0005044	CG11060 : Prosalpha7 : CG42724 : Prosbeta2 : Prosalpha5 : Prosbeta1 : PH4alphaEFB : Prosbeta3 : CG2064 : Pdi : Prosbeta6 : Prosalpha4 : Prosbeta5 : Prosalpha6 : Prosbeta7 : CG8405 : Rab6 : Prosalpha2 : Prosbeta4
FBgn0038870	Oga	O-GlcNAcase	Oga	12	5	sp13up	Belongs to the cytochrome P450 family.	:N-glycan processing : locomotor rhythm	: GO:0006491 : GO:0045475	:hyalurononglucosaminidase activity	: GO:0004415	CG33970 : Tsp29Fb
FBgn0086365	Orct2	Organic cation transporter 2	Orct2	11	5	sp13up	Belongs to the cytochrome P450 family.	:organic cation transport : organic cation transport : positive regulation of cell growth : germ-band shortening : positive regulation of multicellular organism growth : transmembrane transport	: GO:0015695 : GO:0015695 : GO:0030307 : GO:0007390 : GO:0040018 : GO:0055085	:cation transmembrane transporter activity : organic cation transmembrane transporter activity : organic cation transmembrane transporter activity	: GO:0008324 : GO:0015101 : GO:0015101	-
FBgn0027601	pdgy	pudgy	pdgy	6	5	sp13up	Belongs to the cytochrome P450 family.	:acyl-CoA biosynthetic process : negative regulation of insulin receptor signaling pathway : fatty acid catabolic process : triglyceride catabolic process	: GO:0071616 : GO:0046627 : GO:0009062 : GO:0019433	:long-chain fatty acid-CoA ligase activity	: GO:0004467	Gadd34 : mts : Vha55 : Gbeta13F : Timp : CG32698 : CG6712 : igl : Atg4a : PSR : Hmgs : CG10566 : Fmo-1
FBgn0020386	Pdk1	Phosphoinositide-dependent kinase 1	Pdk1	14	5	sp13up	Belongs to the cytochrome P450 family.	:protein phosphorylation : sex differentiation : spermatogenesis : protein phosphorylation : cell surface receptor signaling pathway : protein phosphorylation : regulation of cell growth : regulation of organ growth : insulin receptor signaling pathway : positive regulation of cell growth : positive regulation of cell size : actin cytoskeleton organization : insulin receptor signaling pathway : p…	: GO:0006468 : GO:0007548 : GO:0007283 : GO:0006468 : GO:0007166 : GO:0006468 : GO:0001558 : GO:0046620 : GO:0008286 : GO:0030307 : GO:0045793 : GO:0030036 : GO:0008286 : GO:0006468 : GO:0007548 : GO:0007283 : GO:0048477 : GO:0048477 : GO:0006974 : GO:0045793 : GO:0051124 : GO:0007476 : GO:0043066	:protein serine/threonine kinase activity : protein serine/threonine kinase activity : protein kinase activity : ATP binding : protein serine/threonine kinase activity	: GO:0004674 : GO:0004674 : GO:0004672 : GO:0005524 : GO:0004674	-
FBgn0034058	Pex11	Peroxin 11	Pex11	14	5	sp13up	Belongs to the cytochrome b5 family.	:peroxisome organization : peroxisome fission : peroxisome organization : peroxisome organization	: GO:0007031 : GO:0016559 : GO:0007031 : GO:0007031	:-	:NA	alphaSnap
FBgn0033812	Pex13	Peroxin 13	Pex13	12	5	sp13up	Belongs to the cytochrome c family.	:peroxisome organization : spermatocyte division : protein import into peroxisome matrix, docking : peroxisome organization	: GO:0007031 : GO:0048137 : GO:0016560 : GO:0007031	:-	:NA	CG7197 : CG10581 : CG1105 : Proc : Su(var)2-10 : Pex16 : Oscillin : CG9890 : bap : grp : vri : Smox : Aats-asn : CG7148 : Nle : SmD3 : AnxB10 : CG6330 : inaC : Cchl : Syx17 : CG31633 : disp : CG1971 : FK506-bp2 : mRpL43 : SmG : Cdc5 : Arpc3A : Ski6 : CG6701 : CG7878 : mRpS24 : Argk : Adh : Prm : SkpB : Mlc1 : Gpdh : SkpA : wupA : up : CG5177 : kdn : Tm2 : Mlc2 : Acon : Scp1 : Mf
FBgn0031069	Pmp70	-	Pmp70	12	5	sp13up	-	:peroxisome organization : transmembrane transport	: GO:0007031 : GO:0055085	:ATPase activity, coupled to transmembrane movement of substances : transporter activity : ATP binding	: GO:0042626 : GO:0005215 : GO:0005524	stau : Skp2
FBgn0033413	prel	preli-like	prel	7	5	sp13up	-	:mitochondrion morphogenesis : dendrite morphogenesis	: GO:0070584 : GO:0048813	:molecular_function	: GO:0003674	HIP-R : CG7737 : isoQC
FBgn0033518	Prx2540-2	Peroxiredoxin 2540-2	Prx2540-2	2	5	sp13up	Belongs to the ACBP family.	:hydrogen peroxide catabolic process : oxidation-reduction process	: GO:0042744 : GO:0055114	:antioxidant activity : peroxidase activity : antioxidant activity : glutathione peroxidase activity : peroxidase activity : thioredoxin peroxidase activity	: GO:0016209 : GO:0004601 : GO:0016209 : GO:0004602 : GO:0004601 : GO:0008379	-
FBgn0019662	qm	quemao	qm	11	5	sp13up	-	:embryonic heart tube development : oogenesis : germ cell migration : neurogenesis : isoprenoid biosynthetic process	: GO:0035050 : GO:0048477 : GO:0008354 : GO:0022008 : GO:0008299	:farnesyltranstransferase activity : dimethylallyltranstransferase activity : farnesyltranstransferase activity : geranyltranstransferase activity	: GO:0004311 : GO:0004161 : GO:0004311 : GO:0004337	CG1129 : CG7049 : Arp2 : Arc1 : Tm1 : Slmap
FBgn0003218	rdgB	retinal degeneration B	rdgB	12	5	sp13up	-	:sensory perception of smell : phototransduction : deactivation of rhodopsin mediated signaling : rhodopsin mediated signaling pathway : deactivation of rhodopsin mediated signaling : photoreceptor cell maintenance : visual perception : phototransduction : phosphatidylinositol metabolic process : transport	: GO:0007608 : GO:0007602 : GO:0016059 : GO:0016056 : GO:0016059 : GO:0045494 : GO:0007601 : GO:0007602 : GO:0046488 : GO:0006810	:calcium-transporting ATPase activity : phosphatidylinositol transporter activity : phosphatidylinositol transporter activity : phosphatidylinositol binding : calcium ion binding : phosphatidylcholine transporter activity : phosphatidylinositol transporter activity : metal ion binding	: GO:0005388 : GO:0008526 : GO:0008526 : GO:0035091 : GO:0005509 : GO:0008525 : GO:0008526 : GO:0046872	-
FBgn0030362	regucalcin	regucalcin	regucalcin	4	5	sp13up	-	:multicellular organism reproduction	: GO:0032504	:-	:NA	aurA : Socs44A : Hip1 : fabp : Ocrl : Arr1 : CG8300 : Spn47C
FBgn0050410	Rpi	Ribose-5-phosphate isomerase	Rpi	13	5	sp13up	-	:pentose-phosphate shunt, non-oxidative branch : age-dependent response to reactive oxygen species	: GO:0009052 : GO:0001315	:ribose-5-phosphate isomerase activity	: GO:0004751	Bap55 : Pgd : CG15735 : MED17 : CG10638 : l(3)01239 : CaBP1 : ATPsyn-d : Bap60 : SC35 : CG7911 : ptip : Cct5 : shot : MED18 : Ski6 : eEF1delta : chic : CG2862 : Atx2 : ppan : Chd64 : boca : PHGPx : CG14544 : Snr1 : PCNA : awd : Acon : Bx : osa : CG44242 : Prosbeta5 : Rrp46 : Prosbeta4 : CG31650 : Ssdp : CG4612 : ix : eIF-5A : MED16 : MED28 : brm : CkIIalpha : Sec24AB : SF1 : MED4 : Gale : CG8036 …
FBgn0035471	Sc2	Sc2	Sc2	8	5	sp13up	-	:lipid metabolic process	: GO:0006629	:oxidoreductase activity, acting on the CH-CH group of donors	: GO:0016627	nclb : mod(r) : CG7686 : CG7609 : Not11 : Tsp : Pp2B-14D : ste24a : CG12818 : CG11398 : TfIIEalpha : CG1091 : CG31637 : kay : CG2118 : Hph : GalNAc-T1 : Sbp2 : Stat92E : ihog : grau : Smurf : Hakai : Wee1 : sgg : CG17601 : Ggamma1 : CG43897 : ana2 : CG6227 : CG14507 : CG6123 : Prp3 : CG3919 : CG1785 : Opbp : CG43164 : CG8379 : CrebA : ATPsyn-b : wupA : Bx : pav : CG32344 : Srp72
FBgn0015808	ScpX	Sterol carrier protein X-related thiolase	ScpX	10	5	sp13up	-	:phospholipid transport : metabolic process	: GO:0015914 : GO:0008152	:phospholipid transporter activity : transferase activity, transferring acyl groups other than amino-acyl groups	: GO:0005548 : GO:0016747	-
FBgn0031971	Sirup	Starvation-upregulated protein	Sirup	6	5	sp13up	-	:biological_process	: GO:0008150	:molecular_function	: GO:0003674	Nmdar1 : Fatp
FBgn0037265	spartin	spartin	spartin	14	5	sp13up	-	:negative regulation of synaptic growth at neuromuscular junction : neuromuscular synaptic transmission : negative regulation of BMP signaling pathway	: GO:0045886 : GO:0007274 : GO:0030514	:molecular_function	: GO:0003674	mib2 : cact : Rel
FBgn0266521	stai	stathmin	stai	14	5	sp13up	-	:axon cargo transport : border follicle cell migration : regulation of microtubule polymerization or depolymerization : microtubule-based process : germ cell migration : nervous system development : microtubule-based process	: GO:0008088 : GO:0007298 : GO:0031110 : GO:0007017 : GO:0008354 : GO:0007399 : GO:0007017	:microtubule binding : tubulin binding	: GO:0008017 : GO:0015631	Mpp6 : Csl4 : Rrp45 : ana2 : CG8671 : CG6796 : Mtr3 : CG13865 : Rrp6 : Rrp4 : Rrp42 : Ski6
FBgn0003557	Su(dx)	Suppressor of deltex	Su(dx)	12	5	sp13up	-	:Notch signaling pathway : imaginal disc-derived wing margin morphogenesis : imaginal disc-derived wing vein morphogenesis : imaginal disc-derived leg joint morphogenesis : negative regulation of Notch signaling pathway : regulation of protein localization : receptor internalization : lipid storage : protein ubiquitination involved in ubiquitin-dependent protein catabolic process	: GO:0007219 : GO:0008587 : GO:0008586 : GO:0016348 : GO:0045746 : GO:0032880 : GO:0031623 : GO:0019915 : GO:0042787	:ubiquitin-protein ligase activity : ubiquitin-protein ligase activity : ubiquitin-protein ligase activity : Notch binding : ubiquitin-protein ligase activity	: GO:0004842 : GO:0004842 : GO:0004842 : GO:0005112 : GO:0004842	ltl : Rfabg : hh : ptc : disp : Lar
FBgn0029118	Sucb	Sucb	Sucb	11	5	sp13up	-	:tricarboxylic acid cycle	: GO:0006099	:succinate-CoA ligase (GDP-forming) activity : succinate-CoA ligase (GDP-forming) activity : succinate-CoA ligase (GDP-forming) activity : ATP binding	: GO:0004776 : GO:0004776 : GO:0004776 : GO:0005524	-
FBgn0017482	T3dh	Type III alcohol dehydrogenase	T3dh	12	5	sp13up	Belongs to the DNA polymerase type-B family.	:oxidation-reduction process	: GO:0055114	:oxidoreductase activity : metal ion binding	: GO:0016491 : GO:0046872	CG5190 : Ctf4
FBgn0040334	Tsp3A	Tetraspanin 3A	Tsp3A	12	5	sp13up	-	:phagocytosis : positive regulation of Notch signaling pathway : border follicle cell migration	: GO:0006909 : GO:0045747 : GO:0007298	:molecular_function	: GO:0003674	RpS12 : FK506-bp2 : Arpc1 : awd : GstO3 : Pdi : sqh : regucalcin : Prosalpha4 : Nurf-38 : CG7049 : CG5045 : Df31 : Crc : Tm1
FBgn0040256	Ugt86Dd	Ugt86Dd	Ugt86Dd	14	5	sp13up	-	:metabolic process	: GO:0008152	:glucuronosyltransferase activity : glucuronosyltransferase activity	: GO:0015020 : GO:0015020	fax : Syb : B52 : Crc
FBgn0028671	Vha100-1	Vacuolar H[+] ATPase 100kD subunit 1	Vha100-1	13	5	sp13up	Belongs to the SNF2/RAD54 helicase family. SWR1 subfamily.	:intracellular pH reduction : endosomal lumen acidification : response to light stimulus : ATP hydrolysis coupled proton transport	: GO:0051452 : GO:0048388 : GO:0009416 : GO:0015991	:calmodulin binding : proton-transporting ATPase activity, rotational mechanism : photoreceptor activity	: GO:0005516 : GO:0046961 : GO:0009881	His2Av : YL-1 : CG5973 : CG1620 : MrgBP : CG8745 : Mapmodulin : DMAP1 : CG8677 : Iswi : pont : Tip60
FBgn0010516	wal	walrus	wal	12	5	sp13up	Belongs to the type I cytokine receptor family.	:Malpighian tubule morphogenesis : ectodermal digestive tract morphogenesis : head involution : morphogenesis of an epithelium : open tracheal system development : oxidative phosphorylation	: GO:0007443 : GO:0048567 : GO:0008258 : GO:0002009 : GO:0007424 : GO:0006119	:electron carrier activity : electron carrier activity : flavin adenine dinucleotide binding	: GO:0009055 : GO:0009055 : GO:0050660	Caper : Pgam5 : SmD2 : CG3335 : CG2065 : CG6453 : pont : Srp54 : Rpt2 : RPA3 : mRpL42 : CG32344 : CG10916 : l(1)G0320 : Pi3K21B : mRpL24 : CG17454 : BCAS2 : fax : RpS29 : bor : holn1 : PH4alphaEFB : Rpt6 : Rap2l : Gale : wal : CG10306 : Pdi : eIF6 : CG9253 : Cypl : CG32138 : tws : mRpL44 : RpL35A : Cdc5 : 128up : 14-3-3zeta : CG7668 : CG3164 : CG2064 : nes : mge : Imp : Tom20 : Gp210 : nonA-l : C…
FBgn0261862	whd	withered	whd	6	5	sp13up	-	:response to oxidative stress : response to starvation : response to metal ion	: GO:0006979 : GO:0042594 : GO:0010038	:carnitine O-palmitoyltransferase activity : carnitine O-palmitoyltransferase activity	: GO:0004095 : GO:0004095	CG4730 : RpS12 : CG15735 : CG6937 : Zn72D : CG8043 : mRpL44 : Rbp1-like : Jupiter : Cg25C : CG10077 : Tet : Cdc5 : CG6701 : Atx2 : CG5746 : Psi : Ssadh
FBgn0010339	128up	upstream of RpIII128	128up	14	3	sp1down	-	:-	:NA	:GTP binding : GTP binding : GTP binding	: GO:0005525 : GO:0005525 : GO:0005525	Ggamma1 : ced-6 : shark : prtp
FBgn0000024	Ace	Acetylcholine esterase	Ace	14	3	sp1down	-	:acetylcholine catabolic process : response to carbamate : response to organophosphorus : synaptic transmission : acetylcholine catabolic process : choline catabolic process : acetylcholine catabolic process : phototaxis : acetylcholine catabolic process in synaptic cleft : synaptic transmission, cholinergic	: GO:0006581 : GO:0046681 : GO:0046683 : GO:0007268 : GO:0006581 : GO:0042426 : GO:0006581 : GO:0042331 : GO:0001507 : GO:0007271	:acetylcholinesterase activity : acetylcholinesterase activity : cholinesterase activity : acetylcholinesterase activity : protein homodimerization activity : cholinesterase activity : acetylcholinesterase activity : carboxylic ester hydrolase activity	: GO:0003990 : GO:0003990 : GO:0004104 : GO:0003990 : GO:0042803 : GO:0004104 : GO:0003990 : GO:0052689	Fmr1 : dock : Ubi-p63E : Vap-33A : SH3PX1 : Src42A : NetB
FBgn0038341	AdamTS-A	ADAM metallopeptidase with thrombospondin type 1 motif A	AdamTS-A	14	3	sp1down	-	:proteolysis : pole cell migration : epithelial cell migration, open tracheal system : mesodermal cell migration : larval salivary gland morphogenesis	: GO:0006508 : GO:0007280 : GO:0007427 : GO:0008078 : GO:0007436	:metalloendopeptidase activity : zinc ion binding	: GO:0004222 : GO:0008270	-
FBgn0036752	Adgf-A	Adenosine deaminase-related growth factor A	Adgf-A	13	3	sp1down	Belongs to the E2F/DP family.	:cell proliferation : hemocyte differentiation : adenosine catabolic process : inosine biosynthetic process : hypoxanthine salvage : cellular response to sucrose starvation : regulation of carbohydrate metabolic process : adenosine catabolic process	: GO:0008283 : GO:0042386 : GO:0006154 : GO:0046103 : GO:0043103 : GO:0043617 : GO:0006109 : GO:0006154	:adenosine deaminase activity : growth factor activity	: GO:0004000 : GO:0008083	Rbf : Dp : slmb : Cdk8 : Trl
FBgn0015575	alpha-Est7	alpha-Esterase-7	alpha-Est7	14	2	sp1down	-	:determination of adult lifespan : lipid storage : response to organophosphorus	: GO:0008340 : GO:0019915 : GO:0046683	:carboxylic ester hydrolase activity : carboxylic ester hydrolase activity : carboxylic ester hydrolase activity : carboxylic ester hydrolase activity	: GO:0052689 : GO:0052689 : GO:0052689 : GO:0052689	pont
FBgn0052626	AMPdeam	AMP deaminase	AMPdeam	14	3	sp1down	-	:IMP salvage	: GO:0032264	:AMP deaminase activity : protein binding	: GO:0003876 : GO:0005515	Mtpalpha : Mat89Ba : CG3995 : ball : CG7006 : CG6724 : CG8545 : Non1 : Nnp-1 : Mi-2 : Ns1 : ppan : Ip259 : RpS27A : pit : CG4364 : CG32344 : RpL7-like : Rbm13 : Tom20 : Srp72 : Rs1 : CG5033 : RpS19a : CG5190 : CG8939 : Ras85D : CG6712 : l(2)35Df : Rbp1-like : l(1)G0020 : nop5 : Hlc : CG7845 : CG9253 : eIF6 : CG1785 : alt : msn : Rab11 : CG4199 : mab-21 : msl-3 : CG2034 : CG9222 : CG31802
FBgn0015589	Apc	APC-like	Apc	14	3	sp1down	Belongs to the choline/ethanolamine kinase family.	:microtubule-based process : regulation of Wnt signaling pathway : medulla oblongata development : cell-cell adhesion : axon guidance : negative regulation of Wnt signaling pathway : chitin-based larval cuticle pattern formation : head involution : imaginal disc pattern formation : neuroblast proliferation : brain development : oocyte localization involved in germarium-derived egg chamber formati…	: GO:0007017 : GO:0030111 : GO:0021550 : GO:0016337 : GO:0007411 : GO:0030178 : GO:0035293 : GO:0008258 : GO:0007447 : GO:0007405 : GO:0007420 : GO:0030720 : GO:0046673 : GO:0030178 : GO:0030951 : GO:0006886 : GO:0031334	:beta-catenin binding : microtubule binding	: GO:0008013 : GO:0008017	-
FBgn0019637	Atu	Another transcription unit	Atu	14	3	sp1down	-	:regulation of hemocyte proliferation	: GO:0035206	:molecular_function	: GO:0003674	Cdc5 : eIF3-S8 : pic : alt : porin : arm : pygo : pan
FBgn0263144	bin3	bicoid-interacting protein 3	bin3	14	3	sp1down	Belongs to the EF-1-beta/EF-1-delta family.	:negative regulation of translation : olfactory behavior : methylation	: GO:0017148 : GO:0042048 : GO:0032259	:snRNA binding : RNA polymerase II transcription factor binding : methyltransferase activity	: GO:0017069 : GO:0001085 : GO:0008168	CG13532 : M6 : PHGPx : Ndfip : MFS3 : Adam : Sply : CG1105 : CG6321 : CG7288 : RASSF8 : ZnT63C : Cyt-c-d : CG43755 : CG1265 : CG11790 : yellow-d : CG6852 : Lac : CG17260 : Rbp1-like : CG14968 : Cyp9b2 : GalNAc-T1 : CG9920 : CG18335 : Der-2 : CG5646 : CSN4 : CG1246 : CG14020 : CG7091 : mRpL19 : CG11876 : msl-3 : Ef1alpha100E : CG2982 : CG11200 : SP2637 : CG40160 : CG15643 : CG14556 : Ef1gamma : CG…
FBgn0023095	caps	capricious	caps	14	2	sp1down	Belongs to the glycosyltransferase 2 family.	:axon guidance : cell adhesion : open tracheal system development : cell migration : branch fusion, open tracheal system : motor neuron axon guidance : lateral inhibition : imaginal disc-derived wing morphogenesis : homophilic cell adhesion : photoreceptor cell axon guidance : larval salivary gland morphogenesis : synapse assembly	: GO:0007411 : GO:0007155 : GO:0007424 : GO:0016477 : GO:0035147 : GO:0008045 : GO:0046331 : GO:0007476 : GO:0007156 : GO:0072499 : GO:0007436 : GO:0007416	:-	:NA	-
FBgn0027596	CG10249	-	CG10249	13	3	sp1down	-	:neuron projection morphogenesis	: GO:0048812	:molecular_function	: GO:0003674	Vps39 : Pebp1 : nct : Lmpt : Rab5 : p-cup : CG10602 : CG12519 : CG6665 : Myd88 : WASp : CG15043 : Ate1 : Obp83ef : lolal : Cct5 : rumi : HDAC6 : E(spl)mdelta-HLH : twe : svp : hebe : CG7164 : ap : CG10889 : CycY : CG4825 : PH4alphaSG1 : CG1273 : CG5599 : CG3744 : Nup62 : Rcd5 : RpLP0 : CG4390 : poly : mts : Prp31 : CG8323 : exu : twin : CG6852 : crn : CG17562 : CG8329 : CG4847 : l(1)G0469 : Rcc1 …
FBgn0034643	CG10321	-	CG10321	14	3	sp1down	-	:-	:NA	:zinc ion binding : DNA binding	: GO:0008270 : GO:0003677	aurA : CG18335 : CG34133 : Prx2540-2
FBgn0037051	CG10565	-	CG10565	14	3	sp1down	-	:protein folding	: GO:0006457	:unfolded protein binding : DNA binding : chromatin binding	: GO:0051082 : GO:0003677 : GO:0003682	phl
FBgn0037911	CG10898	-	CG10898	13	2	sp1down	Belongs to the MsrA Met sulfoxide reductase family.	:DNA repair	: GO:0006281	:hydrolase activity	: GO:0016787	CG2021 : Arpc2 : mts : Arpc1 : Arp2 : CG3731 : CG8545 : Tsp42Ee : CG5162 : tan
FBgn0035300	CG1139	-	CG1139	13	2	sp1down	-	:growth : amino acid transmembrane transport	: GO:0040007 : GO:0003333	:amino acid transmembrane transporter activity : amino acid transmembrane transporter activity	: GO:0015171 : GO:0015171	CG2574 : CG33156 : Mpp6 : CBP : CG14022 : flw : Brms1 : fd59A : CG30411 : papi : lolal : GalNAc-T2 : pio : CG11791 : CG1105 : tkv : mod(r) : CG6321 : rev7 : CkIIbeta2 : svp : CG3501 : CG8079 : Prosalpha2 : CG2608 : CG5991 : PhKgamma : CG7115 : CG30487 : CG8924 : Arpc3B : mRpL48 : Su(var)2-10 : TfIIEalpha : Socs44A : Art2 : Cen : CG12084 : numb : CG4091 : CG8368 : Gadd34 : stops : CG3814 : Osi18 :…
FBgn0039271	CG11839	-	CG11839	13	3	sp1down	Belongs to the Ena/VASP family.	:-	:NA	:-	:NA	CG5623 : B52 : gro : TAF1C-like : CG15484 : CG12493 : CG8745 : CG44252 : CG14262 : TfIIEalpha : CG6073 : stv : CG5190 : SCAR : fau : thoc7 : CG15236 : CG4766 : CG33514 : CG31910 : CG12659 : CG13539 : CG11191 : CG9062 : CG2469 : slmb : CG14480 : Chi : Rop : Abl : Lar : Ptp69D : Ptp10D : robo : ft
FBgn0039656	CG11951	-	CG11951	15	2	sp1down	-	:proteolysis	: GO:0006508	:aminopeptidase activity : metallopeptidase activity : zinc ion binding	: GO:0004177 : GO:0008237 : GO:0008270	CG12493 : bru-3 : CG10681 : CG7542 : CG15625 : Der-2 : Pu : Rrp45 : CG11210 : Gie : Spt5 : CG30491 : GABPI : mRpL47 : fh : CG7185 : Bap60 : MED18 : CG32479 : MED15 : CG17002 : ptip : MED27 : MED7 : MED14 : MED17 : MED11 : ebi : MED6 : MED10 : MED20 : Cdk8 : brm : dsh : ix : mor
FBgn0037974	CG12224	-	CG12224	13	3	sp1down	-	:-	:NA	:oxidoreductase activity	: GO:0016491	-
FBgn0035287	CG13937	-	CG13937	15	3	sp1down	-	:carbohydrate biosynthetic process	: GO:0016051	:HNK-1 sulfotransferase activity	: GO:0016232	be : CaBP1 : EfTuM : CG3902 : CG32230 : Arp1 : CG4769 : Sec61alpha : Chd64 : PHGPx : Rpt2 : Mkk4 : Rpn3 : Pih1D1 : vkg : Tcp-1eta : Rop : RpS19a : Gfat2 : fax : CG1518 : CG10425 : Karybeta3 : skap : Rab5 : CG4729 : Sec63 : REG : OstDelta : Pp2A-29B : Cp1 : Surf4 : CG5525 : CG4972 : Tapdelta : cathD : san : ATPsyn-Cf6 : CG32486 : Mpcp : CG11007 : Sec61beta : TER94 : Cyp12d1-p : PIG-S : Ugt58Fa : P…
FBgn0039600	CG1646	-	CG1646	14	3	sp1down	-	:regulation of alternative mRNA splicing, via spliceosome : mRNA splicing, via spliceosome	: GO:0000381 : GO:0000398	:-	:NA	-
FBgn0031816	CG16947	-	CG16947	15	3	sp1down	-	:protein ubiquitination	: GO:0016567	:zinc ion binding : zinc ion binding : ubiquitin-protein ligase activity	: GO:0008270 : GO:0008270 : GO:0004842	-
FBgn0039045	CG17119	-	CG17119	14	3	sp1down	-	:L-cystine transport : amino acid transmembrane transport	: GO:0015811 : GO:0003333	:L-cystine transmembrane transporter activity : amino acid transmembrane transporter activity	: GO:0015184 : GO:0015171	borr : Syx6 : CG4278 : PHGPx : CG15209 : Spf45 : aurA : ave : CG5445 : CG11236 : Ote : Df31 : smt3 : CG6321 : bys : tub : CG4951 : Proc : CG1941 : CG4091 : fbp : Snx3 : Snp : Cpr11B : Lac : Pex16 : Oscp : Spc25 : CG2004 : CG9890 : CG15735 : CG6937 : Pp1-87B : mRpL39 : Top1 : Cct5 : Arpc2 : CG3817 : Cctgamma : Atx2 : Hsp23 : CG11107 : Rbp1-like : Tom20 : nonA-l : CG3689 : Tcp-1eta : Map205 : cathD…
FBgn0035388	CG2162	-	CG2162	15	3	sp1down	-	:-	:NA	:nucleic acid binding : nucleotide binding	: GO:0003676 : GO:0000166	RpLP0 : CG10077 : eIF3-S8 : homer : B52
FBgn0050160	CG30160	-	CG30160	14	2	sp1down	-	:-	:NA	:-	:NA	neb : pav : Klp3A
FBgn0050456	CG30456	-	CG30456	13	3	sp1down	Belongs to the protein kinase superfamily. Tyr protein kinase family. Fes/fps subfamily.	:imaginal disc-derived leg morphogenesis : positive regulation of Rho protein signal transduction	: GO:0007480 : GO:0035025	:Rho guanyl-nucleotide exchange factor activity	: GO:0005089	-
FBgn0051431	CG31431	-	CG31431	13	2	sp1down	Belongs to the methyltransferase superfamily. Fibrillarin family.	:fibroblast growth factor receptor signaling pathway	: GO:0008543	:fibroblast growth factor-activated receptor activity	: GO:0005007	grk
FBgn0052195	CG32195	-	CG32195	14	2	sp1down	-	:biological_process	: GO:0008150	:molecular_function : transferase activity, transferring phosphorus-containing groups	: GO:0003674 : GO:0016772	CG2371 : CG9951
FBgn0266918	CG32486	-	CG32486	13	2	sp1down	-	:protein ubiquitination	: GO:0016567	:zinc ion binding : ubiquitin-protein ligase activity	: GO:0008270 : GO:0004842	CstF-64
FBgn0033093	CG3270	-	CG3270	14	3	sp1down	-	:oxidation-reduction process	: GO:0055114	:oxidoreductase activity	: GO:0016491	Lapsyn : CG8258 : me31B : CG17259 : mod : CG7911 : Chc : CG9467 : Cctgamma : Chd64 : boca : CG10417 : Sucb : Fatp : Pih1D1 : vkg : Tcp-1eta : CG1444 : Pi3K68D : Gfat2 : fax : Cnx99A : skap : Rab5 : bor : CG32699 : r : OstDelta : Pp2A-29B : Vps4 : Tapdelta : cathD : tws : LanB1 : Kap-alpha3 : TER94 : CG16817 : Cdc37 : RpS10b : CG17896 : CG2064 : Glt : CG12264 : Past1 : Srp54k : Gp210 : CG4169 : Pr…
FBgn0053099	CG33099	-	CG33099	14	2	sp1down	Belongs to the ZIP transporter (TC 2.A.5) family.	:oxidation-reduction process	: GO:0055114	:gibberellin 20-oxidase activity	: GO:0045544	Gadd34
FBgn0023507	CG3835	-	CG3835	14	3	sp1down	Belongs to the protein kinase superfamily. AGC Ser/Thr protein kinase family. cGMP subfamily.	:oxidation-reduction process	: GO:0055114	:flavin adenine dinucleotide binding : UDP-N-acetylmuramate dehydrogenase activity	: GO:0050660 : GO:0008762	-
FBgn0259227	CG42327	-	CG42327	15	3	sp1down	-	:protein dephosphorylation : protein dephosphorylation	: GO:0006470 : GO:0006470	:protein tyrosine phosphatase activity : protein tyrosine phosphatase activity	: GO:0004725 : GO:0004725	-
FBgn0030745	CG4239	-	CG4239	14	3	sp1down	-	:monovalent inorganic cation transport	: GO:0015672	:cation channel activity	: GO:0005261	mtSSB : Act5C : Rae1
FBgn0260388	CG42514	-	CG42514	13	3	sp1down	-	:transmembrane transport	: GO:0055085	:adenylate cyclase activity	: GO:0004016	Socs44A : CG15087 : CG10934 : ATPsyn-gamma : Droj2 : l(1)G0230 : Ranbp9 : CG17768 : Arpc2 : mRpS24 : RPA3 : RpS21 : MRP : robl : CG12404 : CG10306 : Gp210 : nonA-l : CG4169 : Fdh : cpb : Ote : RPA2 : cathD : porin : Saf-B : CG31522 : Rcd6
FBgn0261360	CG42637	-	CG42637	14	2	sp1down	Belongs to the WD repeat fritz family.	:protein phosphorylation : intracellular signal transduction : cyclic nucleotide biosynthetic process	: GO:0006468 : GO:0035556 : GO:0009190	:phosphorus-oxygen lyase activity : ATP binding : protein kinase activity	: GO:0016849 : GO:0005524 : GO:0004672	Hsp70Aa : nop5 : HIP-R : mask : CG1785
FBgn0261545	CG42663	-	CG42663	14	2	sp1down	Belongs to the furry protein family.	:determination of adult lifespan	: GO:0008340	:-	:NA	-
FBgn0263996	CG43739	-	CG43739	14	1	sp1down	Belongs to the importin beta family.	:biological_process	: GO:0008150	:molecular_function	: GO:0003674	Vap-33B : stas : CG1907 : Ran : RanGAP : Nup50 : Nup358 : CG9723 : sbr : Nxt1
FBgn0264776	CG44014	-	CG44014	13	2	sp1down	-	:biological_process	: GO:0008150	:molecular_function	: GO:0003674	ATPsyn-gamma : Bap55 : CG15735 : Mtpalpha : CG2065 : Droj2 : tws : Tango7 : mts : me31B : CG6724 : kst : CG8545 : Chc : CkIIalpha : SF1 : Hsp68 : eIF-2beta : Srp54 : Rpt6 : RPA3 : CG2064 : Arpc4 : CG12264 : Gp210 : Hsc70-1 : Rpt1 : l(1)G0320 : spoon : SmD3 : CG17454
FBgn0266000	CG44774	-	CG44774	14	3	sp1down	Belongs to the G-protein coupled receptor Fz/Smo family.	:-	:NA	:-	:NA	VhaM8.9 : wg
FBgn0266418	CG45058	wide awake	wake	13	2	sp1down	-	:positive regulation of circadian sleep/wake cycle, sleep : signal transduction	: GO:0045938 : GO:0007165	:GABA receptor binding	: GO:0050811	-
FBgn0266696	CG45186	-	CG45186	14	3	sp1down	-	:biological_process : cytoskeleton organization	: GO:0008150 : GO:0007010	:actin binding : actin binding	: GO:0003779 : GO:0003779	Men : bsh : Bap55 : Dp1 : CG3995 : homer : me31B : Ku80 : l(3)72Ab : CG8578 : CG8545 : Atx2 : shrb : RpL24-like : CG13126 : qkr54B : CG32344 : CG4849 : SmG : snama : CG31156 : CG2807 : par-1 : Zn72D : exu : Rcc1 : sqh : mus210 : dre4 : Rrp40 : bor : CG14786 : CG11107 : tyf : CG10306 : bsf : RPA2 : Map205 : CG9253 : CG6701 : Cpsf100 : vig : Mtpalpha : LanB1 : BicD : Upf1 : CG10077 : Cdc5 : Ns1 : 1…
FBgn0034736	CG6018	-	CG6018	14	2	sp1down	-	:-	:NA	:carboxylic ester hydrolase activity : carboxylic ester hydrolase activity	: GO:0052689 : GO:0052689	CG3732
FBgn0038407	CG6126	-	CG6126	14	2	sp1down	Belongs to the NAD(P)-dependent epimerase/dehydratase family.	:transmembrane transport	: GO:0055085	:organic cation transmembrane transporter activity	: GO:0015101	CG14195 : M6 : CG7137 : Esp : yip7 : CG4630 : CG15484 : Ndfip : HIP-R : Myd88 : WASp : MFS3 : Ate1 : CG11279 : CG44252 : CG1105 : Ady43A : Cpr31A : CG6321 : CG12107 : CG8745 : rev7 : CkIIbeta2 : CG5382 : ap : CG7889 : pigeon : CG12123 : CG11679 : Tsp : CG14262 : Pp2B-14D : CG10681 : TfIIEalpha : CG1265 : Socs44A : CG10347 : CG6073 : Vps4 : Cyp6a22 : Hip1 : CG8368 : Rcd5 : dpn : CG1486 : Obp19c : …
FBgn0039049	CG6726	-	CG6726	14	2	sp1down	-	:cellular amino acid metabolic process	: GO:0006520	:aminoacylase activity : aminoacylase activity	: GO:0004046 : GO:0004046	AstA-R2 : Rsf1 : Fmr1 : mRpS30
FBgn0036493	CG7255	-	CG7255	13	2	sp1down	Belongs to the G-alpha family.	:mRNA splicing, via spliceosome : amino acid transmembrane transport	: GO:0000398 : GO:0003333	:cationic amino acid transmembrane transporter activity : amino acid transmembrane transporter activity	: GO:0015326 : GO:0015171	-
FBgn0036765	CG7408	-	CG7408	14	2	sp1down	-	:metabolic process : defense response to bacterium	: GO:0008152 : GO:0042742	:N-acetylgalactosamine-4-sulfatase activity	: GO:0003943	HIP-R : l(1)G0320 : CG7737 : Trap1
FBgn0037144	CG7458	-	CG7458	14	2	sp1down	-	:transmembrane transport	: GO:0055085	:secondary active organic cation transmembrane transporter activity	: GO:0008513	-
FBgn0040503	CG7763	-	CG7763	13	3	sp1down	-	:-	:NA	:carbohydrate binding	: GO:0030246	cpb : Pgam5 : Swip-1 : Rpd3 : Pp1-87B : CG8578
FBgn0038115	CG7966	-	CG7966	14	3	sp1down	-	:-	:NA	:selenium binding	: GO:0008430	flw : Pp1-87B : Pp1-13C : Pp1alpha-96A
FBgn0036043	CG8177	-	CG8177	14	4	sp1down	Belongs to the glutamate--cysteine ligase type 3 family.	:anion transport	: GO:0006820	:anion:anion antiporter activity : inorganic anion exchanger activity	: GO:0015301 : GO:0005452	CG2909 : Gclm
FBgn0033691	CG8860	-	CG8860	14	3	sp1down	-	:SRP-dependent cotranslational protein targeting to membrane, translocation : protein transport : neurogenesis	: GO:0006616 : GO:0015031 : GO:0022008	:protein transporter activity : protein transporter activity : P-P-bond-hydrolysis-driven protein transmembrane transporter activity	: GO:0008565 : GO:0008565 : GO:0015450	CG2909 : Gclc
FBgn0034493	CG8908	-	CG8908	14	2	sp1down	-	:transport	: GO:0006810	:ATPase activity, coupled to transmembrane movement of substances : transporter activity : ATP binding	: GO:0042626 : GO:0005215 : GO:0005524	Rala : Cdc42
FBgn0027529	CG8920	-	CG8920	14	2	sp1down	-	:-	:NA	:-	:NA	mub : ctp : dup : Fgop2 : ana2 : woc : Ubqn : row : cmet : tlk : Slmap : nxf2 : Cen : RluA-2
FBgn0032889	CG9331	-	CG9331	14	3	sp1down	Belongs to the glycosyltransferase 43 family.	:oxidation-reduction process	: GO:0055114	:oxidoreductase activity, acting on the CH-OH group of donors, NAD or NADP as acceptor : NAD binding	: GO:0016616 : GO:0051287	-
FBgn0037715	CG9399	-	CG9399	14	3	sp1down	-	:mitochondrial pyruvate transport	: GO:0006850	:pyruvate transmembrane transporter activity	: GO:0050833	-
FBgn0034182	CG9640	-	CG9640	13	3	sp1down	Belongs to the glycogen phosphorylase family.	:biological_process	: GO:0008150	:molecular_function	: GO:0003674	MED15 : CG5500 : CG10249 : eIF4E-3 : Mms19 : CG12237 : Lst8 : CG6330 : pdgy : CG5506 : CG32473 : CG31343 : Yp2 : Pgk : CG16826 : Pglym78 : Scp1 : Ald : Lsp2 : Gapdh2 : Argk : Adh : Gpdh
FBgn0039789	CG9717	-	CG9717	15	2	sp1down	Belongs to the glycosyltransferase 3 family.	:sulfate transport	: GO:0008272	:high affinity sulfate transmembrane transporter activity	: GO:0015381	p38b
FBgn0053013	CR33013	-	CR33013	13	2	sp1down	-	:-	:NA	:-	:NA	CG5854 : RpS10b : Hel25E : Tcp-1eta : Hsp83 : Kr-h2 : CG1092 : Vha68-2 : Arf79F : CG2064 : CG7033 : Aats-glupro : l(1)G0156 : SsRbeta : P58IPK : Gfat2 : Cyp12d1-p : Pp2A-29B : TER94 : Sec61alpha : CG33303 : CG4169 : CG10425 : Pi3K68D : Gp210 : fax : CG1444 : Sucb : Ca-P60A : Cnx99A : cathD : CG8258 : OstDelta : Rpt1 : Pdi : Cctgamma : Rab2 : wal : MRP : Mec2 : Tapdelta : Sc2 : blw : CG12262 : CG1…
FBgn0085291	CR34262	-	CR34262	14	2	sp1down	-	:-	:NA	:-	:NA	regucalcin : CG6330 : Ald : Mlc2 : Acon : CG34172 : kdn : Mhc : CG12203 : Act88F : Strn-Mlck : GstS1 : Adh : Mlc1 : fln : Tm2 : Gpdh
FBgn0266376	CR45018	-	CR45018	14	3	sp1down	Belongs to the protein kinase superfamily. AGC Ser/Thr protein kinase family. GPRK subfamily.	:-	:NA	:-	:NA	-
FBgn0086901	cv-c	crossveinless c	cv-c	14	3	sp1down	-	:Malpighian tubule morphogenesis : dorsal closure : head involution : midgut development : spiracle morphogenesis, open tracheal system : imaginal disc-derived wing vein morphogenesis : epithelial cell migration, open tracheal system : epidermal growth factor receptor signaling pathway : maintenance of epithelial integrity, open tracheal system : open tracheal system development : regulation of d…	: GO:0007443 : GO:0007391 : GO:0008258 : GO:0007494 : GO:0035277 : GO:0008586 : GO:0007427 : GO:0007173 : GO:0035160 : GO:0007424 : GO:0048814 : GO:0007274 : GO:0007266 : GO:0033109 : GO:0035024	:Rho GTPase activator activity : Rho GTPase activator activity : Rho GTPase activator activity : lipid binding	: GO:0005100 : GO:0005100 : GO:0005100 : GO:0008289	-
FBgn0032693	Cyp310a1	Cyp310a1	Cyp310a1	14	3	sp1down	Belongs to the GST superfamily. Theta family.	:negative regulation of Wnt signaling pathway : oxidation-reduction process	: GO:0030178 : GO:0055114	:electron carrier activity : electron carrier activity : oxidoreductase activity, acting on paired donors, with incorporation or reduction of molecular oxygen : heme binding : iron ion binding	: GO:0009055 : GO:0009055 : GO:0016705 : GO:0020037 : GO:0005506	-
FBgn0039006	Cyp6d4	Cyp6d4	Cyp6d4	14	2	sp1down	Belongs to the GST superfamily. Theta family.	:oxidation-reduction process : chaeta development : wing disc development	: GO:0055114 : GO:0022416 : GO:0035220	:electron carrier activity : electron carrier activity : oxidoreductase activity, acting on paired donors, with incorporation or reduction of molecular oxygen : heme binding : iron ion binding	: GO:0009055 : GO:0009055 : GO:0016705 : GO:0020037 : GO:0005506	GstD4 : GstD10 : GstD1 : GstD7 : GstD9 : GstD2
FBgn0028743	Dhit	Double hit	Dhit	13	3	sp1down	-	:regulation of G-protein coupled receptor protein signaling pathway : termination of G-protein coupled receptor signaling pathway	: GO:0008277 : GO:0038032	:GTPase activator activity : GTPase activator activity : G-protein alpha-subunit binding : GTPase activator activity : GDP-dissociation inhibitor activity	: GO:0005096 : GO:0005096 : GO:0001965 : GO:0005096 : GO:0005092	aurA : CG11279 : CG7049 : Prosalpha5 : Mdh2 : Aats-his
FBgn0011274	Dif	Dorsal-related immunity factor	Dif	14	2	sp1down	-	:Toll signaling pathway : defense response : innate immune response : innate immune response : defense response : immune response : response to fungus : Toll signaling pathway : immune response : positive regulation of antifungal peptide biosynthetic process : lamellocyte differentiation : plasmatocyte differentiation : defense response to Gram-positive bacterium : defense response to fungus : an…	: GO:0008063 : GO:0006952 : GO:0045087 : GO:0045087 : GO:0006952 : GO:0006955 : GO:0009620 : GO:0008063 : GO:0006955 : GO:0006967 : GO:0035171 : GO:0042387 : GO:0050830 : GO:0050832 : GO:0002781 : GO:0035206 : GO:0010628 : GO:0048935 : GO:0006974 : GO:0035070 : GO:0045944 : GO:0006964 : GO:0006955	:DNA binding : sequence-specific DNA binding transcription factor activity : sequence-specific DNA binding transcription factor activity : sequence-specific DNA binding : protein binding : RNA polymerase II core promoter proximal region sequence-specific DNA binding transcription factor activity involved in positive regulation of transcription	: GO:0003677 : GO:0003700 : GO:0003700 : GO:0043565 : GO:0005515 : GO:0001077	-
FBgn0041604	dlp	dally-like	dlp	14	4	sp1down	-	:Wnt signaling pathway : decapentaplegic signaling pathway : smoothened signaling pathway : segment polarity determination : smoothened signaling pathway : wing disc dorsal/ventral pattern formation : compound eye development : imaginal disc-derived wing margin morphogenesis : axon guidance : detection of light stimulus involved in visual perception : positive regulation of smoothened signaling p…	: GO:0016055 : GO:0008101 : GO:0007224 : GO:0007367 : GO:0007224 : GO:0048190 : GO:0048749 : GO:0008587 : GO:0007411 : GO:0050908 : GO:0045880 : GO:0030178 : GO:0030177 : GO:0045570 : GO:0008589 : GO:0007528 : GO:0007411 : GO:0016055	:Wnt-protein binding : heparan sulfate proteoglycan binding	: GO:0017147 : GO:0043395	GstE6
FBgn0000477	DNaseII	Deoxyribonuclease II	DNaseII	14	2	sp1down	-	:DNA catabolic process : nurse cell apoptotic process : DNA metabolic process	: GO:0006308 : GO:0045476 : GO:0006259	:deoxyribonuclease II activity : deoxyribonuclease II activity : deoxyribonuclease II activity	: GO:0004531 : GO:0004531 : GO:0004531	aurA : CG6321 : GstO1 : GstO3 : ATPsyn-beta
FBgn0035624	Eaf6	Eaf6	Eaf6	14	3	sp1down	-	:biological_process	: GO:0008150	:molecular_function	: GO:0003674	PHGPx : CG11279 : CG6321 : CG5382 : Proc : CG2004 : CG18335 : CG5646 : CG30339 : D1 : GstO2 : CG13539 : IntS9 : GstO1 : SP2637 : CG8117 : CG40160 : CG8680 : DNaseII : PI31 : CG31917 : MrgBP : CG4598 : CG2852 : eEF1delta : Df31 : Ald : Prosalpha1 : FK506-bp2 : smt3 : Ntf-2 : Eb1 : Moe : Trxr-1 : regucalcin : CG5355 : capt : CG8993 : Pdi : PCNA : Chd64 : Pgd : Gdi : Inos : Sh3beta : Prx2540-2 : Eno…
FBgn0035153	ebd1	earthbound 1	ebd1	14	3	sp1down	-	:adult somatic muscle development : positive regulation of Wnt signaling pathway	: GO:0007527 : GO:0030177	:DNA binding	: GO:0003677	CG6321 : CG5382 : RhoGDI : CG1354 : GstE6 : GstE3 : Prx2540-2 : Uch : scu : Fkbp14
FBgn0032198	eEF1delta	eEF1delta	eEF1delta	13	3	sp1down	-	:translational elongation : translational elongation : translational elongation	: GO:0006414 : GO:0006414 : GO:0006414	:translation elongation factor activity : guanyl-nucleotide exchange factor activity : translation elongation factor activity : translation elongation factor activity	: GO:0003746 : GO:0005085 : GO:0003746 : GO:0003746	-
FBgn0037573	eIF4AIII	eIF4AIII	eIF4AIII	13	3	sp1down	-	:translational initiation : mRNA splicing, via spliceosome : cellular response to DNA damage stimulus : pole plasm oskar mRNA localization : RNA splicing : positive regulation of Ras protein signal transduction : positive regulation of ERK1 and ERK2 cascade	: GO:0006413 : GO:0000398 : GO:0006974 : GO:0045451 : GO:0008380 : GO:0046579 : GO:0070374	:ATP-dependent RNA helicase activity : translation initiation factor activity : translation initiation factor activity : protein binding : ATP binding : protein binding	: GO:0004004 : GO:0003743 : GO:0003743 : GO:0005515 : GO:0005524 : GO:0005515	-
FBgn0000721	for	foraging	for	13	3	sp1down	-	:larval feeding behavior : larval locomotory behavior : protein phosphorylation : larval feeding behavior : feeding behavior : regulation of heart contraction : long-term memory : short-term memory : habituation : regulation of response to food : response to sucrose : protein phosphorylation	: GO:0030536 : GO:0008345 : GO:0006468 : GO:0030536 : GO:0007631 : GO:0008016 : GO:0007616 : GO:0007614 : GO:0046959 : GO:0032095 : GO:0009744 : GO:0006468	:cyclic nucleotide-dependent protein kinase activity : cGMP-dependent protein kinase activity : protein serine/threonine kinase activity : cGMP-dependent protein kinase activity : ATP binding	: GO:0004690 : GO:0004692 : GO:0004674 : GO:0004692 : GO:0005524	-
FBgn0016797	fz2	frizzled 2	fz2	14	3	sp1down	-	:chaeta morphogenesis : receptor-mediated endocytosis : signal transduction : Wnt signaling pathway : axon extension : salivary gland morphogenesis : synapse organization : imaginal disc-derived wing margin morphogenesis : Wnt signaling pathway : retinal ganglion cell axon guidance : synaptic target inhibition : motor neuron axon guidance : G-protein coupled receptor signaling pathway : female go…	: GO:0008407 : GO:0006898 : GO:0007165 : GO:0016055 : GO:0048675 : GO:0007435 : GO:0050808 : GO:0008587 : GO:0016055 : GO:0031290 : GO:0016201 : GO:0008045 : GO:0007186 : GO:0008585 : GO:0016477 : GO:0035206 : GO:0007411 : GO:0007420 : GO:0060070 : GO:0006357 : GO:0001944	:transmembrane signaling receptor activity : Wnt-activated receptor activity : Wnt-activated receptor activity : PDZ domain binding : Wnt-protein binding : Wnt-protein binding : Wnt-protein binding	: GO:0004888 : GO:0042813 : GO:0042813 : GO:0030165 : GO:0017147 : GO:0017147 : GO:0017147	-
FBgn0027575	GABA-B-R2	metabotropic GABA-B receptor subtype 2	GABA-B-R2	14	3	sp1down	-	:G-protein coupled receptor signaling pathway : olfactory behavior : negative regulation of synaptic vesicle fusion to presynaptic membrane : gamma-aminobutyric acid signaling pathway : negative regulation of adenylate cyclase activity : negative regulation of insulin secretion	: GO:0007186 : GO:0042048 : GO:0031631 : GO:0007214 : GO:0007194 : GO:0046676	:G-protein coupled GABA receptor activity : G-protein coupled GABA receptor activity : G-protein coupled GABA receptor activity : protein heterodimerization activity	: GO:0004965 : GO:0004965 : GO:0004965 : GO:0046982	-
FBgn0035147	Gale	UDP-galactose 4'-epimerase	Gale	13	3	sp1down	-	:galactose metabolic process : galactose metabolic process	: GO:0006012 : GO:0006012	:UDP-glucose 4-epimerase activity : UDP-glucose 4-epimerase activity : UDP-glucose 4-epimerase activity : coenzyme binding : UDP-N-acetylglucosamine 4-epimerase activity	: GO:0003978 : GO:0003978 : GO:0003978 : GO:0050662 : GO:0003974	-
FBgn0034199	Gbp	Growth-blocking peptide	Gbp	14	3	sp1down	-	:antimicrobial peptide production : response to wounding : positive regulation of homotypic cell-cell adhesion : peptidoglycan recognition protein signaling pathway : negative regulation of growth : positive regulation of cytosolic calcium ion concentration involved in phospholipase C-activating G-protein coupled signaling pathway : inositol phosphate metabolic process	: GO:0002775 : GO:0009611 : GO:0034112 : GO:0061057 : GO:0045926 : GO:0051482 : GO:0043647	:cytokine activity	: GO:0005125	Dlc90F : Dab : CkIIbeta : P32 : Cdk9 : Yippee : AP-2mu : CkIIalpha : PSR : CG4325 : AP-2sigma : FK506-bp2 : AP-2alpha : AP-1-2beta : Larp7 : CycT : Ack : CG6617 : PIP4K : snRNA:7SK
FBgn0036144	GlcAT-P	GlcAT-P	GlcAT-P	13	3	sp1down	Belongs to the FAM10 family.	:glycoprotein biosynthetic process : glycosphingolipid biosynthetic process : proteoglycan biosynthetic process : peripheral nervous system development	: GO:0009101 : GO:0006688 : GO:0030166 : GO:0007422	:galactosylgalactosylxylosylprotein 3-beta-glucuronosyltransferase activity : N-acetyllactosamine beta-1,3-glucuronosyltransferase activity : asioloorosomucoid beta-1,3-glucuronosyltransferase activity : galactosyl beta-1,3 N-acetylgalactosamine beta-1,3-glucuronosyltransferase activity : galactosylgalactosylxylosylprotein 3-beta-glucuronosyltransferase activity : glucuronosyltransferase activity	: GO:0015018 : GO:0046987 : GO:0046988 : GO:0046989 : GO:0015018 : GO:0015020	-
FBgn0027657	glob1	globin 1	glob1	14	3	sp1down	Belongs to the FAM10 family.	:oxygen transport : oxygen transport	: GO:0015671 : GO:0015671	:heme binding : heme binding : oxygen binding : oxygen binding : iron ion binding	: GO:0020037 : GO:0020037 : GO:0019825 : GO:0019825 : GO:0005506	CG2938 : CG3829 : CG1943 : CG5044 : Bacc : CG4199 : CG7911 : Hsp70Aa : mst : Cpr : Cct1 : CG33672 : Cct2 : REG : RpS21 : Hmg-2 : Gale : Hsp23 : CG8036 : CG3523 : Jupiter : CG17737 : Hsc70-1 : CG7737 : AANATL2 : Dronc : papi : CG44252 : CG2909 : Lmpt : mtd : Mad1 : Su(var)205 : clos : Ref2 : mRpL54 : vanin-like : CG14034 : Gyc-89Db : CG31229 : GAPsec : alpha-Est2 : lid : CG6282 : CG31804 : CG17239…
FBgn0004507	GlyP	Glycogen phosphorylase	GlyP	14	3	sp1down	-	:glycogen catabolic process : flight : defense response to Gram-negative bacterium : negative regulation of innate immune response : determination of adult lifespan	: GO:0005980 : GO:0060361 : GO:0050829 : GO:0045824 : GO:0008340	:glycogen phosphorylase activity : glycogen phosphorylase activity : pyridoxal phosphate binding : protein homodimerization activity	: GO:0008184 : GO:0008184 : GO:0030170 : GO:0042803	cav : Su(var)205
FBgn0035904	GstO3	Glutathione S transferase O3	GstO3	12	3	sp1down	-	:glutathione metabolic process	: GO:0006749	:glutathione transferase activity : glutathione transferase activity : glutathione dehydrogenase (ascorbate) activity : transferase activity, transferring sulfur-containing groups : glutathione dehydrogenase (ascorbate) activity : pyrimidodiazepine synthase activity : glutathione transferase activity	: GO:0004364 : GO:0004364 : GO:0045174 : GO:0016782 : GO:0045174 : GO:0004734 : GO:0004364	Pdf : stv : Hip1 : fau : TpnC41C : CalpA : gro : slmb : yki
FBgn0266136	Gyc76C	Guanylyl cyclase at 76C	Gyc76C	14	2	sp1down	-	:signal transduction : motor neuron axon guidance : axon midline choice point recognition : protein phosphorylation : intracellular signal transduction : cyclic nucleotide biosynthetic process : response to salt stress : primary branching, open tracheal system : larval somatic muscle development : salivary gland morphogenesis	: GO:0007165 : GO:0008045 : GO:0016199 : GO:0006468 : GO:0035556 : GO:0009190 : GO:0009651 : GO:0007428 : GO:0007526 : GO:0007435	:peptide receptor activity : guanylate cyclase activity : receptor activity : guanylate cyclase activity : receptor activity : guanylate cyclase activity : receptor activity : ATP binding : protein kinase activity	: GO:0001653 : GO:0004383 : GO:0004872 : GO:0004383 : GO:0004872 : GO:0004383 : GO:0004872 : GO:0005524 : GO:0004672	Gadd34 : spi : Vha100-4
FBgn0015393	hoip	hoi-polloi	hoip	14	3	sp1down	-	:mRNA splicing, via spliceosome : nervous system development : mRNA splicing, via spliceosome : peripheral nervous system development : mRNA splicing, via spliceosome : ribosome biogenesis : muscle tissue morphogenesis : posttranscriptional regulation of gene expression	: GO:0000398 : GO:0007399 : GO:0000398 : GO:0007422 : GO:0000398 : GO:0042254 : GO:0060415 : GO:0010608	:mRNA binding	: GO:0003729	HIP-R : REG : Synd : CG5044 : SelD : CG11980 : CG10887 : Apc2 : CG11596 : CG7737 : r-l : sced : JhI-26 : Cct1 : Cct2
FBgn0001215	Hrb98DE	Heterogeneous nuclear ribonucleoprotein at 98DE	Hrb98DE	13	3	sp1down	-	:negative regulation of RNA splicing : regulation of alternative mRNA splicing, via spliceosome : oogenesis : female germ-line stem cell maintenance : positive regulation of translation : compound eye morphogenesis	: GO:0033119 : GO:0000381 : GO:0048477 : GO:0036099 : GO:0045727 : GO:0001745	:mRNA binding : mRNA binding : sequence-specific DNA binding : nucleotide binding : mRNA 5'-UTR binding	: GO:0003729 : GO:0003729 : GO:0043565 : GO:0000166 : GO:0048027	PSR : CG8560 : CG4407 : mts : exu : l(1)G0469 : CG5538 : Vha55 : Gbeta13F : CG11504 : Fer1HCH : CG8888 : CG10880 : CG32698 : CG10209 : CG8814 : clu : CG2199 : isoQC : Tango2 : Ote : bocksbeutel : CG6712 : Cyp9f2 : CG9967 : santa-maria : igl : fal : Aats-phe : Atg4a : Aats-his : Vha26 : Cyp6d4 : Tap42 : nwk : SPE : Pglym78 : CG3344 : dnk : CG10347 : Lst8 : CG10566 : CG8026 : CG10585 : Hsp60 : Cct2…
FBgn0001226	Hsp27	Heat shock protein 27	Hsp27	13	3	sp1down	-	:determination of adult lifespan : response to heat : protein refolding : response to heat : defense response to bacterium : defense response to fungus : imaginal disc-derived wing morphogenesis : behavioral response to starvation	: GO:0008340 : GO:0009408 : GO:0042026 : GO:0009408 : GO:0042742 : GO:0050832 : GO:0007476 : GO:0042595	:protein binding	: GO:0005515	-
FBgn0024227	ial	aurora B	aurB	13	3	sp1down	-	:protein phosphorylation : cytokinesis : chromatin organization : histone phosphorylation : mitotic chromosome condensation : mitotic sister chromatid segregation : attachment of spindle microtubules to kinetochore : protein phosphorylation : mitotic spindle organization : neurogenesis : spindle assembly involved in mitosis : mitotic cytokinesis	: GO:0006468 : GO:0000910 : GO:0006325 : GO:0016572 : GO:0007076 : GO:0000070 : GO:0008608 : GO:0006468 : GO:0007052 : GO:0022008 : GO:0090307 : GO:0000281	:protein serine/threonine kinase activity : ATP binding	: GO:0004674 : GO:0005524	Lhr : Su(var)205 : Cenp-C : HP6
FBgn0259215	Ir93a	Ionotropic receptor 93a	Ir93a	15	2	sp1down	-	:detection of chemical stimulus involved in sensory perception	: GO:0050907	:extracellular-glutamate-gated ion channel activity : ligand-gated ion channel activity : ionotropic glutamate receptor activity : extracellular-glutamate-gated ion channel activity	: GO:0005234 : GO:0015276 : GO:0004970 : GO:0005234	Mkk4 : lic : CG11911 : CG5886 : Jon65Ai : CG2931 : Rpp30 : CG31522
FBgn0033494	KCNQ	KCNQ potassium channel	KCNQ	14	3	sp1down	Belongs to the nuclear hormone receptor family. NR2 subfamily.	:potassium ion transport : embryonic development via the syncytial blastoderm : cardiac muscle contraction : regulation of heart rate : potassium ion transport : transmembrane transport	: GO:0006813 : GO:0001700 : GO:0060048 : GO:0002027 : GO:0006813 : GO:0055085	:voltage-gated potassium channel activity : voltage-gated potassium channel activity : voltage-gated cation channel activity : delayed rectifier potassium channel activity	: GO:0005249 : GO:0005249 : GO:0022843 : GO:0005251	-
FBgn0039862	kek6	kek6	kek6	14	3	sp1down	-	:lateral inhibition : negative regulation of epidermal growth factor receptor signaling pathway	: GO:0046331 : GO:0042059	:-	:NA	Ost48 : RpS10b : Nup93-1 : mRpS24 : CG15098 : CG31717 : MRP : Gp210 : nonA-l : CG4169 : LRP1 : Ote : CG2021 : CG1444 : CG5885 : Arf102F : Arf79F
FBgn0002543	lea	leak	lea	14	3	sp1down	Belongs to the ribosomal protein L7Ae family.	:axon guidance : ventral cord development : axon guidance : tracheal outgrowth, open tracheal system : neuron migration : salivary gland boundary specification : embryonic heart tube development : axon guidance : positive regulation of cell-cell adhesion : cardioblast cell fate specification : mushroom body development : central complex development : regulation of epithelial cell migration, open …	: GO:0007411 : GO:0007419 : GO:0007411 : GO:0007426 : GO:0001764 : GO:0007432 : GO:0035050 : GO:0007411 : GO:0022409 : GO:0042685 : GO:0016319 : GO:0048036 : GO:2000274 : GO:0003151 : GO:0008406 : GO:0008039	:axon guidance receptor activity : receptor activity : protein homodimerization activity	: GO:0008046 : GO:0004872 : GO:0042803	-
FBgn0002643	mam	mastermind	mam	14	3	sp1down	-	:ectoderm development : mesodermal cell fate determination : apposition of dorsal and ventral imaginal disc-derived wing surfaces : nervous system development : Notch signaling pathway : asymmetric cell division : compound eye development : imaginal disc-derived wing margin morphogenesis : chaeta morphogenesis : imaginal disc-derived wing morphogenesis : germ-line stem cell maintenance : heart mo…	: GO:0007398 : GO:0007500 : GO:0007475 : GO:0007399 : GO:0007219 : GO:0008356 : GO:0048749 : GO:0008587 : GO:0008407 : GO:0007476 : GO:0030718 : GO:0003007 : GO:0035019 : GO:0045944 : GO:0007219 : GO:0007418	:transcription coactivator activity	: GO:0003713	MESK2 : CG11279 : CG6321 : CG14968 : CG18335 : Der-2 : CG10425 : D1 : CG7091 : CG5548 : CG14762 : CG14969 : CG13539 : CG5380 : CG40160 : Galphai : Df31 : FK506-bp2 : Moe : Pdi : Gdi : Eno : eEF1delta : CG8036 : Prx2540-2 : Chd64 : PHGPx : Akap200 : Pgk : EndoGI : CG2852 : GstO3 : Bacc : fabp : Nacalpha : cib : GstE6 : Mdh2 : CG2862 : CG11267 : CG16817 : capt : TER94 : Hsc70Cb : CG6084 : regucalci…
FBgn0020633	Mcm7	Minichromosome maintenance 7	Mcm7	14	3	sp1down	-	:pre-replicative complex assembly involved in nuclear cell cycle DNA replication : pre-replicative complex assembly involved in nuclear cell cycle DNA replication : mitotic G2 DNA damage checkpoint : DNA replication initiation	: GO:0006267 : GO:0006267 : GO:0007095 : GO:0006270	:chromatin binding : chromatin binding : 3'-5' DNA helicase activity : ATP binding : DNA binding	: GO:0003682 : GO:0003682 : GO:0043138 : GO:0005524 : GO:0003677	Arpc3A : ImpL3 : Rpt1 : Hsp23 : Hsp22 : ref(2)P : Clamp : Caper : SmD2 : CG15735 : tws : CG6724 : CG31694 : SC35 : CG8545 : RpL35A : Cct5 : Mi-2 : pont : Ns1 : Atx2 : Rpt2 : Prp8 : pit : CG32344 : RpL7-like : Imp : CG3224 : Clbn : CG4169 : LRP1 : Rop : Ccs : NHP2 : Rrp46 : CG8939 : CG15784 : CG6937 : hyd : mts : kst : P32 : Top1 : Dgp-1 : larp : Pp2A-29B : Rrp4 : U3-55K : Srp68 : CG10306 : CG4806…
FBgn0013680	mt:ND2	mitochondrial NADH-ubiquinone oxidoreductase chain 2	mt:ND2	14	2	sp1down	-	:mitochondrial electron transport, NADH to ubiquinone	: GO:0006120	:NADH dehydrogenase (ubiquinone) activity : NADH dehydrogenase (ubiquinone) activity	: GO:0008137 : GO:0008137	Hrb87F : glo : PGRP-LB
FBgn0013684	mt:ND5	mitochondrial NADH-ubiquinone oxidoreductase chain 5	mt:ND5	14	2	sp1down	Belongs to the heat shock protein 70 family.	:ATP synthesis coupled electron transport	: GO:0042773	:NADH dehydrogenase (ubiquinone) activity : NADH dehydrogenase (ubiquinone) activity	: GO:0008137 : GO:0008137	Galphao : CG7737 : CG4933 : Synd : CG12691 : hbs : CG17343 : Dredd : yki : cnk
FBgn0035132	mthl10	methuselah-like 10	mthl10	15	2	sp1down	Belongs to the heat shock protein 70 family.	:G-protein coupled receptor signaling pathway : determination of adult lifespan : response to stress	: GO:0007186 : GO:0008340 : GO:0006950	:G-protein coupled receptor activity	: GO:0004930	CG12691
FBgn0036181	Muc68Ca	Mucin 68Ca	Muc68Ca	14	3	sp1down	-	:-	:NA	:extracellular matrix structural constituent	: GO:0005201	Arpc5 : Bacc : CG16817 : CG8578 : Arpc3A : Swip-1 : chic : Chd64 : AnxB10 : Nlp : Arpc1 : awd : FK506-bp2 : Arpc4 : Arp2 : Jupiter : cpb : Rab6 : Crc
FBgn0052177	Ndfip	Nedd4 family interacting protein	Ndfip	14	2	sp1down	Belongs to the small heat shock protein (HSP20) family.	:regulation of Notch signaling pathway : wing disc development	: GO:0008593 : GO:0035220	:WW domain binding	: GO:0050699	CG8531 : pic : Ate1 : Bx : CG44252 : betaTub85D : CG14891 : CG5718 : CG2010 : CG12123 : CG11679 : CG8950 : CG30487 : CG14262 : Pp2B-14D : Socs44A : Art2 : CG10996 : CG12084 : CG30350 : CG17565 : OdsH : CG31229 : Gadd34 : mts : Pk17E : Hph : kay : frc : CycA : Gs1 : Pgam5 : CG15735 : mRpL44 : Cdc5 : P5cr-2 : Ns1 : mRpS24 : RPA3 : Rrp4 : CG8043 : FK506-bp2 : Arpc4 : Imp : CG3689 : Rbp1-like : CG322…
FBgn0002973	numb	numb	numb	14	2	sp1down	Belongs to the small heat shock protein (HSP20) family.	:regulation of neurogenesis : cell fate commitment : heart development : muscle cell fate specification : sensory organ precursor cell division : sensory organ precursor cell fate determination : Notch signaling pathway : neuroblast fate determination : peripheral nervous system development : negative regulation of Notch signaling pathway : regulation of Notch signaling pathway : sensory organ pr…	: GO:0050767 : GO:0045165 : GO:0007507 : GO:0042694 : GO:0045035 : GO:0016360 : GO:0007219 : GO:0007400 : GO:0007422 : GO:0045746 : GO:0008593 : GO:0016360 : GO:0007622 : GO:0008356 : GO:0007417 : GO:0008356 : GO:0007419 : GO:0007400 : GO:0001709 : GO:0061320 : GO:0008347 : GO:0055059 : GO:0055059 : GO:0007405 : GO:0008104 : GO:0045807 : GO:0009786 : GO:0051960 : GO:0061382 : GO:0035050 : GO:0051…	:protein binding : nucleic acid binding : Notch binding : protein binding	: GO:0005515 : GO:0003676 : GO:0005112 : GO:0005515	CycA : Hsp23 : Hsp22 : Cyp4e2 : Tsp66A : CG1561 : CG14613 : igl : Tgt : CG15309 : CG43755 : CG10566 : nudE : CG11534 : CG32313 : bmm : nmo : ref(2)P : Hsp27 : CG3434 : CG4949 : Hsp70Aa : h-cup : CG3306 : SPE : CG8950 : CG32549 : PSR : Shawn : Ack
FBgn0038609	Nup43	Nucleoporin 43kD	Nup43	14	3	sp1down	Belongs to the small heat shock protein (HSP20) family.	:mitosis	: GO:0007067	:molecular_function	: GO:0003674	CG10958 : Fbl6 : Bx : betaTub85D : CG2010 : CG12123 : CG8950 : CG30487 : CG14262 : Cdk1 : Socs44A : Art2 : CG10996 : CG17565 : Gadd34 : mts : Pk17E : CG11796 : kay : CycA : Gfrl : Prosbeta2R2 : CG11504 : RagC-D : CG14717 : CG42678 : CG17834 : thoc7 : p53 : Atg18a : Nle : CG1561 : morgue : CG8617 : Mcm3 : CG3526 : TH1 : CG32313 : CG9596 : CG12289 : CG5961 : Gad1 : l(3)02640 : CG16979 : CR18854 : C…
FBgn0027791	O-fut2	O-fucosyltransferase 2	O-fut2	13	3	sp1down	Belongs to the protein kinase superfamily. Ser/Thr protein kinase family. Aurora subfamily.	:O-glycan processing	: GO:0016266	:fucosyltransferase activity : peptide-O-fucosyltransferase activity	: GO:0008417 : GO:0046922	CG7049 : CG4872 : isoQC : Plod : Incenp : borr
FBgn0026388	Or46a	Odorant receptor 46a	Or46a	14	3	sp1down	Belongs to the peptidase C14A family.	:sensory perception of smell : sensory perception of smell	: GO:0007608 : GO:0007608	:olfactory receptor activity : olfactory receptor activity : odorant binding	: GO:0004984 : GO:0004984 : GO:0005549	Timp : Lapsyn : tmod : CG10566 : CG3793 : MtnA : Teh1 : CG30344 : CG10209 : CG6712 : CG8026 : CG6439 : CG7277 : Nedd8 : Dronc
FBgn0035101	p130CAS	p130CAS	p130CAS	13	3	sp1down	Belongs to the glycosyl hydrolase 18 family. IDGF subfamily.	:cytoskeletal anchoring at plasma membrane : axonal defasciculation : maintenance of cell polarity : cell-cell adhesion	: GO:0007016 : GO:0007414 : GO:0030011 : GO:0016337	:-	:NA	Nup37 : Hsp23
FBgn0027621	Pfrx	6-phosphofructo-2-kinase	Pfrx	14	3	sp1down	-	:fructose metabolic process : fructose 2,6-bisphosphate metabolic process : imaginal disc-derived wing morphogenesis	: GO:0006000 : GO:0006003 : GO:0007476	:6-phosphofructo-2-kinase activity : fructose-2,6-bisphosphate 2-phosphatase activity : 6-phosphofructo-2-kinase activity : fructose-2,6-bisphosphate 2-phosphatase activity : ATP binding	: GO:0003873 : GO:0004331 : GO:0003873 : GO:0004331 : GO:0005524	aurA : CG5445 : fd59A : CG6321 : BigH1 : Hip1 : Prp31 : CG11317 : Oat : RluA-1 : CG2789 : CG18335 : PGRP-LE : Der-2 : CG31523 : CG5160 : Hsc70-1 : Hel25E : CG10638 : betaTub85D : Mdh2
FBgn0004861	ph-p	polyhomeotic proximal	ph-p	14	3	sp1down	Belongs to the insulin family.	:gene silencing : germarium-derived female germ-line cyst encapsulation : ovarian follicle cell stalk formation : chromatin silencing : syncytial blastoderm mitotic cell cycle : response to ecdysone : central nervous system neuron development : negative regulation of transcription, DNA-templated	: GO:0016458 : GO:0030708 : GO:0030713 : GO:0006342 : GO:0035186 : GO:0035075 : GO:0021954 : GO:0045892	:DNA binding : chromatin binding : chaperone binding : protein binding : zinc ion binding : protein binding : core promoter binding	: GO:0003677 : GO:0003682 : GO:0051087 : GO:0005515 : GO:0008270 : GO:0005515 : GO:0001047	Sdr : ImpL2
FBgn0022382	Pka-R2	cAMP-dependent protein kinase R2	Pka-R2	14	2	sp1down	-	:protein phosphorylation : behavioral response to cocaine : behavioral response to ethanol : circadian rhythm : locomotor rhythm : behavioral response to ethanol : axon guidance : behavioral response to cocaine : behavioral response to ethanol : circadian rhythm : locomotor rhythm : rhythmic behavior : regulation of protein phosphorylation	: GO:0006468 : GO:0048148 : GO:0048149 : GO:0007623 : GO:0045475 : GO:0048149 : GO:0007411 : GO:0048148 : GO:0048149 : GO:0007623 : GO:0045475 : GO:0007622 : GO:0001932	:cAMP-dependent protein kinase regulator activity : protein binding : cAMP-dependent protein kinase regulator activity : protein binding	: GO:0008603 : GO:0005515 : GO:0008603 : GO:0005515	Ilp2 : CG1909 : Bap55 : CG15735 : CG6937 : mts : mRpS28 : mRpL44 : isoQC : SC35 : SmG : Rrp40 : mTerf3 : CG3817 : CG4611 : mRpS24 : CG11911 : fax : Rab1 : Arpc1 : Arpc4 : Arpc5 : Arp2 : cpb : Arpc3A : Arpc2 : Rab6 : Tdrd3 : bocksbeutel : Saf-B : CG31200 : CG11656 : rdhB : Ilp1 : Ilp3 : Ilp4 : Ilp5 : Ilp6
FBgn0000442	Pkg21D	cGMP-dependent protein kinase 21D	Pkg21D	14	2	sp1down	Belongs to the LDH/MDH superfamily. LDH family.	:protein phosphorylation : protein phosphorylation : larval somatic muscle development	: GO:0006468 : GO:0006468 : GO:0007526	:cGMP-dependent protein kinase activity : cGMP-dependent protein kinase activity : protein serine/threonine kinase activity : cGMP-dependent protein kinase activity : cyclic nucleotide binding : ATP binding	: GO:0004692 : GO:0004692 : GO:0004674 : GO:0004692 : GO:0030551 : GO:0005524	Vap-33B : CG13532 : M6 : Eig71Ed : Esp : yip7 : CG33145 : CG8960 : WASp : aurA : MFS3 : CG3303 : papi : CG7979 : CG1105 : Usp12-46 : Prosalpha2 : Flo2 : CG1441 : CG7609 : Mcr : CG14262 : Pp2B-14D : ninaE : Rab5 : tyn : CG11095 : Socs44A : lectin-46Ca : Vps4 : Jon44E : CG8078 : CG8630 : Mkk4 : nop5 : CG2065 : CG10418 : tsu : Art8 : Rbp1-like : qkr58E-3 : Hip1 : CG8368 : CG1091 : RpLP0 : CG5776 : H…
FBgn0033075	Pld	Phospholipase D	Pld	14	2	sp1down	Belongs to the SLC13A/DASS transporter (TC 2.A.47) family. NADC subfamily.	:Golgi organization : positive regulation of Golgi vesicle fusion to target membrane : cellularization : gastrulation involving germ band extension : phototransduction : metabolic process	: GO:0007030 : GO:0048215 : GO:0007349 : GO:0010004 : GO:0007602 : GO:0008152	:phospholipase D activity : phospholipase D activity : phosphatidylinositol binding	: GO:0004630 : GO:0004630 : GO:0035091	-
FBgn0005624	Psc	Posterior sex combs	Psc	14	2	sp1down	Belongs to the myo-inositol 1-phosphate synthase family.	:chromatin remodeling : chromatin silencing : syncytial blastoderm mitotic cell cycle : axon guidance : chromatin silencing	: GO:0006338 : GO:0006342 : GO:0035186 : GO:0007411 : GO:0006342	:DNA binding : DNA binding : zinc ion binding : core promoter binding : zinc ion binding	: GO:0003677 : GO:0003677 : GO:0008270 : GO:0001047 : GO:0008270	aurA : ave : CG8654 : CG6321 : CG5382 : ZnT63C : CG9634 : Proc : Bin1 : CG1941 : Vps24 : Mkk4 : CG33278 : CG31546 : Oat : CG8195 : fbp : Snx3 : Rbp1-like : Pex16 : Spc25 : CG9920 : CG3570 : lic : Npc2g : CG7206 : CG18335 : Rac1 : CG10425 : Nrt : Dim1 : Su(var)2-10 : CSN4 : Lapsyn : CG30339 : CG32549 : Pcmt : lark : CG14762 : CG8891 : dlg1 : CG11876 : CG9588 : Swip-1 : Arpc1 : CG11771 : CG11807 : …
FBgn0085407	Pvf3	PDGF- and VEGF-related factor 3	Pvf3	15	3	sp1down	-	:vascular endothelial growth factor receptor signaling pathway : hemocyte migration : hemocyte migration : salivary gland morphogenesis : synaptic target recognition	: GO:0048010 : GO:0035099 : GO:0035099 : GO:0007435 : GO:0008039	:vascular endothelial growth factor receptor binding : vascular endothelial growth factor receptor binding : growth factor activity	: GO:0005172 : GO:0005172 : GO:0008083	CG3862
FBgn0003175	px	plexus	px	14	3	sp1down	-	:imaginal disc-derived wing vein morphogenesis : inter-male aggressive behavior : imaginal disc-derived wing vein morphogenesis	: GO:0008586 : GO:0002121 : GO:0008586	:-	:NA	Glt : vkg : Mfe2 : Cg25C : Hsc70-1 : dlg1 : Plod : l(2)37Cb
FBgn0053207	pxb	pxb	pxb	14	3	sp1down	-	:smoothened signaling pathway : learning or memory : olfactory learning : inter-male aggressive behavior : mushroom body development : behavioral response to ethanol : negative regulation of hemocyte proliferation : long-term memory	: GO:0007224 : GO:0007611 : GO:0008355 : GO:0002121 : GO:0016319 : GO:0048149 : GO:0035207 : GO:0007616	:-	:NA	Treh : CG11911
FBgn0037513	pyd3	pyd3	pyd3	12	2	sp1down	-	:pyrimidine nucleobase catabolic process : 'de novo' pyrimidine nucleobase biosynthetic process	: GO:0006208 : GO:0006207	:beta-ureidopropionase activity : beta-ureidopropionase activity : beta-ureidopropionase activity	: GO:0003837 : GO:0003837 : GO:0003837	Irp-1A
FBgn0264707	RhoGEF3	Rho guanine nucleotide exchange factor 3	RhoGEF3	14	3	sp1down	-	:melanotic encapsulation of foreign target : regulation of Rho protein signal transduction	: GO:0035011 : GO:0035023	:Rho guanyl-nucleotide exchange factor activity : signal transducer activity : Rho guanyl-nucleotide exchange factor activity	: GO:0005089 : GO:0004871 : GO:0005089	VhaSFD
FBgn0014380	RhoL	Rho-like	RhoL	14	3	sp1down	-	:ovarian follicle cell development : cell adhesion : regulation of cell shape : mesoderm development : border follicle cell migration : cellular response to DNA damage stimulus : small GTPase mediated signal transduction : hemocyte migration : positive regulation of cell-cell adhesion : melanotic encapsulation of foreign target	: GO:0030707 : GO:0007155 : GO:0008360 : GO:0007498 : GO:0007298 : GO:0006974 : GO:0007264 : GO:0035099 : GO:0022409 : GO:0035011	:GTPase activity : GTPase activity : GTPase activity : GTPase activity : calcium ion binding : GTP binding	: GO:0003924 : GO:0003924 : GO:0003924 : GO:0003924 : GO:0005509 : GO:0005525	CG11911
FBgn0003301	rut	rutabaga	rut	14	3	sp1down	-	:neuromuscular synaptic transmission : molting cycle, chitin-based cuticle : learning or memory : memory : cAMP-mediated signaling : courtship behavior : learning : olfactory learning : behavioral response to ethanol : grooming behavior : learning or memory : olfactory learning : synaptic transmission : behavioral response to ethanol : behavioral response to ethanol : G-protein coupled receptor s…	: GO:0007274 : GO:0007591 : GO:0007611 : GO:0007613 : GO:0019933 : GO:0007619 : GO:0007612 : GO:0008355 : GO:0048149 : GO:0007625 : GO:0007611 : GO:0008355 : GO:0007268 : GO:0048149 : GO:0048149 : GO:0007186 : GO:0007617 : GO:0006171 : GO:0008306 : GO:0008340 : GO:0009408 : GO:0006979 : GO:0048675 : GO:0007614 : GO:0001661 : GO:0009190 : GO:0030431 : GO:0007612 : GO:0008306 : GO:0090328 : GO:0007…	:adenylate cyclase activity : adenylate cyclase activity : calcium- and calmodulin-responsive adenylate cyclase activity : calcium- and calmodulin-responsive adenylate cyclase activity : calcium- and calmodulin-responsive adenylate cyclase activity	: GO:0004016 : GO:0004016 : GO:0008294 : GO:0008294 : GO:0008294	Mbs : CG9186
FBgn0010575	sbb	scribbler	sbb	15	3	sp1down	-	:axon target recognition : axon guidance : larval locomotory behavior : axon guidance : negative regulation of transcription from RNA polymerase II promoter : photoreceptor cell development : larval locomotory behavior : regulation of imaginal disc growth : imaginal disc-derived wing morphogenesis : negative regulation of smoothened signaling pathway : negative regulation of transcription from RN…	: GO:0007412 : GO:0007411 : GO:0008345 : GO:0007411 : GO:0000122 : GO:0042461 : GO:0008345 : GO:0045570 : GO:0007476 : GO:0045879 : GO:0000122 : GO:0048190	:sequence-specific DNA binding transcription factor activity : transcription corepressor activity : metal ion binding	: GO:0003700 : GO:0003714 : GO:0046872	sgg : ATPsyn-gamma : Arpc3A : r-l : Tm1 : RnrS : CG12289 : OstDelta : CG15098 : Pp2A-29B : Arp2 : isoQC : CG4169 : Hsc70-1 : cpb : CG10887 : porin : CG4278 : Argk : Trap1 : KdelR
FBgn0261270	SelD	Selenide,water dikinase	SelD	14	3	sp1down	Belongs to the zyxin/ajuba family.	:imaginal disc development : cell proliferation : selenocysteine biosynthetic process : selenocysteine biosynthetic process : negative regulation of reactive oxygen species metabolic process : positive regulation of cell proliferation : mitochondrion organization : glutamine metabolic process : neurogenesis	: GO:0007444 : GO:0008283 : GO:0016260 : GO:0016260 : GO:2000378 : GO:0008284 : GO:0007005 : GO:0006541 : GO:0022008	:selenide, water dikinase activity : selenide, water dikinase activity : ATP binding	: GO:0004756 : GO:0004756 : GO:0005524	drk
FBgn0261790	SmE	Small ribonucleoprotein particle protein SmE	SmE	13	3	sp1down	Belongs to the MAP Jupiter family.	:mRNA splicing, via spliceosome : mRNA splicing, via spliceosome : mRNA splicing, via spliceosome : spliceosomal complex assembly	: GO:0000398 : GO:0000398 : GO:0000398 : GO:0000245	:-	:NA	ct : Pebp1 : CG4278 : M6 : Lmpt : CG5213 : MESK2 : CG32649 : Pka-C1 : TAF1C-like : l(2)k09913 : CG8239 : Mpp6 : p-cup : HIP-R : CG12519 : Pdp1 : CG7272 : WASp : fzo : aurA : CG3706 : ave : Ate1 : CG11279 : lolal : Crk : Ras85D : Cpr31A : CG7747 : Msr-110 : bru-3 : CG6321 : CG8745 : svp : Rab11 : CG6523 : CG7288 : CG44252 : CG7889 : pigeon : CG5991 : CG11679 : h : Cdc5 : Mal-A3 : PH4alphaSG1 : CG1…
FBgn0265192	Snp	Snipper	Snp	14	3	sp1down	Belongs to the bZIP family. Fos subfamily.	:histone mRNA catabolic process	: GO:0071044	:3'-5'-exoribonuclease activity : double-stranded DNA 3'-5' exodeoxyribonuclease activity : single-stranded DNA 3'-5' exodeoxyribonuclease activity : nucleic acid binding	: GO:0000175 : GO:0008311 : GO:0008310 : GO:0003676	Mad1 : Jra : CG2065 : CG3995 : l(3)01239 : sxc : wds : Mi-2 : CoIV : pont : HIP-R : Hsp68 : CG10417 : Rcd5 : CG2247 : PCNA : smid : Ect4 : Hsc70-1 : Tm1 : Nipped-B : SkpA : CG4858 : RpS19a : Gfat2 : CG6617 : GM130 : msk : Hcf : Sec24CD : Rpd3 : Hsp22 : CSN7 : Sgt : Rab5 : CG6712 : CkIIalpha : CG7766 : Psa : Arc1 : Rpt6 : Gale : CG8036 : l(1)G0020 : MED30 : CG8414 : Arf79F : rept : scra : ATPsyn-g…
FBgn0065099	snRNA:7SK	small nuclear RNA 7SK	snRNA:7SK	14	2	sp1down	-	:-	:NA	:-	:NA	-
FBgn0035710	SP1173	SP1173	SP1173	14	2	sp1down	-	:biological_process	: GO:0008150	:molecular_function	: GO:0003674	-
FBgn0262733	Src64B	Src oncogene at 64B	Src64B	13	3	sp1down	-	:female germline ring canal formation : female germline ring canal stabilization : protein phosphorylation : learning or memory : olfactory learning : parallel actin filament bundle assembly : regulation of actin polymerization or depolymerization : female germline ring canal formation, actin assembly : mushroom body development : cellularization : actin cytoskeleton organization : karyosome form…	: GO:0007301 : GO:0008335 : GO:0006468 : GO:0007611 : GO:0008355 : GO:0030046 : GO:0008064 : GO:0008302 : GO:0016319 : GO:0007349 : GO:0030036 : GO:0030717 : GO:0007300 : GO:0030723 : GO:0007254 : GO:0007391 : GO:0007293 : GO:0030708 : GO:0048477 : GO:0007435 : GO:0007616 : GO:0007424 : GO:0034332 : GO:0090136 : GO:0045886 : GO:0018108 : GO:0045860 : GO:0036058	:protein tyrosine kinase activity : protein tyrosine kinase activity : ATP binding : protein tyrosine kinase activity	: GO:0004713 : GO:0004713 : GO:0005524 : GO:0004713	ref(2)P
FBgn0035827	Srp9	Signal recognition particle protein 9	Srp9	14	2	sp1down	-	:SRP-dependent cotranslational protein targeting to membrane : SRP-dependent cotranslational protein targeting to membrane : negative regulation of translational elongation	: GO:0006614 : GO:0006614 : GO:0045900	:7S RNA binding : mRNA binding	: GO:0008312 : GO:0003729	Tsp29Fb : Egfr
FBgn0003510	Sry-alpha	Serendipity alpha	Sry-alpha	13	3	sp1down	-	:actin filament organization : cellularization : cytokinesis : cytoskeleton organization : actomyosin contractile ring assembly : cellularization	: GO:0007015 : GO:0007349 : GO:0000910 : GO:0007010 : GO:0000915 : GO:0007349	:actin binding	: GO:0003779	-
FBgn0003525	stg	string	stg	14	3	sp1down	Belongs to the TRAFAC class myosin-kinesin ATPase superfamily. Kinesin family. BimC subfamily.	:G2/M transition of mitotic cell cycle : G2/M transition of mitotic cell cycle : protein dephosphorylation : centriole replication : protein dephosphorylation : gastrulation : mesoderm development : regulation of mitosis : open tracheal system development : gastrulation : peripheral nervous system development : G2/M transition of mitotic cell cycle : G2/M transition of mitotic cell cycle : Golgi …	: GO:0000086 : GO:0000086 : GO:0006470 : GO:0007099 : GO:0006470 : GO:0007369 : GO:0007498 : GO:0007088 : GO:0007424 : GO:0007369 : GO:0007422 : GO:0000086 : GO:0000086 : GO:0007030 : GO:0060305 : GO:0008283 : GO:0045930 : GO:0009987 : GO:0007346 : GO:0046331 : GO:0008284 : GO:0045931 : GO:0045792 : GO:0000087 : GO:0045977 : GO:0000278	:protein tyrosine phosphatase activity : protein tyrosine/serine/threonine phosphatase activity : non-membrane spanning protein tyrosine phosphatase activity	: GO:0004725 : GO:0008138 : GO:0004726	papi : Hsc70-1 : mts : Arf79F : B52 : Bacc : Rbp1-like : CG3689 : CanA1 : Dip1 : CG14109 : thoc7 : vig : ana2 : CG2540 : CG10984 : wts : fj
FBgn0265045	Strn-Mlck	Stretchin-Mlck	Strn-Mlck	14	3	sp1down	Belongs to the krueppel C2H2-type zinc-finger protein family.	:protein phosphorylation : protein phosphorylation : protein phosphorylation	: GO:0006468 : GO:0006468 : GO:0006468	:myosin light chain kinase activity : protein serine/threonine kinase activity : calmodulin-dependent protein kinase activity : myosin light chain kinase activity : structural constituent of cytoskeleton : ATP binding	: GO:0004687 : GO:0004674 : GO:0004683 : GO:0004687 : GO:0005200 : GO:0005524	Pgam5 : Bap55 : Gmd : CG3995 : EfTuM : CG3548 : CG31694 : RpL35A : RpS10b : pont : Ns1 : Tm1 : mRpS24 : TFAM : Srp54 : RpS27A : Dpy-30L1 : pit : Arpc1 : Gnf1 : CG12264 : mRpS28 : prod : M1BP : Ect4 : CG4169 : RfC38 : CG4858 : Rs1 : CG6617 : gish : bocksbeutel : Dlc90F : RpLP0 : CG6937 : Dbp45A : row : mRpL39 : sqh : Tap42 : Hsp70Aa : CG3817 : Arpc2 : Tdrd3 : RFeSP : Cp1 : mt:CoII : Arp2 : Strica …
FBgn0003575	su(s)	suppressor of sable	su(s)	14	3	sp1down	-	:nuclear RNA surveillance : negative regulation of transcription, DNA-templated	: GO:0071027 : GO:0045892	:mRNA binding : RNA binding : metal ion binding	: GO:0003729 : GO:0003723 : GO:0046872	CG12333
FBgn0038721	subdued	subdued	subdued	13	2	sp1down	-	:defense response to Gram-negative bacterium	: GO:0050829	:voltage-gated chloride channel activity : intracellular calcium activated chloride channel activity	: GO:0005247 : GO:0005229	Dcp-1 : CG15484 : Myd88 : CG10958 : CG15043 : Adam : tomboy20 : fd59A : CG7239 : IntS10 : CG1105 : Lip4 : Ras85D : Usp12-46 : CG8745 : ap : CG44252 : Hr46 : CG10086 : Tak1 : CG5991 : Vps2 : CG3009 : Not11 : B-H2 : Mcr : Pp2B-14D : PGRP-LC : mub : gammaTub37C : PCID2 : CG10681 : CG3714 : Pten : TfIIEalpha : CG1265 : Socs44A : brk : CG4546 : CG3238 : CG8010 : Cyp6a22 : stv : Tsp74F : elB : Jra : Rl…
FBgn0004406	tam	tamas	tam	14	3	sp1down	Belongs to the Mediator complex subunit 12 family.	:DNA-dependent DNA replication : DNA-dependent DNA replication : determination of adult lifespan : eclosion : mitochondrial DNA replication : DNA-dependent DNA replication	: GO:0006261 : GO:0006261 : GO:0008340 : GO:0007562 : GO:0006264 : GO:0006261	:DNA-directed DNA polymerase activity : DNA-directed DNA polymerase activity : DNA-directed DNA polymerase activity : DNA-directed DNA polymerase activity : 3'-5'-exodeoxyribonuclease activity : DNA binding	: GO:0003887 : GO:0003887 : GO:0003887 : GO:0003887 : GO:0008296 : GO:0003677	CG5623 : CG12493 : CG15625 : CG14480 : fan : fh : skd : MED14 : Cdk8 : CycC
FBgn0260938	tay	tay bridge	tay	13	4	sp1down	-	:adult walking behavior : pattern orientation : imaginal disc-derived wing vein morphogenesis : negative regulation of epidermal growth factor receptor signaling pathway	: GO:0007628 : GO:0007633 : GO:0008586 : GO:0042059	:-	:NA	CG12262 : Ranbp9 : Ugt : Eb1 : Tcp-1eta : CG4169 : RpL35A : Mec2 : Arf79F : shrb
FBgn0042086	Tsp42Eb	Tetraspanin 42Eb	Tsp42Eb	13	3	sp1down	-	:biological_process	: GO:0008150	:molecular_function	: GO:0003674	Mtpalpha : CG11679 : mRpL21 : Arpc1 : CG10306 : RpL7-like : Jupiter : SmG : wds : Ote : Df31 : eIF6 : CG1785 : CG7033 : Atx2 : Fatp : Ent2
FBgn0035978	UGP	UGP	UGP	13	2	sp1down	-	:UDP-glucose metabolic process	: GO:0006011	:UTP:glucose-1-phosphate uridylyltransferase activity	: GO:0003983	Dp1 : CG2065 : EfTuM : Rab2 : Atpalpha : Chc : CoIV : Cctgamma : Atx2 : Arpc1 : CG3800 : CG10688 : mRpL43 : CG1444 : snama : fax : Zn72D : mts : Caper : eIF-5A : Rab5 : Rbp1 : eIF-2beta : Arc1 : r : Rab1 : Gale : tyf : CG11107 : Map205 : Rpt1 : CG6701 : cathD : Arf79F : CG1416 : Cdc42 : ATPsyn-gamma : ACC : Mtpalpha : tws : CG32486 : Kap-alpha3 : Ranbp9 : RpL35A : CG2064 : Gie : CG12264 : mge : P…
FBgn0016075	vkg	viking	vkg	15	3	sp1down	-	:skeletal muscle tissue development : Malpighian tubule morphogenesis : anterior Malpighian tubule development	: GO:0007519 : GO:0007443 : GO:0061327	:extracellular matrix structural constituent	: GO:0005201	Pi4KIIalpha : CG4730
FBgn0027499	wde	windei	wde	13	2	sp1down	Belongs to the protein-tyrosine phosphatase family. Receptor class 2A subfamily.	:-	:NA	:-	:NA	ckn : InR : nerfin-2 : mys : Abl : ena : Sdc : dlp
FBgn0045842	yuri	yuri gagarin	yuri	14	3	sp1down	-	:gravitaxis : ciliary basal body organization : sperm individualization : gravitaxis	: GO:0042332 : GO:0032053 : GO:0007291 : GO:0042332	:-	:NA	sli
FBgn0037446	Zif	Zinc-finger protein	Zif	14	3	sp1down	-	:establishment or maintenance of neuroblast polarity : neuroblast proliferation	: GO:0045196 : GO:0007405	:zinc ion binding : DNA binding	: GO:0008270 : GO:0003677	-
FBgn0027885	Aac11	Aac11	Aac11	13	4	sp1up	-	:negative regulation of apoptotic process : negative regulation of apoptotic process : neurogenesis : negative regulation of apoptotic process	: GO:0043066 : GO:0043066 : GO:0022008 : GO:0043066	:protein binding	: GO:0005515	SmD2 : CG15735 : CG9775 : eIF4AIII : me31B : Upf1 : mRpL51 : SC35 : mod : CG10077 : Atx2 : TFAM : CG13126 : Srp54 : cora : B52 : CG3224 : SmG : Prosalpha4 : NHP2 : CG4611 : Saf-B : Zn72D : exu : CG9344 : CG8728 : CG17768 : qkr58E-3 : CkIIalpha : CG3817 : CG14786 : Syp : RhoGEF2 : CG10418 : CG11107 : CG10306 : CG3689 : CG13900 : Jupiter : nop5 : CG2021 : RpS11 : Rsf1 : CG6701 : nito : CG1785 : SmD…
FBgn0033246	ACC	Acetyl-CoA carboxylase	ACC	11	1	sp1up	-	:cell morphogenesis : fatty acid biosynthetic process	: GO:0000902 : GO:0006633	:acetyl-CoA carboxylase activity : ATP binding : biotin carboxylase activity : metal ion binding	: GO:0003989 : GO:0005524 : GO:0004075 : GO:0046872	CG15735 : CG3689 : Mtr3 : CG3817 : Rsf1 : NHP2 : SmD3 : Cypl : Plod : mRpS24 : rl
FBgn0000046	Act87E	Actin 87E	Act87E	14	1	sp1up	-	:cytoskeleton organization	: GO:0007010	:structural constituent of cytoskeleton	: GO:0005200	Ote : CG9769
FBgn0000064	Ald	Aldolase	Ald	12	5	sp1up	-	:glycolysis : glycolysis : mesoderm development : mitotic G2 DNA damage checkpoint	: GO:0006096 : GO:0006096 : GO:0007498 : GO:0007095	:fructose-bisphosphate aldolase activity : fructose-bisphosphate aldolase activity : fructose-bisphosphate aldolase activity	: GO:0004332 : GO:0004332 : GO:0004332	Vap-33B : Cpr23B : CG4815 : htl : cbx : HLH54F : Pdp1 : CG3303 : CG3085 : p38a : Crk : CG3358 : mdlc : Usp12-46 : ap : CG44252 : Vps2 : CG11679 : CG3009 : Not11 : CG14262 : mub : CG10562 : Maf1 : CG9205 : tyn : CG10681 : CG3226 : CG10694 : CG11398 : CG12617 : CG6073 : stv : P58IPK : Uvrag : TfIIEbeta : CG8173 : CG10839 : Hsp60C : LamC : Hcs : CG11790 : CG13321 : Nmdar1 : CG31087 : shf : CG9947 : …
FBgn0012036	Aldh	Aldehyde dehydrogenase	Aldh	12	5	sp1up	Belongs to the perilipin family.	:pyruvate metabolic process : response to ethanol : acetaldehyde metabolic process : oxidation-reduction process	: GO:0006090 : GO:0045471 : GO:0006117 : GO:0055114	:aldehyde dehydrogenase (NAD) activity : aldehyde dehydrogenase (NAD) activity : aldehyde dehydrogenase (NAD) activity : acetaldehyde dehydrogenase (acetylating) activity	: GO:0004029 : GO:0004029 : GO:0004029 : GO:0008774	-
FBgn0086346	ALiX	ALG-2 interacting protein X	ALiX	13	1	sp1up	Belongs to the perilipin family.	:apoptotic process : positive regulation of JNK cascade : actin filament polymerization : positive regulation of JNK cascade : ubiquitin-dependent protein catabolic process via the multivesicular body sorting pathway	: GO:0006915 : GO:0046330 : GO:0030041 : GO:0046330 : GO:0043162	:signal transducer activity : ubiquitin-specific protease activity	: GO:0004871 : GO:0004843	-
FBgn0000097	aop	anterior open	aop	12	5	sp1up	-	:negative regulation of Ras protein signal transduction : MAPK cascade : R7 cell development : cell fate determination : dorsal closure : border follicle cell migration : endocytosis : JNK cascade : dorsal closure : negative regulation of cell differentiation : negative regulation of compound eye photoreceptor development : regulation of hemocyte differentiation : muscle fiber development : negat…	: GO:0046580 : GO:0000165 : GO:0045467 : GO:0001709 : GO:0007391 : GO:0007298 : GO:0006897 : GO:0007254 : GO:0007391 : GO:0045596 : GO:0045316 : GO:0045610 : GO:0048747 : GO:0045892 : GO:0009987 : GO:0046533 : GO:0048749 : GO:0001751 : GO:0048813 : GO:0048666 : GO:0007517 : GO:0060233 : GO:0007464 : GO:0045678 : GO:0008406 : GO:0000122 : GO:0030178 : GO:0050767 : GO:0090175 : GO:0035155 : GO:0035…	:protein binding : sequence-specific DNA binding transcription factor activity : sequence-specific DNA binding transcription factor activity : RNA polymerase II distal enhancer sequence-specific DNA binding transcription factor activity : sequence-specific DNA binding : protein domain specific binding	: GO:0005515 : GO:0003700 : GO:0003700 : GO:0003705 : GO:0043565 : GO:0019904	CG6073 : Fdh : CG6178
FBgn0261647	Axud1	-	Axud1	13	4	sp1up	Belongs to the VPRBP/DCAF1 family.	:negative regulation of cell proliferation : positive regulation of transcription from RNA polymerase II promoter	: GO:0008285 : GO:0045944	:sequence-specific DNA binding	: GO:0043565	pic : Pk17E : Mtpalpha : CkIIalpha : tan : CG6674 : Btk29A : l(2)gl
FBgn0036449	bmm	brummer	bmm	12	1	sp1up	Belongs to the mastermind family.	:determination of adult lifespan : triglyceride catabolic process : triglyceride mobilization : lipid metabolic process : positive regulation of lipid storage : lipid homeostasis : lipid catabolic process	: GO:0008340 : GO:0019433 : GO:0006642 : GO:0006629 : GO:0010884 : GO:0055088 : GO:0016042	:triglyceride lipase activity	: GO:0004806	CG5623 : Der-2 : Rpd3 : Sin3A
FBgn0040237	bor	belphegor	bor	14	5	sp1up	-	:-	:NA	:ATP binding	: GO:0005524	Pgam5 : CG15784 : dco : CG9186 : AP-2sigma : CG5261 : AP-2alpha : AP-1-2beta : slmb : AP-2mu : snama : Jheh3 : SkpA : msn : Srp54 : Patj : csw : dos : Dsor1 : Egfr
FBgn0040236	c11.1	c11.1	c11.1	14	5	sp1up	-	:biological_process	: GO:0008150	:molecular_function	: GO:0003674	CG7197 : lectin-46Ca : Gs1 : Gyk : CG14024 : ldbr : or : CG4968 : CG14667 : CG5027 : Mcm3 : ATPsyn-gamma : Pgam5 : CG44251 : ball : dpa : me31B : Mcm6 : mod : RpL35A : flw : Cdc5 : CG4619 : Srp54 : ref(2)P : Hsp23 : Imp : RpL7-like : nonA-l : Gp210 : Mcm2 : Mcm5 : CG3430 : CG6937 : Caper : mts : mRpL13 : mRpL39 : Rrp40 : Arpc2 : Rrp4 : nop5 : Tango4 : Hsc70-1 : Rpt1 : Fmr1 : eIF6 : cathD : CDC45L…
FBgn0041342	Cct1	CTP:phosphocholine cytidylyltransferase 1	Cct1	11	1	sp1up	-	:endocytosis : establishment of ommatidial planar polarity : eye development : imaginal disc-derived wing morphogenesis : determination of adult lifespan : oogenesis : phosphatidylcholine biosynthetic process : biosynthetic process	: GO:0006897 : GO:0042067 : GO:0001654 : GO:0007476 : GO:0008340 : GO:0048477 : GO:0006656 : GO:0009058	:choline-phosphate cytidylyltransferase activity : choline-phosphate cytidylyltransferase activity : choline-phosphate cytidylyltransferase activity	: GO:0004105 : GO:0004105 : GO:0004105	-
FBgn0032876	Cen	Centrocortin	Cen	12	5	sp1up	-	:embryonic cleavage	: GO:0040016	:protein binding	: GO:0005515	-
FBgn0032702	CG10376	-	CG10376	14	1	sp1up	-	:protein dephosphorylation	: GO:0006470	:protein serine/threonine phosphatase activity : catalytic activity	: GO:0004722 : GO:0003824	Prosalpha4 : eIF6 : Prosbeta7
FBgn0032699	CG10383	-	CG10383	12	1	sp1up	-	:GPI anchor metabolic process : intracellular protein transport : determination of adult lifespan	: GO:0006505 : GO:0006886 : GO:0008340	:hydrolase activity, acting on ester bonds	: GO:0016788	-
FBgn0029979	CG10777	-	CG10777	15	5	sp1up	Belongs to the Mediator complex subunit 19 family.	:-	:NA	:RNA helicase activity : RNA helicase activity : ATP-dependent helicase activity : ATP binding : nucleic acid binding	: GO:0003724 : GO:0003724 : GO:0008026 : GO:0005524 : GO:0003676	CG12493 : CG10681 : fan : yki
FBgn0029969	CG10932	-	CG10932	14	1	sp1up	Belongs to the nucleotide-sugar transporter family. SLC35B subfamily.	:fatty acid biosynthetic process : pyruvate metabolic process : mitotic spindle organization	: GO:0006633 : GO:0006090 : GO:0007052	:acetyl-CoA C-acetyltransferase activity : acetyl-CoA C-acetyltransferase activity	: GO:0003985 : GO:0003985	-
FBgn0030073	CG10962	-	CG10962	12	1	sp1up	-	:metabolic process	: GO:0008152	:oxidoreductase activity, acting on the CH-OH group of donors, NAD or NADP as acceptor	: GO:0016616	eIF-4B : CtBP : Spindly : CG12768 : CG6617 : CG6543
FBgn0031836	CG11050	-	CG11050	14	5	sp1up	Belongs to the methyltransferase superfamily. METL family.	:-	:NA	:-	:NA	CG13227 : Hsp60
FBgn0024985	CG11448	-	CG11448	14	1	sp1up	Belongs to the integrin alpha chain family.	:neuron projection morphogenesis	: GO:0048812	:molecular_function	: GO:0003674	-
FBgn0036847	CG11577	-	CG11577	14	1	sp1up	Belongs to the short-chain dehydrogenases/reductases (SDR) family.	:biological_process	: GO:0008150	:molecular_function	: GO:0003674	Snp : dlg1 : CG18335 : CG10859 : Pgam5 : Cg25C : vkg : smt3 : Trap1 : Ir93a
FBgn0033519	CG11825	-	CG11825	15	1	sp1up	-	:-	:NA	:-	:NA	alphaSnap : CG15098 : REG : Arpc1 : Arpc5 : Arp2 : cpb : Swip-1 : CG1129 : CG7049 : Trap1 : CG9547 : Cyp9f2 : Tsp29Fb
FBgn0030052	CG12065	-	CG12065	12	5	sp1up	-	:lateral inhibition : nucleoside metabolic process	: GO:0046331 : GO:0009116	:catalytic activity	: GO:0003824	CG15343 : ssp : CG11455 : l(3)j2D3 : Ahcy89E : rols
FBgn0036571	CG12272	-	CG12272	12	5	sp1up	-	:-	:NA	:-	:NA	RpS11 : mts : Dl : Ser
FBgn0037941	CG12594	-	CG12594	14	5	sp1up	-	:biological_process	: GO:0008150	:molecular_function	: GO:0003674	frac
FBgn0040942	CG12643	-	CG12643	12	5	sp1up	-	:-	:NA	:-	:NA	Pp1-87B : mts : mRpL44 : CG8545 : Rrp40 : Cdc5 : CG3817 : mRpS24 : ref(2)P : Arpc1 : Hsp23 : CG8043 : CG9769 : mRpS28 : Jupiter : CG13321 : Ote : eIF6 : BCAS2 : Saf-B : KdelR : ash2
FBgn0035522	CG1273	-	CG1273	12	1	sp1up	-	:-	:NA	:-	:NA	SC35 : SRPK : l(3)72Ab : BicD : CG7194 : CG8545 : RpL35A : Cdc5 : Mi-2 : CG10077 : Ns1 : Atx2 : CG7878 : Doa : Srp54 : Gnf1 : B52 : CG16940 : SmG : Srp72 : CG4611 : lig3 : snama : Rs1 : CG8939 : pav : Zn72D : CG4612 : qkr58E-3 : Syp : larp : CG11505 : tyf : CG11107 : btz : nop5 : CG6701 : alt : CG2691 : CkIIbeta
FBgn0033521	CG12896	-	CG12896	2	5	sp1up	-	:mesoderm development : oxidation-reduction process	: GO:0007498 : GO:0055114	:peroxiredoxin activity : antioxidant activity	: GO:0051920 : GO:0016209	Tsp : eIF-2alpha : CG30195 : SNCF : grk : vig : D1 : Optix : Csp : su(Hw) : CG6272 : CG11109 : bai : Top2 : Cp190 : Chi : Trl : Topors : shep : TwdlB : TwdlG : TwdlV : TwdlW : TwdlY : Ras85D
FBgn0033767	CG13148	-	CG13148	14	5	sp1up	Belongs to the MYST (SAS/MOZ) family.	:biological_process	: GO:0008150	:molecular_function	: GO:0003674	ctp : msl-2 : msl-1 : msl-3 : nsl1 : His4 : His3 : His2A : mle : roX2
FBgn0035325	CG13806	-	CG13806	12	5	sp1up	Belongs to the mitochondrial pyruvate carrier (MPC) family.	:chitin metabolic process	: GO:0006030	:chitin binding	: GO:0008061	-
FBgn0035165	CG13887	-	CG13887	12	5	sp1up	-	:intracellular protein transport	: GO:0006886	:-	:NA	-
FBgn0031037	CG14207	-	CG14207	14	1	sp1up	-	:protein lipidation : regulation of autophagy : regulation of translational initiation by eIF2 alpha phosphorylation	: GO:0006497 : GO:0010506 : GO:0010998	:-	:NA	-
FBgn0032024	CG14273	-	CG14273	14	1	sp1up	-	:-	:NA	:-	:NA	CG9394 : CG7137 : CG7829 : p-cup : SkpA : Ate1 : bru-3 : twe : ap : CG10889 : CG4151 : CG10086 : h : lin-28 : CG4825 : Pten : crn : Rcc1 : CG15118 : mael : CG1227 : CG5274 : CycC : CG12279 : CG1340 : Nle : CG14500 : CG14356 : CG6652 : CG5946 : Hydr2 : dlg1 : CG11876 : pdgy : CG10960 : GstO1 : su(Hw) : CG15161 : mRpL47 : CG8379 : grass : CG16815 : Gale : Clc : Arpc4 : CG7739 : Rab10 : Hex-A : Irp-…
FBgn0038660	CG14291	-	CG14291	14	5	sp1up	-	:metabolic process	: GO:0008152	:N-sulfoglucosamine sulfohydrolase activity : sulfuric ester hydrolase activity	: GO:0016250 : GO:0008484	-
FBgn0040777	CG14767	-	CG14767	12	5	sp1up	-	:-	:NA	:nucleobase transmembrane transporter activity	: GO:0015205	Cyp6a22 : Klc : fax : CG12262 : Chc : Gale : Vap-33A : RpS19a : Rbp1-like
FBgn0031169	CG1494	-	CG1494	12	5	sp1up	Belongs to the heme-copper respiratory oxidase family.	:-	:NA	:ATPase activity, coupled to transmembrane movement of substances : transporter activity : ATP binding	: GO:0042626 : GO:0005215 : GO:0005524	-
FBgn0029766	CG15784	-	CG15784	14	1	sp1up	Belongs to the complex I subunit 2 family.	:biological_process	: GO:0008150	:molecular_function	: GO:0003674	-
FBgn0033783	CG17019	-	CG17019	13	4	sp1up	Belongs to the complex I subunit 3 family.	:biological_process	: GO:0008150	:zinc ion binding : zinc ion binding	: GO:0008270 : GO:0008270	-
FBgn0030114	CG17754	-	CG17754	14	1	sp1up	Belongs to the complex I subunit 5 family.	:phagocytosis	: GO:0006909	:-	:NA	-
FBgn0032082	CG18088	-	CG18088	13	1	sp1up	-	:metabolic process	: GO:0008152	:catalytic activity	: GO:0003824	HIP-R : CG7737 : Vha44
FBgn0031127	CG1835	-	CG1835	14	5	sp1up	Belongs to the G-protein coupled receptor 2 family. Mth subfamily.	:-	:NA	:-	:NA	-
FBgn0042110	CG18765	-	CG18765	12	5	sp1up	Belongs to the metallothionein superfamily. Type 5 family.	:-	:NA	:transferase activity, transferring phosphorus-containing groups	: GO:0016772	Drice
FBgn0042175	CG18858	-	CG18858	12	5	sp1up	Belongs to the TPR family.	:lipid metabolic process	: GO:0006629	:O-acyltransferase activity	: GO:0008374	Mad1 : CG44252 : CG14024 : HPS1 : atms : ctp : Sce : Psc
FBgn0033204	CG2065	-	CG2065	12	5	sp1up	-	:metabolic process	: GO:0008152	:oxidoreductase activity	: GO:0016491	CG11911
FBgn0035087	CG2765	-	CG2765	12	1	sp1up	-	:-	:NA	:myosin binding	: GO:0017022	CG9394 : M6 : CG7137 : X11L : Cyp4ad1 : CG7197 : CG5660 : TAF1C-like : l(2)k09913 : CG8944 : Ndfip : CG10602 : CBP : fzo : Ctr1B : Cct2 : Eap : CG11279 : nopo : HmgZ : ric8a : 4E-T : CG4089 : CG7686 : CG13365 : CG8745 : twe : S-Lap1 : ap : CG5522 : CG5989 : Tak1 : pigeon : Ras85D : vret : CG4741 : Tsp : Pp2B-14D : hrg : ZnT63C : gammaTub37C : CG9281 : CG5599 : ste24a : Csat : CG12818 : CG1265 : C…
FBgn0037537	CG2767	-	CG2767	12	5	sp1up	-	:oxidation-reduction process : chaeta development : wing disc development	: GO:0055114 : GO:0022416 : GO:0035220	:alcohol dehydrogenase (NADP+) activity	: GO:0008106	-
FBgn0037530	CG2943	-	CG2943	12	5	sp1up	-	:-	:NA	:-	:NA	-
FBgn0030178	CG2974	-	CG2974	14	5	sp1up	-	:biological_process	: GO:0008150	:molecular_function	: GO:0003674	pins
FBgn0050118	CG30118	-	CG30118	12	5	sp1up	-	:-	:NA	:-	:NA	-
FBgn0029608	CG3091	-	CG3091	14	5	sp1up	-	:transport	: GO:0006810	:vitamin E binding : transporter activity	: GO:0008431 : GO:0005215	tws : l(1)G0230 : 128up : Prosalpha5 : Rpt2 : CG8545 : Trap1
FBgn0051145	CG31145	-	CG31145	12	5	sp1up	-	:imaginal disc-derived wing morphogenesis	: GO:0007476	:protein kinase activity	: GO:0004672	-
FBgn0051274	CG31274	-	CG31274	14	5	sp1up	Belongs to the TRAFAC class myosin-kinesin ATPase superfamily. Kinesin family. NCD subfamily.	:biological_process	: GO:0008150	:molecular_function	: GO:0003674	-
FBgn0051717	CG31717	-	CG31717	13	1	sp1up	-	:-	:NA	:catalytic activity	: GO:0003824	ATPsyn-gamma : RpS12 : CG15735 : CG4612 : CG17768 : RpS10b : Syp : CG15098 : Arpc1 : Hel25E : Scox : Rbp1-like : alpha-Spec : CG1444 : Tapdelta : SmD3 : cathD : porin : CG11836 : comt
FBgn0051915	CG31915	-	CG31915	12	5	sp1up	-	:lipopolysaccharide biosynthetic process	: GO:0009103	:procollagen-lysine 5-dioxygenase activity	: GO:0008475	fax : Mtpalpha : CG10638 : CG8258 : CaBP1 : Rab11 : scu : Mdh2 : TER94 : eEF1delta : Cctgamma : Chd64 : AnxB10 : Moe : CG17337 : Gale : Nlp : capt : CG8036 : Phb2 : Pdi : Eb1 : regucalcin : Tcp-1eta : Nurf-38 : cathD : CG7033 : Tcp-1zeta : Crc : porin : CG6543 : CG44252 : Su(dx) : Arp2 : Nedd4 : Tsp29Fb : CG12012 : Smurf
FBgn0052103	CG32103	-	CG32103	12	5	sp1up	Belongs to the membrane-bound acyltransferase family.	:transport : transmembrane transport : mitochondrial transport	: GO:0006810 : GO:0055085 : GO:0006839	:transmembrane transporter activity : calcium ion binding : transmembrane transporter activity	: GO:0022857 : GO:0005509 : GO:0022857	CG2789 : CG6218 : Rab2 : Chc : CoIV : Rpt5 : CG13220 : Chd64 : Nlp : CG12404 : mge : CG3523 : CG33253 : Eb1 : CG4169 : Tcp-1eta : Sc2 : CG5885 : CG1444 : l(1)G0320 : CG7033 : fax : Prosalpha5 : CG10425 : Ost48 : Cg25C : Rab5 : AnxB10 : CG15098 : CG12262 : Cp1 : RpS21 : capt : CG8036 : wal : scf : Jupiter : Mec2 : Ote : CG1129 : Arf102F : cathD : Arf79F : porin : CG10934 : dome : Vps4 : Fatp
FBgn0052113	CG32113	-	CG32113	12	5	sp1up	-	:vesicle-mediated transport	: GO:0016192	:-	:NA	Fak : stau
FBgn0052280	CG32280	-	CG32280	13	1	sp1up	-	:biological_process	: GO:0008150	:molecular_function	: GO:0003674	-
FBgn0052512	CG32512	-	CG32512	12	5	sp1up	Belongs to the PI3/PI4-kinase family. TRA1 subfamily.	:-	:NA	:-	:NA	CG15118 : His2Av : Gcn5 : e(y)2 : Ada2b : Spt3 : dik : pont : Tip60
FBgn0052687	CG32687	-	CG32687	14	4	sp1up	Belongs to the SCC2/Nipped-B family.	:-	:NA	:-	:NA	Pk17E : kay
FBgn0085405	CG34376	-	CG34376	11	5	sp1up	-	:-	:NA	:-	:NA	CG11911 : Tsf2 : Cont : Nrx-IV : cora : ed : Ank2 : elav
FBgn0027571	CG3523	-	CG3523	11	1	sp1up	-	:oxidation-reduction process : biosynthetic process	: GO:0055114 : GO:0009058	:fatty acid synthase activity : oleoyl-[acyl-carrier-protein] hydrolase activity : 3-oxoacyl-[acyl-carrier-protein] reductase (NADPH) activity : palmitoyl-[acyl-carrier-protein] hydrolase activity : enoyl-[acyl-carrier-protein] reductase (NADPH, B-specific) activity : myristoyl-[acyl-carrier-protein] hydrolase activity : [acyl-carrier-protein] S-malonyltransferase activity : zinc ion binding : [a…	: GO:0004312 : GO:0004320 : GO:0004316 : GO:0016296 : GO:0004319 : GO:0016295 : GO:0004314 : GO:0008270 : GO:0004313 : GO:0004317 : GO:0004315	vkg : EloB : CG6701 : SmD3 : CG7971 : Nrt : Psi : CG4325 : ATPsyn-gamma : Hsc70-1 : CG1532 : CG16787 : Arc1 : grh : mira : Nak : spdo : AP-2alpha : pon : Past1 : AP-1gamma : N : aPKC : baz : par-6 : CRMP
FBgn0035039	CG3608	-	CG3608	12	5	sp1up	-	:protein phosphorylation	: GO:0006468	:protein kinase activity : ATP binding : protein kinase activity	: GO:0004672 : GO:0005524 : GO:0004672	Gyk : CG3570 : Rpp30 : alrm : Ent2 : Nup93-1 : Nup54
FBgn0023540	CG3630	-	CG3630	14	5	sp1up	-	:-	:NA	:-	:NA	Pk17E : Cyp9b2 : Gyk : ihog : CG5027 : CG31523 : CG11876 : CG1492 : Rhp : Gmd : Fatp : Gasz
FBgn0031285	CG3662	-	CG3662	11	5	sp1up	-	:multicellular organism reproduction	: GO:0032504	:molecular_function	: GO:0003674	Fatp : jar
FBgn0031256	CG4164	-	CG4164	14	1	sp1up	Belongs to the glycosyltransferase 68 family.	:response to heat : protein folding	: GO:0009408 : GO:0006457	:unfolded protein binding	: GO:0051082	hyd : Fer1HCH : Crc : Pdi : Grp
FBgn0250867	CG42238	-	CG42238	14	4	sp1up	-	:-	:NA	:-	:NA	-
FBgn0261548	CG42666	-	CG42666	13	5	sp1up	-	:-	:NA	:exonuclease activity : nucleic acid binding	: GO:0004527 : GO:0003676	SmD2 : CG15735 : mRpL50 : isoQC : Top1 : Arpc3A : flw : CG3817 : Ski6 : Atx2 : Tdrd3 : mRpS24 : Arpc1 : CG8043 : Pih1D1 : mRpS28 : B52 : Rbp1-like : nonA-l : Eb1 : Jupiter : Ote : Hsc70-1 : CG4611 : SmD3 : mRpL52 : Saf-B : Clk
FBgn0266488	CG45087	-	CG45087	12	5	sp1up	Belongs to the insect chemoreceptor superfamily. Heteromeric odorant receptor channel (TC 1.A.69) family. Or2a subfamily.	:biological_process	: GO:0008150	:molecular_function	: GO:0003674	-
FBgn0266525	CG45092	-	CG45092	14	5	sp1up	Belongs to the ORC1 family.	:biological_process	: GO:0008150	:molecular_function	: GO:0003674	-
FBgn0029914	CG4558	-	CG4558	13	5	sp1up	-	:-	:NA	:-	:NA	CG4553 : mts : Arpc1 : Hsp23 : Arp2 : CG6724 : Ote : l(1)G0320 : bocksbeutel
FBgn0037010	CG4825	-	CG4825	12	1	sp1up	Belongs to the major facilitator (TC 2.A.1) superfamily. Organic cation transporter (TC 2.A.1.19) family.	:neurogenesis : phosphatidylserine biosynthetic process	: GO:0022008 : GO:0006659	:CDP-diacylglycerol-serine O-phosphatidyltransferase activity	: GO:0003882	Pgam5 : CG15735 : mRpL50 : CG17027 : SC35 : RpL35A : Top3beta : SmF : 14-3-3zeta : 128up : Atx2 : TFAM : CG2811 : CG9684 : CG18178 : qkr54B : CG10628 : Arpc1 : mRpL43 : snama : Zn72D : mRpL22 : isoQC : mRpL39 : qkr58E-3 : Top1 : mRpL45 : Syp : CG10418 : CG11505 : Strica : tyf : Arp2 : Rbp1-like : CG3689 : mTerf3 : Map205 : CG6701 : CG1785 : coil
FBgn0032364	CG4970	-	CG4970	12	1	sp1up	Belongs to the major facilitator (TC 2.A.1) superfamily. Organic cation transporter (TC 2.A.1.19) family.	:biological_process	: GO:0008150	:molecular_function	: GO:0003674	-
FBgn0260747	CG5010	-	CG5010	12	5	sp1up	-	:-	:NA	:-	:NA	ATPsyn-gamma : CG15098 : Pp2A-29B : CG4169 : Hsc70-1 : Sec61alpha : Arf79F : porin
FBgn0035620	CG5150	-	CG5150	12	1	sp1up	-	:metabolic process	: GO:0008152	:alkaline phosphatase activity	: GO:0004035	CG9098 : jbug : Mtpalpha : CG12163 : Cpr49Ab : Acp65Aa : Mcr : l(2)37Cc : Cctgamma : CG15098 : ImpL3 : TwdlT : vkg : B52 : Rbp1-like : Hsc70-1 : RpS11 : cathD : CG2150 : porin : Rab6
FBgn0038353	CG5399	-	CG5399	12	1	sp1up	-	:biological_process	: GO:0008150	:molecular_function	: GO:0003674	Vap-33B : nclb : CG11703 : CG4278 : Eig71Ed : htl : CG6290 : CG33145 : CG7197 : CG5660 : Atf-2 : Mpp6 : CG3829 : CG10602 : aurA : flw : CG3303 : CG30411 : papi : CG1105 : CG3198 : CG6617 : CG14756 : CG17029 : CG6321 : PhKgamma : CycY : CG3009 : soti : CG3795 : CG8924 : ninaE : Aos1 : Proc : Pli : Pten : Su(var)2-10 : Socs44A : Irk2 : CG5080 : CG3887 : CG6597 : CG15084 : CG33278 : CG3544 : Spn43Ab…
FBgn0036211	CG5946	-	CG5946	14	5	sp1up	Belongs to the protein kinase superfamily. CMGC Ser/Thr protein kinase family. MAP kinase subfamily.	:inter-male aggressive behavior : oxidation-reduction process	: GO:0002121 : GO:0055114	:cytochrome-b5 reductase activity, acting on NAD(P)H	: GO:0004128	U4-U6-60K : isoQC : Pdi : Jafrac2 : Ote : SmD3 : Atx2 : Tm1 : bocksbeutel : CG4278 : mRpS24 : Saf-B : rad50 : ps : CG2852 : CG31800 : CG6617 : CG33129 : CG6509 : holn1 : RfC3 : CG5721 : Npl4 : ush : CG8108 : betaTub97EF : Rab1 : CG7518 : CG10214 : CG8360 : mbo : Rbsn-5 : P58IPK : CG17454 : P32 : shi : dpa : CG9372
FBgn0036152	CG6175	-	CG6175	12	5	sp1up	-	:inter-male aggressive behavior : regulation of cell cycle : imaginal disc-derived wing morphogenesis	: GO:0002121 : GO:0051726 : GO:0007476	:-	:NA	yip7 : CG30090 : CG3795 : Pgam5 : CG15735 : CaBP1 : LanB1 : homer : CG6724 : CG8545 : RpL35A : flw : CG4619 : mRpS24 : RPA3 : CG10764 : mRpS28 : Imp : B52 : nonA-l : Gp210 : SmG : Hsc70-1 : LRP1 : CG4611 : RpLP0 : CG3862 : Rpd3 : Caper : mRpL39 : CG5323 : Vha55 : Arpc2 : CG5726 : CG1092 : CG10418 : mRpL48 : CG8043 : Art4 : AP-2alpha : Vps28 : CG3735 : Rbp1-like : CG3689 : Jupiter : mTerf3 : Aats-…
FBgn0033872	CG6329	-	CG6329	14	5	sp1up	Belongs to the peptidyl-alpha-hydroxyglycine alpha-amidating lyase family.	:-	:NA	:-	:NA	-
FBgn0039464	CG6330	-	CG6330	11	1	sp1up	-	:nucleoside metabolic process : nucleotide catabolic process : gravitaxis	: GO:0009116 : GO:0009166 : GO:0042332	:uridine phosphorylase activity	: GO:0004850	-
FBgn0032394	CG6746	-	CG6746	13	5	sp1up	-	:-	:NA	:-	:NA	CG9346 : CG10958 : Coprox : Cpr31A : CG7686 : Moca-cyp : CG4151 : Tsp : Pp2B-14D : CG4951 : tum : CG12818 : CG3714 : CG11398 : dbe : Clect27 : Rcd5 : CG8314 : tok : Obp19c : eIF-2alpha : Hcs : CG31804 : Pitslre : CG4847 : l(1)G0469 : CG31111 : CG1407 : CG7849 : CG5190 : CanA1 : Sbp2 : hig : Stat92E : Trf : grau : Smurf : Hakai : CG6686 : Wee1 : phl : metro : dock : CG14695 : vig : CG17601 : Gie :…
FBgn0037934	CG6830	-	CG6830	12	5	sp1up	-	:-	:NA	:transferase activity, transferring phosphorus-containing groups	: GO:0016772	ATPsyn-gamma : CG15735 : mRpL3 : mRpL44 : mod : Cdc5 : CG10077 : CG7878 : mRpS24 : CG5261 : CG3224 : SmG : spoon : GlyP : RpS12 : CG43921 : mRpL13 : CG3817 : SF1 : CG5726 : Syp : Hel25E : CG5214 : tyf : CG11107 : CG3689 : Rbp1-like : Jupiter : mTerf3 : CG7430 : CG5599 : Map205 : eIF6 : SmD3 : Arf79F
FBgn0035099	CG6845	-	CG6845	14	1	sp1up	Belongs to the protein kinase superfamily. AGC Ser/Thr protein kinase family. PDPK1 subfamily.	:-	:NA	:-	:NA	CG8668 : ATPsyn-gamma : Bap55 : Dp1 : mod : cora : Chc : Ns1 : Cctgamma : Rpt5 : Atx2 : Srp54 : CG9684 : ox : CG12264 : CG4169 : Srp72 : Ge-1 : Gfat2 : CG8939 : pav : CG12163 : hyd : kst : brm : CG9674 : eIF-2beta : Rpt6 : r : CG12262 : Gale : Cp1 : CG11107 : tyf : Strica : epsilonCOP : l(1)G0020 : Prosbeta6 : Aats-ile : Map205 : alpha-Spec : U2af38 : CG6701 : cathD : nito : alt
FBgn0030959	CG6961	-	CG6961	13	5	sp1up	-	:regulation of response to DNA damage stimulus	: GO:2001020	:mRNA binding : nucleic acid binding : nucleotide binding	: GO:0003729 : GO:0003676 : GO:0000166	tyf : Atx2 : CG15784 : CG2199 : CG6724 : Ku80 : CG3817 : CkIIalpha : TFAM : RPA3 : Gnf1 : RpL7-like : Jupiter : LRP1 : Irbp : CG17765 : RPA2 : RfC4 : NHP2 : cathD : nito
FBgn0038854	CG7044	-	CG7044	14	5	sp1up	-	:biological_process	: GO:0008150	:molecular_function	: GO:0003674	CG10347 : CG4302 : phl : snf : Bx42 : CG2469 : CG6674
FBgn0037151	CG7130	-	CG7130	14	5	sp1up	-	:response to heat	: GO:0009408	:-	:NA	fabp
FBgn0027532	CG7139	-	CG7139	14	4	sp1up	-	:biological_process	: GO:0008150	:molecular_function	: GO:0003674	-
FBgn0037140	CG7442	-	CG7442	12	5	sp1up	Belongs to the pex2/pex10/pex12 family.	:transmembrane transport	: GO:0055085	:secondary active organic cation transmembrane transporter activity	: GO:0008513	robl
FBgn0033391	CG8026	-	CG8026	14	1	sp1up	-	:folic acid transport : mitochondrial transport : transmembrane transport : mitochondrial transport	: GO:0015884 : GO:0006839 : GO:0055085 : GO:0006839	:folic acid transporter activity : transmembrane transporter activity	: GO:0008517 : GO:0022857	-
FBgn0031012	CG8051	-	CG8051	12	5	sp1up	-	:transmembrane transport	: GO:0055085	:secondary active monocarboxylate transmembrane transporter activity	: GO:0015355	RpS15Ab : tws : Rab11 : His3.3B : Phb2 : Mdh2 : Pex5 : betaTub85D : Chc : Vha55 : Arf79F : Arp1
FBgn0036913	CG8334	-	CG8334	14	5	sp1up	-	:ubiquitin-dependent protein catabolic process : protein deubiquitination	: GO:0006511 : GO:0016579	:ubiquitin-specific protease activity : calcium ion binding	: GO:0004843 : GO:0005509	Vap-33A
FBgn0031663	CG8891	-	CG8891	14	5	sp1up	-	:neuron projection morphogenesis : nucleoside triphosphate catabolic process	: GO:0048812 : GO:0009143	:nucleoside-triphosphate diphosphatase activity	: GO:0047429	-
FBgn0030693	CG8974	-	CG8974	14	1	sp1up	-	:protein ubiquitination	: GO:0016567	:zinc ion binding : zinc ion binding : ubiquitin-protein ligase activity	: GO:0008270 : GO:0008270 : GO:0004842	-
FBgn0032908	CG9270	-	CG9270	14	5	sp1up	-	:lateral inhibition : transmembrane transport	: GO:0046331 : GO:0055085	:ATPase activity, coupled to transmembrane movement of substances : transporter activity : xenobiotic-transporting ATPase activity : ATP binding	: GO:0042626 : GO:0005215 : GO:0008559 : GO:0005524	-
FBgn0031818	CG9536	-	CG9536	12	5	sp1up	Belongs to the glycosyltransferase 2 family. GalNAc-T subfamily.	:-	:NA	:-	:NA	-
FBgn0039756	CG9743	-	CG9743	14	5	sp1up	Belongs to the 6-phosphogluconate dehydrogenase family.	:oxidation-reduction process : lipid metabolic process	: GO:0055114 : GO:0006629	:stearoyl-CoA 9-desaturase activity : oxidoreductase activity, acting on paired donors, with oxidation of a pair of donors resulting in the reduction of molecular oxygen to two molecules of water	: GO:0004768 : GO:0016717	aurA : CG15818 : Oat : fbp : Snx3 : Pex16 : GC1 : CG2004 : CG18335 : Der-2 : CG8617 : CG11876 : CG9588 : CG13539 : SP2637 : CG8117 : CG5577 : CG31917 : Ald : Crc : capt : Prx2540-2 : Df31 : Nlp : Clic : CG6084 : Chd64 : PHGPx : regucalcin : Inos : EndoGI : smt3 : CG2852 : GstO3 : CG1707 : Pdi : PCNA : fabp : Fkbp14 : Sh3beta : CG14715 : Uch : Trxr-1 : CG10638 : Moe : Mdh2 : CG2862 : Eno : AnxB10 …
FBgn0250907	Cht3	Chitinase 3	Cht3	13	5	sp1up	-	:cuticle chitin catabolic process : carbohydrate metabolic process	: GO:0006036 : GO:0005975	:chitinase activity : chitinase activity : chitin binding	: GO:0004568 : GO:0004568 : GO:0008061	Pc : Psc : ph-d : Scm : esc : Sce : z : Hsc70-4 : Taf1 : Taf4 : Taf5 : Taf6 : e(y)1 : Sbf : rept : Tbp
FBgn0259212	cno	canoe	cno	12	4	sp1up	-	:JNK cascade : dorsal closure : dorsal closure : regulation of JNK cascade : ommatidial rotation : Notch signaling pathway : Ras protein signal transduction : dorsal closure, elongation of leading edge cells : regulation of JNK cascade : establishment or maintenance of cell polarity : compound eye development : embryonic morphogenesis : epidermis morphogenesis : dorsal closure : establishment of …	: GO:0007254 : GO:0007391 : GO:0007391 : GO:0046328 : GO:0016318 : GO:0007219 : GO:0007265 : GO:0007394 : GO:0046328 : GO:0007163 : GO:0048749 : GO:0048598 : GO:0048730 : GO:0007391 : GO:0000132 : GO:0032880 : GO:0016330 : GO:0014009	:actin binding : Ras GTPase binding : protein binding : protein domain specific binding	: GO:0003779 : GO:0017016 : GO:0005515 : GO:0019904	M6 : mos : RpS10b : snRNP-U1-70K : Fim : CG4119 : Nlp : FK506-bp2 : CG33253 : sip1 : Esp : CG2065 : CG10638 : mod : CG9577 : CoIV : eEF1delta : Trx-2 : SmF : Chd64 : Srp54 : l(2)37Cb : PCNA : awd : Myo61F : Ssb-c31a : snama : RpS19a : GstE6 : pUf68 : CG7971 : CG8036 : GstO3 : Pdi : CG8235 : regucalcin : Df31 : CG11267 : Crc : CG6543 : ATPsyn-Cf6 : fabp : CG1965 : TER94 : CG16817 : CG6686 : Eb1 : …
FBgn0263240	Coop	Corepressor of Pangolin	Coop	14	5	sp1up	-	:negative regulation of Wnt signaling pathway : negative regulation of transcription from RNA polymerase II promoter	: GO:0030178 : GO:0000122	:transcription factor binding : RNA polymerase II transcription corepressor activity : DNA binding	: GO:0008134 : GO:0001106 : GO:0003677	esc : Sfmbt
FBgn0015623	Cpr	Cytochrome P450 reductase	Cpr	11	5	sp1up	-	:oxidation-reduction process : biological_process	: GO:0055114 : GO:0008150	:NADPH-hemoprotein reductase activity : NADPH-hemoprotein reductase activity : FMN binding : iron ion binding : oxidoreductase activity, acting on paired donors, with incorporation or reduction of molecular oxygen, NAD(P)H as one donor, and incorporation of one atom of oxygen	: GO:0003958 : GO:0003958 : GO:0010181 : GO:0005506 : GO:0016709	Ate1 : CG5599 : elfless : CG14722 : fs(1)h : ldbr : CG5516 : CG4338 : CG32512 : Hexim : Larp7 : CkIIbeta : ft
FBgn0033869	Cpr50Cb	Cuticular protein 50Cb	Cpr50Cb	13	5	sp1up	Belongs to the cAMP-dependent kinase regulatory chain family.	:chitin-based cuticle development	: GO:0040003	:structural constituent of chitin-based cuticle : structural constituent of chitin-based cuticle : structural constituent of chitin-based larval cuticle	: GO:0005214 : GO:0005214 : GO:0008010	Pka-C1 : rev7 : RPA3 : prod : CG3689 : Ote : NHP2 : RpL37a : bocksbeutel : mRpS24 : Dip1 : fu
FBgn0032437	CR17024	-	CR17024	14	5	sp1up	Belongs to the protein kinase superfamily. AGC Ser/Thr protein kinase family. cGMP subfamily.	:-	:NA	:-	:NA	Rab5 : Tapdelta
FBgn0264987	CR44138	-	CR44138	12	5	sp1up	-	:-	:NA	:-	:NA	-
FBgn0266911	CR45371	-	CR45371	12	5	sp1up	-	:-	:NA	:-	:NA	CG7675 : CG4619 : brk : CG9960 : mib2 : CG33786 : CG14141 : Hsf : CG2767
FBgn0052702	Cubn	Cubilin ortholog	Cubn	12	5	sp1up	-	:nephrocyte filtration : receptor-mediated endocytosis : renal protein absorption	: GO:0097206 : GO:0006898 : GO:0097017	:calcium ion binding : receptor activity	: GO:0005509 : GO:0004872	rho : CG5027
FBgn0010382	CycE	Cyclin E	CycE	15	4	sp1up	Belongs to the UBR4 family.	:regulation of protein phosphorylation : JAK-STAT cascade : G1/S transition of mitotic cell cycle : sensory organ precursor cell division : eggshell chorion gene amplification : peripheral nervous system development : sensory organ development : cellular process : regulation of cell proliferation : neuroblast fate determination : oogenesis : regulation of DNA replication : cellular response to DN…	: GO:0001932 : GO:0007259 : GO:0000082 : GO:0045035 : GO:0007307 : GO:0007422 : GO:0007423 : GO:0009987 : GO:0042127 : GO:0007400 : GO:0048477 : GO:0006275 : GO:0006974 : GO:0048665 : GO:0035019 : GO:0007096 : GO:0000082 : GO:0043065 : GO:0000082 : GO:0007277 : GO:0007422 : GO:0008360 : GO:0007155 : GO:0000278 : GO:0060564 : GO:0044719	:cyclin-dependent protein serine/threonine kinase regulator activity : cyclin-dependent protein serine/threonine kinase regulator activity : cyclin-dependent protein serine/threonine kinase regulator activity : protein binding	: GO:0016538 : GO:0016538 : GO:0016538 : GO:0005515	CG5660 : CG3887 : CG10934 : RagC-D : ihog : Vap-33B : thoc7 : CG5027 : CG31523 : spi : CG3526 : mthl3 : Mtpalpha : CG30184 : Jon65Ai : 5-HT7 : Pka-R1 : CG9231 : Sgs5 : CG31522 : Ent2
FBgn0033065	Cyp6w1	Cyp6w1	Cyp6w1	13	5	sp1up	-	:oxidation-reduction process : sensory perception of smell	: GO:0055114 : GO:0007608	:electron carrier activity : electron carrier activity : oxidoreductase activity, acting on paired donors, with incorporation or reduction of molecular oxygen : heme binding : iron ion binding	: GO:0009055 : GO:0009055 : GO:0016705 : GO:0020037 : GO:0005506	-
FBgn0000409	Cyt-c-p	Cytochrome c proximal	Cyt-c-p	14	5	sp1up	-	:oxidative phosphorylation	: GO:0006119	:electron carrier activity : electron transporter, transferring electrons from CoQH2-cytochrome c reductase complex and cytochrome c oxidase complex activity : electron carrier activity : heme binding : iron ion binding	: GO:0009055 : GO:0045155 : GO:0009055 : GO:0020037 : GO:0005506	-
FBgn0038438	Der-2	Derlin-2	Der-2	14	5	sp1up	Belongs to the papilin family.	:defense response to bacterium : endoplasmic reticulum unfolded protein response : ER-associated ubiquitin-dependent protein catabolic process	: GO:0042742 : GO:0030968 : GO:0030433	:molecular_function	: GO:0003674	-
FBgn0027836	Dgp-1	Dgp-1	Dgp-1	12	5	sp1up	-	:biological_process	: GO:0008150	:GTPase activity : molecular_function : GTP binding	: GO:0003924 : GO:0003674 : GO:0005525	-
FBgn0043903	dome	domeless	dome	14	4	sp1up	-	:JAK-STAT cascade : JAK-STAT cascade : blastoderm segmentation : open tracheal system development : JAK-STAT cascade : morphogenesis of an epithelium : border follicle cell migration : protein dephosphorylation : blastoderm segmentation : open tracheal system development : JAK-STAT cascade : hindgut morphogenesis : epithelial cell fate determination, open tracheal system : immune response : compo…	: GO:0007259 : GO:0007259 : GO:0007350 : GO:0007424 : GO:0007259 : GO:0002009 : GO:0007298 : GO:0006470 : GO:0007350 : GO:0007424 : GO:0007259 : GO:0007442 : GO:0007425 : GO:0006955 : GO:0001745 : GO:0008284 : GO:0007616 : GO:0050829 : GO:0045824 : GO:0060429 : GO:0030727 : GO:0045475	:transmembrane signaling receptor activity : protein tyrosine phosphatase activity : transmembrane signaling receptor activity : cytokine binding : protein heterodimerization activity	: GO:0004888 : GO:0004725 : GO:0004888 : GO:0019955 : GO:0046982	-
FBgn0033159	Dscam1	Down syndrome cell adhesion molecule 1	Dscam1	14	4	sp1up	-	:mushroom body development : axon guidance : axon guidance : phagocytosis : axon guidance : peripheral nervous system development : neuron development : axonal fasciculation : central nervous system morphogenesis : axon extension involved in axon guidance : dendrite self-avoidance : dendrite self-avoidance : regulation of dendrite morphogenesis : detection of molecule of bacterial origin : regula…	: GO:0016319 : GO:0007411 : GO:0007411 : GO:0006909 : GO:0007411 : GO:0007422 : GO:0048666 : GO:0007413 : GO:0021551 : GO:0048846 : GO:0070593 : GO:0070593 : GO:0048814 : GO:0032490 : GO:0050770 : GO:0007419 : GO:0007411 : GO:0050976	:axon guidance receptor activity : axon guidance receptor activity : antigen binding : identical protein binding : protein homodimerization activity	: GO:0008046 : GO:0008046 : GO:0003823 : GO:0042802 : GO:0042803	Vps39 : CG7137 : mdlc : CG7686 : ap : CG4825 : Cdc5 : U2A : CG3744 : elfless : Maf1 : Pten : TfIIEalpha : CG14259 : CG15084 : CG17187 : crn : CG3511 : Hph : GalNAc-T1 : CG5190 : grau : Smurf : Hakai : Wee1 : phl : snf : ecd : CG1965 : Cyp6a21 : CG6652 : Df31 : CG5516 : Mob4 : Nmt : Ugt86De : Bx42 : CG4415 : CG6034 : CG5162 : Obp49a : 5-HT7 : Bet3 : AttB : inaC : CG4338 : CG31413 : CG6674 : Bx : C…
FBgn0011205	fbl	fumble	fbl	14	5	sp1up	-	:spermatogenesis : chromosome segregation : cytokinesis : meiotic nuclear division : mitosis : cytokinesis : membrane organization : coenzyme A biosynthetic process : triglyceride homeostasis : imaginal disc-derived wing morphogenesis : oogenesis : locomotion : coenzyme A biosynthetic process : response to oxidative stress : locomotor rhythm : cellular response to gamma radiation	: GO:0007283 : GO:0007059 : GO:0000910 : GO:0007126 : GO:0007067 : GO:0000910 : GO:0061024 : GO:0015937 : GO:0070328 : GO:0007476 : GO:0048477 : GO:0040011 : GO:0015937 : GO:0006979 : GO:0045475 : GO:0071480	:pantothenate kinase activity : pantothenate kinase activity : ATP binding	: GO:0004594 : GO:0004594 : GO:0005524	-
FBgn0024236	foi	fear-of-intimacy	foi	12	1	sp1up	-	:central nervous system development : germ cell migration : gonadal mesoderm development : gonad development : pole cell migration : zinc ion transport : gonad morphogenesis : branch fusion, open tracheal system : cell migration : neurogenesis : transmembrane transport	: GO:0007417 : GO:0008354 : GO:0007506 : GO:0008406 : GO:0007280 : GO:0006829 : GO:0035262 : GO:0035147 : GO:0016477 : GO:0022008 : GO:0055085	:zinc ion transmembrane transporter activity	: GO:0005385	CG4278 : aurA : CG6321 : CG5382 : Proc : CG5844 : Oat : fbp : CG7675 : CG14968 : Npc2g : CG18335 : Der-2 : CG34133 : CG30339 : D1 : CG7091 : CG14762 : CG13539 : CG5380 : CG31917 : CG4598 : Hsc70Cb : Tal : Eip55E : Df31 : Ald : Prosalpha1 : FK506-bp2 : Pglym78 : smt3 : Ntf-2 : Rab11 : Eb1 : Moe : Trxr-1 : regucalcin : CG5355 : capt : Pdi : PCNA : Pgd : Gdi : CG1910 : Inos : CG8036 : Chd64 : CG2767…
FBgn0016081	fry	furry	fry	13	4	sp1up	-	:rhabdomere development : regulation of dendrite morphogenesis : antennal morphogenesis : positive regulation of protein kinase activity : regulation of dendrite development : imaginal disc-derived wing hair organization : oocyte morphogenesis : dendrite self-avoidance : chaeta morphogenesis : imaginal disc-derived wing morphogenesis : non-sensory hair organization : Wnt signaling pathway	: GO:0042052 : GO:0048814 : GO:0048800 : GO:0045860 : GO:0050773 : GO:0035317 : GO:0048601 : GO:0070593 : GO:0008407 : GO:0007476 : GO:0035316 : GO:0016055	:protein binding	: GO:0005515	Pc : ph-p : Scm : Taf4 : Taf5 : e(y)1 : Tbp : Sce : ph-d : Kdm2 : RAF2 : Mtor : Ulp1
FBgn0046114	Gclm	Glutamate-cysteine ligase modifier subunit	Gclm	14	5	sp1up	-	:learning or memory : olfactory learning : glutathione biosynthetic process : positive regulation of glutamate-cysteine ligase activity : glutathione biosynthetic process : cellular response to DNA damage stimulus : behavioral response to ethanol : long-term memory : detoxification of arsenic-containing substance	: GO:0007611 : GO:0008355 : GO:0006750 : GO:0035229 : GO:0006750 : GO:0006974 : GO:0048149 : GO:0007616 : GO:0071722	:enzyme binding : glutamate-cysteine ligase catalytic subunit binding : enzyme regulator activity	: GO:0019899 : GO:0035226 : GO:0030234	CG1532 : RPA3 : CG1129 : CG7049 : RPA2 : Art8 : TFAM : Trl : RpA-70 : Pc
FBgn0039562	Gp93	Glycoprotein 93	Gp93	12	1	sp1up	-	:protein folding : midgut development : endodermal digestive tract morphogenesis : response to stress	: GO:0006457 : GO:0007494 : GO:0061031 : GO:0006950	:unfolded protein binding : ATP binding	: GO:0051082 : GO:0005524	p38b
FBgn0261988	Gprk2	G protein-coupled receptor kinase 2	Gprk2	12	4	sp1up	Belongs to the protein-tyrosine phosphatase family. Receptor class subfamily.	:protein phosphorylation : signal transduction : regulation of G-protein coupled receptor protein signaling pathway : protein phosphorylation : G-protein coupled receptor signaling pathway : smoothened signaling pathway : imaginal disc-derived wing vein specification : regulation of smoothened signaling pathway : defense response to Gram-positive bacterium : regulation of antimicrobial peptide bi…	: GO:0006468 : GO:0007165 : GO:0008277 : GO:0006468 : GO:0007186 : GO:0007224 : GO:0007474 : GO:0008589 : GO:0050830 : GO:0002805 : GO:0008592 : GO:0038032 : GO:0006468 : GO:0045879 : GO:0043950 : GO:0003384 : GO:0048601	:G-protein coupled receptor kinase activity : G-protein coupled receptor kinase activity : protein serine/threonine kinase activity : G-protein coupled receptor kinase activity : ATP binding	: GO:0004703 : GO:0004703 : GO:0004674 : GO:0004703 : GO:0005524	Abl : ena
FBgn0063493	GstE7	Glutathione S transferase E7	GstE7	14	1	sp1up	-	:glutathione metabolic process	: GO:0006749	:glutathione transferase activity : glutathione transferase activity	: GO:0004364 : GO:0004364	-
FBgn0031950	Herp	Homocysteine-induced endoplasmic reticulum protein	Herp	14	1	sp1up	-	:ER overload response : endoplasmic reticulum unfolded protein response	: GO:0006983 : GO:0030968	:-	:NA	Esp : CG12034 : htl : CG3829 : CG8735 : CG44252 : Pp2B-14D : CG31051 : CG30195 : wls : CG17834 : mib2 : CG11911 : dome : Spred : tkv : 5-HT7 : Tsp29Fb : CG14879 : olf186-F : Syx1A : CG3164 : Syb : CG8034 : Shc : sax : sty : Syx7 : CG5447 : CG7668 : CG32138 : CG14767 : CG12004 : drk : Vav : dock : Pi3K21B : vap : Src42A : Abl : Btk29A : csw : Spt6 : spri : by : Cbl : PVRAP : CG10916 : CanA-14F : H…
FBgn0029676	HIP-R	Hsc/Hsp70-interacting protein related	HIP-R	14	5	sp1up	-	:chaperone cofactor-dependent protein refolding	: GO:0070389	:heat shock protein binding : chaperone binding	: GO:0031072 : GO:0051087	-
FBgn0261283	HLH106	Helix loop helix protein 106	HLH106	11	1	sp1up	-	:fatty acid biosynthetic process : regulation of fatty acid biosynthetic process : fatty acid homeostasis : positive regulation of transcription, DNA-templated : cell morphogenesis : phagocytosis : SREBP signaling pathway	: GO:0006633 : GO:0042304 : GO:0055089 : GO:0045893 : GO:0000902 : GO:0006909 : GO:0032933	:sequence-specific DNA binding transcription factor activity : sequence-specific DNA binding transcription factor activity : RNA polymerase II core promoter proximal region sequence-specific DNA binding transcription factor activity involved in positive regulation of transcription : protein dimerization activity	: GO:0003700 : GO:0003700 : GO:0001077 : GO:0046983	-
FBgn0026582	Hmg-2	High mobility group protein 2	Hmg-2	14	1	sp1up	-	:chromatin modification	: GO:0016568	:molecular_function	: GO:0003674	-
FBgn0015737	Hmu	Hemomucin	Hmu	12	5	sp1up	Belongs to the pyruvate kinase family.	:biosynthetic process	: GO:0009058	:mRNA binding : serine-type endopeptidase activity : receptor activity : strictosidine synthase activity	: GO:0003729 : GO:0004252 : GO:0004872 : GO:0016844	Saf-B : wal : CG33303 : T-cp1 : CG4169 : ImpL3 : csw : Dsor1 : Egfr : ksr : phl : Ras85D
FBgn0264785	Hph	HIF prolyl hydroxylase	Hph	12	5	sp1up	-	:protein export from nucleus : oxidation-reduction process : protein localization : response to hypoxia : cellular response to DNA damage stimulus : trachea morphogenesis : terminal branching, open tracheal system : peptidyl-proline hydroxylation to 4-hydroxy-L-proline : cellular response to hypoxia : positive regulation of cell growth : positive regulation of cell growth : peptidyl-proline hydro…	: GO:0006611 : GO:0055114 : GO:0008104 : GO:0001666 : GO:0006974 : GO:0060439 : GO:0007430 : GO:0018401 : GO:0071456 : GO:0030307 : GO:0030307 : GO:0019511	:iron ion binding : L-ascorbic acid binding : peptidyl-proline 4-dioxygenase activity : iron ion binding : peptidyl-proline dioxygenase activity : zinc ion binding	: GO:0005506 : GO:0031418 : GO:0031545 : GO:0005506 : GO:0031543 : GO:0008270	-
FBgn0001218	Hsc70-3	Heat shock 70-kDa protein cognate 3	Hsc70-3	12	1	sp1up	-	:sleep : response to heat : response to heat : RNA interference : centrosome duplication	: GO:0030431 : GO:0009408 : GO:0009408 : GO:0016246 : GO:0051298	:ATPase activity	: GO:0016887	CG12395 : M6 : CG33145 : SkpA : Ctr1B : CG3303 : Cct2 : CG1105 : tkv : CG7288 : CG12123 : CycY : Hip1 : CG8368 : alphaSnap : CG2789 : CG15087 : Incenp : Lac : stas : Gs1 : Rpb8 : CG10934 : CG12576 : CG11697 : Stat92E : r-l : Vap-33B : CG31523 : Gie : Vha100-4 : Vps4 : ImpL2 : CG7881 : Jon65Ai : l(3)02640 : CG2931 : hop : E(spl)m8-HLH : CG8300 : Gmd : dhd : CG7246 : CG30338 : Fatp : dj-1beta : Nup…
FBgn0001223	Hsp22	Heat shock protein 22	Hsp22	13	5	sp1up	-	:determination of adult lifespan : response to heat : protein refolding : response to heat : response to oxidative stress : response to heat	: GO:0008340 : GO:0009408 : GO:0042026 : GO:0009408 : GO:0006979 : GO:0009408	:-	:NA	Vps4 : gsb : Gdi : E(spl)m8-HLH : Vha36-1 : Fbp2 : betaTub85D : CG32219 : Rab7 : RpS15Ab
FBgn0001248	Idh	Isocitrate dehydrogenase	Idh	12	5	sp1up	Belongs to the small GTPase superfamily. Rab family.	:glyoxylate cycle : tricarboxylic acid cycle : isocitrate metabolic process : fatty acid alpha-oxidation	: GO:0006097 : GO:0006099 : GO:0006102 : GO:0001561	:isocitrate dehydrogenase (NADP+) activity : isocitrate dehydrogenase (NADP+) activity : isocitrate dehydrogenase (NADP+) activity : NAD binding : magnesium ion binding	: GO:0004450 : GO:0004450 : GO:0004450 : GO:0051287 : GO:0000287	Ilp2 : CG7675 : Cyp4ad1 : MESK2 : CG10137 : CG7197 : fzr2 : CG7414 : CG7766 : Rab5 : Ugt86Di : CG7272 : CG8960 : CG13827 : MFS3 : Pis : Spf45 : tomboy20 : CG8654 : CG3303 : CG11279 : IntS10 : papi : Sox21a : CG1105 : betaTub85D : tkv : CG14891 : CG3793 : CG6321 : rev7 : GstE6 : CG5382 : CG10086 : Cyp4ae1 : CG12123 : Ras85D : CG3795 : CG8560 : Picot : CG10562 : CG1265 : tou : Socs44A : CG11060 : C…
FBgn0001258	ImpL3	Ecdysone-inducible gene L3	ImpL3	12	5	sp1up	-	:glycolysis : oxidation-reduction process : cellular carbohydrate metabolic process : myoblast fusion : somatic muscle development	: GO:0006096 : GO:0055114 : GO:0044262 : GO:0007520 : GO:0007525	:L-lactate dehydrogenase activity : L-lactate dehydrogenase activity : L-lactate dehydrogenase activity	: GO:0004459 : GO:0004459 : GO:0004459	CG12107 : mts : Rab11 : Rpn11 : Mdh2 : TER94 : Actn : Hsc70-1 : betaTub85D : Arf79F : Pak3 : trio : Pak
FBgn0036816	Indy	I'm not dead yet	Indy	12	5	sp1up	-	:determination of adult lifespan : determination of adult lifespan : regulation of sequestering of triglyceride : determination of adult lifespan : transmembrane transport : sodium ion transport : determination of adult lifespan	: GO:0008340 : GO:0008340 : GO:0010889 : GO:0008340 : GO:0055085 : GO:0006814 : GO:0008340	:citrate transmembrane transporter activity : succinate transmembrane transporter activity : tricarboxylic acid transmembrane transporter activity	: GO:0015137 : GO:0015141 : GO:0015142	-
FBgn0025885	Inos	Inos	Inos	11	1	sp1up	Belongs to the PtdIns transfer protein family. PI transfer class IIA subfamily.	:phospholipid biosynthetic process : inositol biosynthetic process	: GO:0008654 : GO:0006021	:inositol-3-phosphate synthase activity : inositol-3-phosphate synthase activity	: GO:0004512 : GO:0004512	Vap-33B : CG10494 : CG9205 : RanGAP : l(2)k01209 : CG1603 : cert : az2 : CG1513 : Pk92B : Nup358 : CG4908 : Sk2 : AIF : GAPcenA
FBgn0034406	Jheh3	Juvenile hormone epoxide hydrolase 3	Jheh3	14	5	sp1up	-	:juvenile hormone catabolic process	: GO:0006719	:juvenile hormone epoxide hydrolase activity : epoxide hydrolase activity : cis-stilbene-oxide hydrolase activity	: GO:0008096 : GO:0004301 : GO:0033961	CG4278 : PHGPx : fzr2 : Ndfip : aurA : ave : CG11236 : CG15818 : CG6617 : l(1)G0004 : CG6321 : CG7288 : Mip : CG2608 : bys : tub : CG8924 : Proc : CG5844 : CG4091 : Cyp4d2 : CG8568 : CG11796 : Oat : fbp : CG7675 : CG12200 : Snp : Jon65Aiv : Cpr11B : CG5500 : Rbp1-like : CG14968 : Tango2 : Pex16 : Cyp9b2 : UbcE2M : Adk2 : CG3955 : Oscp : Spc25 : cbs : CG18335 : Der-2 : CG5646 : CG10802 : CG5045 : …
FBgn0028425	JhI-21	JhI-21	JhI-21	14	5	sp1up	-	:leucine import : defense response to fungus : amino acid transmembrane transport	: GO:0060356 : GO:0050832 : GO:0003333	:amino acid transmembrane transporter activity : L-amino acid transmembrane transporter activity	: GO:0015171 : GO:0015179	-
FBgn0063923	Kaz1-ORFB	Kaz1-ORFB	Kaz1-ORFB	14	5	sp1up	-	:regulation of proteolysis	: GO:0030162	:serine-type endopeptidase inhibitor activity	: GO:0004867	-
FBgn0004378	Klp61F	Kinesin-like protein at 61F	Klp61F	12	4	sp1up	-	:neurogenesis : microtubule-based movement : mitotic centrosome separation : microtubule-based movement : centrosome separation : Golgi organization : mitotic spindle organization : mitotic spindle organization : protein homotetramerization : microtubule bundle formation : plus-end directed microtubule sliding : mitotic spindle stabilization : mitosis : protein secretion : centrosome duplication …	: GO:0022008 : GO:0007018 : GO:0007100 : GO:0007018 : GO:0051299 : GO:0007030 : GO:0007052 : GO:0007052 : GO:0051289 : GO:0001578 : GO:0031535 : GO:0043148 : GO:0007067 : GO:0009306 : GO:0051298 : GO:0000278	:motor activity : microtubule motor activity : plus-end-directed microtubule motor activity : microtubule motor activity : plus-end-directed microtubule motor activity : ATP binding : microtubule binding	: GO:0003774 : GO:0003777 : GO:0008574 : GO:0003777 : GO:0008574 : GO:0005524 : GO:0008017	CG17029 : stv : CanA1 : wech : CalpB
FBgn0010786	l(3)02640	lethal (3) 02640	l(3)02640	12	5	sp1up	-	:tetrapyrrole biosynthetic process : peptidyl-pyrromethane cofactor linkage	: GO:0033014 : GO:0018160	:hydroxymethylbilane synthase activity	: GO:0004418	B52
FBgn0019886	Letm1	LETM1 ortholog	Letm1	15	1	sp1up	-	:cellular response to hypoxia : mitochondrial calcium ion transport : mitochondrion morphogenesis : neurotransmitter secretion	: GO:0071456 : GO:0006851 : GO:0070584 : GO:0007269	:calcium ion binding : calcium:sodium antiporter activity : calcium ion binding : potassium:hydrogen antiporter activity	: GO:0005509 : GO:0005432 : GO:0005509 : GO:0015386	Bsg
FBgn0053087	LRP1	LDL receptor protein 1	LRP1	12	1	sp1up	Belongs to the small GTPase superfamily. Rho family.	:-	:NA	:low-density lipoprotein receptor activity : calcium ion binding	: GO:0005041 : GO:0005509	Mkk4 : CG8368 : Nmdar1 : Gyk : CG5027 : ine : RPA3 : PCNA : EfTuM : Arf79F : Rab8 : CG4325 : CG8602 : CG31199 : Fatp : alrm : Gie
FBgn0005536	Mbs	Myosin binding subunit	Mbs	12	5	sp1up	-	:dorsal closure : regulation of compound eye photoreceptor development : imaginal disc-derived wing hair organization : dorsal closure : oogenesis : axon extension : epidermis development : germline ring canal formation : imaginal disc morphogenesis	: GO:0007391 : GO:0045314 : GO:0035317 : GO:0007391 : GO:0048477 : GO:0048675 : GO:0008544 : GO:0030725 : GO:0007560	:myosin phosphatase activity : myosin binding : myosin phosphatase activity : myosin phosphatase activity : myosin binding : myosin phosphatase activity	: GO:0017018 : GO:0017022 : GO:0017018 : GO:0017018 : GO:0017022 : GO:0017018	-
FBgn0023549	Mct1	Monocarboxylate transporter 1	Mct1	14	1	sp1up	-	:transmembrane transport	: GO:0055085	:monocarboxylic acid transmembrane transporter activity : monocarboxylic acid transmembrane transporter activity	: GO:0008028 : GO:0008028	-
FBgn0037207	Mes2	Mesoderm-expressed 2	Mes2	12	5	sp1up	-	:embryonic development via the syncytial blastoderm : imaginal disc development : instar larval development : ecdysis, chitin-based cuticle	: GO:0001700 : GO:0007444 : GO:0002168 : GO:0018990	:molecular_function	: GO:0003674	-
FBgn0026059	Mhcl	Myosin heavy chain-like	Mhcl	13	5	sp1up	-	:biological_process	: GO:0008150	:ATPase activity, coupled : actin-dependent ATPase activity : actin filament binding : microfilament motor activity : ATP binding	: GO:0042623 : GO:0030898 : GO:0051015 : GO:0000146 : GO:0005524	aurA : CG18335 : Aats-his
FBgn0263601	mib1	mind bomb 1	mib1	15	5	sp1up	Belongs to the ribosomal protein L1P family.	:lateral inhibition : positive regulation of endocytosis : imaginal disc-derived wing margin morphogenesis : endocytosis : regulation of Notch signaling pathway : compound eye morphogenesis : imaginal disc-derived leg morphogenesis : positive regulation of Notch signaling pathway : protein localization : protein ubiquitination : sensory organ development : imaginal disc-derived wing morphogenesis…	: GO:0046331 : GO:0045807 : GO:0008587 : GO:0006897 : GO:0008593 : GO:0001745 : GO:0007480 : GO:0045747 : GO:0008104 : GO:0016567 : GO:0007423 : GO:0007476 : GO:0007219 : GO:0048749 : GO:0000209	:protein binding : ubiquitin-protein ligase activity : protein binding : zinc ion binding : zinc ion binding : ubiquitin-protein ligase activity	: GO:0005515 : GO:0004842 : GO:0005515 : GO:0008270 : GO:0008270 : GO:0004842	-
FBgn0263316	Mrp4	Multidrug resistance protein 4 ortholog	Mrp4	13	5	sp1up	Belongs to the ribosomal protein L38e family.	:drug transmembrane transport : response to anoxia : response to hypoxia : wing disc dorsal/ventral pattern formation	: GO:0006855 : GO:0034059 : GO:0001666 : GO:0048190	:ATPase activity, coupled to transmembrane movement of substances : organic anion transmembrane transporter activity : ATP binding	: GO:0042626 : GO:0008514 : GO:0005524	-
FBgn0030703	MSBP	membrane steroid binding protein	MSBP	11	5	sp1up	Belongs to the ADRM1 family.	:-	:NA	:ecdysone binding : heme binding	: GO:0035100 : GO:0020037	Bx : Uch-L5 : Prosalpha5 : CG4691 : Prosbeta6 : CG8578 : Swip-1 : Rpt3 : Rpt5 : Rpt6 : Rpt2 : Arpc1 : Arp2 : Rpn2 : cpb : Prosalpha4 : mTerf3 : Tet : Prosalpha6 : Rpn1 : Rpt1 : Rsf1 : Tapdelta : Rpt4 : p53 : Lapsyn : Ran : Rpn11 : CG8026 : Tgt : Prosbeta3 : CG15643 : Prosalpha7 : CG5196 : Rpn7 : Prosalpha1 : CG11885 : Rpn6 : Rpn5 : Rpn12 : Prosbeta2 : Prosbeta1 : Rpn8 : Prosbeta4 : CG2046 : CG123…
FBgn0013576	mtd	mustard	mtd	14	5	sp1up	Belongs to the ribosomal protein S3Ae family.	:positive regulation of stem cell proliferation : defense response to Gram-negative bacterium : activation of innate immune response : imaginal disc-derived wing morphogenesis	: GO:2000648 : GO:0050829 : GO:0002218 : GO:0007476	:-	:NA	Obp57a
FBgn0002868	MtnA	Metallothionein A	MtnA	13	4	sp1up	-	:response to metal ion : metal ion homeostasis : response to metal ion	: GO:0010038 : GO:0055065 : GO:0010038	:metal ion binding : metal ion binding	: GO:0046872 : GO:0046872	Mpp6 : CBP : twe : svp : shtd : CG12818 : Bin1 : elB : Rcd5 : exu : fzy : RasGAP1 : Hsp22 : Hph : Csl4 : bap : botv : Tbp : Rrp45 : Sdc : CG3224 : CG7429 : msl-3 : E(spl)m7-HLH : CG9389 : Mcm7 : eIF4E-4 : Cbl : inaC : lkb1 : CG8671 : coro : Mtr3 : CG1116 : CG13865 : Dis3 : Rrp6 : Rrp46 : Rrp40 : Rrp42 : Ski6 : Cp190
FBgn0266369	Mtp	Microsomal triacylglycerol transfer protein	Mtp	12	1	sp1up	-	:lipoprotein metabolic process : synaptic target recognition : triglyceride metabolic process : lipid transport : lumen formation, open tracheal system : dendrite morphogenesis	: GO:0042157 : GO:0008039 : GO:0006641 : GO:0006869 : GO:0035149 : GO:0048813	:triglyceride binding : phosphatidylcholine transporter activity	: GO:0017129 : GO:0008525	CG5204 : Gdi
FBgn0002873	mud	mushroom body defect	mud	14	4	sp1up	Belongs to the adenylyl cyclase class-4/guanylyl cyclase family.	:spindle assembly involved in female meiosis II : mushroom body development : mushroom body development : asymmetric neuroblast division : thermosensory behavior : establishment of mitotic spindle orientation : microtubule anchoring at centrosome	: GO:0007058 : GO:0016319 : GO:0016319 : GO:0055059 : GO:0040040 : GO:0000132 : GO:0034454	:protein binding : DNA binding	: GO:0005515 : GO:0003677	-
FBgn0259111	Ndae1	Na[+]-driven anion exchanger 1	Ndae1	14	5	sp1up	-	:anion transport : bicarbonate transport : chloride transport : proton transport : sodium ion transport	: GO:0006820 : GO:0015701 : GO:0006821 : GO:0015992 : GO:0006814	:sodium:bicarbonate symporter activity : bicarbonate transmembrane transporter activity : anion:anion antiporter activity : anion:anion antiporter activity : inorganic anion exchanger activity	: GO:0008510 : GO:0015106 : GO:0015301 : GO:0015301 : GO:0005452	-
FBgn0026630	nes	nessy	nes	14	5	sp1up	-	:sperm individualization : germ cell migration : lipid modification : plasma membrane organization	: GO:0007291 : GO:0008354 : GO:0030258 : GO:0007009	:lysophospholipid acyltransferase activity	: GO:0071617	ctp
FBgn0026401	Nipped-B	Nipped-B	Nipped-B	13	5	sp1up	-	:mitotic sister chromatid cohesion : regulation of transcription, DNA-templated : positive regulation of gene expression : positive regulation of gene expression : synaptonemal complex organization : transcriptional activation by promoter-enhancer looping	: GO:0007064 : GO:0006355 : GO:0010628 : GO:0010628 : GO:0070193 : GO:0071733	:protein binding : chromatin binding	: GO:0005515 : GO:0003682	Vap-33B : M6 : Esp : CG7197 : CG4630 : Ctr1B : Sply : CG1105 : Tak1 : tub : CG4825 : Tsp : CG31675 : ZnT63C : Socs44A : CG8010 : Vps4 : Cyp6a22 : Mkk4 : Uvrag : CG8368 : Gadd34 : Sln : Tango9 : Men : MFS16 : CG8195 : alphaSnap : RluA-1 : CG2789 : nes : rho : stas : Smn : CG10934 : Cyp9b2 : CG11697 : betaggt-II : Timp : wls : CG14024 : CG17834 : CG10413 : CSN4 : mib2 : CG5027 : Syx17 : CG1907 : CG…
FBgn0019952	Orct	Organic cation transporter	Orct	12	5	sp1up	-	:apoptotic process : organic cation transport : transmembrane transport	: GO:0006915 : GO:0015695 : GO:0055085	:organic cation transmembrane transporter activity	: GO:0015101	-
FBgn0034259	P32	-	P32	15	1	sp1up	-	:neuromuscular synaptic transmission : regulation of calcium-mediated signaling	: GO:0007274 : GO:0050848	:-	:NA	M6 : CG8195 : CG15098 : Surf4 : l(1)G0230 : CG12121 : CG5705
FBgn0036007	path	pathetic	path	14	1	sp1up	-	:regulation of growth : growth : amino acid transmembrane transport : regulation of imaginal disc-derived wing size	: GO:0040008 : GO:0040007 : GO:0003333 : GO:0044719	:amino acid transmembrane transporter activity : amino acid transmembrane transporter activity	: GO:0015171 : GO:0015171	CG18335
FBgn0016694	Pdp1	PAR-domain protein 1	Pdp1	12	5	sp1up	-	:circadian rhythm : circadian rhythm : growth : DNA endoreduplication : mitosis : response to nutrient : transcription, DNA-templated : positive regulation of transcription, DNA-templated : regulation of lipid metabolic process	: GO:0007623 : GO:0007623 : GO:0040007 : GO:0042023 : GO:0007067 : GO:0007584 : GO:0006351 : GO:0045893 : GO:0019216	:DNA binding : sequence-specific DNA binding transcription factor activity : protein homodimerization activity : RNA polymerase II core promoter proximal region sequence-specific DNA binding transcription factor activity involved in positive regulation of transcription : sequence-specific DNA binding : sequence-specific DNA binding transcription factor activity	: GO:0003677 : GO:0003700 : GO:0042803 : GO:0001077 : GO:0043565 : GO:0003700	tum : kay : Act5C : Act42A : Act57B : Act79B : Act87E : Act88F : Arpc2 : zip : sqh : Myo31DF : Myo61F : pav : Sep2 : pnut : Sep5 : alpha-Spec : Synd
FBgn0031282	Pex12	Peroxin 12	Pex12	14	5	sp1up	-	:peroxisome organization : protein targeting to peroxisome : spermatid development : spermatocyte division : peroxisome organization : protein targeting to peroxisome : peroxisome organization	: GO:0007031 : GO:0006625 : GO:0007286 : GO:0048137 : GO:0007031 : GO:0006625 : GO:0007031	:zinc ion binding : protein C-terminus binding : ubiquitin-protein ligase activity	: GO:0008270 : GO:0008022 : GO:0004842	-
FBgn0032407	Pex19	Peroxin 19	Pex19	15	5	sp1up	Belongs to the LAP (LRR and PDZ) protein family.	:nervous system development : peroxisome organization : peroxisome organization	: GO:0007399 : GO:0007031 : GO:0007031	:-	:NA	-
FBgn0036484	Pex3	Peroxin 3	Pex3	15	5	sp1up	Belongs to the succinate/malate CoA ligase alpha subunit family.	:peroxisome organization : peroxisome organization : peroxisome organization	: GO:0007031 : GO:0007031 : GO:0007031	:-	:NA	CG10581 : Cct2 : CG43795 : l(1)G0469 : Gs1 : Stat92E : Jon65Ai : CG6330 : Rpp30 : gus : nemy
FBgn0004654	Pgd	Phosphogluconate dehydrogenase	Pgd	13	5	sp1up	Belongs to the short-chain dehydrogenases/reductases (SDR) family.	:pentose-phosphate shunt : pentose-phosphate shunt : activation of MAPK activity	: GO:0006098 : GO:0006098 : GO:0000187	:phosphogluconate dehydrogenase (decarboxylating) activity : phosphogluconate dehydrogenase (decarboxylating) activity : NADP binding : phosphogluconate dehydrogenase (decarboxylating) activity : AMP-activated protein kinase activity	: GO:0004616 : GO:0004616 : GO:0050661 : GO:0004616 : GO:0004679	CG4278 : Ndfip : aurA : ave : CG11279 : CG6321 : CG5382 : Proc : CG5844 : CG12200 : CG18335 : D1 : alphaSnap : Wwox : CG10803 : CG2931 : Dak1 : CG13539 : Cog3 : nemy : loqs : Galphai : Aats-his : Ald : FK506-bp2 : Pglym78 : Rab11 : Moe : Pdi : PCNA : Eno : chic : Uch : AnxB10 : Crc : CG17337 : CG8036 : Df31 : Prx2540-2 : Chd64 : PHGPx : Trx-2 : Akap200 : Inos : Pgk : EndoGI : GstT1 : CG2852 : Bac…
FBgn0039431	plum	plum	plum	14	5	sp1up	Belongs to the DDIT4 family.	:neuron remodeling : negative regulation of synaptic growth at neuromuscular junction	: GO:0016322 : GO:0045886	:-	:NA	CG5087 : Caper : mRpL39 : eIF-5A : mRpL18 : CG3817 : TFAM : mRpL20 : Arpc1 : CG9769 : tyf : nonA-l : mRpL4 : mTerf3 : NHP2 : RpL37a : CG17454 : Saf-B
FBgn0050290	Ppcdc	Phosphopantothenoylcysteine decarboxylase	Ppcdc	12	5	sp1up	-	:coenzyme A biosynthetic process	: GO:0015937	:phosphopantothenoylcysteine decarboxylase activity : catalytic activity	: GO:0004633 : GO:0003824	flw : CG15705 : A16 : Rbp1-like : Der-2 : CG13994 : CG40191 : grp : Obp44a : Pp1-87B : Atx2 : ppan : mRpS24 : CG11505 : Pp1-Y1 : CG33713 : tyf : Imp : Ote : Rsf1 : CG4611 : Gas41 : Rpb8 : bocksbeutel : Saf-B : CR18854 : Lrr47 : CG2211 : sunz : NiPp1 : I-2 : Pp1alpha-96A
FBgn0033520	Prx2540-1	Peroxiredoxin 2540-1	Prx2540-1	2	1	sp1up	-	:hydrogen peroxide catabolic process : oxidation-reduction process	: GO:0042744 : GO:0055114	:antioxidant activity : peroxidase activity : antioxidant activity : glutathione peroxidase activity : thioredoxin peroxidase activity	: GO:0016209 : GO:0004601 : GO:0016209 : GO:0004602 : GO:0008379	-
FBgn0263102	psq	pipsqueak	psq	12	5	sp1up	-	:anterior/posterior axis specification, embryo : regulation of chromatin silencing : pole plasm assembly : gene silencing : olfactory behavior : imaginal disc-derived wing morphogenesis : embryonic pattern specification : chromatin silencing	: GO:0008595 : GO:0031935 : GO:0007315 : GO:0016458 : GO:0042048 : GO:0007476 : GO:0009880 : GO:0006342	:DNA binding : DNA binding : sequence-specific DNA binding : POZ domain binding : protein homodimerization activity : DNA binding	: GO:0003677 : GO:0003677 : GO:0043565 : GO:0031208 : GO:0042803 : GO:0003677	CG5623 : CG12725 : Csat : lwr : Der-2 : CG30491 : alrm : fan : CG7185 : MED16 : MED17 : ebi : dsh : MED18
FBgn0014007	Ptp69D	Protein tyrosine phosphatase 69D	Ptp69D	14	4	sp1up	Belongs to the SecE/SEC61-gamma family.	:protein dephosphorylation : defasciculation of motor neuron axon : motor neuron axon guidance : axonal defasciculation : protein dephosphorylation : axon guidance : axonogenesis : dendrite morphogenesis : motor neuron axon guidance : axon guidance : motor neuron axon guidance : lateral inhibition : axon guidance	: GO:0006470 : GO:0007415 : GO:0008045 : GO:0007414 : GO:0006470 : GO:0007411 : GO:0007409 : GO:0048813 : GO:0008045 : GO:0007411 : GO:0008045 : GO:0046331 : GO:0007411	:protein tyrosine phosphatase activity : transmembrane receptor protein tyrosine phosphatase activity : protein tyrosine phosphatase activity : receptor signaling protein tyrosine phosphatase activity	: GO:0004725 : GO:0005001 : GO:0004725 : GO:0004728	-
FBgn0015797	Rab6	Rab6	Rab6	13	1	sp1up	-	:compound eye morphogenesis : pole plasm oskar mRNA localization : oocyte microtubule cytoskeleton polarization : exocytosis : germarium-derived egg chamber formation : regulation of postsynaptic membrane potential : R7 cell development : axon guidance : defense response to fungus : protein transport : Rab protein signal transduction : vesicle-mediated transport	: GO:0001745 : GO:0045451 : GO:0008103 : GO:0006887 : GO:0007293 : GO:0060078 : GO:0045467 : GO:0007411 : GO:0050832 : GO:0015031 : GO:0032482 : GO:0016192	:GTPase activity : GTPase activity : protein binding : GTP binding : GTPase activity : GTPase activity : protein binding : protein binding	: GO:0003924 : GO:0003924 : GO:0005515 : GO:0005525 : GO:0003924 : GO:0003924 : GO:0005515 : GO:0005515	CG2199 : Mhc : mor : CG10077 : CG7049 : eIF6 : CG5746 : BthD : snama : Arc1
FBgn0014011	Rac2	Rac2	Rac2	13	5	sp1up	Belongs to the selenophosphate synthase 1 family. Class II subfamily.	:lateral inhibition : immune response-regulating cell surface receptor signaling pathway involved in phagocytosis : phagocytosis : defense response to bacterium : oocyte microtubule cytoskeleton polarization : pole plasm oskar mRNA localization : protein localization : rhabdomere development : tracheal outgrowth, open tracheal system : open tracheal system development : regulation of axonogenesis…	: GO:0046331 : GO:0002433 : GO:0006909 : GO:0042742 : GO:0008103 : GO:0045451 : GO:0008104 : GO:0042052 : GO:0007426 : GO:0007424 : GO:0050770 : GO:0007254 : GO:0007391 : GO:0007394 : GO:0007390 : GO:0008258 : GO:0030032 : GO:0007520 : GO:0007391 : GO:0002009 : GO:0035099 : GO:0035010 : GO:0007435 : GO:0034334 : GO:0051017 : GO:0035099 : GO:0000902 : GO:0016203 : GO:0007266 : GO:0090303 : GO:0031…	:GTPase activity : GTPase activity : GTPase activity : GTP binding : GTPase activity	: GO:0003924 : GO:0003924 : GO:0003924 : GO:0005525 : GO:0003924	Hmg-2 : CG9536 : CG2065 : Rpd3 : Synd : Rab2 : CG14036 : CG17259 : CG1910 : 14-3-3zeta : r-l : CG4860 : CG11839 : Clic : ImpL3 : RpS21 : Nlp : CG2064 : Gale : Hsp23 : CG5854 : Arc42 : Jupiter : Prx3 : mtacp1 : Tapdelta : Nop56 : CG7519 : Trap1 : CG15440
FBgn0085419	Rgk2	Rad, Gem/Kir family member 2	Rgk2	13	5	sp1up	-	:small GTPase mediated signal transduction : GTP catabolic process	: GO:0007264 : GO:0006184	:GTP binding : GTPase activity	: GO:0005525 : GO:0003924	PlexA
FBgn0267792	rgr	regular	rgr	12	5	sp1up	-	:regulation of transcription, DNA-templated	: GO:0006355	:metal ion binding : sequence-specific DNA binding transcription factor activity : nucleic acid binding	: GO:0046872 : GO:0003700 : GO:0003676	N : mib1 : neur : cno
FBgn0260442	rhea	rhea	rhea	12	4	sp1up	Belongs to the sodium:neurotransmitter symporter (SNF) (TC 2.A.22) family.	:cytoskeletal anchoring at plasma membrane : apposition of dorsal and ventral imaginal disc-derived wing surfaces : muscle attachment : cell adhesion : regulation of cell shape : cell adhesion : maintenance of epithelial integrity, open tracheal system : larval somatic muscle development : negative regulation of transcription, DNA-templated : cytoskeletal anchoring at plasma membrane : border fol…	: GO:0007016 : GO:0007475 : GO:0016203 : GO:0007155 : GO:0008360 : GO:0007155 : GO:0035160 : GO:0007526 : GO:0045892 : GO:0007016 : GO:0007298 : GO:0006909 : GO:0060439 : GO:0007430	:actin binding : protein binding : integrin binding : structural constituent of cytoskeleton : insulin receptor binding : actin filament binding	: GO:0003779 : GO:0005515 : GO:0005178 : GO:0005200 : GO:0005158 : GO:0051015	-
FBgn0030893	RhoGAP16F	Rho GTPase activating protein at 16F	RhoGAP16F	12	5	sp1up	Belongs to the sestrin family.	:imaginal disc-derived leg morphogenesis : positive regulation of Rho GTPase activity	: GO:0007480 : GO:0032321	:GTPase activator activity : Rho GTPase activator activity	: GO:0005096 : GO:0005100	Pgam5 : Caper : Kap-alpha3 : mRpL44 : Arpc3A : RpS10b : CG12400 : Art8 : 128up : ppan : RPA3 : Arpc1 : Imp : CG4169 : SmG : Nurf-38 : LRP1 : l(1)G0320 : Rrp46 : mRpL2 : Tango7 : P32 : CG3817 : bor : RpS21 : CG9769 : U4-U6-60K : CG10306 : isoQC : CG3689 : Hsc70-1 : CG2021 : Tapdelta : cathD : lace : Cypl
FBgn0033886	Rpn13	Regulatory particle non-ATPase 13	Rpn13	14	1	sp1up	Belongs to the SH3BGR family.	:proteasome assembly : lateral inhibition : proteasome-mediated ubiquitin-dependent protein catabolic process : ubiquitin-dependent protein catabolic process	: GO:0043248 : GO:0046331 : GO:0043161 : GO:0006511	:endopeptidase activator activity : ubiquitin binding	: GO:0061133 : GO:0043130	CG4278 : PHGPx : aurA : ave : CG7924 : CG6321 : CG5382 : CG17568 : Mip : tub : Proc : CG1941 : Oat : fbp : Snx3 : Cpr11B : CG14968 : Spc25 : CG2004 : Npc2g : CG4511 : CG18335 : Dim1 : Ote : CG30339 : D1 : TpnC25D : CG7091 : CG14762 : CG8891 : CG5986 : CG5380 : CG8117 : CG40160 : RpS5a : CG8680 : CG31917 : CG4598 : Prosalpha7 : CG2852 : 14-3-3epsilon : ATPsyn-beta : eEF1delta : Hsc70Cb : Tal : Sod…
FBgn0025381	rush	rush hour	rush	14	1	sp1up	-	:neuron projection morphogenesis : endosome to lysosome transport : endosome organization : endocytosis	: GO:0048812 : GO:0008333 : GO:0007032 : GO:0006897	:metal ion binding : phosphatidylinositol binding	: GO:0046872 : GO:0035091	CG7137 : CG10581 : Rcd5 : CG15625 : Der-2 : CG30491 : CG6123 : Tip60 : alphaTub84B : alphaTub84D : kra : eIF-2beta : Eb1
FBgn0000416	Sap-r	Saposin-related	Sap-r	12	5	sp1up	Belongs to the Nav/unc-53 family.	:dsRNA transport : sphingolipid metabolic process	: GO:0033227 : GO:0006665	:-	:NA	CG7675 : Dlic : CG43755 : CG10996 : Thor : CG1354 : scf : CG1104 : rpr : dlg1 : CG2767 : CG32512 : bai : CG14005 : CG10887 : clu
FBgn0033052	SCAP	SREBP cleavage activating protein	SCAP	13	5	sp1up	-	:protein targeting to Golgi : protein processing : sterol regulatory element binding protein cleavage	: GO:0000042 : GO:0016485 : GO:0035103	:-	:NA	CG9547 : sav
FBgn0040918	schlank	schlank	schlank	11	5	sp1up	-	:ceramide biosynthetic process : triglyceride metabolic process : negative regulation of lipid catabolic process : SREBP signaling pathway : positive regulation of lipid biosynthetic process	: GO:0046513 : GO:0006641 : GO:0050995 : GO:0032933 : GO:0046889	:DNA binding : sphingosine N-acyltransferase activity	: GO:0003677 : GO:0050291	-
FBgn0041094	scyl	scylla	scyl	14	5	sp1up	-	:negative regulation of growth : head involution : cell death : cellular response to DNA damage stimulus : negative regulation of signal transduction : multicellular organism reproduction	: GO:0045926 : GO:0008258 : GO:0008219 : GO:0006974 : GO:0009968 : GO:0032504	:molecular_function	: GO:0003674	-
FBgn0033460	Sec24AB	Sec24AB ortholog (H. sapiens)	Sec24AB	12	5	sp1up	-	:ER to Golgi vesicle-mediated transport : intracellular protein transport : cargo loading into COPII-coated vesicle	: GO:0006888 : GO:0006886 : GO:0090110	:zinc ion binding : signal sequence binding : transporter activity	: GO:0008270 : GO:0005048 : GO:0005215	Cyp4ad1 : CG33145 : CG10581 : CG3303 : Ady43A : Socs44A : Hip1 : CG31637 : CG12344 : CG2789 : dlg1 : Jon65Aiv : CG10934 : RagC-D : lic : betaggt-II : CG11190 : CG4968 : CG1907 : CG12237 : CG3045 : Aats-asn : CG9547 : CG31199 : Vps4 : CG11876 : CG4415 : Fmo-2 : CG2931 : CG14507 : CG6330 : Rpp30 : Pka-R1 : tan : CG9629 : Tg : Gmd : Fatp : Nup50 : nemy : Ent2 : CG15643 : Hel25E : Gie : Kr-h2 : Rab1 …
FBgn0031049	Sec61gamma	Sec61 gamma subunit	Sec61gamma	14	5	sp1up	-	:SRP-dependent cotranslational protein targeting to membrane, translocation : protein transport : negative regulation of autophagy	: GO:0006616 : GO:0015031 : GO:0010507	:protein transporter activity : protein transporter activity : P-P-bond-hydrolysis-driven protein transmembrane transporter activity	: GO:0008565 : GO:0008565 : GO:0015450	-
FBgn0016059	Sema-1b	Sema-1b	Sema-1b	14	5	sp1up	-	:axon guidance : embryonic development via the syncytial blastoderm	: GO:0007411 : GO:0001700	:receptor activity	: GO:0004872	CG7137 : Mkk4 : Vap-33B : HPS1 : CG1785
FBgn0263873	sick	sickie	sick	14	5	sp1up	-	:defense response to Gram-negative bacterium	: GO:0050829	:ATP binding	: GO:0005524	robo : lea : robo3
FBgn0029161	slmo	slowmo	slmo	12	5	sp1up	Belongs to the slowmo family.	:larval behavior : larval locomotory behavior : spermatogenesis : peristalsis : germarium-derived oocyte differentiation	: GO:0030537 : GO:0008345 : GO:0007283 : GO:0030432 : GO:0030706	:molecular_function	: GO:0003674	-
FBgn0029976	snz	snazarus	snz	12	5	sp1up	Belongs to the snRNP SmB/SmN family.	:determination of adult lifespan : termination of G-protein coupled receptor signaling pathway	: GO:0008340 : GO:0038032	:phosphatidylinositol binding : phospholipid binding	: GO:0035091 : GO:0005543	Snup : msk : snRNA:U7
FBgn0016977	spen	split ends	spen	11	4	sp1up	Belongs to the snRNP Sm proteins family.	:segment specification : axon guidance : neuroblast fate determination : epidermal growth factor receptor signaling pathway : glial cell fate determination : glial cell migration : Wnt signaling pathway : establishment of thoracic bristle planar orientation : imaginal disc-derived wing vein morphogenesis : peripheral nervous system development : maintenance of imaginal disc-derived wing hair orie…	: GO:0007379 : GO:0007411 : GO:0007400 : GO:0007173 : GO:0007403 : GO:0008347 : GO:0016055 : GO:0048106 : GO:0008586 : GO:0007422 : GO:0035321 : GO:0006355 : GO:0050832 : GO:0030177 : GO:0048749 : GO:0035222	:nucleic acid binding : nucleotide binding	: GO:0003676 : GO:0000166	SmF : SmG : icln : Smn
FBgn0086676	spin	spinster	spin	11	1	sp1up	-	:glial cell migration : glial cell differentiation : negative regulation of decapentaplegic signaling pathway : regulation of synaptic growth at neuromuscular junction : larval central nervous system remodeling : regulation of female receptivity : regulation of nurse cell apoptotic process : regulation of programmed cell death : courtship behavior : programmed cell death : peripheral nervous syst…	: GO:0008347 : GO:0010001 : GO:0090099 : GO:0008582 : GO:0035193 : GO:0045924 : GO:0045477 : GO:0043067 : GO:0007619 : GO:0012501 : GO:0007422 : GO:0040011 : GO:0048488 : GO:0008333 : GO:0006897 : GO:0048477 : GO:0045476 : GO:0055085 : GO:0009267 : GO:0007040	:-	:NA	Rrp45 : CG14480 : Su(H)
FBgn0031549	Spindly	Spindly	Spindly	14	5	sp1up	-	:regulation of mitotic metaphase/anaphase transition	: GO:0030071	:protein phosphatase 1 binding	: GO:0008157	-
FBgn0003475	spir	spire	spir	14	5	sp1up	-	:pole plasm RNA localization : pole plasm assembly : chorion-containing eggshell formation : actin cytoskeleton organization : actin cytoskeleton organization : vesicle-mediated transport : actin filament-based process : actin nucleation : pole plasm assembly : pole plasm assembly : pole plasm oskar mRNA localization : karyosome formation : oogenesis : regulation of cytoskeleton organization : ac…	: GO:0007316 : GO:0007315 : GO:0007304 : GO:0030036 : GO:0030036 : GO:0016192 : GO:0030029 : GO:0045010 : GO:0007315 : GO:0007315 : GO:0045451 : GO:0030717 : GO:0048477 : GO:0051493 : GO:0007015 : GO:0051639 : GO:0048477	:microtubule binding : actin binding : actin binding : protein binding : protein binding : protein binding : actin binding	: GO:0008017 : GO:0003779 : GO:0003779 : GO:0005515 : GO:0005515 : GO:0005515 : GO:0003779	CG9947 : fabp : Mfe2 : Arpc2 : Trx-2 : CG2862 : Arpc1 : CG10802 : PCNA : CG8036 : Arp2 : Pdi : CG6321 : CG3689 : EloB : regucalcin : cpb : Eno : CG8239 : Prosbeta7 : cathD : Crc
FBgn0030850	stas	Stasimon	stas	12	1	sp1up	-	:positive regulation of synaptic transmission, cholinergic	: GO:0032224	:molecular_function	: GO:0003674	Hexim : Larp7 : CycT
FBgn0261041	stj	straightjacket	stj	12	5	sp1up	-	:synaptic vesicle fusion to presynaptic membrane : negative regulation of synaptic growth at neuromuscular junction : neuromuscular synaptic transmission : sensory perception of pain : synaptic vesicle endocytosis : neuromuscular junction development	: GO:0031629 : GO:0045886 : GO:0007274 : GO:0019233 : GO:0048488 : GO:0007528	:voltage-gated calcium channel activity	: GO:0005245	snf : U2A : Snup : msk : AGO2
FBgn0032731	Swip-1	Swiprosin-1	Swip-1	14	4	sp1up	-	:mesoderm development	: GO:0007498	:calcium ion binding : calcium ion binding	: GO:0005509 : GO:0005509	-
FBgn0034691	Synj	Synaptojanin	Synj	14	4	sp1up	-	:dephosphorylation : synaptic vesicle endocytosis : neurotransmitter secretion : synaptic vesicle endocytosis : regulation of synapse structure and activity : maintenance of presynaptic active zone structure : phosphatidylinositol dephosphorylation	: GO:0016311 : GO:0048488 : GO:0007269 : GO:0048488 : GO:0050803 : GO:0048790 : GO:0046856	:inositol trisphosphate phosphatase activity : inositol-polyphosphate 5-phosphatase activity : nucleotide binding	: GO:0046030 : GO:0004445 : GO:0000166	-
FBgn0031312	Tango14	Transport and Golgi organization 14	Tango14	15	4	sp1up	-	:protein secretion : wing disc development	: GO:0009306 : GO:0035220	:transferase activity, transferring alkyl or aryl (other than methyl) groups	: GO:0016765	-
FBgn0052675	Tango5	Transport and Golgi organization 5	Tango5	14	1	sp1up	-	:Golgi organization : protein secretion	: GO:0007030 : GO:0009306	:molecular_function	: GO:0003674	Eps-15
FBgn0004449	Ten-m	Tenascin major	Ten-m	11	4	sp1up	Belongs to the RRM Spen family.	:cell adhesion : regulation of cell shape : cell adhesion : compound eye photoreceptor development : R7 cell development : compound eye morphogenesis : chaeta development : compound eye corneal lens development : motor neuron axon guidance : synaptic target attraction : synaptic growth at neuromuscular junction	: GO:0007155 : GO:0008360 : GO:0007155 : GO:0042051 : GO:0045467 : GO:0001745 : GO:0022416 : GO:0048058 : GO:0008045 : GO:0016200 : GO:0051124	:filamin binding : identical protein binding	: GO:0031005 : GO:0042802	stau
FBgn0261560	Thor	Thor	Thor	14	5	sp1up	Belongs to the major facilitator superfamily. Spinster (TC 2.A.1.49) family.	:determination of adult lifespan : regulation of mitochondrial translation : response to starvation : immune response : immune response : defense response : regulation of cell growth : negative regulation of cell size : triglyceride metabolic process : response to oxidative stress : response to starvation : antibacterial humoral response : negative regulation of cell size : negative regulation of…	: GO:0008340 : GO:0070129 : GO:0042594 : GO:0006955 : GO:0006955 : GO:0006952 : GO:0001558 : GO:0045792 : GO:0006641 : GO:0006979 : GO:0042594 : GO:0019731 : GO:0045792 : GO:0045947 : GO:0009617 : GO:0007520 : GO:0007525	:eukaryotic initiation factor 4E binding : eukaryotic initiation factor 4E binding : eukaryotic initiation factor 4E binding : eukaryotic initiation factor 4E binding : eukaryotic initiation factor 4E binding	: GO:0008190 : GO:0008190 : GO:0008190 : GO:0008190 : GO:0008190	-
FBgn0262473	Tl	Toll	Tl	14	5	sp1up	-	:positive regulation of antifungal peptide biosynthetic process : positive regulation of antibacterial peptide biosynthetic process : Toll signaling pathway : defense response : dorsal/ventral axis specification : hemopoiesis : synapse assembly : immune response : response to fungus : defense response : embryonic pattern specification : dorsal/ventral axis specification : response to bacterium : …	: GO:0006967 : GO:0006963 : GO:0008063 : GO:0006952 : GO:0009950 : GO:0030097 : GO:0007416 : GO:0006955 : GO:0009620 : GO:0006952 : GO:0009880 : GO:0009950 : GO:0009617 : GO:0050830 : GO:0050832 : GO:0045087 : GO:0035007 : GO:0035172 : GO:0007352 : GO:0045610 : GO:0035172 : GO:0045087 : GO:0019732 : GO:0019730 : GO:0009950 : GO:0016201 : GO:0045087 : GO:0007507 : GO:0007165 : GO:0000281	:transmembrane signaling receptor activity : cytokine binding : protein binding : protein binding : TIR domain binding : protein binding	: GO:0004888 : GO:0019955 : GO:0005515 : GO:0005515 : GO:0070976 : GO:0005515	CG8654 : Sply : ZnT63C : CG8195 : Mes2 : lic : CG16959 : CG1907 : CG6550 : tra2 : igl : RpS10b : Rpn11 : l(1)G0156 : Ald : CG16817 : Pp2A-29B : Sec61alpha : CG2064 : MRP : CG6543 : CG12264 : CG31729 : CG2010 : Sec63 : CG12768 : OstDelta : Sc2 : CG10420 : CG4169 : fax : Ca-P60A : Cnx99A : Inos : RpS5a : Ost48 : flw : Pp1-87B : Pp1-13C : Pp1alpha-96A
FBgn0082582	tmod	tropomodulin	tmod	11	5	sp1up	Belongs to the spire family.	:cytoskeleton organization : imaginal disc-derived wing morphogenesis	: GO:0007010 : GO:0007476	:actin binding : tropomyosin binding : tropomyosin binding	: GO:0003779 : GO:0005523 : GO:0005523	mon2 : Act5C : Rho1 : capu
FBgn0028978	trbl	tribbles	trbl	13	1	sp1up	-	:negative regulation of mitosis : ventral furrow formation : gastrulation : regulation of cell cycle : protein phosphorylation : positive regulation of protein ubiquitination involved in ubiquitin-dependent protein catabolic process	: GO:0045839 : GO:0007370 : GO:0007369 : GO:0051726 : GO:0006468 : GO:2000060	:protein serine/threonine kinase activity : protein serine/threonine kinase activity : protein serine/threonine kinase activity : protein heterodimerization activity : protein homodimerization activity : ATP binding : protein kinase activity	: GO:0004674 : GO:0004674 : GO:0004674 : GO:0046982 : GO:0042803 : GO:0005524 : GO:0004672	-
FBgn0035936	Tsp66E	Tetraspanin 66E	Tsp66E	14	1	sp1up	-	:biological_process	: GO:0008150	:molecular_function	: GO:0003674	-
FBgn0003943	Ubi-p63E	Ubiquitin-63E	Ubi-p63E	12	5	sp1up	Belongs to the SPT5 family.	:cellular process : phagocytosis : protein ubiquitination : male meiosis I : ubiquitin homeostasis : spermatid differentiation : larval midgut cell programmed cell death : autophagy	: GO:0009987 : GO:0006909 : GO:0016567 : GO:0007141 : GO:0010992 : GO:0048515 : GO:0035096 : GO:0006914	:protein tag	: GO:0031386	eIF4AIII : ball : fs(1)K10 : mRpL50 : Bap60 : wds : Cdc5 : Ns1 : CG10205 : CG7878 : Snr1 : RpS27A : qkr54B : Dbp73D : CG32344 : Imp : B52 : osa : Clbn : Tet : CG4611 : snama : CG5746 : Rs1 : dalao : pav : XNP : CG4612 : CG32708 : spt4 : SF1 : Syp : RpS21 : pyd : Gale : Cp1 : CG8043 : Hel25E : CG11505 : mor : Jupiter : nop5 : CG7903 : pUf68 : Fmr1 : Rsf1 : CG6701 : CG1785 : cathD : nito : CG16753 …
FBgn0026315	Ugt35a	UDP-glycosyltransferase 35a	Ugt35a	14	5	sp1up	Belongs to the protein kinase superfamily. Tyr protein kinase family. SRC subfamily.	:metabolic process	: GO:0008152	:glucuronosyltransferase activity : UDP-glycosyltransferase activity : glucuronosyltransferase activity : UDP-glycosyltransferase activity	: GO:0015020 : GO:0008194 : GO:0015020 : GO:0008194	Nmdar1 : Tsp29Fb : Cdc37 : olf186-F : drl
FBgn0040259	Ugt86Da	Ugt86Da	Ugt86Da	14	5	sp1up	Belongs to the SRP9 family.	:metabolic process	: GO:0008152	:glucuronosyltransferase activity : transferase activity, transferring hexosyl groups : UDP-glycosyltransferase activity	: GO:0015020 : GO:0016758 : GO:0008194	-
FBgn0010812	unc-45	-	unc-45	14	1	sp1up	-	:chaperone-mediated protein folding : cellular response to heat : somatic muscle development : myosin filament assembly : defense response to Gram-negative bacterium : negative regulation of innate immune response	: GO:0061077 : GO:0034605 : GO:0007525 : GO:0031034 : GO:0050829 : GO:0045824	:-	:NA	CG9769 : B52 : CG10306 : SdhB : eIF3-S8 : CG1129 : CG7049 : Arc1
FBgn0021872	Xbp1	X box binding protein-1	Xbp1	12	1	sp1up	Belongs to the protein-tyrosine phosphatase family.	:response to endoplasmic reticulum stress : endoplasmic reticulum unfolded protein response : regulation of transcription, DNA-templated : lateral inhibition : positive regulation of transcription from RNA polymerase II promoter involved in unfolded protein response : wing disc development : chaeta development : response to endoplasmic reticulum stress	: GO:0034976 : GO:0030968 : GO:0006355 : GO:0046331 : GO:0006990 : GO:0035220 : GO:0022416 : GO:0034976	:protein homodimerization activity : sequence-specific DNA binding transcription factor activity : sequence-specific DNA binding	: GO:0042803 : GO:0003700 : GO:0043565	-
FBgn0004606	zfh1	Zn finger homeodomain 1	zfh1	12	4	sp1up	-	:mesoderm development : nervous system development : germ cell migration : heart development : antimicrobial humoral response : gonad development : pole cell migration : germ cell migration : central nervous system development : mesoderm development : muscle organ development : lymph gland development : motor neuron axon guidance : hemocyte development : garland nephrocyte differentiation : negat…	: GO:0007498 : GO:0007399 : GO:0008354 : GO:0007507 : GO:0019730 : GO:0008406 : GO:0007280 : GO:0008354 : GO:0007417 : GO:0007498 : GO:0007517 : GO:0048542 : GO:0008045 : GO:0007516 : GO:0061321 : GO:0000122 : GO:0048103	:DNA binding : RNA polymerase II regulatory region sequence-specific DNA binding : RNA polymerase II distal enhancer sequence-specific DNA binding transcription factor activity : metal ion binding	: GO:0003677 : GO:0000977 : GO:0003705 : GO:0046872	Prosbeta6 : Aats-lys : awd : chic : CG2199 : Arpc4 : CG10306 : CG5642 : bic : CG15098 : CG15784 : REG : CG11474 : P32
FBgn0039828	CG1542	-	CG1542	14	3	sp23down	Belongs to the TMEM41 family.	:rRNA processing	: GO:0006364	:molecular_function	: GO:0003674	CG2065 : CG8258 : EfTuM : me31B : Atpalpha : Sac1 : Cct5 : Mi-2 : Chc : pont : Sec61alpha : chic : Cctgamma : Rpt5 : CG13220 : ppan : Rpt2 : Cisd2 : Fatp : CG4849 : LRP1 : Ostgamma : Rop : CG1444 : mbo : RpS19a : msk : CG1518 : Caper : Karybeta3 : sqh : bor : Kr-h2 : SF1 : CkIIalpha : Psa : CG4729 : larp : OstDelta : CG11665 : Rab1 : Pp2A-29B : Gale : CG4972 : CG11107 : CG10306 : OstStt3 : Pdi : …
FBgn0010041	GstD5	Glutathione S transferase D5	GstD5	13	1	sp23down	Belongs to the NFX1 family.	:glutathione metabolic process	: GO:0006749	:glutathione transferase activity : glutathione transferase activity : glutathione transferase activity	: GO:0004364 : GO:0004364 : GO:0004364	Gadd34
FBgn0262601	SmB	Small ribonucleoprotein particle protein SmB	SmB	14	3	sp23down	Belongs to the MPI phosphatase family.	:mRNA splicing, via spliceosome : RNA metabolic process : mitotic spindle organization : mRNA splicing, via spliceosome : gonad development : germ cell development	: GO:0000398 : GO:0016070 : GO:0007052 : GO:0000398 : GO:0008406 : GO:0007281	:-	:NA	Caper : RpL7-like
FBgn0031170	CG1718	-	CG1718	12	5	sp23up	-	:-	:NA	:ATPase activity, coupled to transmembrane movement of substances : transporter activity : ATP binding	: GO:0042626 : GO:0005215 : GO:0005524	CG6218 : CG11523 : neb : pav : tum : d
FBgn0031948	CG7149	-	CG7149	14	5	sp23up	-	:phospholipid biosynthetic process : phagocytosis	: GO:0008654 : GO:0006909	:diacylglycerol cholinephosphotransferase activity	: GO:0004142	-
FBgn0033754	Ak6	Adenylate kinase 6	Ak6	15	3	sp2down	-	:-	:NA	:adenylate kinase activity : ATP binding	: GO:0004017 : GO:0005524	regucalcin : CG6330 : CG14879 : Act88F : CG34172 : Gpo-1 : GstS1 : fln : Gpdh
FBgn0035524	CG11583	-	CG11583	15	3	sp2down	-	:ribosomal large subunit biogenesis : neurogenesis	: GO:0042273 : GO:0022008	:molecular_function	: GO:0003674	CG15484 : CG13365 : SNF4Agamma : CG4741 : RpLP0 : Ndfip : Sce : CG6686 : tor : CG14767 : wek : dome : CG6652 : CG1688 : Brf : Max : 5-HT7 : Tsp29Fb : CG15098 : Dp1 : CG8043 : CG8728 : smt3 : bsf : Eb1 : Jupiter : qkr58E-3 : mop : SmD3 : Atx2 : CG7878 : Wbp2 : CG6654 : Nedd4
FBgn0031040	CG14210	-	CG14210	14	1	sp2down	-	:neurogenesis	: GO:0022008	:-	:NA	Smurf : Wee1 : Pof : Pka-R1 : CalpA : CstF-64
FBgn0030584	CG14407	-	CG14407	14	1	sp2down	-	:cell redox homeostasis	: GO:0045454	:electron carrier activity : protein disulfide oxidoreductase activity	: GO:0009055 : GO:0015035	-
FBgn0035482	CG14985	-	CG14985	13	3	sp2down	-	:-	:NA	:-	:NA	Bug22
FBgn0034946	CG3065	-	CG3065	14	3	sp2down	-	:-	:NA	:metal ion binding : sequence-specific DNA binding	: GO:0046872 : GO:0043565	-
FBgn0259166	CG42271	-	CG42271	14	1	sp2down	-	:phosphatidylinositol dephosphorylation	: GO:0046856	:phosphatidylinositol-3,4-bisphosphate 4-phosphatase activity	: GO:0016316	-
FBgn0033810	CG4646	-	CG4646	14	3	sp2down	-	:biological_process	: GO:0008150	:molecular_function	: GO:0003674	yip7 : CG33145 : Pis : Adam : CG3303 : CG7609 : Pp2B-14D : Rab5 : CG11095 : lectin-46Ca : Jon44E : CG8078 : Mkk4 : Hip1 : Pk17E : CG31637 : CG12344 : CG2789 : Gs1 : CG3530 : Cyp9b2 : Gyk : CanA1 : CG2921 : CG3570 : Vps29 : CG14024 : CG4813 : CG8888 : Rheb : CG4968 : CSN4 : CG9536 : CG3708 : Gie : Ran : CG9547 : CG8602 : CG31199 : krz : Odc1 : CG7881 : CG11876 : out : CG8199 : Fmo-2 : CG2616 : CG2…
FBgn0032231	CG5056	-	CG5056	14	1	sp2down	Belongs to the GLI C2H2-type zinc-finger protein family.	:-	:NA	:-	:NA	CG9667 : Tango7 : Caper : flw : SF1 : mRpS24 : CG9769 : CG11107 : CG34163 : nonA-l : mRpL43 : mTerf3 : nito : SmD3 : Crc : Saf-B
FBgn0037773	CG5359	-	CG5359	14	4	sp2down	-	:-	:NA	:-	:NA	CG11407 : CG11703 : alpha-Est1 : CG4278 : CG7656 : CG34417 : Hex-C : CG33145 : CG30185 : CG15484 : Ptp61F : ave : CG15522 : CG11236 : CG30411 : GstE14 : Sox21a : Ser12 : Lip4 : CG12125 : CG11248 : SH3PX1 : CG2021 : CG5718 : CG6321 : CG3501 : CG1909 : GstD11 : GstE6 : CG42258 : CG17440 : 4EHP : Tak1 : Mip : soti : vret : CG1024 : elfless : Csat : cbx : velo : CG8010 : CG4091 : Cyp6a22 : Map205 : C…
FBgn0030717	CG8931	-	CG8931	14	1	sp2down	-	:-	:NA	:-	:NA	Dap160 : EndoA : drk
FBgn0034674	CG9304	-	CG9304	14	1	sp2down	Belongs to the iron-containing alcohol dehydrogenase family. Hydroxyacid-oxoacid transhydrogenase subfamily.	:G-protein coupled receptor signaling pathway : response to pheromone	: GO:0007186 : GO:0019236	:-	:NA	-
FBgn0022936	CycH	Cyclin H	CycH	14	1	sp2down	-	:transcription initiation from RNA polymerase II promoter : transcription from RNA polymerase II promoter : regulation of transcription, DNA-templated : regulation of cyclin-dependent protein serine/threonine kinase activity	: GO:0006367 : GO:0006366 : GO:0006355 : GO:0000079	:cyclin-dependent protein serine/threonine kinase regulator activity : cyclin-dependent protein serine/threonine kinase activity : RNA polymerase II carboxy-terminal domain kinase activity : protein kinase binding : core RNA polymerase binding transcription factor activity	: GO:0016538 : GO:0004693 : GO:0008353 : GO:0019901 : GO:0000990	Tak1
FBgn0030686	mRpL3	mitochondrial ribosomal protein L3	mRpL3	14	1	sp2down	-	:translation : translation	: GO:0006412 : GO:0006412	:structural constituent of ribosome : structural constituent of ribosome	: GO:0003735 : GO:0003735	yki
FBgn0262954	Rpb12	Rpb12	Rpb12	15	1	sp2down	Belongs to the DNA polymerase type-A family.	:transcription from RNA polymerase II promoter : transcription, DNA-templated	: GO:0006366 : GO:0006351	:DNA-directed RNA polymerase activity : DNA binding : DNA-directed RNA polymerase activity	: GO:0003899 : GO:0003677 : GO:0003899	-
FBgn0035083	Tina-1	Troponin C-akin-1	Tina-1	14	1	sp2down	-	:heart development	: GO:0007507	:structural constituent of muscle	: GO:0008307	-
FBgn0033661	CG13185	-	CG13185	14	4	sp2up	-	:-	:NA	:ATP binding : ATPase activity	: GO:0005524 : GO:0016887	vig : CG15735 : Mtpalpha : LanB1 : mRpL44 : mod : CG8545 : Arpc3A : CG10077 : 14-3-3zeta : 128up : CG7878 : mRpS24 : Pxn : mRpL11 : Gp210 : EloB : NHP2 : mRpL52 : RpLP0 : Caper : Top1 : SF1 : CG3817 : rig : CG9769 : Arpc4 : CG4806 : Jupiter : CG15877 : eIF6 : cathD : CG16753 : Rpb8
FBgn0034734	CG4554	-	CG4554	14	4	sp2up	-	:neurogenesis	: GO:0022008	:-	:NA	CG10934 : HPS1
FBgn0036663	CG9674	-	CG9674	13	3	sp2up	-	:oxidation-reduction process : glutamate biosynthetic process	: GO:0055114 : GO:0006537	:glutamate synthase (NADPH) activity : iron-sulfur cluster binding : glutamate synthase (NADH) activity : flavin adenine dinucleotide binding : FMN binding : iron ion binding	: GO:0004355 : GO:0051536 : GO:0016040 : GO:0050660 : GO:0010181 : GO:0005506	Mkp3 : rl
FBgn0034975	enok	enoki mushroom	enok	14	4	sp2up	Belongs to the tenascin family. Teneurin subfamily.	:mushroom body development : neuroblast proliferation : dorsal/ventral axon guidance : regulation of JAK-STAT cascade : nucleosome assembly : regulation of transcription, DNA-templated : negative regulation of stem cell differentiation : female germ-line stem cell maintenance	: GO:0016319 : GO:0007405 : GO:0033563 : GO:0046425 : GO:0006334 : GO:0006355 : GO:2000737 : GO:0036099	:histone acetyltransferase activity : DNA binding : zinc ion binding	: GO:0004402 : GO:0003677 : GO:0008270	Sema-2a : CG11911
FBgn0015269	Nf1	Neurofibromin 1	Nf1	15	4	sp2up	-	:positive regulation of adenylate cyclase activity : cAMP-mediated signaling : positive regulation of multicellular organism growth : regulation of Ras protein signal transduction : olfactory learning : short-term memory : regulation of multicellular organism growth : locomotor rhythm : Ras protein signal transduction : determination of adult lifespan : response to heat : response to oxidative st…	: GO:0045762 : GO:0019933 : GO:0040018 : GO:0046578 : GO:0008355 : GO:0007614 : GO:0040014 : GO:0045475 : GO:0007265 : GO:0008340 : GO:0009408 : GO:0006979 : GO:0042066 : GO:0007616 : GO:0045886 : GO:0046580 : GO:0032320	:Ras GTPase activator activity : Ras GTPase activator activity	: GO:0005099 : GO:0005099	CG4949 : Dim1 : robl37BC : Plod : ksr
FBgn0053554	Nipped-A	Nipped-A	Nipped-A	14	4	sp2up	-	:positive regulation of Notch signaling pathway : wing disc pattern formation : regulation of transcription, DNA-templated : phagocytosis : mitotic cytokinesis	: GO:0045747 : GO:0035222 : GO:0006355 : GO:0006909 : GO:0000281	:protein kinase activity : phosphotransferase activity, alcohol group as acceptor	: GO:0004672 : GO:0016773	mrn : CG31917
FBgn0262103	Sik3	Salt-inducible kinase 3	Sik3	14	4	sp2up	-	:protein phosphorylation : response to starvation : lipid homeostasis : protein phosphorylation	: GO:0006468 : GO:0042594 : GO:0055088 : GO:0006468	:protein serine/threonine kinase activity : ATP binding : protein serine/threonine kinase activity	: GO:0004674 : GO:0005524 : GO:0004674	CG7272 : CG4619 : fzo : aurA : Cct2 : ric8a : CG4089 : CG7686 : CG13365 : twe : Tak1 : Tsp : CG9634 : CG3714 : elB : por : Jra : eIF-2alpha : CG11317 : MFS16 : CG4709 : CG31637 : RluA-1 : rho : crn : stas : CG10934 : CG12576 : GalNAc-T1 : CG5190 : CG2921 : CG3570 : CG5645 : betaggt-II : CG31051 : wls : RpS12 : CG13321 : Mtpalpha : CG7049 : vkg : CG42678 : Sdc : CG1246 : CG5027 : CG7407 : CG30184 …
FBgn0000079	Amy-p	Amylase proximal	Amy-p	14	3	sp3down	-	:carbohydrate metabolic process	: GO:0005975	:alpha-amylase activity : cation binding : catalytic activity	: GO:0004556 : GO:0043169 : GO:0003824	CG2199 : Rrp46 : sick : eIF-4E : eIF4E-4 : eIF4E-5
FBgn0033926	Arc1	Activity-regulated cytoskeleton associated protein 1	Arc1	11	2	sp3down	Belongs to the gamma-glutamylcyclotransferase family.	:behavioral response to starvation : muscle system process	: GO:0042595 : GO:0003012	:zinc ion binding : nucleic acid binding	: GO:0008270 : GO:0003676	vig : CG2065 : Gmd : Bacc : Pdi : CG6836 : Act79B : dgt3 : Arf79F : CG4278 : Trap1
FBgn0033928	Arc2	Arc2	Arc2	14	2	sp3down	Belongs to the Toll-like receptor family.	:biological_process	: GO:0008150	:molecular_function	: GO:0003674	mib2 : Hrs : spz : wisp
FBgn0039644	CG11897	-	CG11897	14	2	sp3down	-	:transmembrane transport	: GO:0055085	:xenobiotic-transporting ATPase activity : drug transmembrane transporter activity : ATP binding	: GO:0008559 : GO:0015238 : GO:0005524	CG33145 : CG14823 : CG11279 : CG11248 : CG3501 : Cyp4ae1 : CG8560 : Vap-33A : Oat : blp : CG2126 : Cbp20 : Ipk1 : CG17260 : CG9960 : Vha55 : Cpr100A : CG7953 : Cortactin : CG31475 : CtBP : Timp : slp1 : Hs2st : dlg1 : Lapsyn : CG7277 : CG6453 : Drice : CG10209 : CG4455 : CG9171 : CG6712 : CG5548 : Vps28 : IntS12 : MED30 : Dgk : Bsg : Jon99Ci : CG6330 : CG8026 : GILT3 : Uch-L5 : CG15643 : Irp-1A :…
FBgn0034390	CG15093	-	CG15093	14	1	sp3down	-	:cellular amino acid metabolic process : valine metabolic process : pentose-phosphate shunt	: GO:0006520 : GO:0006573 : GO:0006098	:3-hydroxyisobutyrate dehydrogenase activity : 3-hydroxyisobutyrate dehydrogenase activity : 3-hydroxyisobutyrate dehydrogenase activity : phosphogluconate dehydrogenase (decarboxylating) activity : NAD binding	: GO:0008442 : GO:0008442 : GO:0008442 : GO:0004616 : GO:0051287	-
FBgn0039860	CG1792	-	CG1792	14	1	sp3down	-	:-	:NA	:zinc ion binding : DNA binding	: GO:0008270 : GO:0003677	-
FBgn0267408	CG18522	Aldehyde oxidase 1	CG18522	14	3	sp3down	-	:NA:	:NA:	:NA:	:NA:	CG15735 : Prosalpha7 : CG6509 : Caper : CG4612 : RpL35A : Rbp1 : CG7878 : Syp : mRpS24 : RpS19b : U4-U6-60K : CG3735 : CG3224 : EloB : Prosalpha4 : Prosbeta6 : Nurf-38 : Map205 : Rsf1 : Prosbeta7 : CG6701 : NHP2 : Prosalpha2
FBgn0051445	CG31445	-	CG31445	15	1	sp3down	-	:proteolysis	: GO:0006508	:aminopeptidase activity : metallopeptidase activity : zinc ion binding	: GO:0004177 : GO:0008237 : GO:0008270	CG9911 : SmD2 : CG44251 : mRpS7 : Arpc3A : Arpc2 : Tdrd3 : mRpS24 : CG9231 : CtBP : CG16789 : pic : Hsp23 : Arpc1 : Arpc4 : mRpS28 : B52 : Pdi : SmG : mTerf3 : CG13321 : CG5746 : cathD : Cbp80 : Wbp2 : mRpL52 : slbo
FBgn0053123	CG33123	-	CG33123	14	4	sp3down	Belongs to the glycosyl hydrolase 37 family.	:neurogenesis : leucyl-tRNA aminoacylation : wound healing	: GO:0022008 : GO:0006429 : GO:0042060	:leucine-tRNA ligase activity : ATP binding : aminoacyl-tRNA editing activity	: GO:0004823 : GO:0005524 : GO:0002161	CG30393 : CG13532 : Eig71Ed : CG3829 : CG15743 : beag : lark : papi : CG17010 : Irc : CG1105 : Lmpt : Tim8 : p24-1 : CG1024 : Csat : CG5510 : CG1124 : CG3544 : CG13321 : Cpr11B : tau : Vps16B : CG9630 : GstD4 : CtBP : Patsas : CG11796 : CG6337 : CG5888 : CG13893 : CG15739 : CG9673 : Arf51F : CG31798 : CG4565 : CG5516 : CG14450 : CG14543 : hmw : rhi : CG8207 : CG2931 : CG9773 : CG17493 : Nup54 : a…
FBgn0259711	CG42365	-	CG42365	15	2	sp3down	-	:-	:NA	:-	:NA	mthl3 : sqd
FBgn0263113	CG43370	-	CG43370	14	2	sp3down	-	:cilium assembly	: GO:0042384	:-	:NA	CG10581
FBgn0036827	CG6843	-	CG6843	13	3	sp3down	-	:-	:NA	:-	:NA	kuz
FBgn0033059	CG7845	-	CG7845	14	3	sp3down	-	:muscle cell cellular homeostasis	: GO:0046716	:-	:NA	-
FBgn0035707	CG8368	-	CG8368	15	3	sp3down	-	:-	:NA	:exonuclease activity : nucleic acid binding	: GO:0004527 : GO:0003676	-
FBgn0028969	deltaCOP	Coat Protein (coatomer) delta	deltaCOP	14	1	sp3down	-	:retrograde vesicle-mediated transport, Golgi to ER : retrograde vesicle-mediated transport, Golgi to ER : regulation of lipid storage : protein secretion : regulation of tube diameter, open tracheal system : larval salivary gland morphogenesis : intracellular protein transport : phagocytosis	: GO:0006890 : GO:0006890 : GO:0010883 : GO:0009306 : GO:0035158 : GO:0007436 : GO:0006886 : GO:0006909	:-	:NA	-
FBgn0085421	Epac	Exchange protein directly activated by cAMP ortholog (H. sapiens)	Epac	14	1	sp3down	-	:regulation of protein phosphorylation : regulation of Rap protein signal transduction	: GO:0001932 : GO:0032487	:cyclic nucleotide-dependent guanyl-nucleotide exchange factor activity : Rap guanyl-nucleotide exchange factor activity : cAMP-dependent protein kinase regulator activity	: GO:0017132 : GO:0017034 : GO:0008603	-
FBgn0037255	Fip1	-	Fip1	14	4	sp3down	-	:histone mRNA 3'-end processing : positive regulation of Ras protein signal transduction : positive regulation of ERK1 and ERK2 cascade	: GO:0006398 : GO:0046579 : GO:0070374	:myosin binding	: GO:0017022	pbl : CG7686 : pav : scra : lwr : Sbp2 : hig : grau : Hakai : CG6686 : metro : vig : CG6652 : ana2 : CG14507 : CG6123 : GABPI : capu : CG32344 : nesd : sti : d : Mer
FBgn0050115	GEFmeso	Guanine nucleotide exchange factor in mesoderm	GEFmeso	14	1	sp3down	-	:imaginal disc-derived leg morphogenesis : imaginal disc-derived wing vein specification : regulation of Cdc42 protein signal transduction	: GO:0007480 : GO:0007474 : GO:0032489	:guanyl-nucleotide exchange factor activity : Ral GTPase binding : Rho guanyl-nucleotide exchange factor activity	: GO:0005085 : GO:0017160 : GO:0005089	betaTub85D : Nmnat : mts : akirin : da
FBgn0036919	Grasp65	Grasp65	Grasp65	14	3	sp3down	-	:Golgi organization : morphogenesis of follicular epithelium : wing disc morphogenesis	: GO:0007030 : GO:0016333 : GO:0007472	:-	:NA	rngo : Cap-H2 : Marf : grim : smo : morgue
FBgn0024352	Hop	Hsp70/Hsp90 organizing protein homolog	Hop	14	3	sp3down	Belongs to the ubiquitin family.	:protein folding	: GO:0006457	:unfolded protein binding	: GO:0051082	rngo : Dscam1 : Marf : grim : smo : morgue
FBgn0030530	jub	Ajuba LIM protein	jub	14	3	sp3down	-	:positive regulation of organ growth : positive regulation of imaginal disc growth : hippo signaling : mitosis : protein localization to centrosome	: GO:0046622 : GO:0045572 : GO:0035329 : GO:0007067 : GO:0071539	:ligand-dependent nuclear receptor binding : thyroid hormone receptor binding : actin binding : zinc ion binding	: GO:0016922 : GO:0046966 : GO:0003779 : GO:0008270	CG6330
FBgn0031006	rictor	rapamycin-insensitive companion of Tor	rictor	14	4	sp3down	-	:cellular response to DNA damage stimulus : dendrite morphogenesis : synaptic growth at neuromuscular junction : TOR signaling	: GO:0006974 : GO:0048813 : GO:0051124 : GO:0031929	:-	:NA	SmD2 : CG15098 : Pgam5 : Arpc1 : Arpc5 : nonA-l : CG8578 : CG8545 : Arpc3A : Arpc2 : CG3817 : CG7789 : Saf-B
FBgn0034879	Rrp4	Rrp4	Rrp4	14	3	sp3down	-	:mRNA processing : regulation of gene expression	: GO:0006397 : GO:0010468	:3'-5'-exoribonuclease activity : RNA binding	: GO:0000175 : GO:0003723	CG11911
FBgn0040273	Spt5	Spt5	Spt5	14	3	sp3down	-	:mitotic spindle organization : transcription, DNA-templated : mitotic G2 DNA damage checkpoint : dosage compensation : negative regulation of transcription from RNA polymerase II promoter : positive regulation of transcription from RNA polymerase II promoter : regulation of DNA-templated transcription, elongation	: GO:0007052 : GO:0006351 : GO:0007095 : GO:0007549 : GO:0000122 : GO:0045944 : GO:0032784	:-	:NA	-
FBgn0029157	ssh	slingshot	ssh	15	3	sp3down	-	:protein dephosphorylation : actin cytoskeleton organization : regulation of actin polymerization or depolymerization : mushroom body development : regulation of axonogenesis : compound eye development : regulation of lamellipodium assembly : mitotic cell cycle : protein dephosphorylation	: GO:0006470 : GO:0030036 : GO:0008064 : GO:0016319 : GO:0050770 : GO:0048749 : GO:0010591 : GO:0000278 : GO:0006470	:MAP kinase tyrosine/serine/threonine phosphatase activity : protein tyrosine/threonine phosphatase activity : protein tyrosine/serine/threonine phosphatase activity : protein tyrosine/serine/threonine phosphatase activity : MAP kinase tyrosine/serine/threonine phosphatase activity : protein tyrosine phosphatase activity : actin binding : DNA binding	: GO:0017017 : GO:0008330 : GO:0008138 : GO:0008138 : GO:0017017 : GO:0004725 : GO:0003779 : GO:0003677	-
FBgn0001978	stc	shuttle craft	stc	14	3	sp3down	-	:nervous system development : regulation of transcription, DNA-templated : regulation of transcription, DNA-templated	: GO:0007399 : GO:0006355 : GO:0006355	:single-stranded DNA binding : sequence-specific DNA binding transcription factor activity : zinc ion binding : nucleic acid binding : zinc ion binding	: GO:0003697 : GO:0003700 : GO:0008270 : GO:0003676 : GO:0008270	Sin3A : Rpd3
FBgn0042094	Adk3	Adenylate kinase-3	Adk3	14	5	sp3up	-	:ADP biosynthetic process	: GO:0006172	:adenylate kinase activity : adenylate kinase activity : nucleoside triphosphate adenylate kinase activity : ATP binding : adenylate kinase activity	: GO:0004017 : GO:0004017 : GO:0046899 : GO:0005524 : GO:0004017	CG7289 : CG1942 : RpL35A : CG15784 : Syp : Imp : CG3436 : Jupiter : mRpL43 : CG13829 : VhaM8.9 : CG7071 : VhaAC45 : Vha14-1 : VhaAC39-1 : VhaM9.7-b : Vha100-2
FBgn0037341	CG12746	-	CG12746	14	1	sp3up	Belongs to the V-ATPase G subunit family.	:dephosphorylation	: GO:0016311	:phosphatidate phosphatase activity : phosphatidate phosphatase activity	: GO:0008195 : GO:0008195	Vha36-1
FBgn0033437	CG12926	-	CG12926	12	5	sp3up	Belongs to the V-ATPase F subunit family.	:transport	: GO:0006810	:vitamin E binding : transporter activity	: GO:0008431 : GO:0005215	Vha55 : CG5126 : Vha68-1 : VhaAC39-1 : Vha36-1 : Vha100-1 : CG13829 : Vha26 : VhaM8.9 : Vha68-2 : CG7071 : Vha44 : VhaAC45
FBgn0035169	CG13890	-	CG13890	14	5	sp3up	Belongs to the V-ATPase V0D/AC39 subunit family.	:defense response to Gram-negative bacterium : metabolic process	: GO:0050829 : GO:0008152	:dodecenoyl-CoA delta-isomerase activity	: GO:0004165	Vha100-2 : CG7289 : CG1942 : Vha100-4 : CG13829 : Vha14-1 : Vha100-1 : VhaM8.9 : CG7071 : VhaAC45 : VhaM9.7-b
FBgn0039890	CG2316	-	CG2316	15	5	sp3up	-	:transmembrane transport	: GO:0055085	:ATPase activity, coupled to transmembrane movement of substances : transporter activity : ATP binding	: GO:0042626 : GO:0005215 : GO:0005524	Vha100-2 : CG7289 : Vha100-1 : VhaAC39-1 : VhaAC45
FBgn0053199	CG33199	-	CG33199	13	5	sp3up	-	:biological_process	: GO:0008150	:molecular_function	: GO:0003674	CG11703 : Cpr23B : Art3 : CG33145 : CG17134 : CG14022 : CG10907 : Pis : Zip48C : Adam : Ctr1B : Ccz1 : CG3603 : CG30411 : SCOT : lolal : GalNAc-T2 : dikar : Pi4KIIalpha : CG8281 : Tim8 : Br140 : CG1142 : CG11723 : CG12608 : Prosbeta7 : soti : CG12104 : toe : hrg : CG4306 : Pdf : CHKov2 : CG32700 : CG7275 : CG11906 : CG5080 : CG1941 : numb : CG4091 : Vps24 : Vap-33A : CG8568 : CG7071 : wgn : CG121…
FBgn0032981	CG3635	-	CG3635	14	5	sp3up	-	:lipid metabolic process	: GO:0006629	:triglyceride lipase activity	: GO:0004806	M6 : Esp : cbx : CG33145 : CG10581 : CG4630 : CG15484 : CG8960 : MFS3 : CG3303 : fd59A : papi : CG44252 : CG1105 : CG17029 : CG7609 : CG14262 : CG31675 : tyn : Cdk1 : Socs44A : CG6073 : Vps4 : Jon44E : Mkk4 : Hip1 : Cyp308a1 : Men : MFS16 : CycK : CG2789 : Ucp4B : nes : rho : CG9350 : B-H1 : frc : Gs1 : Rpb8 : CG10934 : Cyp9b2 : Gyk : Hcf : CG2921 : CG3570 : Vps29 : ihog : betaggt-II : CG14024 : …
FBgn0030839	CG5613	-	CG5613	15	1	sp3up	Belongs to the WASH1 family.	:-	:NA	:mannosyl-glycoprotein endo-beta-N-acetylglucosaminidase activity : myosin binding	: GO:0033925 : GO:0017022	-
FBgn0033717	CG8839	-	CG8839	14	5	sp3up	-	:-	:NA	:fatty acid amide hydrolase activity : carbon-nitrogen ligase activity, with glutamine as amido-N-donor	: GO:0017064 : GO:0016884	Bap55 : CG15735 : CG7239 : CG14464 : Vap-33A : CG10306 : ctp : SmG : egg : SmD3 : Pof
FBgn0031428	CG9886	-	CG9886	14	5	sp3up	-	:protein phosphorylation	: GO:0006468	:glycerate kinase activity	: GO:0008887	CG3995 : CG6937 : l(1)G0230 : Caper : CG6724 : CG8545 : Ski6 : CG3817 : Ns1 : CG7878 : Tdrd3 : RpS27A : pit : CG32344 : RpL7-like : Imp : Rbp1-like : nop5 : eIF6 : CG7845 : spoon : Rrp46 : SmD3 : alt : CG17454
FBgn0085765	CR40677	2S ribosomal RNA pseudogene:CR40677	2SrRNA-Psi:CR40677	13	2	sp3up	-	:-	:NA	:-	:NA	CG10934 : Spn42Da : CG3565 : CG32219
FBgn0039487	gb	genderblind	gb	14	5	sp3up	Belongs to the short-chain dehydrogenases/reductases (SDR) family.	:glutamate secretion : courtship behavior : male courtship behavior : chemosensory behavior : L-glutamate transport : glutamine transport : taurine transport : amino acid transmembrane transport : phagocytosis : defense response to bacterium	: GO:0014047 : GO:0007619 : GO:0008049 : GO:0007635 : GO:0015813 : GO:0006868 : GO:0015734 : GO:0003333 : GO:0006909 : GO:0042742	:amino acid transmembrane transporter activity : amino acid transmembrane transporter activity	: GO:0015171 : GO:0015171	Mtpalpha : fabp : CaBP1 : CG11474 : scu : mod : Trx-2 : Chd64 : l(2)37Cb : awd : CG2852 : mRpL43 : Hsc70-1 : Akap200 : smt3 : pUf68 : AnxB10 : Arc1 : RpS21 : CG8036 : Nacalpha : Pdi : regucalcin : Eno : CG1129 : Df31 : Tapdelta : porin : Crc : Trap1
FBgn0063498	GstE2	Glutathione S transferase E2	GstE2	15	1	sp3up	-	:glutathione metabolic process	: GO:0006749	:glutathione transferase activity : glutathione transferase activity	: GO:0004364 : GO:0004364	Rsf1 : NAA20 : CG9769 : mRpL50 : mRpS24
FBgn0038251	Hexim	HEXIM ortholog	Hexim	14	5	sp3up	-	:negative regulation of transcription from RNA polymerase II promoter	: GO:0000122	:7SK snRNA binding : cyclin-dependent protein serine/threonine kinase inhibitor activity	: GO:0097322 : GO:0004861	-
FBgn0044047	Ilp6	Insulin-like peptide 6	Ilp6	14	5	sp3up	-	:insulin receptor signaling pathway : positive regulation of multicellular organism growth	: GO:0008286 : GO:0040018	:insulin receptor binding : hormone activity	: GO:0005158 : GO:0005179	CG10581 : aurA : CG11279 : CG6321 : Proc : Oat : CG18335 : CG14762 : CG13539 : CG40160 : CG17162 : CG2767 : Hsc70Cb : CG8036 : PHGPx : kdn : Moe : regucalcin : CG10638 : capt : Gdi : Mdh2 : Inos : fabp : Sh3beta : Prx2540-2 : Eno : Hop : CG14715 : chic : Uch : EndoGI : CG2862 : AnxB10 : Crc : GstO3 : scu : Nlp : scf : CG7430 : Fkbp14 : awd : cib
FBgn0025814	Mgstl	Microsomal glutathione S-transferase-like	Mgstl	12	5	sp3up	Belongs to the AB hydrolase superfamily. Lipase family.	:-	:NA	:glutathione transferase activity : glutathione transferase activity : glutathione transferase activity	: GO:0004364 : GO:0004364 : GO:0004364	CG7979 : CG5500 : CG1902 : Diap2 : Tengl4 : Ald : Yp1 : Lsp2 : Argk : Adh : CG32473 : CG31343 : Yp2 : CG34205 : Rfabg : CG16826 : Tsf1 : CG5506 : Fer1HCH : Fer2LCH : CG16885 : Pglym78 : Scp1 : PPO1 : Gpdh
FBgn0044510	mRpS5	mitochondrial ribosomal protein S5	mRpS5	14	1	sp3up	-	:translation	: GO:0006412	:structural constituent of ribosome : RNA binding	: GO:0003735 : GO:0003723	Arpc2
FBgn0013681	mt:ND3	mitochondrial NADH-ubiquinone oxidoreductase chain 3	mt:ND3	15	2	sp3up	Belongs to the delta-EF1/ZFH-1 C2H2-type zinc-finger family.	:oxidation-reduction process	: GO:0055114	:NADH dehydrogenase (ubiquinone) activity : NADH dehydrogenase (ubiquinone) activity	: GO:0008137 : GO:0008137	-
FBgn0023181	Orc4	Origin recognition complex subunit 4	Orc4	15	5	sp3up	-	:DNA replication initiation : DNA replication initiation	: GO:0006270 : GO:0006270	:DNA binding	: GO:0003677	RpL35A : Arpc1 : Chro : pzg
FBgn0031973	Spn28Dc	Serpin 28Dc	Spn28Dc	13	5	sp3up	-	:negative regulation of melanization defense response : response to wounding : negative regulation of proteolysis : negative regulation of proteolysis : negative regulation of endopeptidase activity : regulation of proteolysis	: GO:0035009 : GO:0009611 : GO:0045861 : GO:0045861 : GO:0010951 : GO:0030162	:serine-type endopeptidase inhibitor activity : serine-type endopeptidase inhibitor activity	: GO:0004867 : GO:0004867	-

## Sheet: README
Description:
Table represents summary of 919 differentially expressed (DE) genes used for heatmap construction.
Table includes DE genes between any active chemotype or control without oleic acid in the media (vehicle_noOA) and control with oleic acid in the media (vehicle_OA)
Column name	Example	Description
gene_id	FBgn0000014	FlyBase gene identifier according to annotation 5.57
gene	abd-A	The gene_name(s) being tested. Gene symbol name according to FlyBase annotation 5.57
gene_full_name	abdominal A	The gene full name according to FlyBase Database
NCBI_symbol	abd-A	The gene_name(s) being tested. Gene symbol name according to NCBI
module	14	The module number to which gene belongs according to Modulated Modularity Clustering (MMC) analysis
k.means.cluster	4	The cluster number to which gene belongs according to K-means clustering of gene expression profile on Heatmap.
specificity	sp1up	The character determines for what chemotype or chemotypes this genes is identified as differentially expressed and direction of its expression changes (up/down), * means that this gene was observed as DE for the pair of two control with/without oleic acid (vechicle_OA/vechicle_noOA)
uniprot_protein_family	Belongs to the TRAFAC class OBG-HflX-like GTPase superfamily. OBG GTPase family.	Data from Uniprot Database about known protein family to which gene belongs, absence of data indicated as "-"
biological_process	:peripheral nervous system development	GO.term Biological process in which gene is involved
GO_biological_process	: GO:0007422	GO.identifier for Biological process in which gene is involved
molecular_function	:RNA polymerase II distal enhancer sequence-specific DNA binding transcription factor activity	GO.term Molecular function that gene possess
GO_molecular_function	: GO:0003705	GO.identifier for Molecular function that gene possess
physical_interactions	htl : CG4282 : p-cup	A set of genes with known physical interactions with query gene according to FlyBase
