# Supplementary material for: A Class of Diacylglycerol Acyltransferase 1 Inhibitors Identified by a Combination of Phenotypic High-throughput Screening, Genomics, and Genetics
Source: eBioMedicine. 2016 Apr 16;8:49–59. doi: 10.1016/j.ebiom.2016.04.014 (PMC4919474; doi:10.1016/j.ebiom.2016.04.014)
Supplement: Table S5 — Details of the GO-class enrichment of the clusters shown in Fig. 3a. Table relates also to Figure S4d. [file mmc6.xlsx]

## Sheet: GO_cluster1.xls
GO Term	Description	P-value	FDR q-value	Enrichment	N	B	n	b	Genes
GO:0044255	cellular lipid metabolic process	2.6e-07	0.00149	5.07	11901	227	155	15	[bmm - brummer, fu12 - cg17608 gene product from transcript cg17608-ra, CG4585 - cg4585 gene product from transcript cg4585-ra, HLH106 - helix loop helix protein 106, eas - easily shocked, CG10383 - cg10383 gene product from transcript cg10383-ra, Hnf4 - hepatocyte nuclear factor 4, CG10932 - cg10932 gene product from transcript cg10932-ra, oys - oysgedart, Inos - cg11143 gene product from transc…
GO:0008610	lipid biosynthetic process	6.12e-07	0.00176	6.81	11901	124	155	11	[CG10932 - cg10932 gene product from transcript cg10932-ra, fu12 - cg17608 gene product from transcript cg17608-ra, Inos - cg11143 gene product from transcript cg11143-ra, CG5991 - cg5991 gene product from transcript cg5991-ra, CG4585 - cg4585 gene product from transcript cg4585-ra, HLH106 - helix loop helix protein 106, CG4825 - cg4825 gene product from transcript cg4825-rb, eas - easily shocked…
GO:0008654	phospholipid biosynthetic process	7.21e-07	0.00138	13.44	11901	40	155	7	[Inos - cg11143 gene product from transcript cg11143-ra, fu12 - cg17608 gene product from transcript cg17608-ra, CG5991 - cg5991 gene product from transcript cg5991-ra, CG4585 - cg4585 gene product from transcript cg4585-ra, CG4825 - cg4825 gene product from transcript cg4825-rb, eas - easily shocked, Cct1 - ctp:phosphocholine cytidylyltransferase 1]
GO:0006644	phospholipid metabolic process	2.23e-06	0.00321	7.76	11901	89	155	9	[Inos - cg11143 gene product from transcript cg11143-ra, fu12 - cg17608 gene product from transcript cg17608-ra, CG5991 - cg5991 gene product from transcript cg5991-ra, CG4585 - cg4585 gene product from transcript cg4585-ra, CG42271 - cg42271 gene product from transcript cg42271-rc, CG4825 - cg4825 gene product from transcript cg4825-rb, eas - easily shocked, CG10383 - cg10383 gene product from t…
GO:0006629	lipid metabolic process	3.03e-06	0.00348	3.73	11901	350	155	17	[bmm - brummer, fu12 - cg17608 gene product from transcript cg17608-ra, Yp3 - yolk protein 3, CG4585 - cg4585 gene product from transcript cg4585-ra, HLH106 - helix loop helix protein 106, eas - easily shocked, CG10383 - cg10383 gene product from transcript cg10383-ra, Hnf4 - hepatocyte nuclear factor 4, CG10932 - cg10932 gene product from transcript cg10932-ra, oys - oysgedart, Inos - cg11143 ge…
GO:0044763	single-organism cellular process	8.17e-06	0.00782	1.49	11901	4109	155	80	[Eip55E - cg5345 gene product from transcript cg5345-ra, bmm - brummer, fu12 - cg17608 gene product from transcript cg17608-ra, Yp3 - yolk protein 3, Bmcp - cg7314 gene product from transcript cg7314-rb, HLH106 - helix loop helix protein 106, NaPi-T - na[+]-dependent inorganic phosphate cotransporter, Vha13 - vacuolar h[+] atpase g-subunit, Rab6 - cg6601 gene product from transcript cg6601-ra, un…
GO:0006793	phosphorus metabolic process	1.03e-05	0.00848	2.73	11901	647	155	23	[CG8525 - cg8525 gene product from transcript cg8525-ra, ATPCL - atp citrate lyase, fu12 - cg17608 gene product from transcript cg17608-ra, Gpo-1 - glycerophosphate oxidase-1, CG4585 - cg4585 gene product from transcript cg4585-ra, AcCoAS - acetyl coenzyme a synthase, CG10376 - cg10376 gene product from transcript cg10376-ra, CG12746 - cg12746 gene product from transcript cg12746-rd, CG15093 - cg…
GO:0006749	glutathione metabolic process	2.37e-05	0.017	10.24	11901	45	155	6	[Gclc - glutamate-cysteine ligase catalytic subunit, Eip55E - cg5345 gene product from transcript cg5345-ra, GstD5 - glutathione s transferase d5, GstE7 - glutathione s transferase e7, GstO2 - glutathione s transferase o2, GstE2 - glutathione s transferase e2]
GO:0006790	sulfur compound metabolic process	3.47e-05	0.0222	6.4	11901	96	155	8	[Gclc - glutamate-cysteine ligase catalytic subunit, Eip55E - cg5345 gene product from transcript cg5345-ra, ATPCL - atp citrate lyase, AcCoAS - acetyl coenzyme a synthase, GstD5 - glutathione s transferase d5, GstE7 - glutathione s transferase e7, GstO2 - glutathione s transferase o2, GstE2 - glutathione s transferase e2]
GO:0019637	organophosphate metabolic process	3.55e-05	0.0204	3.6	11901	299	155	14	[CG8525 - cg8525 gene product from transcript cg8525-ra, Gpo-1 - glycerophosphate oxidase-1, fu12 - cg17608 gene product from transcript cg17608-ra, CG4585 - cg4585 gene product from transcript cg4585-ra, CG15093 - cg15093 gene product from transcript cg15093-rb, eas - easily shocked, CG10383 - cg10383 gene product from transcript cg10383-ra, CG6330 - cg6330 gene product from transcript cg6330-rb…
GO:0046486	glycerolipid metabolic process	4.81e-05	0.0251	7.26	11901	74	155	7	[bmm - brummer, Mtp - microsomal triacylglycerol transfer protein, CG42271 - cg42271 gene product from transcript cg42271-rc, CG4825 - cg4825 gene product from transcript cg4825-rb, eas - easily shocked, CG10383 - cg10383 gene product from transcript cg10383-ra, Cct1 - ctp:phosphocholine cytidylyltransferase 1]
GO:0006796	phosphate-containing compound metabolic process	7.79e-05	0.0373	2.53	11901	637	155	21	[CG8525 - cg8525 gene product from transcript cg8525-ra, fu12 - cg17608 gene product from transcript cg17608-ra, Gpo-1 - glycerophosphate oxidase-1, CG4585 - cg4585 gene product from transcript cg4585-ra, CG10376 - cg10376 gene product from transcript cg10376-ra, CG12746 - cg12746 gene product from transcript cg12746-rd, CG15093 - cg15093 gene product from transcript cg15093-rb, eas - easily shoc…
GO:0006575	cellular modified amino acid metabolic process	7.95e-05	0.0352	6.72	11901	80	155	7	[Gclc - glutamate-cysteine ligase catalytic subunit, Eip55E - cg5345 gene product from transcript cg5345-ra, GstD5 - glutathione s transferase d5, CG4825 - cg4825 gene product from transcript cg4825-rb, GstE7 - glutathione s transferase e7, GstO2 - glutathione s transferase o2, GstE2 - glutathione s transferase e2]
GO:0006518	peptide metabolic process	8.4e-05	0.0345	8.23	11901	56	155	6	[Gclc - glutamate-cysteine ligase catalytic subunit, Eip55E - cg5345 gene product from transcript cg5345-ra, GstD5 - glutathione s transferase d5, GstE7 - glutathione s transferase e7, GstO2 - glutathione s transferase o2, GstE2 - glutathione s transferase e2]
GO:0044283	small molecule biosynthetic process	0.000134	0.0512	5.3	11901	116	155	8	[Gclc - glutamate-cysteine ligase catalytic subunit, Eip55E - cg5345 gene product from transcript cg5345-ra, CG10932 - cg10932 gene product from transcript cg10932-ra, Inos - cg11143 gene product from transcript cg11143-ra, HLH106 - helix loop helix protein 106, CG4825 - cg4825 gene product from transcript cg4825-rb, Cct1 - ctp:phosphocholine cytidylyltransferase 1, CG1673 - cg1673 gene product f…
GO:0044710	single-organism metabolic process	0.000146	0.0525	1.78	11901	1727	155	40	[Eip55E - cg5345 gene product from transcript cg5345-ra, Pect - phosphoethanolamine cytidylyltransferase, bmm - brummer, fu12 - cg17608 gene product from transcript cg17608-ra, Gpo-1 - glycerophosphate oxidase-1, Yp3 - yolk protein 3, CG4585 - cg4585 gene product from transcript cg4585-ra, HLH106 - helix loop helix protein 106, Prx2540-1 - peroxiredoxin 2540-1, AcCoAS - acetyl coenzyme a synthase…
GO:0044711	single-organism biosynthetic process	0.000173	0.0585	2.82	11901	435	155	16	[Eip55E - cg5345 gene product from transcript cg5345-ra, fu12 - cg17608 gene product from transcript cg17608-ra, CG4585 - cg4585 gene product from transcript cg4585-ra, HLH106 - helix loop helix protein 106, AcCoAS - acetyl coenzyme a synthase, eas - easily shocked, Hnf4 - hepatocyte nuclear factor 4, CG1673 - cg1673 gene product from transcript cg1673-ra, Gclc - glutamate-cysteine ligase catalyt…
GO:0043603	cellular amide metabolic process	0.00023	0.0733	6.88	11901	67	155	6	[Gclc - glutamate-cysteine ligase catalytic subunit, Eip55E - cg5345 gene product from transcript cg5345-ra, GstD5 - glutathione s transferase d5, GstE7 - glutathione s transferase e7, GstO2 - glutathione s transferase o2, GstE2 - glutathione s transferase e2]
GO:0006984	ER-nucleus signaling pathway	0.000243	0.0735	23.03	11901	10	155	3	[Herp - homocysteine-induced endoplasmic reticulum protein, Xbp1 - x box binding protein-1, HLH106 - helix loop helix protein 106]
GO:0009987	cellular process	0.000256	0.0735	1.28	11901	5922	155	99	[bmm - brummer, Yp3 - yolk protein 3, Bmcp - cg7314 gene product from transcript cg7314-rb, NaPi-T - na[+]-dependent inorganic phosphate cotransporter, Rab6 - cg6601 gene product from transcript cg6601-ra, trbl - tribbles, Inos - cg11143 gene product from transcript cg11143-ra, CG5991 - cg5991 gene product from transcript cg5991-ra, Arpc3B - actin-related protein 2/3 complex, subunit 3b, CG8525 -…
GO:0044699	single-organism process	0.000271	0.074	1.29	11901	5695	155	96	[Eip55E - cg5345 gene product from transcript cg5345-ra, bmm - brummer, fu12 - cg17608 gene product from transcript cg17608-ra, Yp3 - yolk protein 3, Bmcp - cg7314 gene product from transcript cg7314-rb, HLH106 - helix loop helix protein 106, NaPi-T - na[+]-dependent inorganic phosphate cotransporter, GEFmeso - guanine nucleotide exchange factor in mesoderm, Vha13 - vacuolar h[+] atpase g-subunit…
GO:0044281	small molecule metabolic process	0.000287	0.0749	2.37	11901	649	155	20	[Eip55E - cg5345 gene product from transcript cg5345-ra, Pect - phosphoethanolamine cytidylyltransferase, CG8525 - cg8525 gene product from transcript cg8525-ra, ATPCL - atp citrate lyase, Gpo-1 - glycerophosphate oxidase-1, HLH106 - helix loop helix protein 106, AcCoAS - acetyl coenzyme a synthase, CG15093 - cg15093 gene product from transcript cg15093-rb, CG1673 - cg1673 gene product from trans…
GO:0019752	carboxylic acid metabolic process	0.000334	0.0834	3.06	11901	326	155	13	[Eip55E - cg5345 gene product from transcript cg5345-ra, ATPCL - atp citrate lyase, HLH106 - helix loop helix protein 106, AcCoAS - acetyl coenzyme a synthase, CG15093 - cg15093 gene product from transcript cg15093-rb, CG1673 - cg1673 gene product from transcript cg1673-ra, CG10932 - cg10932 gene product from transcript cg10932-ra, Gclc - glutamate-cysteine ligase catalytic subunit, GstD5 - gluta…
GO:0090407	organophosphate biosynthetic process	0.000461	0.11	4.42	11901	139	155	8	[fu12 - cg17608 gene product from transcript cg17608-ra, CG6767 - cg6767 gene product from transcript cg6767-ra, Inos - cg11143 gene product from transcript cg11143-ra, CG5991 - cg5991 gene product from transcript cg5991-ra, CG4585 - cg4585 gene product from transcript cg4585-ra, CG4825 - cg4825 gene product from transcript cg4825-rb, eas - easily shocked, Cct1 - ctp:phosphocholine cytidylyltrans…
GO:0043436	oxoacid metabolic process	0.000512	0.118	2.93	11901	341	155	13	[Eip55E - cg5345 gene product from transcript cg5345-ra, ATPCL - atp citrate lyase, HLH106 - helix loop helix protein 106, AcCoAS - acetyl coenzyme a synthase, CG15093 - cg15093 gene product from transcript cg15093-rb, CG1673 - cg1673 gene product from transcript cg1673-ra, CG10932 - cg10932 gene product from transcript cg10932-ra, Gclc - glutamate-cysteine ligase catalytic subunit, GstD5 - gluta…
GO:0006082	organic acid metabolic process	0.000512	0.113	2.93	11901	341	155	13	[Eip55E - cg5345 gene product from transcript cg5345-ra, ATPCL - atp citrate lyase, HLH106 - helix loop helix protein 106, AcCoAS - acetyl coenzyme a synthase, CG15093 - cg15093 gene product from transcript cg15093-rb, CG1673 - cg1673 gene product from transcript cg1673-ra, CG10932 - cg10932 gene product from transcript cg10932-ra, Gclc - glutamate-cysteine ligase catalytic subunit, GstD5 - gluta…
GO:0016053	organic acid biosynthetic process	0.000643	0.137	5.69	11901	81	155	6	[CG10932 - cg10932 gene product from transcript cg10932-ra, Gclc - glutamate-cysteine ligase catalytic subunit, Eip55E - cg5345 gene product from transcript cg5345-ra, HLH106 - helix loop helix protein 106, CG4825 - cg4825 gene product from transcript cg4825-rb, CG1673 - cg1673 gene product from transcript cg1673-ra]
GO:0046394	carboxylic acid biosynthetic process	0.000643	0.132	5.69	11901	81	155	6	[Gclc - glutamate-cysteine ligase catalytic subunit, CG10932 - cg10932 gene product from transcript cg10932-ra, Eip55E - cg5345 gene product from transcript cg5345-ra, HLH106 - helix loop helix protein 106, CG4825 - cg4825 gene product from transcript cg4825-rb, CG1673 - cg1673 gene product from transcript cg1673-ra]
GO:0055085	transmembrane transport	0.000843	0.167	2.65	11901	406	155	14	[VhaAC39-1 - vacuolar h[+] atpase subunit ac39-1, Bmcp - cg7314 gene product from transcript cg7314-rb, CG6293 - cg6293 gene product from transcript cg6293-rb, VhaM9.7-b - vacuolar h[+] atpase subunit m9.7-b, Vha13 - vacuolar h[+] atpase g-subunit, NaPi-T - na[+]-dependent inorganic phosphate cotransporter, path - pathetic, CG7627 - cg7627 gene product from transcript cg7627-rb, Vha14-1 - vacuola…
GO:0006085	acetyl-CoA biosynthetic process	0.000994	0.19	38.39	11901	4	155	2	[ATPCL - atp citrate lyase, AcCoAS - acetyl coenzyme a synthase]

## Sheet: GO_cluster3.xls
GO Term	Description	P-value	FDR q-value	Enrichment	N	B	n	b	Genes
GO:0022409	positive regulation of cell-cell adhesion	6.9e-07	0.00396	49.18	11901	8	121	4	[lea - leak, Gbp - growth-blocking peptide, sli - slit, RhoL - rho-like]
GO:0045785	positive regulation of cell adhesion	1.23e-06	0.00354	43.71	11901	9	121	4	[lea - leak, Gbp - growth-blocking peptide, sli - slit, RhoL - rho-like]
GO:0044699	single-organism process	6.91e-06	0.0132	1.42	11901	5695	121	82	[mam - mastermind, bab2 - bric a brac 2, KCNQ - kcnq potassium channel, CG9674 - cg9674 gene product from transcript cg9674-rd, CG10863 - cg10863 gene product from transcript cg10863-ra, CG7845 - cg7845 gene product from transcript cg7845-rb, CG9399 - cg9399 gene product from transcript cg9399-re, Grasp65 - cg7809 gene product from transcript cg7809-ra, ssh - slingshot, ial - ipli-aurora-like kin…
GO:0022407	regulation of cell-cell adhesion	4.34e-05	0.0624	19.67	11901	20	121	4	[lea - leak, Gbp - growth-blocking peptide, sli - slit, RhoL - rho-like]
GO:0051239	regulation of multicellular organismal process	8.96e-05	0.103	2.97	11901	530	121	16	[Atu - another transcription unit, cv-c - crossveinless c, KCNQ - kcnq potassium channel, Src64B - src oncogene at 64b, stg - string, lea - leak, rut - rutabaga, sli - slit, pxb - cg33207 gene product from transcript cg33207-rc, ssh - slingshot, for - foraging, fz2 - frizzled 2, geminin - cg3183 gene product from transcript cg3183-ra, Apc - apc-like, sbb - scribbler, jub - ajuba lim protein]
GO:0050793	regulation of developmental process	0.000153	0.146	2.84	11901	555	121	16	[Atu - another transcription unit, mam - mastermind, cv-c - crossveinless c, Src64B - src oncogene at 64b, Hrb98DE - heterogeneous nuclear ribonucleoprotein at 98de, stg - string, lea - leak, sli - slit, pxb - cg33207 gene product from transcript cg33207-rc, ssh - slingshot, RhoL - rho-like, fz2 - frizzled 2, geminin - cg3183 gene product from transcript cg3183-ra, Apc - apc-like, sbb - scribbler…
GO:0009653	anatomical structure morphogenesis	0.000195	0.16	2.23	11901	1013	121	23	[Hsp27 - heat shock protein 27, bab2 - bric a brac 2, mam - mastermind, cv-c - crossveinless c, vkg - viking, ph-p - polyhomeotic proximal, bowl - brother of odd with entrails limited, Src64B - src oncogene at 64b, Pfrx - 6-phosphofructo-2-kinase, Hrb98DE - heterogeneous nuclear ribonucleoprotein at 98de, CG30456 - cg30456 gene product from transcript cg30456-rb, Pvf3 - pdgf- and vegf-related fac…
GO:0030155	regulation of cell adhesion	0.000227	0.163	13.11	11901	30	121	4	[lea - leak, Gbp - growth-blocking peptide, sli - slit, RhoL - rho-like]
GO:0065007	biological regulation	0.000292	0.186	1.57	11901	3079	121	49	[bab2 - bric a brac 2, mam - mastermind, KCNQ - kcnq potassium channel, CG7845 - cg7845 gene product from transcript cg7845-rb, ssh - slingshot, ial - ipli-aurora-like kinase, jub - ajuba lim protein, stc - shuttle craft, ph-p - polyhomeotic proximal, MED19 - mediator complex subunit 19, Pvf3 - pdgf- and vegf-related factor 3, Atg2 - autophagy-specific gene 2, Mcm7 - minichromosome maintenance 7,…
GO:0001764	neuron migration	0.000607	0.349	49.18	11901	4	121	2	[lea - leak, sli - slit]
GO:0003151	outflow tract morphogenesis	0.000607	0.317	49.18	11901	4	121	2	[lea - leak, sli - slit]

## Sheet: GO_cluster4.xls
GO Term	Description	P-value	FDR q-value	Enrichment	N	B	n	b	Genes
GO:0032502	developmental process	1.53e-17	8.8e-14	2.54	11901	2624	132	74	[scrib - scribbled, scra - scraps, enok - enoki mushroom, pea - peanuts, l(3)mbt - lethal (3) malignant brain tumor, Ptp69D - protein tyrosine phosphatase 69d, Akap200 - a kinase anchor protein 200, dap - dacapo, dome - domeless, Nf1 - neurofibromin 1, feo - fascetto, bora - aurora borealis, dlp - dally-like, tamo - cg4057 gene product from transcript cg4057-ra, Nup205 - nucleoporin 205, Tango14 …
GO:0044767	single-organism developmental process	3.5e-17	1e-13	2.57	11901	2525	132	72	[scrib - scribbled, scra - scraps, enok - enoki mushroom, pea - peanuts, l(3)mbt - lethal (3) malignant brain tumor, Akap200 - a kinase anchor protein 200, Ptp69D - protein tyrosine phosphatase 69d, dap - dacapo, dome - domeless, Nf1 - neurofibromin 1, feo - fascetto, dlp - dally-like, tamo - cg4057 gene product from transcript cg4057-ra, Nup205 - nucleoporin 205, Tango14 - transport and golgi or…
GO:0048869	cellular developmental process	8.05e-15	1.54e-11	3.15	11901	1459	132	51	[scrib - scribbled, scra - scraps, pea - peanuts, l(3)mbt - lethal (3) malignant brain tumor, Akap200 - a kinase anchor protein 200, Ptp69D - protein tyrosine phosphatase 69d, dome - domeless, dap - dacapo, feo - fascetto, Nup205 - nucleoporin 205, tum - tumbleweed, Gprk2 - g protein-coupled receptor kinase 2, shot - short stop, poe - purity of essence, Klp61F - kinesin-like protein at 61f, Orc1 …
GO:0065007	biological regulation	9.41e-15	1.35e-11	2.23	11901	3079	132	76	[scrib - scribbled, scra - scraps, enok - enoki mushroom, l(3)mbt - lethal (3) malignant brain tumor, pea - peanuts, Akap200 - a kinase anchor protein 200, dome - domeless, dap - dacapo, Nf1 - neurofibromin 1, feo - fascetto, bora - aurora borealis, dlp - dally-like, tamo - cg4057 gene product from transcript cg4057-ra, tum - tumbleweed, Mtor - megator, Gprk2 - g protein-coupled receptor kinase 2…
GO:0050789	regulation of biological process	3.84e-13	4.41e-10	2.22	11901	2843	132	70	[scrib - scribbled, scra - scraps, l(3)mbt - lethal (3) malignant brain tumor, enok - enoki mushroom, pea - peanuts, Akap200 - a kinase anchor protein 200, dap - dacapo, dome - domeless, Nf1 - neurofibromin 1, feo - fascetto, bora - aurora borealis, tamo - cg4057 gene product from transcript cg4057-ra, dlp - dally-like, tum - tumbleweed, Mtor - megator, Gprk2 - g protein-coupled receptor kinase 2…
GO:0050794	regulation of cellular process	4.48e-13	4.29e-10	2.29	11901	2639	132	67	[scrib - scribbled, scra - scraps, l(3)mbt - lethal (3) malignant brain tumor, enok - enoki mushroom, pea - peanuts, Akap200 - a kinase anchor protein 200, dap - dacapo, dome - domeless, Nf1 - neurofibromin 1, feo - fascetto, bora - aurora borealis, tamo - cg4057 gene product from transcript cg4057-ra, dlp - dally-like, tum - tumbleweed, Mtor - megator, Gprk2 - g protein-coupled receptor kinase 2…
GO:0048856	anatomical structure development	2.35e-12	1.92e-09	3.03	11901	1337	132	45	[enc - encore, CrebA - cyclic-amp response element binding protein a, Bre1 - cg10542 gene product from transcript cg10542-ra, ct - cut, scrib - scribbled, scra - scraps, l(3)mbt - lethal (3) malignant brain tumor, enok - enoki mushroom, pea - peanuts, dap - dacapo, dome - domeless, CycE - cyclin e, feo - fascetto, sle - slender lobes, bora - aurora borealis, dlp - dally-like, Tango14 - transport …
GO:0048519	negative regulation of biological process	4.67e-12	3.35e-09	3.45	11901	992	132	38	[ct - cut, scrib - scribbled, PTP-ER - protein tyrosine phosphatase-erk/enhancer of ras1, l(3)mbt - lethal (3) malignant brain tumor, enok - enoki mushroom, Akap200 - a kinase anchor protein 200, dap - dacapo, dome - domeless, Aac11 - cg6582 gene product from transcript cg6582-ra, CycE - cyclin e, BoYb - brother of yb, feo - fascetto, Nf1 - neurofibromin 1, dlp - dally-like, tamo - cg4057 gene pr…
GO:0048523	negative regulation of cellular process	1.24e-11	7.89e-09	3.61	11901	875	132	35	[ct - cut, scrib - scribbled, enok - enoki mushroom, l(3)mbt - lethal (3) malignant brain tumor, PTP-ER - protein tyrosine phosphatase-erk/enhancer of ras1, Akap200 - a kinase anchor protein 200, dap - dacapo, Aac11 - cg6582 gene product from transcript cg6582-ra, CycE - cyclin e, BoYb - brother of yb, feo - fascetto, Nf1 - neurofibromin 1, dlp - dally-like, tamo - cg4057 gene product from transc…
GO:0051128	regulation of cellular component organization	1.03e-10	5.94e-08	4.45	11901	527	132	26	[enc - encore, scrib - scribbled, CycE - cyclin e, Nf1 - neurofibromin 1, feo - fascetto, tum - tumbleweed, Mtor - megator, ena - enabled, shot - short stop, Klp61F - kinesin-like protein at 61f, Sec16 - cg32654 gene product from transcript cg32654-rg, fry - furry, rhea - cg6831 gene product from transcript cg6831-rb, mof - males absent on the first, Atx2 - ataxin-2, Dscam - down syndrome cell ad…
GO:0048518	positive regulation of biological process	1.09e-10	5.7e-08	3.34	11901	946	132	35	[CrebA - cyclic-amp response element binding protein a, scrib - scribbled, scra - scraps, dome - domeless, CycE - cyclin e, feo - fascetto, Nf1 - neurofibromin 1, bora - aurora borealis, dlp - dally-like, Mtor - megator, ena - enabled, Gprk2 - g protein-coupled receptor kinase 2, shot - short stop, fry - furry, Sec16 - cg32654 gene product from transcript cg32654-rg, Fip1 - cg1078 gene product fr…
GO:0048522	positive regulation of cellular process	1.12e-10	5.34e-08	3.51	11901	847	132	33	[CrebA - cyclic-amp response element binding protein a, scrib - scribbled, scra - scraps, dome - domeless, CycE - cyclin e, feo - fascetto, Nf1 - neurofibromin 1, bora - aurora borealis, dlp - dally-like, Mtor - megator, ena - enabled, Gprk2 - g protein-coupled receptor kinase 2, shot - short stop, fry - furry, Fip1 - cg1078 gene product from transcript cg1078-ra, Atx2 - ataxin-2, Traf4 - tnf-rec…
GO:0048513	organ development	1.25e-10	5.52e-08	4.24	11901	574	132	27	[CrebA - cyclic-amp response element binding protein a, ct - cut, scrib - scribbled, scra - scraps, l(3)mbt - lethal (3) malignant brain tumor, dap - dacapo, CycE - cyclin e, sle - slender lobes, dlp - dally-like, Tango14 - transport and golgi organization 14, ena - enabled, Mud - muddled, shot - short stop, rhea - cg6831 gene product from transcript cg6831-rb, Atx2 - ataxin-2, Traf4 - tnf-recept…
GO:0071840	cellular component organization or biogenesis	1.25e-10	5.13e-08	2.43	11901	1932	132	52	[scrib - scribbled, scra - scraps, l(3)mbt - lethal (3) malignant brain tumor, enok - enoki mushroom, Ptp69D - protein tyrosine phosphatase 69d, feo - fascetto, dlp - dally-like, Nup205 - nucleoporin 205, tum - tumbleweed, Mtor - megator, Gprk2 - g protein-coupled receptor kinase 2, shot - short stop, CDase - ceramidase, Klp61F - kinesin-like protein at 61f, Hmr - hybrid male rescue, sinu - sinuo…
GO:0016043	cellular component organization	2.41e-10	9.24e-08	2.42	11901	1902	132	51	[scrib - scribbled, scra - scraps, l(3)mbt - lethal (3) malignant brain tumor, enok - enoki mushroom, Ptp69D - protein tyrosine phosphatase 69d, feo - fascetto, dlp - dally-like, Nup205 - nucleoporin 205, tum - tumbleweed, Mtor - megator, Gprk2 - g protein-coupled receptor kinase 2, shot - short stop, CDase - ceramidase, Klp61F - kinesin-like protein at 61f, Hmr - hybrid male rescue, sinu - sinuo…
GO:0044763	single-organism cellular process	2.11e-09	7.57e-07	1.73	11901	4109	132	79	[scrib - scribbled, scra - scraps, enok - enoki mushroom, l(3)mbt - lethal (3) malignant brain tumor, pea - peanuts, Ptp69D - protein tyrosine phosphatase 69d, Akap200 - a kinase anchor protein 200, dome - domeless, dap - dacapo, Nf1 - neurofibromin 1, feo - fascetto, Sug - cg7334 gene product from transcript cg7334-re, dlp - dally-like, Tango14 - transport and golgi organization 14, Nup205 - nuc…
GO:0009653	anatomical structure morphogenesis	2.8e-09	9.47e-07	3.03	11901	1013	132	34	[CrebA - cyclic-amp response element binding protein a, ct - cut, scrib - scribbled, l(3)mbt - lethal (3) malignant brain tumor, Ptp69D - protein tyrosine phosphatase 69d, dap - dacapo, dome - domeless, dlp - dally-like, tum - tumbleweed, Smr - smrter, ena - enabled, Gprk2 - g protein-coupled receptor kinase 2, shot - short stop, fry - furry, CG9305 - cg9305 gene product from transcript cg9305-ra…
GO:0006928	cellular component movement	3.87e-09	1.24e-06	4.05	11901	534	132	24	[Traf4 - tnf-receptor-associated factor 4, Dscam - down syndrome cell adhesion molecule, dom - domino, Ten-m - tenascin major, ct - cut, scrib - scribbled, enok - enoki mushroom, Ptp69D - protein tyrosine phosphatase 69d, abd-A - abdominal a, dome - domeless, dlp - dally-like, spen - split ends, trol - terribly reduced optic lobes, Nrg - neuroglian, pav - pavarotti, dys - dysfusion, ena - enabled…
GO:0022402	cell cycle process	5.98e-09	1.81e-06	3.81	11901	591	132	25	[enc - encore, scra - scraps, dap - dacapo, CycE - cyclin e, feo - fascetto, tum - tumbleweed, Mtor - megator, shot - short stop, Klp61F - kinesin-like protein at 61f, c(3)G - crossover suppressor on 3 of gowen, mof - males absent on the first, Hmr - hybrid male rescue, kst - karst, cno - canoe, Nipped-A - cg33554 gene product from transcript cg33554-re, sti - sticky, Mnn1 - menin 1, MCPH1 - micr…
GO:0048583	regulation of response to stimulus	6.58e-09	1.89e-06	3.43	11901	736	132	28	[ct - cut, scrib - scribbled, enok - enoki mushroom, PTP-ER - protein tyrosine phosphatase-erk/enhancer of ras1, Akap200 - a kinase anchor protein 200, dome - domeless, Nf1 - neurofibromin 1, dlp - dally-like, tum - tumbleweed, Smr - smrter, Gprk2 - g protein-coupled receptor kinase 2, Fip1 - cg1078 gene product from transcript cg1078-ra, mof - males absent on the first, Atx2 - ataxin-2, Traf4 - …
GO:0019222	regulation of metabolic process	9.17e-09	2.51e-06	2.52	11901	1466	132	41	[CrebA - cyclic-amp response element binding protein a, ct - cut, scrib - scribbled, PTP-ER - protein tyrosine phosphatase-erk/enhancer of ras1, l(3)mbt - lethal (3) malignant brain tumor, pea - peanuts, enok - enoki mushroom, dap - dacapo, CycE - cyclin e, Nf1 - neurofibromin 1, bora - aurora borealis, Dis3 - cg6413 gene product from transcript cg6413-ra, Mtor - megator, Smr - smrter, Gprk2 - g …
GO:0031323	regulation of cellular metabolic process	2.45e-08	6.4e-06	2.57	11901	1335	132	38	[CrebA - cyclic-amp response element binding protein a, ct - cut, scrib - scribbled, PTP-ER - protein tyrosine phosphatase-erk/enhancer of ras1, l(3)mbt - lethal (3) malignant brain tumor, pea - peanuts, enok - enoki mushroom, dap - dacapo, CycE - cyclin e, Nf1 - neurofibromin 1, bora - aurora borealis, Mtor - megator, Smr - smrter, Gprk2 - g protein-coupled receptor kinase 2, tai - taiman, fry -…
GO:0022412	cellular process involved in reproduction in multicellular organism	3.7e-08	9.24e-06	3.61	11901	600	132	24	[Atx2 - ataxin-2, enc - encore, dom - domino, kst - karst, ct - cut, scrib - scribbled, scra - scraps, pea - peanuts, dap - dacapo, snky - sneaky, abd-A - abdominal a, dome - domeless, CycE - cyclin e, feo - fascetto, E2f - e2f transcription factor, ena - enabled, Gprk2 - g protein-coupled receptor kinase 2, asp - abnormal spindle, poe - purity of essence, tai - taiman, fry - furry, mod(mdg4) - m…
GO:0048468	cell development	3.93e-08	9.4e-06	4.26	11901	423	132	20	[Atx2 - ataxin-2, Dscam - down syndrome cell adhesion molecule, sinu - sinuous, enc - encore, dom - domino, Ten-m - tenascin major, kst - karst, ct - cut, pea - peanuts, dap - dacapo, abd-A - abdominal a, CycE - cyclin e, E2f - e2f transcription factor, Nrg - neuroglian, twi - twist, tum - tumbleweed, asp - abnormal spindle, poe - purity of essence, mod(mdg4) - modifier of mdg4, zfh1 - zn finger …
GO:1903047	mitotic cell cycle process	8.1e-08	1.86e-05	4.08	11901	442	132	20	[enc - encore, kst - karst, scra - scraps, cno - canoe, sti - sticky, dap - dacapo, Nipped-A - cg33554 gene product from transcript cg33554-re, CycE - cyclin e, Mnn1 - menin 1, feo - fascetto, MCPH1 - microcephalin, E2f - e2f transcription factor, Fs(2)Ket - female sterile (2) ketel, pav - pavarotti, tum - tumbleweed, Mtor - megator, asp - abnormal spindle, Klp61F - kinesin-like protein at 61f, n…
GO:0044699	single-organism process	1.04e-07	2.29e-05	1.47	11901	5695	132	93	[scrib - scribbled, scra - scraps, enok - enoki mushroom, pea - peanuts, l(3)mbt - lethal (3) malignant brain tumor, Ptp69D - protein tyrosine phosphatase 69d, Akap200 - a kinase anchor protein 200, dap - dacapo, dome - domeless, Nf1 - neurofibromin 1, feo - fascetto, Sug - cg7334 gene product from transcript cg7334-re, dlp - dally-like, tamo - cg4057 gene product from transcript cg4057-ra, Tango…
GO:0033043	regulation of organelle organization	1.21e-07	2.58e-05	5.82	11901	217	132	14	[Atx2 - ataxin-2, sti - sticky, CycE - cyclin e, feo - fascetto, pav - pavarotti, tum - tumbleweed, Mtor - megator, ena - enabled, shot - short stop, ncd - non-claret disjunctional, Klp61F - kinesin-like protein at 61f, Sec16 - cg32654 gene product from transcript cg32654-rg, mod(mdg4) - modifier of mdg4, mof - males absent on the first]
GO:0009987	cellular process	1.51e-07	3.09e-05	1.45	11901	5922	132	95	[scrib - scribbled, CG5087 - cg5087 gene product from transcript cg5087-ra, scra - scraps, enok - enoki mushroom, pea - peanuts, l(3)mbt - lethal (3) malignant brain tumor, Ptp69D - protein tyrosine phosphatase 69d, Akap200 - a kinase anchor protein 200, dap - dacapo, dome - domeless, Nf1 - neurofibromin 1, feo - fascetto, Sug - cg7334 gene product from transcript cg7334-re, dlp - dally-like, CG4…
GO:0001709	cell fate determination	1.53e-07	3.04e-05	7.81	11901	127	132	11	[enc - encore, pav - pavarotti, ct - cut, tum - tumbleweed, twi - twist, shot - short stop, abd-A - abdominal a, dap - dacapo, dome - domeless, CycE - cyclin e, spen - split ends]
GO:0050793	regulation of developmental process	1.74e-07	3.33e-05	3.57	11901	555	132	22	[Dscam - down syndrome cell adhesion molecule, enc - encore, dom - domino, Ten-m - tenascin major, scrib - scribbled, cno - canoe, enok - enoki mushroom, l(3)mbt - lethal (3) malignant brain tumor, Akap200 - a kinase anchor protein 200, abd-A - abdominal a, CycE - cyclin e, Nf1 - neurofibromin 1, E2f - e2f transcription factor, dlp - dally-like, foxo - forkhead box, sub-group o, Kr-h1 - kruppel h…
GO:0007423	sensory organ development	3.07e-07	5.69e-05	5.39	11901	234	132	14	[Traf4 - tnf-receptor-associated factor 4, Atx2 - ataxin-2, Ten-m - tenascin major, scrib - scribbled, hipk - homeodomain interacting protein kinase, scra - scraps, cno - canoe, dap - dacapo, CycE - cyclin e, dlp - dally-like, spen - split ends, ena - enabled, shot - short stop, Mud - muddled]
GO:0009966	regulation of signal transduction	3.57e-07	6.41e-05	3.57	11901	531	132	21	[Traf4 - tnf-receptor-associated factor 4, dom - domino, ct - cut, hipk - homeodomain interacting protein kinase, cno - canoe, enok - enoki mushroom, PTP-ER - protein tyrosine phosphatase-erk/enhancer of ras1, Akap200 - a kinase anchor protein 200, Nipped-A - cg33554 gene product from transcript cg33554-re, Mnn1 - menin 1, Nf1 - neurofibromin 1, foxo - forkhead box, sub-group o, dlp - dally-like,…
GO:0000281	mitotic cytokinesis	8.88e-07	0.000155	13.15	11901	48	132	7	[pav - pavarotti, kst - karst, tum - tumbleweed, scra - scraps, Nipped-A - cg33554 gene product from transcript cg33554-re, sti - sticky, feo - fascetto]
GO:0051493	regulation of cytoskeleton organization	1.11e-06	0.000187	8.45	11901	96	132	9	[Atx2 - ataxin-2, pav - pavarotti, tum - tumbleweed, ena - enabled, shot - short stop, sti - sticky, ncd - non-claret disjunctional, Klp61F - kinesin-like protein at 61f, feo - fascetto]
GO:0006996	organelle organization	1.5e-06	0.000247	2.53	11901	1070	132	30	[enc - encore, Bre1 - cg10542 gene product from transcript cg10542-ra, scra - scraps, feo - fascetto, sle - slender lobes, Nup205 - nucleoporin 205, tum - tumbleweed, Mtor - megator, ena - enabled, shot - short stop, CDase - ceramidase, Klp61F - kinesin-like protein at 61f, fry - furry, Sec16 - cg32654 gene product from transcript cg32654-rg, mof - males absent on the first, rhea - cg6831 gene pr…
GO:0030154	cell differentiation	1.51e-06	0.000242	3.04	11901	682	132	23	[HipHop - hp1-hoap-interacting protein, Atx2 - ataxin-2, DNApol-alpha180 - dna polymerase alpha 180kd, dom - domino, scrib - scribbled, scra - scraps, pea - peanuts, Aac11 - cg6582 gene product from transcript cg6582-ra, abd-A - abdominal a, feo - fascetto, Prp8 - pre-mrna processing factor 8, Dis3 - cg6413 gene product from transcript cg6413-ra, Nup205 - nucleoporin 205, pav - pavarotti, tum - t…
GO:0007422	peripheral nervous system development	1.85e-06	0.000288	9.49	11901	76	132	8	[Dscam - down syndrome cell adhesion molecule, Bre1 - cg10542 gene product from transcript cg10542-ra, pav - pavarotti, ct - cut, abd-A - abdominal a, CycE - cyclin e, bora - aurora borealis, spen - split ends]
GO:0050896	response to stimulus	2.16e-06	0.000326	1.95	11901	2129	132	46	[scrib - scribbled, PTP-ER - protein tyrosine phosphatase-erk/enhancer of ras1, Akap200 - a kinase anchor protein 200, dome - domeless, CycE - cyclin e, Nf1 - neurofibromin 1, CG10543 - cg10543 gene product from transcript cg10543-rf, dlp - dally-like, Nup205 - nucleoporin 205, tum - tumbleweed, Mtor - megator, Gprk2 - g protein-coupled receptor kinase 2, CDase - ceramidase, tai - taiman, Sec16 -…
GO:0023051	regulation of signaling	2.38e-06	0.00035	3.17	11901	597	132	21	[Traf4 - tnf-receptor-associated factor 4, dom - domino, ct - cut, hipk - homeodomain interacting protein kinase, cno - canoe, enok - enoki mushroom, PTP-ER - protein tyrosine phosphatase-erk/enhancer of ras1, Akap200 - a kinase anchor protein 200, Nipped-A - cg33554 gene product from transcript cg33554-re, Mnn1 - menin 1, Nf1 - neurofibromin 1, foxo - forkhead box, sub-group o, dlp - dally-like,…
GO:0051171	regulation of nitrogen compound metabolic process	2.38e-06	0.000342	2.58	11901	977	132	28	[CrebA - cyclic-amp response element binding protein a, ct - cut, scrib - scribbled, pea - peanuts, enok - enoki mushroom, l(3)mbt - lethal (3) malignant brain tumor, CycE - cyclin e, Nf1 - neurofibromin 1, Mtor - megator, Smr - smrter, Gprk2 - g protein-coupled receptor kinase 2, tai - taiman, Orc1 - origin recognition complex subunit 1, mof - males absent on the first, rhea - cg6831 gene produc…
GO:0044702	single organism reproductive process	2.49e-06	0.00035	3.05	11901	650	132	22	[Atx2 - ataxin-2, enc - encore, dom - domino, kst - karst, ct - cut, scrib - scribbled, pea - peanuts, dap - dacapo, snky - sneaky, abd-A - abdominal a, CycE - cyclin e, MCPH1 - microcephalin, E2f - e2f transcription factor, Fs(2)Ket - female sterile (2) ketel, ena - enabled, asp - abnormal spindle, Gprk2 - g protein-coupled receptor kinase 2, Tay - transacting region on the y, poe - purity of es…
GO:1902589	single-organism organelle organization	2.6e-06	0.000355	2.78	11901	812	132	25	[enc - encore, Bre1 - cg10542 gene product from transcript cg10542-ra, feo - fascetto, tum - tumbleweed, Mtor - megator, ena - enabled, shot - short stop, CDase - ceramidase, Klp61F - kinesin-like protein at 61f, mof - males absent on the first, rhea - cg6831 gene product from transcript cg6831-rb, Hmr - hybrid male rescue, HipHop - hp1-hoap-interacting protein, cno - canoe, sti - sticky, Mnn1 - …
GO:0010646	regulation of cell communication	3.01e-06	0.000402	3.12	11901	606	132	21	[Traf4 - tnf-receptor-associated factor 4, dom - domino, ct - cut, hipk - homeodomain interacting protein kinase, cno - canoe, enok - enoki mushroom, PTP-ER - protein tyrosine phosphatase-erk/enhancer of ras1, Akap200 - a kinase anchor protein 200, Nipped-A - cg33554 gene product from transcript cg33554-re, Mnn1 - menin 1, Nf1 - neurofibromin 1, foxo - forkhead box, sub-group o, dlp - dally-like,…
GO:0048813	dendrite morphogenesis	3.19e-06	0.000416	5.77	11901	172	132	11	[Nrg - neuroglian, dom - domino, ct - cut, tum - tumbleweed, ena - enabled, l(3)mbt - lethal (3) malignant brain tumor, shot - short stop, Ptp69D - protein tyrosine phosphatase 69d, E2f - e2f transcription factor, foxo - forkhead box, sub-group o, rictor - rapamycin-insensitive companion of tor]
GO:0060255	regulation of macromolecule metabolic process	3.59e-06	0.000458	2.33	11901	1238	132	32	[CrebA - cyclic-amp response element binding protein a, ct - cut, pea - peanuts, enok - enoki mushroom, l(3)mbt - lethal (3) malignant brain tumor, PTP-ER - protein tyrosine phosphatase-erk/enhancer of ras1, dap - dacapo, CycE - cyclin e, bora - aurora borealis, Dis3 - cg6413 gene product from transcript cg6413-ra, Mtor - megator, Smr - smrter, tai - taiman, fry - furry, Orc1 - origin recognition…
GO:0031326	regulation of cellular biosynthetic process	4.24e-06	0.00053	2.63	11901	891	132	26	[CrebA - cyclic-amp response element binding protein a, ct - cut, scrib - scribbled, enok - enoki mushroom, l(3)mbt - lethal (3) malignant brain tumor, CycE - cyclin e, Nf1 - neurofibromin 1, Mtor - megator, Smr - smrter, Gprk2 - g protein-coupled receptor kinase 2, tai - taiman, Orc1 - origin recognition complex subunit 1, mof - males absent on the first, rhea - cg6831 gene product from transcri…
GO:0009889	regulation of biosynthetic process	4.33e-06	0.000529	2.63	11901	892	132	26	[CrebA - cyclic-amp response element binding protein a, ct - cut, scrib - scribbled, enok - enoki mushroom, l(3)mbt - lethal (3) malignant brain tumor, CycE - cyclin e, Nf1 - neurofibromin 1, Mtor - megator, Smr - smrter, Gprk2 - g protein-coupled receptor kinase 2, tai - taiman, Orc1 - origin recognition complex subunit 1, mof - males absent on the first, rhea - cg6831 gene product from transcri…
GO:0070507	regulation of microtubule cytoskeleton organization	4.68e-06	0.00056	13.52	11901	40	132	6	[pav - pavarotti, tum - tumbleweed, shot - short stop, ncd - non-claret disjunctional, Klp61F - kinesin-like protein at 61f, feo - fascetto]
GO:0000910	cytokinesis	5.19e-06	0.000608	8.29	11901	87	132	8	[sofe - sister of feo, pav - pavarotti, kst - karst, tum - tumbleweed, scra - scraps, sti - sticky, Nipped-A - cg33554 gene product from transcript cg33554-re, feo - fascetto]
GO:0097485	neuron projection guidance	5.33e-06	0.000613	4.96	11901	218	132	12	[trol - terribly reduced optic lobes, Dscam - down syndrome cell adhesion molecule, Nrg - neuroglian, dom - domino, ct - cut, Ten-m - tenascin major, ena - enabled, enok - enoki mushroom, Ptp69D - protein tyrosine phosphatase 69d, dlp - dally-like, zfh1 - zn finger homeodomain 1, spen - split ends]
GO:0048731	system development	5.85e-06	0.000659	4.21	11901	300	132	14	[Dscam - down syndrome cell adhesion molecule, sinu - sinuous, Bre1 - cg10542 gene product from transcript cg10542-ra, ct - cut, abd-A - abdominal a, dome - domeless, dap - dacapo, CycE - cyclin e, bora - aurora borealis, spen - split ends, pav - pavarotti, dys - dysfusion, shot - short stop, zfh1 - zn finger homeodomain 1]
GO:0022008	neurogenesis	6.99e-06	0.000772	3.19	11901	537	132	19	[HipHop - hp1-hoap-interacting protein, Atx2 - ataxin-2, DNApol-alpha180 - dna polymerase alpha 180kd, dom - domino, scra - scraps, pea - peanuts, Aac11 - cg6582 gene product from transcript cg6582-ra, feo - fascetto, Prp8 - pre-mrna processing factor 8, Dis3 - cg6413 gene product from transcript cg6413-ra, Nup205 - nucleoporin 205, pav - pavarotti, tum - tumbleweed, CG33123 - cg33123 gene produc…
GO:0009886	post-embryonic morphogenesis	7e-06	0.000759	3.67	11901	393	132	16	[Traf4 - tnf-receptor-associated factor 4, ct - cut, scrib - scribbled, hipk - homeodomain interacting protein kinase, dap - dacapo, Mnn1 - menin 1, E2f - e2f transcription factor, foxo - forkhead box, sub-group o, dlp - dally-like, spen - split ends, Nrg - neuroglian, Smr - smrter, shot - short stop, CG42684 - cg42684 gene product from transcript cg42684-re, fry - furry, rhea - cg6831 gene produ…
GO:0033157	regulation of intracellular protein transport	8.3e-06	0.000883	12.29	11901	44	132	6	[Fs(2)Ket - female sterile (2) ketel, pav - pavarotti, scra - scraps, feo - fascetto, Sec16 - cg32654 gene product from transcript cg32654-rg, tamo - cg4057 gene product from transcript cg4057-ra]
GO:0003006	developmental process involved in reproduction	8.6e-06	0.000898	3.03	11901	596	132	20	[Atx2 - ataxin-2, enc - encore, dom - domino, kst - karst, ct - cut, scrib - scribbled, pea - peanuts, dap - dacapo, abd-A - abdominal a, CycE - cyclin e, MCPH1 - microcephalin, E2f - e2f transcription factor, Fs(2)Ket - female sterile (2) ketel, ena - enabled, asp - abnormal spindle, Gprk2 - g protein-coupled receptor kinase 2, poe - purity of essence, fry - furry, mod(mdg4) - modifier of mdg4, …
GO:0080090	regulation of primary metabolic process	9.07e-06	0.00093	2.27	11901	1231	132	31	[CrebA - cyclic-amp response element binding protein a, ct - cut, pea - peanuts, enok - enoki mushroom, l(3)mbt - lethal (3) malignant brain tumor, PTP-ER - protein tyrosine phosphatase-erk/enhancer of ras1, dap - dacapo, CycE - cyclin e, Nf1 - neurofibromin 1, bora - aurora borealis, Mtor - megator, Smr - smrter, tai - taiman, fry - furry, Orc1 - origin recognition complex subunit 1, mof - males…
GO:0090316	positive regulation of intracellular protein transport	1.03e-05	0.00104	16.7	11901	27	132	5	[Fs(2)Ket - female sterile (2) ketel, pav - pavarotti, scra - scraps, feo - fascetto, Sec16 - cg32654 gene product from transcript cg32654-rg]
GO:0032880	regulation of protein localization	1.07e-05	0.00106	9.15	11901	69	132	7	[Fs(2)Ket - female sterile (2) ketel, pav - pavarotti, scra - scraps, cno - canoe, feo - fascetto, Sec16 - cg32654 gene product from transcript cg32654-rg, tamo - cg4057 gene product from transcript cg4057-ra]
GO:0022414	reproductive process	1.15e-05	0.00112	2.69	11901	770	132	23	[Atx2 - ataxin-2, enc - encore, dom - domino, kst - karst, ct - cut, scrib - scribbled, pea - peanuts, dap - dacapo, abd-A - abdominal a, snky - sneaky, CycE - cyclin e, MCPH1 - microcephalin, E2f - e2f transcription factor, Fs(2)Ket - female sterile (2) ketel, Nrg - neuroglian, ena - enabled, Gprk2 - g protein-coupled receptor kinase 2, asp - abnormal spindle, poe - purity of essence, Tay - tran…
GO:0032886	regulation of microtubule-based process	1.23e-05	0.00118	11.51	11901	47	132	6	[pav - pavarotti, tum - tumbleweed, shot - short stop, ncd - non-claret disjunctional, Klp61F - kinesin-like protein at 61f, feo - fascetto]
GO:0008283	cell proliferation	1.24e-05	0.00117	5.57	11901	162	132	10	[enc - encore, dom - domino, tum - tumbleweed, scrib - scribbled, enok - enoki mushroom, l(3)mbt - lethal (3) malignant brain tumor, cno - canoe, dome - domeless, feo - fascetto, Orc1 - origin recognition complex subunit 1]
GO:0032989	cellular component morphogenesis	1.27e-05	0.00117	3.5	11901	412	132	16	[dom - domino, ct - cut, scrib - scribbled, cno - canoe, l(3)mbt - lethal (3) malignant brain tumor, Ptp69D - protein tyrosine phosphatase 69d, E2f - e2f transcription factor, foxo - forkhead box, sub-group o, Nrg - neuroglian, tum - tumbleweed, ena - enabled, Gprk2 - g protein-coupled receptor kinase 2, shot - short stop, fry - furry, CG9305 - cg9305 gene product from transcript cg9305-ra, ricto…
GO:0001654	eye development	1.37e-05	0.00125	6.24	11901	130	132	9	[Traf4 - tnf-receptor-associated factor 4, Atx2 - ataxin-2, scrib - scribbled, hipk - homeodomain interacting protein kinase, ena - enabled, cno - canoe, Mud - muddled, dlp - dally-like, spen - split ends]
GO:0061640	cytoskeleton-dependent cytokinesis	1.56e-05	0.0014	8.65	11901	73	132	7	[pav - pavarotti, kst - karst, tum - tumbleweed, scra - scraps, sti - sticky, Nipped-A - cg33554 gene product from transcript cg33554-re, feo - fascetto]
GO:0051532	regulation of NFAT protein import into nucleus	1.8e-05	0.00159	24.04	11901	15	132	4	[Fs(2)Ket - female sterile (2) ketel, pav - pavarotti, scra - scraps, feo - fascetto]
GO:0051533	positive regulation of NFAT protein import into nucleus	1.8e-05	0.00156	24.04	11901	15	132	4	[Fs(2)Ket - female sterile (2) ketel, pav - pavarotti, scra - scraps, feo - fascetto]
GO:0040007	growth	1.8e-05	0.00154	5.33	11901	169	132	10	[Dscam - down syndrome cell adhesion molecule, Nrg - neuroglian, Ten-m - tenascin major, hipk - homeodomain interacting protein kinase, cno - canoe, poe - purity of essence, tai - taiman, Nf1 - neurofibromin 1, E2f - e2f transcription factor, rictor - rapamycin-insensitive companion of tor]
GO:0051239	regulation of multicellular organismal process	2.17e-05	0.00183	3.06	11901	530	132	18	[Atx2 - ataxin-2, Dscam - down syndrome cell adhesion molecule, enc - encore, dom - domino, scrib - scribbled, cno - canoe, l(3)mbt - lethal (3) malignant brain tumor, Akap200 - a kinase anchor protein 200, abd-A - abdominal a, Nf1 - neurofibromin 1, E2f - e2f transcription factor, foxo - forkhead box, sub-group o, dlp - dally-like, Kr-h1 - kruppel homolog 1, twi - twist, ena - enabled, shot - sh…
GO:1903533	regulation of protein targeting	2.46e-05	0.00205	14.09	11901	32	132	5	[Fs(2)Ket - female sterile (2) ketel, pav - pavarotti, scra - scraps, feo - fascetto, tamo - cg4057 gene product from transcript cg4057-ra]
GO:0042306	regulation of protein import into nucleus	2.46e-05	0.00202	14.09	11901	32	132	5	[Fs(2)Ket - female sterile (2) ketel, pav - pavarotti, scra - scraps, feo - fascetto, tamo - cg4057 gene product from transcript cg4057-ra]
GO:2000026	regulation of multicellular organismal development	2.54e-05	0.00205	3.49	11901	388	132	15	[Dscam - down syndrome cell adhesion molecule, enc - encore, scrib - scribbled, cno - canoe, l(3)mbt - lethal (3) malignant brain tumor, Akap200 - a kinase anchor protein 200, abd-A - abdominal a, Nf1 - neurofibromin 1, foxo - forkhead box, sub-group o, dlp - dally-like, Kr-h1 - kruppel homolog 1, twi - twist, ena - enabled, shot - short stop, fry - furry]
GO:0009968	negative regulation of signal transduction	2.65e-05	0.00211	4.61	11901	215	132	11	[ct - cut, tum - tumbleweed, Smr - smrter, PTP-ER - protein tyrosine phosphatase-erk/enhancer of ras1, Gprk2 - g protein-coupled receptor kinase 2, Akap200 - a kinase anchor protein 200, Mnn1 - menin 1, CG42684 - cg42684 gene product from transcript cg42684-re, Nf1 - neurofibromin 1, foxo - forkhead box, sub-group o, dlp - dally-like]
GO:0040011	locomotion	2.74e-05	0.00215	3.67	11901	344	132	14	[Ten-m - tenascin major, scrib - scribbled, hipk - homeodomain interacting protein kinase, abd-A - abdominal a, dome - domeless, CG10543 - cg10543 gene product from transcript cg10543-rf, spen - split ends, Nup205 - nucleoporin 205, dys - dysfusion, ena - enabled, tai - taiman, zfh1 - zn finger homeodomain 1, mod(mdg4) - modifier of mdg4, rhea - cg6831 gene product from transcript cg6831-rb]
GO:1900180	regulation of protein localization to nucleus	2.88e-05	0.00223	13.66	11901	33	132	5	[Fs(2)Ket - female sterile (2) ketel, pav - pavarotti, scra - scraps, feo - fascetto, tamo - cg4057 gene product from transcript cg4057-ra]
GO:0051223	regulation of protein transport	3.08e-05	0.00236	9.84	11901	55	132	6	[Fs(2)Ket - female sterile (2) ketel, pav - pavarotti, scra - scraps, feo - fascetto, Sec16 - cg32654 gene product from transcript cg32654-rg, tamo - cg4057 gene product from transcript cg4057-ra]
GO:0048585	negative regulation of response to stimulus	3.13e-05	0.00237	4.16	11901	260	132	12	[ct - cut, tum - tumbleweed, Smr - smrter, PTP-ER - protein tyrosine phosphatase-erk/enhancer of ras1, Gprk2 - g protein-coupled receptor kinase 2, Akap200 - a kinase anchor protein 200, dome - domeless, Mnn1 - menin 1, CG42684 - cg42684 gene product from transcript cg42684-re, Nf1 - neurofibromin 1, foxo - forkhead box, sub-group o, dlp - dally-like]
GO:0051129	negative regulation of cellular component organization	3.14e-05	0.00234	6.5	11901	111	132	8	[Kr-h1 - kruppel homolog 1, Mtor - megator, ena - enabled, shot - short stop, Klp61F - kinesin-like protein at 61f, CycE - cyclin e, Nf1 - neurofibromin 1, feo - fascetto]
GO:0019219	regulation of nucleobase-containing compound metabolic process	3.22e-05	0.00237	2.4	11901	939	132	25	[CrebA - cyclic-amp response element binding protein a, ct - cut, pea - peanuts, enok - enoki mushroom, l(3)mbt - lethal (3) malignant brain tumor, CycE - cyclin e, Nf1 - neurofibromin 1, Smr - smrter, Mtor - megator, tai - taiman, Orc1 - origin recognition complex subunit 1, mof - males absent on the first, rhea - cg6831 gene product from transcript cg6831-rb, dom - domino, abd-A - abdominal a, …
GO:0031325	positive regulation of cellular metabolic process	3.25e-05	0.00236	3.1	11901	495	132	17	[Traf4 - tnf-receptor-associated factor 4, CrebA - cyclic-amp response element binding protein a, scrib - scribbled, abd-A - abdominal a, Mnn1 - menin 1, Nf1 - neurofibromin 1, E2f - e2f transcription factor, bora - aurora borealis, foxo - forkhead box, sub-group o, twi - twist, CG5521 - cg5521 gene product from transcript cg5521-rb, dys - dysfusion, Mtor - megator, Axud1 - cg4272 gene product fr…
GO:0051222	positive regulation of protein transport	3.34e-05	0.0024	13.26	11901	34	132	5	[Fs(2)Ket - female sterile (2) ketel, pav - pavarotti, scra - scraps, feo - fascetto, Sec16 - cg32654 gene product from transcript cg32654-rg]
GO:0032386	regulation of intracellular transport	3.79e-05	0.00269	9.49	11901	57	132	6	[Fs(2)Ket - female sterile (2) ketel, pav - pavarotti, scra - scraps, feo - fascetto, Sec16 - cg32654 gene product from transcript cg32654-rg, tamo - cg4057 gene product from transcript cg4057-ra]
GO:0009605	response to external stimulus	3.88e-05	0.00272	3.05	11901	502	132	17	[Traf4 - tnf-receptor-associated factor 4, Dscam - down syndrome cell adhesion molecule, Ten-m - tenascin major, hipk - homeodomain interacting protein kinase, dome - domeless, CG10543 - cg10543 gene product from transcript cg10543-rf, E2f - e2f transcription factor, foxo - forkhead box, sub-group o, dlp - dally-like, spen - split ends, Lmpt - limpet, Nup205 - nucleoporin 205, Gprk2 - g protein-c…
GO:0065008	regulation of biological quality	3.91e-05	0.0027	2.56	11901	774	132	22	[HipHop - hp1-hoap-interacting protein, Atx2 - ataxin-2, MtnA - metallothionein a, sinu - sinuous, Ten-m - tenascin major, kst - karst, scrib - scribbled, hipk - homeodomain interacting protein kinase, cno - canoe, CycE - cyclin e, foxo - forkhead box, sub-group o, Fs(2)Ket - female sterile (2) ketel, Nrg - neuroglian, pav - pavarotti, tum - tumbleweed, ena - enabled, synj - synaptojanin, shot - …
GO:0042993	positive regulation of transcription factor import into nucleus	3.92e-05	0.00268	20.04	11901	18	132	4	[Fs(2)Ket - female sterile (2) ketel, pav - pavarotti, scra - scraps, feo - fascetto]
GO:0009967	positive regulation of signal transduction	4.36e-05	0.00295	4.37	11901	227	132	11	[Traf4 - tnf-receptor-associated factor 4, trol - terribly reduced optic lobes, dom - domino, hipk - homeodomain interacting protein kinase, Gprk2 - g protein-coupled receptor kinase 2, Nipped-A - cg33554 gene product from transcript cg33554-re, Mnn1 - menin 1, foxo - forkhead box, sub-group o, dlp - dally-like, Fip1 - cg1078 gene product from transcript cg1078-ra, spen - split ends]
GO:0032388	positive regulation of intracellular transport	4.45e-05	0.00297	12.52	11901	36	132	5	[Fs(2)Ket - female sterile (2) ketel, pav - pavarotti, scra - scraps, feo - fascetto, Sec16 - cg32654 gene product from transcript cg32654-rg]
GO:0023057	negative regulation of signaling	4.54e-05	0.003	4.35	11901	228	132	11	[ct - cut, tum - tumbleweed, Smr - smrter, PTP-ER - protein tyrosine phosphatase-erk/enhancer of ras1, Gprk2 - g protein-coupled receptor kinase 2, Akap200 - a kinase anchor protein 200, Mnn1 - menin 1, CG42684 - cg42684 gene product from transcript cg42684-re, Nf1 - neurofibromin 1, foxo - forkhead box, sub-group o, dlp - dally-like]
GO:0070201	regulation of establishment of protein localization	4.62e-05	0.00302	9.17	11901	59	132	6	[Fs(2)Ket - female sterile (2) ketel, pav - pavarotti, scra - scraps, feo - fascetto, Sec16 - cg32654 gene product from transcript cg32654-rg, tamo - cg4057 gene product from transcript cg4057-ra]
GO:0010468	regulation of gene expression	4.76e-05	0.00307	2.25	11901	1084	132	27	[CrebA - cyclic-amp response element binding protein a, ct - cut, pea - peanuts, enok - enoki mushroom, l(3)mbt - lethal (3) malignant brain tumor, CycE - cyclin e, Dis3 - cg6413 gene product from transcript cg6413-ra, Mtor - megator, Smr - smrter, tai - taiman, Orc1 - origin recognition complex subunit 1, mof - males absent on the first, rhea - cg6831 gene product from transcript cg6831-rb, Atx2…
GO:0051297	centrosome organization	4.87e-05	0.00311	6.11	11901	118	132	8	[Nup205 - nucleoporin 205, pav - pavarotti, tum - tumbleweed, scra - scraps, asp - abnormal spindle, ncd - non-claret disjunctional, Klp61F - kinesin-like protein at 61f, feo - fascetto]
GO:0009893	positive regulation of metabolic process	4.97e-05	0.00314	2.99	11901	512	132	17	[Traf4 - tnf-receptor-associated factor 4, CrebA - cyclic-amp response element binding protein a, scrib - scribbled, abd-A - abdominal a, Mnn1 - menin 1, Nf1 - neurofibromin 1, E2f - e2f transcription factor, bora - aurora borealis, foxo - forkhead box, sub-group o, twi - twist, CG5521 - cg5521 gene product from transcript cg5521-rb, dys - dysfusion, Mtor - megator, Axud1 - cg4272 gene product fr…
GO:0010648	negative regulation of cell communication	5.32e-05	0.00332	4.27	11901	232	132	11	[ct - cut, tum - tumbleweed, Smr - smrter, PTP-ER - protein tyrosine phosphatase-erk/enhancer of ras1, Gprk2 - g protein-coupled receptor kinase 2, Akap200 - a kinase anchor protein 200, Mnn1 - menin 1, CG42684 - cg42684 gene product from transcript cg42684-re, Nf1 - neurofibromin 1, foxo - forkhead box, sub-group o, dlp - dally-like]
GO:0080134	regulation of response to stress	5.6e-05	0.00346	4.67	11901	193	132	10	[mura - murashka, Traf4 - tnf-receptor-associated factor 4, scrib - scribbled, cno - canoe, Hel89B - helicase 89b, dome - domeless, Mnn1 - menin 1, foxo - forkhead box, sub-group o, Sesn - sestrin, mof - males absent on the first]
GO:0048584	positive regulation of response to stimulus	5.65e-05	0.00346	3.65	11901	321	132	13	[Traf4 - tnf-receptor-associated factor 4, dom - domino, scrib - scribbled, hipk - homeodomain interacting protein kinase, Nipped-A - cg33554 gene product from transcript cg33554-re, Mnn1 - menin 1, dlp - dally-like, foxo - forkhead box, sub-group o, spen - split ends, trol - terribly reduced optic lobes, Gprk2 - g protein-coupled receptor kinase 2, Hel89B - helicase 89b, Fip1 - cg1078 gene produ…
GO:0051726	regulation of cell cycle	5.65e-05	0.00342	3.65	11901	321	132	13	[scrib - scribbled, l(3)mbt - lethal (3) malignant brain tumor, dap - dacapo, sti - sticky, CycE - cyclin e, Mnn1 - menin 1, feo - fascetto, E2f - e2f transcription factor, Mtor - megator, Smr - smrter, shot - short stop, ncd - non-claret disjunctional, Klp61F - kinesin-like protein at 61f]
GO:0046822	regulation of nucleocytoplasmic transport	5.82e-05	0.00348	11.86	11901	38	132	5	[Fs(2)Ket - female sterile (2) ketel, pav - pavarotti, scra - scraps, feo - fascetto, tamo - cg4057 gene product from transcript cg4057-ra]
GO:1900182	positive regulation of protein localization to nucleus	6.1e-05	0.00362	18.03	11901	20	132	4	[Fs(2)Ket - female sterile (2) ketel, pav - pavarotti, scra - scraps, feo - fascetto]
GO:0042307	positive regulation of protein import into nucleus	6.1e-05	0.00358	18.03	11901	20	132	4	[Fs(2)Ket - female sterile (2) ketel, pav - pavarotti, scra - scraps, feo - fascetto]
GO:0051058	negative regulation of small GTPase mediated signal transduction	6.1e-05	0.00354	18.03	11901	20	132	4	[PTP-ER - protein tyrosine phosphatase-erk/enhancer of ras1, Akap200 - a kinase anchor protein 200, CG42684 - cg42684 gene product from transcript cg42684-re, Nf1 - neurofibromin 1]
GO:0046580	negative regulation of Ras protein signal transduction	6.1e-05	0.00351	18.03	11901	20	132	4	[PTP-ER - protein tyrosine phosphatase-erk/enhancer of ras1, Akap200 - a kinase anchor protein 200, CG42684 - cg42684 gene product from transcript cg42684-re, Nf1 - neurofibromin 1]
GO:0031023	microtubule organizing center organization	6.18e-05	0.00351	5.91	11901	122	132	8	[Nup205 - nucleoporin 205, pav - pavarotti, tum - tumbleweed, scra - scraps, asp - abnormal spindle, ncd - non-claret disjunctional, Klp61F - kinesin-like protein at 61f, feo - fascetto]
GO:0022604	regulation of cell morphogenesis	6.44e-05	0.00362	5.14	11901	158	132	9	[Dscam - down syndrome cell adhesion molecule, Fs(2)Ket - female sterile (2) ketel, Ten-m - tenascin major, ena - enabled, cno - canoe, shot - short stop, CycE - cyclin e, fry - furry, rhea - cg6831 gene product from transcript cg6831-rb]
GO:0060236	regulation of mitotic spindle organization	7.17e-05	0.004	33.81	11901	8	132	3	[ncd - non-claret disjunctional, Klp61F - kinesin-like protein at 61f, feo - fascetto]
GO:1902531	regulation of intracellular signal transduction	7.22e-05	0.00399	4.13	11901	240	132	11	[Traf4 - tnf-receptor-associated factor 4, hipk - homeodomain interacting protein kinase, PTP-ER - protein tyrosine phosphatase-erk/enhancer of ras1, cno - canoe, enok - enoki mushroom, Gprk2 - g protein-coupled receptor kinase 2, Akap200 - a kinase anchor protein 200, Mnn1 - menin 1, CG42684 - cg42684 gene product from transcript cg42684-re, Nf1 - neurofibromin 1, Fip1 - cg1078 gene product from…
GO:0023056	positive regulation of signaling	8.07e-05	0.00442	4.08	11901	243	132	11	[Traf4 - tnf-receptor-associated factor 4, trol - terribly reduced optic lobes, dom - domino, hipk - homeodomain interacting protein kinase, Gprk2 - g protein-coupled receptor kinase 2, Nipped-A - cg33554 gene product from transcript cg33554-re, Mnn1 - menin 1, foxo - forkhead box, sub-group o, dlp - dally-like, Fip1 - cg1078 gene product from transcript cg1078-ra, spen - split ends]
GO:0022603	regulation of anatomical structure morphogenesis	8.69e-05	0.00471	4.05	11901	245	132	11	[Kr-h1 - kruppel homolog 1, Dscam - down syndrome cell adhesion molecule, Fs(2)Ket - female sterile (2) ketel, Ten-m - tenascin major, ena - enabled, cno - canoe, shot - short stop, Akap200 - a kinase anchor protein 200, CycE - cyclin e, fry - furry, rhea - cg6831 gene product from transcript cg6831-rb]
GO:0042990	regulation of transcription factor import into nucleus	9.06e-05	0.00486	16.39	11901	22	132	4	[Fs(2)Ket - female sterile (2) ketel, pav - pavarotti, scra - scraps, feo - fascetto]
GO:0010647	positive regulation of cell communication	0.000104	0.00553	3.97	11901	250	132	11	[Traf4 - tnf-receptor-associated factor 4, trol - terribly reduced optic lobes, dom - domino, hipk - homeodomain interacting protein kinase, Gprk2 - g protein-coupled receptor kinase 2, Nipped-A - cg33554 gene product from transcript cg33554-re, Mnn1 - menin 1, foxo - forkhead box, sub-group o, dlp - dally-like, Fip1 - cg1078 gene product from transcript cg1078-ra, spen - split ends]
GO:0008356	asymmetric cell division	0.000107	0.00563	10.48	11901	43	132	5	[enc - encore, scra - scraps, asp - abnormal spindle, dap - dacapo, CycE - cyclin e]
GO:0048588	developmental cell growth	0.000107	0.00558	10.48	11901	43	132	5	[Dscam - down syndrome cell adhesion molecule, Nrg - neuroglian, poe - purity of essence, tai - taiman, Nf1 - neurofibromin 1]
GO:0046824	positive regulation of nucleocytoplasmic transport	0.000109	0.00563	15.68	11901	23	132	4	[Fs(2)Ket - female sterile (2) ketel, pav - pavarotti, scra - scraps, feo - fascetto]
GO:0032879	regulation of localization	0.000112	0.00573	3.94	11901	252	132	11	[enc - encore, Fs(2)Ket - female sterile (2) ketel, pav - pavarotti, scrib - scribbled, ena - enabled, scra - scraps, cno - canoe, feo - fascetto, Sec16 - cg32654 gene product from transcript cg32654-rg, foxo - forkhead box, sub-group o, tamo - cg4057 gene product from transcript cg4057-ra]
GO:0016049	cell growth	0.000112	0.00571	7.84	11901	69	132	6	[Dscam - down syndrome cell adhesion molecule, Nrg - neuroglian, cno - canoe, poe - purity of essence, tai - taiman, Nf1 - neurofibromin 1]
GO:0007411	axon guidance	0.000113	0.00572	4.29	11901	210	132	10	[trol - terribly reduced optic lobes, Dscam - down syndrome cell adhesion molecule, Nrg - neuroglian, Ten-m - tenascin major, ena - enabled, enok - enoki mushroom, Ptp69D - protein tyrosine phosphatase 69d, dlp - dally-like, zfh1 - zn finger homeodomain 1, spen - split ends]
GO:0048589	developmental growth	0.000114	0.00567	5.42	11901	133	132	8	[Dscam - down syndrome cell adhesion molecule, Nrg - neuroglian, Ten-m - tenascin major, cno - canoe, poe - purity of essence, tai - taiman, Nf1 - neurofibromin 1, rictor - rapamycin-insensitive companion of tor]
GO:0009892	negative regulation of metabolic process	0.000118	0.00584	2.91	11901	496	132	16	[dom - domino, ct - cut, l(3)mbt - lethal (3) malignant brain tumor, PTP-ER - protein tyrosine phosphatase-erk/enhancer of ras1, dap - dacapo, CycE - cyclin e, Mnn1 - menin 1, E2f - e2f transcription factor, foxo - forkhead box, sub-group o, phol - pleiohomeotic like, twi - twist, Smr - smrter, Mtor - megator, Orc1 - origin recognition complex subunit 1, zfh1 - zn finger homeodomain 1, rhea - cg6…
GO:0048601	oocyte morphogenesis	0.000122	0.006	90.16	11901	2	132	2	[Gprk2 - g protein-coupled receptor kinase 2, fry - furry]
GO:0042325	regulation of phosphorylation	0.000124	0.00602	4.72	11901	172	132	9	[Traf4 - tnf-receptor-associated factor 4, PTP-ER - protein tyrosine phosphatase-erk/enhancer of ras1, cno - canoe, dap - dacapo, CycE - cyclin e, Mnn1 - menin 1, fry - furry, bora - aurora borealis, Fip1 - cg1078 gene product from transcript cg1078-ra]
GO:0051252	regulation of RNA metabolic process	0.000124	0.006	2.37	11901	837	132	22	[CrebA - cyclic-amp response element binding protein a, dom - domino, ct - cut, l(3)mbt - lethal (3) malignant brain tumor, enok - enoki mushroom, pea - peanuts, Nipped-A - cg33554 gene product from transcript cg33554-re, abd-A - abdominal a, E2f - e2f transcription factor, foxo - forkhead box, sub-group o, spen - split ends, Kr-h1 - kruppel homolog 1, twi - twist, dys - dysfusion, Mtor - megator…
GO:0010605	negative regulation of macromolecule metabolic process	0.000126	0.00606	3.03	11901	447	132	15	[dom - domino, ct - cut, l(3)mbt - lethal (3) malignant brain tumor, PTP-ER - protein tyrosine phosphatase-erk/enhancer of ras1, dap - dacapo, CycE - cyclin e, E2f - e2f transcription factor, foxo - forkhead box, sub-group o, phol - pleiohomeotic like, twi - twist, Smr - smrter, Mtor - megator, Orc1 - origin recognition complex subunit 1, zfh1 - zn finger homeodomain 1, rhea - cg6831 gene product…
GO:0001578	microtubule bundle formation	0.000129	0.00614	15.03	11901	24	132	4	[shot - short stop, ncd - non-claret disjunctional, Klp61F - kinesin-like protein at 61f, foxo - forkhead box, sub-group o]
GO:2000112	regulation of cellular macromolecule biosynthetic process	0.000136	0.00638	2.36	11901	842	132	22	[Atx2 - ataxin-2, CrebA - cyclic-amp response element binding protein a, ct - cut, l(3)mbt - lethal (3) malignant brain tumor, enok - enoki mushroom, Nipped-A - cg33554 gene product from transcript cg33554-re, abd-A - abdominal a, CycE - cyclin e, E2f - e2f transcription factor, foxo - forkhead box, sub-group o, spen - split ends, Kr-h1 - kruppel homolog 1, twi - twist, dys - dysfusion, Mtor - me…
GO:0010556	regulation of macromolecule biosynthetic process	0.000138	0.00644	2.35	11901	843	132	22	[Atx2 - ataxin-2, CrebA - cyclic-amp response element binding protein a, ct - cut, l(3)mbt - lethal (3) malignant brain tumor, enok - enoki mushroom, Nipped-A - cg33554 gene product from transcript cg33554-re, abd-A - abdominal a, CycE - cyclin e, E2f - e2f transcription factor, foxo - forkhead box, sub-group o, spen - split ends, Kr-h1 - kruppel homolog 1, twi - twist, dys - dysfusion, Mtor - me…
GO:0007010	cytoskeleton organization	0.00014	0.00646	3	11901	451	132	15	[scra - scraps, cno - canoe, sti - sticky, foxo - forkhead box, sub-group o, sofe - sister of feo, pav - pavarotti, twi - twist, tum - tumbleweed, Mtor - megator, ena - enabled, asp - abnormal spindle, shot - short stop, Klp61F - kinesin-like protein at 61f, ncd - non-claret disjunctional, rhea - cg6831 gene product from transcript cg6831-rb]
GO:0044093	positive regulation of molecular function	0.000144	0.00662	6.13	11901	103	132	7	[Traf4 - tnf-receptor-associated factor 4, Atx2 - ataxin-2, CG5521 - cg5521 gene product from transcript cg5521-rb, Nf1 - neurofibromin 1, fry - furry, bora - aurora borealis, mof - males absent on the first]
GO:0045035	sensory organ precursor cell division	0.000151	0.00689	27.05	11901	10	132	3	[scra - scraps, dap - dacapo, CycE - cyclin e]
GO:0048812	neuron projection morphogenesis	0.000174	0.00786	3.48	11901	311	132	12	[Nrg - neuroglian, dom - domino, ct - cut, tum - tumbleweed, ena - enabled, l(3)mbt - lethal (3) malignant brain tumor, shot - short stop, Ptp69D - protein tyrosine phosphatase 69d, CG9305 - cg9305 gene product from transcript cg9305-ra, E2f - e2f transcription factor, foxo - forkhead box, sub-group o, rictor - rapamycin-insensitive companion of tor]
GO:0019220	regulation of phosphate metabolic process	0.00018	0.00806	3.73	11901	266	132	11	[Traf4 - tnf-receptor-associated factor 4, CG5521 - cg5521 gene product from transcript cg5521-rb, PTP-ER - protein tyrosine phosphatase-erk/enhancer of ras1, cno - canoe, dap - dacapo, Mnn1 - menin 1, CycE - cyclin e, Nf1 - neurofibromin 1, fry - furry, bora - aurora borealis, Fip1 - cg1078 gene product from transcript cg1078-ra]
GO:0051174	regulation of phosphorus metabolic process	0.00018	0.008	3.73	11901	266	132	11	[Traf4 - tnf-receptor-associated factor 4, CG5521 - cg5521 gene product from transcript cg5521-rb, PTP-ER - protein tyrosine phosphatase-erk/enhancer of ras1, cno - canoe, dap - dacapo, Mnn1 - menin 1, CycE - cyclin e, Nf1 - neurofibromin 1, fry - furry, bora - aurora borealis, Fip1 - cg1078 gene product from transcript cg1078-ra]
GO:0002009	morphogenesis of an epithelium	0.00019	0.00838	4.46	11901	182	132	9	[Traf4 - tnf-receptor-associated factor 4, sinu - sinuous, ct - cut, twi - twist, scrib - scribbled, ena - enabled, cno - canoe, dome - domeless, rhea - cg6831 gene product from transcript cg6831-rb]
GO:0048858	cell projection morphogenesis	0.000202	0.00884	3.42	11901	316	132	12	[Nrg - neuroglian, dom - domino, ct - cut, tum - tumbleweed, ena - enabled, l(3)mbt - lethal (3) malignant brain tumor, shot - short stop, Ptp69D - protein tyrosine phosphatase 69d, CG9305 - cg9305 gene product from transcript cg9305-ra, E2f - e2f transcription factor, foxo - forkhead box, sub-group o, rictor - rapamycin-insensitive companion of tor]
GO:0016477	cell migration	0.000222	0.00966	3.95	11901	228	132	10	[dys - dysfusion, scrib - scribbled, ena - enabled, abd-A - abdominal a, dome - domeless, tai - taiman, mod(mdg4) - modifier of mdg4, zfh1 - zn finger homeodomain 1, rhea - cg6831 gene product from transcript cg6831-rb, spen - split ends]
GO:0032990	cell part morphogenesis	0.000233	0.0101	3.37	11901	321	132	12	[Nrg - neuroglian, dom - domino, ct - cut, tum - tumbleweed, ena - enabled, l(3)mbt - lethal (3) malignant brain tumor, shot - short stop, Ptp69D - protein tyrosine phosphatase 69d, CG9305 - cg9305 gene product from transcript cg9305-ra, E2f - e2f transcription factor, foxo - forkhead box, sub-group o, rictor - rapamycin-insensitive companion of tor]
GO:0051338	regulation of transferase activity	0.000238	0.0102	6.85	11901	79	132	6	[Traf4 - tnf-receptor-associated factor 4, PTP-ER - protein tyrosine phosphatase-erk/enhancer of ras1, dap - dacapo, CycE - cyclin e, fry - furry, bora - aurora borealis]
GO:0048729	tissue morphogenesis	0.000251	0.0107	4.29	11901	189	132	9	[Traf4 - tnf-receptor-associated factor 4, sinu - sinuous, ct - cut, twi - twist, scrib - scribbled, ena - enabled, cno - canoe, dome - domeless, rhea - cg6831 gene product from transcript cg6831-rb]
GO:0008104	protein localization	0.000253	0.0107	3.14	11901	373	132	13	[Traf4 - tnf-receptor-associated factor 4, scrib - scribbled, Akap200 - a kinase anchor protein 200, bora - aurora borealis, tamo - cg4057 gene product from transcript cg4057-ra, Nup205 - nucleoporin 205, Tango14 - transport and golgi organization 14, Fs(2)Ket - female sterile (2) ketel, tum - tumbleweed, Mtor - megator, KrT95D - krueppel target at 95d, Klp61F - kinesin-like protein at 61f, Sec16…
GO:0051301	cell division	0.000256	0.0107	5.59	11901	113	132	7	[trol - terribly reduced optic lobes, enc - encore, scra - scraps, asp - abnormal spindle, dap - dacapo, CycE - cyclin e, zfh1 - zn finger homeodomain 1]
GO:0006355	regulation of transcription, DNA-templated	0.000276	0.0115	2.36	11901	764	132	20	[CrebA - cyclic-amp response element binding protein a, ct - cut, enok - enoki mushroom, l(3)mbt - lethal (3) malignant brain tumor, Nipped-A - cg33554 gene product from transcript cg33554-re, abd-A - abdominal a, E2f - e2f transcription factor, foxo - forkhead box, sub-group o, spen - split ends, Kr-h1 - kruppel homolog 1, twi - twist, Smr - smrter, dys - dysfusion, Mtor - megator, Axud1 - cg427…
GO:2001141	regulation of RNA biosynthetic process	0.000276	0.0114	2.36	11901	764	132	20	[CrebA - cyclic-amp response element binding protein a, ct - cut, enok - enoki mushroom, l(3)mbt - lethal (3) malignant brain tumor, Nipped-A - cg33554 gene product from transcript cg33554-re, abd-A - abdominal a, E2f - e2f transcription factor, foxo - forkhead box, sub-group o, spen - split ends, Kr-h1 - kruppel homolog 1, twi - twist, Smr - smrter, dys - dysfusion, Mtor - megator, Axud1 - cg427…
GO:1903506	regulation of nucleic acid-templated transcription	0.000276	0.0113	2.36	11901	764	132	20	[CrebA - cyclic-amp response element binding protein a, ct - cut, enok - enoki mushroom, l(3)mbt - lethal (3) malignant brain tumor, Nipped-A - cg33554 gene product from transcript cg33554-re, abd-A - abdominal a, E2f - e2f transcription factor, foxo - forkhead box, sub-group o, spen - split ends, Kr-h1 - kruppel homolog 1, twi - twist, Smr - smrter, dys - dysfusion, Mtor - megator, Axud1 - cg427…
GO:0065009	regulation of molecular function	0.00028	0.0114	3.54	11901	280	132	11	[Atx2 - ataxin-2, Traf4 - tnf-receptor-associated factor 4, CG5521 - cg5521 gene product from transcript cg5521-rb, PTP-ER - protein tyrosine phosphatase-erk/enhancer of ras1, dap - dacapo, CycE - cyclin e, Nf1 - neurofibromin 1, fry - furry, bora - aurora borealis, foxo - forkhead box, sub-group o, mof - males absent on the first]
GO:0042127	regulation of cell proliferation	0.000298	0.0121	4.71	11901	153	132	8	[dom - domino, scrib - scribbled, l(3)mbt - lethal (3) malignant brain tumor, Axud1 - cg4272 gene product from transcript cg4272-rc, dome - domeless, CycE - cyclin e, E2f - e2f transcription factor, foxo - forkhead box, sub-group o]
GO:0009887	organ morphogenesis	0.000313	0.0126	3.79	11901	238	132	10	[Nrg - neuroglian, Ten-m - tenascin major, scrib - scribbled, ena - enabled, asp - abnormal spindle, dap - dacapo, dome - domeless, fry - furry, foxo - forkhead box, sub-group o, rhea - cg6831 gene product from transcript cg6831-rb]
GO:0048870	cell motility	0.000324	0.0129	3.77	11901	239	132	10	[dys - dysfusion, scrib - scribbled, ena - enabled, abd-A - abdominal a, dome - domeless, tai - taiman, mod(mdg4) - modifier of mdg4, zfh1 - zn finger homeodomain 1, rhea - cg6831 gene product from transcript cg6831-rb, spen - split ends]
GO:0051173	positive regulation of nitrogen compound metabolic process	0.000335	0.0133	3.24	11901	334	132	12	[CrebA - cyclic-amp response element binding protein a, CG5521 - cg5521 gene product from transcript cg5521-rb, twi - twist, Mtor - megator, dys - dysfusion, scrib - scribbled, Axud1 - cg4272 gene product from transcript cg4272-rc, abd-A - abdominal a, Hel89B - helicase 89b, Nf1 - neurofibromin 1, E2f - e2f transcription factor, foxo - forkhead box, sub-group o]
GO:0032506	cytokinetic process	0.000361	0.0142	11.63	11901	31	132	4	[pav - pavarotti, scra - scraps, sti - sticky, feo - fascetto]
GO:0051012	microtubule sliding	0.000364	0.0142	60.11	11901	3	132	2	[Klp61F - kinesin-like protein at 61f, ncd - non-claret disjunctional]
GO:0080135	regulation of cellular response to stress	0.000378	0.0147	6.29	11901	86	132	6	[mura - murashka, Traf4 - tnf-receptor-associated factor 4, cno - canoe, Mnn1 - menin 1, foxo - forkhead box, sub-group o, mof - males absent on the first]
GO:0007165	signal transduction	0.000381	0.0147	2.24	11901	844	132	21	[Traf4 - tnf-receptor-associated factor 4, cno - canoe, PTP-ER - protein tyrosine phosphatase-erk/enhancer of ras1, dome - domeless, sti - sticky, CycE - cyclin e, Nf1 - neurofibromin 1, foxo - forkhead box, sub-group o, dlp - dally-like, spen - split ends, Nrg - neuroglian, pav - pavarotti, sofe - sister of feo, tum - tumbleweed, dys - dysfusion, Gprk2 - g protein-coupled receptor kinase 2, Hel8…
GO:0048749	compound eye development	0.000409	0.0157	5.17	11901	122	132	7	[Atx2 - ataxin-2, scrib - scribbled, hipk - homeodomain interacting protein kinase, ena - enabled, cno - canoe, dlp - dally-like, spen - split ends]
GO:0060341	regulation of cellular localization	0.000409	0.0156	5.17	11901	122	132	7	[enc - encore, Fs(2)Ket - female sterile (2) ketel, pav - pavarotti, scra - scraps, feo - fascetto, Sec16 - cg32654 gene product from transcript cg32654-rg, tamo - cg4057 gene product from transcript cg4057-ra]
GO:0044843	cell cycle G1/S phase transition	0.000444	0.0168	19.32	11901	14	132	3	[dap - dacapo, CycE - cyclin e, E2f - e2f transcription factor]
GO:0090224	regulation of spindle organization	0.000444	0.0167	19.32	11901	14	132	3	[Klp61F - kinesin-like protein at 61f, ncd - non-claret disjunctional, feo - fascetto]
GO:0000082	G1/S transition of mitotic cell cycle	0.000444	0.0166	19.32	11901	14	132	3	[dap - dacapo, CycE - cyclin e, E2f - e2f transcription factor]
GO:0034330	cell junction organization	0.000445	0.0165	7.77	11901	58	132	5	[Traf4 - tnf-receptor-associated factor 4, Nrg - neuroglian, sinu - sinuous, kst - karst, scrib - scribbled]
GO:0045216	cell-cell junction organization	0.000445	0.0164	7.77	11901	58	132	5	[Traf4 - tnf-receptor-associated factor 4, Nrg - neuroglian, sinu - sinuous, kst - karst, scrib - scribbled]
GO:0010562	positive regulation of phosphorus metabolic process	0.000452	0.0165	5.09	11901	124	132	7	[Traf4 - tnf-receptor-associated factor 4, CG5521 - cg5521 gene product from transcript cg5521-rb, Mnn1 - menin 1, Nf1 - neurofibromin 1, fry - furry, bora - aurora borealis, Fip1 - cg1078 gene product from transcript cg1078-ra]
GO:0045937	positive regulation of phosphate metabolic process	0.000452	0.0164	5.09	11901	124	132	7	[Traf4 - tnf-receptor-associated factor 4, CG5521 - cg5521 gene product from transcript cg5521-rb, Mnn1 - menin 1, Nf1 - neurofibromin 1, fry - furry, bora - aurora borealis, Fip1 - cg1078 gene product from transcript cg1078-ra]
GO:0000278	mitotic cell cycle	0.000455	0.0164	6.08	11901	89	132	6	[ct - cut, PTP-ER - protein tyrosine phosphatase-erk/enhancer of ras1, cno - canoe, dap - dacapo, CycE - cyclin e, Klp61F - kinesin-like protein at 61f]
GO:0001932	regulation of protein phosphorylation	0.000483	0.0173	6.01	11901	90	132	6	[Traf4 - tnf-receptor-associated factor 4, PTP-ER - protein tyrosine phosphatase-erk/enhancer of ras1, dap - dacapo, CycE - cyclin e, fry - furry, bora - aurora borealis]
GO:0022607	cellular component assembly	0.0005	0.0179	2.56	11901	564	132	16	[HipHop - hp1-hoap-interacting protein, sinu - sinuous, Ten-m - tenascin major, kst - karst, scrib - scribbled, enok - enoki mushroom, sti - sticky, Cdc6 - cg5971 gene product from transcript cg5971-ra, Fs(2)Ket - female sterile (2) ketel, Nrg - neuroglian, pav - pavarotti, tum - tumbleweed, Mtor - megator, Klp61F - kinesin-like protein at 61f, ncd - non-claret disjunctional, rictor - rapamycin-i…
GO:0007346	regulation of mitotic cell cycle	0.000544	0.0193	3.86	11901	210	132	9	[Smr - smrter, Mtor - megator, l(3)mbt - lethal (3) malignant brain tumor, dap - dacapo, Klp61F - kinesin-like protein at 61f, Mnn1 - menin 1, ncd - non-claret disjunctional, CycE - cyclin e, feo - fascetto]
GO:0010629	negative regulation of gene expression	0.000555	0.0196	2.89	11901	405	132	13	[dom - domino, ct - cut, l(3)mbt - lethal (3) malignant brain tumor, CycE - cyclin e, E2f - e2f transcription factor, foxo - forkhead box, sub-group o, phol - pleiohomeotic like, twi - twist, Mtor - megator, Smr - smrter, Orc1 - origin recognition complex subunit 1, zfh1 - zn finger homeodomain 1, rhea - cg6831 gene product from transcript cg6831-rb]
GO:0006259	DNA metabolic process	0.000557	0.0195	3.52	11901	256	132	10	[HipHop - hp1-hoap-interacting protein, DNApol-alpha180 - dna polymerase alpha 180kd, Mnn1 - menin 1, CycE - cyclin e, c(3)G - crossover suppressor on 3 of gowen, E2f - e2f transcription factor, mod(mdg4) - modifier of mdg4, Orc1 - origin recognition complex subunit 1, mof - males absent on the first, Hmr - hybrid male rescue]
GO:0010639	negative regulation of organelle organization	0.000563	0.0196	7.39	11901	61	132	5	[Mtor - megator, shot - short stop, CycE - cyclin e, Klp61F - kinesin-like protein at 61f, feo - fascetto]
GO:0090066	regulation of anatomical structure size	0.000573	0.0198	4.89	11901	129	132	7	[Atx2 - ataxin-2, Nrg - neuroglian, sinu - sinuous, kst - karst, ena - enabled, CycE - cyclin e, foxo - forkhead box, sub-group o]
GO:0008285	negative regulation of cell proliferation	0.000607	0.0209	7.27	11901	62	132	5	[dom - domino, scrib - scribbled, l(3)mbt - lethal (3) malignant brain tumor, Axud1 - cg4272 gene product from transcript cg4272-rc, foxo - forkhead box, sub-group o]
GO:0044707	single-multicellular organism process	0.000645	0.0221	1.89	11901	1338	132	28	[CrebA - cyclic-amp response element binding protein a, enc - encore, ct - cut, enok - enoki mushroom, Akap200 - a kinase anchor protein 200, dome - domeless, CycE - cyclin e, Nf1 - neurofibromin 1, dlp - dally-like, Sug - cg7334 gene product from transcript cg7334-re, tamo - cg4057 gene product from transcript cg4057-ra, CAP - cg18408 gene product from transcript cg18408-ri, Gprk2 - g protein-co…
GO:0030030	cell projection organization	0.000667	0.0227	2.84	11901	413	132	13	[dom - domino, ct - cut, l(3)mbt - lethal (3) malignant brain tumor, Ptp69D - protein tyrosine phosphatase 69d, E2f - e2f transcription factor, foxo - forkhead box, sub-group o, Nrg - neuroglian, tum - tumbleweed, ena - enabled, shot - short stop, fry - furry, CG9305 - cg9305 gene product from transcript cg9305-ra, rictor - rapamycin-insensitive companion of tor]
GO:0009888	tissue development	0.000667	0.0225	3.76	11901	216	132	9	[Dscam - down syndrome cell adhesion molecule, twi - twist, scrib - scribbled, abd-A - abdominal a, dome - domeless, feo - fascetto, E2f - e2f transcription factor, foxo - forkhead box, sub-group o, zfh1 - zn finger homeodomain 1]
GO:0051179	localization	0.000674	0.0226	1.78	11901	1620	132	32	[Bre1 - cg10542 gene product from transcript cg10542-ra, scrib - scribbled, scra - scraps, l(3)mbt - lethal (3) malignant brain tumor, Akap200 - a kinase anchor protein 200, bora - aurora borealis, tamo - cg4057 gene product from transcript cg4057-ra, Sug - cg7334 gene product from transcript cg7334-re, Nup205 - nucleoporin 205, Tango14 - transport and golgi organization 14, tum - tumbleweed, Smr…
GO:0033036	macromolecule localization	0.000697	0.0233	2.82	11901	415	132	13	[Traf4 - tnf-receptor-associated factor 4, scrib - scribbled, Akap200 - a kinase anchor protein 200, bora - aurora borealis, tamo - cg4057 gene product from transcript cg4057-ra, Fs(2)Ket - female sterile (2) ketel, Nup205 - nucleoporin 205, Tango14 - transport and golgi organization 14, tum - tumbleweed, Mtor - megator, KrT95D - krueppel target at 95d, Klp61F - kinesin-like protein at 61f, Sec16…
GO:1902532	negative regulation of intracellular signal transduction	0.000702	0.0233	7.04	11901	64	132	5	[PTP-ER - protein tyrosine phosphatase-erk/enhancer of ras1, Akap200 - a kinase anchor protein 200, Mnn1 - menin 1, CG42684 - cg42684 gene product from transcript cg42684-re, Nf1 - neurofibromin 1]
GO:0060288	formation of a compartment boundary	0.000722	0.0238	45.08	11901	4	132	2	[ct - cut, ena - enabled]
GO:0007389	pattern specification process	0.000729	0.0239	2.81	11901	417	132	13	[enc - encore, CrebA - cyclic-amp response element binding protein a, dom - domino, ct - cut, cno - canoe, abd-A - abdominal a, dome - domeless, Nipped-A - cg33554 gene product from transcript cg33554-re, foxo - forkhead box, sub-group o, dlp - dally-like, spen - split ends, twi - twist, Gprk2 - g protein-coupled receptor kinase 2]
GO:0061061	muscle structure development	0.000751	0.0245	4.67	11901	135	132	7	[pav - pavarotti, tum - tumbleweed, l(3)mbt - lethal (3) malignant brain tumor, shot - short stop, foxo - forkhead box, sub-group o, zfh1 - zn finger homeodomain 1, rhea - cg6831 gene product from transcript cg6831-rb]
GO:0051298	centrosome duplication	0.000754	0.0245	6.94	11901	65	132	5	[pav - pavarotti, tum - tumbleweed, ncd - non-claret disjunctional, Klp61F - kinesin-like protein at 61f, feo - fascetto]
GO:0031324	negative regulation of cellular metabolic process	0.000762	0.0246	2.8	11901	419	132	13	[ct - cut, l(3)mbt - lethal (3) malignant brain tumor, PTP-ER - protein tyrosine phosphatase-erk/enhancer of ras1, dap - dacapo, CycE - cyclin e, Mnn1 - menin 1, E2f - e2f transcription factor, foxo - forkhead box, sub-group o, Mtor - megator, Smr - smrter, Orc1 - origin recognition complex subunit 1, zfh1 - zn finger homeodomain 1, rhea - cg6831 gene product from transcript cg6831-rb]
GO:0009891	positive regulation of biosynthetic process	0.000773	0.0248	3.14	11901	316	132	11	[CrebA - cyclic-amp response element binding protein a, twi - twist, Mtor - megator, dys - dysfusion, scrib - scribbled, Axud1 - cg4272 gene product from transcript cg4272-rc, abd-A - abdominal a, Hel89B - helicase 89b, Nf1 - neurofibromin 1, E2f - e2f transcription factor, foxo - forkhead box, sub-group o]
GO:0031328	positive regulation of cellular biosynthetic process	0.000773	0.0247	3.14	11901	316	132	11	[CrebA - cyclic-amp response element binding protein a, twi - twist, Mtor - megator, dys - dysfusion, scrib - scribbled, Axud1 - cg4272 gene product from transcript cg4272-rc, abd-A - abdominal a, Hel89B - helicase 89b, Nf1 - neurofibromin 1, E2f - e2f transcription factor, foxo - forkhead box, sub-group o]
GO:0007049	cell cycle	0.000801	0.0254	5.46	11901	99	132	6	[ct - cut, PTP-ER - protein tyrosine phosphatase-erk/enhancer of ras1, cno - canoe, dap - dacapo, Klp61F - kinesin-like protein at 61f, CycE - cyclin e]
GO:0043933	macromolecular complex subunit organization	0.000808	0.0255	2.23	11901	769	132	19	[HipHop - hp1-hoap-interacting protein, dom - domino, Bre1 - cg10542 gene product from transcript cg10542-ra, enok - enoki mushroom, snky - sneaky, sti - sticky, Mnn1 - menin 1, Cdc6 - cg5971 gene product from transcript cg5971-ra, Nup205 - nucleoporin 205, Fs(2)Ket - female sterile (2) ketel, pav - pavarotti, tum - tumbleweed, Mtor - megator, ena - enabled, asp - abnormal spindle, Klp61F - kines…
GO:0031399	regulation of protein modification process	0.000856	0.0269	4.57	11901	138	132	7	[Traf4 - tnf-receptor-associated factor 4, PTP-ER - protein tyrosine phosphatase-erk/enhancer of ras1, dap - dacapo, CycE - cyclin e, fry - furry, bora - aurora borealis, mof - males absent on the first]
GO:0007424	open tracheal system development	0.00089	0.0278	5.36	11901	101	132	6	[sinu - sinuous, ct - cut, dys - dysfusion, shot - short stop, dome - domeless, dap - dacapo]
GO:0030111	regulation of Wnt signaling pathway	0.000927	0.0288	6.63	11901	68	132	5	[pav - pavarotti, tum - tumbleweed, hipk - homeodomain interacting protein kinase, dlp - dally-like, spen - split ends]
GO:0016319	mushroom body development	0.000927	0.0286	6.63	11901	68	132	5	[Dscam - down syndrome cell adhesion molecule, Nrg - neuroglian, enok - enoki mushroom, shot - short stop, MCPH1 - microcephalin]
GO:0060541	respiratory system development	0.000937	0.0288	5.3	11901	102	132	6	[sinu - sinuous, ct - cut, dys - dysfusion, shot - short stop, dap - dacapo, dome - domeless]
GO:0043207	response to external biotic stimulus	0.00094	0.0287	3.29	11901	274	132	10	[Traf4 - tnf-receptor-associated factor 4, Dscam - down syndrome cell adhesion molecule, Lmpt - limpet, Gprk2 - g protein-coupled receptor kinase 2, Hel89B - helicase 89b, dome - domeless, E2f - e2f transcription factor, foxo - forkhead box, sub-group o, zfh1 - zn finger homeodomain 1, spen - split ends]
GO:0009607	response to biotic stimulus	0.000993	0.0302	3.27	11901	276	132	10	[Traf4 - tnf-receptor-associated factor 4, Dscam - down syndrome cell adhesion molecule, Lmpt - limpet, Gprk2 - g protein-coupled receptor kinase 2, Hel89B - helicase 89b, dome - domeless, E2f - e2f transcription factor, foxo - forkhead box, sub-group o, zfh1 - zn finger homeodomain 1, spen - split ends]

## Sheet: GO_cluster5.xls
GO Term	Description	P-value	FDR q-value	Enrichment	N	B	n	b	Genes
GO:0044255	cellular lipid metabolic process	2.62e-25	1.5e-21	7.3	11901	227	309	43	[qm - quemao, CG12262 - cg12262 gene product from transcript cg12262-ra, Jheh1 - juvenile hormone epoxide hydrolase 1, rdgB - retinal degeneration b, CG4586 - cg4586 gene product from transcript cg4586-ra, Thiolase - cg4581 gene product from transcript cg4581-ra, Acsl - acyl-coa synthetase long-chain, frj - farjavit, CG9527 - cg9527 gene product from transcript cg9527-rc, CdsA - cdp diglyceride s…
GO:0006629	lipid metabolic process	2.18e-24	6.28e-21	5.61	11901	350	309	51	[CG12262 - cg12262 gene product from transcript cg12262-ra, iPLA2-VIA - calcium-independent phospholipase a2 via, rdgB - retinal degeneration b, Sc2 - cg10849 gene product from transcript cg10849-ra, CG4586 - cg4586 gene product from transcript cg4586-ra, CG18858 - cg18858 gene product from transcript cg18858-rb, CdsA - cdp diglyceride synthetase, CG6543 - cg6543 gene product from transcript cg65…
GO:0044242	cellular lipid catabolic process	1.49e-23	2.85e-20	18.83	11901	45	309	22	[Jheh2 - juvenile hormone epoxide hydrolase 2, CG12262 - cg12262 gene product from transcript cg12262-ra, yip2 - yippee interacting protein 2, CG9577 - cg9577 gene product from transcript cg9577-ra, Jheh3 - juvenile hormone epoxide hydrolase 3, Jheh1 - juvenile hormone epoxide hydrolase 1, Etf-QO - electron transfer flavoprotein-ubiquinone oxidoreductase, CG12428 - cg12428 gene product from trans…
GO:0009062	fatty acid catabolic process	1.82e-23	2.61e-20	24.39	11901	30	309	19	[CG12262 - cg12262 gene product from transcript cg12262-ra, yip2 - yippee interacting protein 2, CG9577 - cg9577 gene product from transcript cg9577-ra, Etf-QO - electron transfer flavoprotein-ubiquinone oxidoreductase, CG12428 - cg12428 gene product from transcript cg12428-rb, Thiolase - cg4581 gene product from transcript cg4581-ra, CG4586 - cg4586 gene product from transcript cg4586-ra, CG5009…
GO:0019395	fatty acid oxidation	2.28e-23	2.62e-20	26.66	11901	26	309	18	[CG12262 - cg12262 gene product from transcript cg12262-ra, yip2 - yippee interacting protein 2, CG9577 - cg9577 gene product from transcript cg9577-ra, Etf-QO - electron transfer flavoprotein-ubiquinone oxidoreductase, CG12428 - cg12428 gene product from transcript cg12428-rb, Thiolase - cg4581 gene product from transcript cg4581-ra, CG4586 - cg4586 gene product from transcript cg4586-ra, CG5009…
GO:0034440	lipid oxidation	6.67e-23	6.39e-20	25.68	11901	27	309	18	[CG12262 - cg12262 gene product from transcript cg12262-ra, yip2 - yippee interacting protein 2, CG9577 - cg9577 gene product from transcript cg9577-ra, Etf-QO - electron transfer flavoprotein-ubiquinone oxidoreductase, CG12428 - cg12428 gene product from transcript cg12428-rb, CG4586 - cg4586 gene product from transcript cg4586-ra, Thiolase - cg4581 gene product from transcript cg4581-ra, CG5009…
GO:0072329	monocarboxylic acid catabolic process	1.1e-22	9.05e-20	22.87	11901	32	309	19	[CG12262 - cg12262 gene product from transcript cg12262-ra, yip2 - yippee interacting protein 2, CG9577 - cg9577 gene product from transcript cg9577-ra, Etf-QO - electron transfer flavoprotein-ubiquinone oxidoreductase, CG12428 - cg12428 gene product from transcript cg12428-rb, CG4586 - cg4586 gene product from transcript cg4586-ra, Thiolase - cg4581 gene product from transcript cg4581-ra, CG5009…
GO:0032787	monocarboxylic acid metabolic process	3.49e-22	2.51e-19	9.13	11901	135	309	32	[Mpc1 - mitochondrial pyruvate carrier, CG12262 - cg12262 gene product from transcript cg12262-ra, Aldh - aldehyde dehydrogenase, CG4586 - cg4586 gene product from transcript cg4586-ra, Thiolase - cg4581 gene product from transcript cg4581-ra, Acsl - acyl-coa synthetase long-chain, CG9527 - cg9527 gene product from transcript cg9527-rc, Mtpalpha - mitochondrial trifunctional protein alpha subunit…
GO:0006631	fatty acid metabolic process	4.3e-21	2.74e-18	12.34	11901	78	309	25	[CG12262 - cg12262 gene product from transcript cg12262-ra, Thiolase - cg4581 gene product from transcript cg4581-ra, CG4586 - cg4586 gene product from transcript cg4586-ra, Acsl - acyl-coa synthetase long-chain, CG9527 - cg9527 gene product from transcript cg9527-rc, Mtpalpha - mitochondrial trifunctional protein alpha subunit, Mfe2 - peroxisomal multifunctional enzyme type 2, pdgy - pudgy, CG65…
GO:0006635	fatty acid beta-oxidation	1.7e-19	9.76e-17	26.26	11901	22	309	15	[CG12262 - cg12262 gene product from transcript cg12262-ra, CG9577 - cg9577 gene product from transcript cg9577-ra, yip2 - yippee interacting protein 2, Etf-QO - electron transfer flavoprotein-ubiquinone oxidoreductase, CG12428 - cg12428 gene product from transcript cg12428-rb, Thiolase - cg4581 gene product from transcript cg4581-ra, CG4586 - cg4586 gene product from transcript cg4586-ra, CG5009…
GO:0030258	lipid modification	5.34e-18	2.79e-15	13.51	11901	57	309	20	[CG9577 - cg9577 gene product from transcript cg9577-ra, CG12262 - cg12262 gene product from transcript cg12262-ra, yip2 - yippee interacting protein 2, Etf-QO - electron transfer flavoprotein-ubiquinone oxidoreductase, CG12428 - cg12428 gene product from transcript cg12428-rb, CG4586 - cg4586 gene product from transcript cg4586-ra, Thiolase - cg4581 gene product from transcript cg4581-ra, CG5009…
GO:0044710	single-organism metabolic process	2.48e-17	1.19e-14	2.3	11901	1727	309	103	[Rpi - ribose-5-phosphate isomerase, GstT1 - glutathione s transferase t1, Cyt-c-p - cytochrome c proximal, rdgB - retinal degeneration b, Oga - o-glcnacase, CG4586 - cg4586 gene product from transcript cg4586-ra, CG18858 - cg18858 gene product from transcript cg18858-rb, CdsA - cdp diglyceride synthetase, Cyp6a20 - cg10245 gene product from transcript cg10245-rb, Gclm - glutamate-cysteine ligase…
GO:0016042	lipid catabolic process	3.21e-17	1.42e-14	10.73	11901	79	309	22	[Jheh2 - juvenile hormone epoxide hydrolase 2, CG9577 - cg9577 gene product from transcript cg9577-ra, CG12262 - cg12262 gene product from transcript cg12262-ra, yip2 - yippee interacting protein 2, Jheh3 - juvenile hormone epoxide hydrolase 3, Jheh1 - juvenile hormone epoxide hydrolase 1, Etf-QO - electron transfer flavoprotein-ubiquinone oxidoreductase, CG12428 - cg12428 gene product from trans…
GO:0016054	organic acid catabolic process	1.12e-16	4.61e-14	12.84	11901	57	309	19	[CG9577 - cg9577 gene product from transcript cg9577-ra, CG12262 - cg12262 gene product from transcript cg12262-ra, yip2 - yippee interacting protein 2, Etf-QO - electron transfer flavoprotein-ubiquinone oxidoreductase, CG12428 - cg12428 gene product from transcript cg12428-rb, CG4586 - cg4586 gene product from transcript cg4586-ra, Thiolase - cg4581 gene product from transcript cg4581-ra, CG5009…
GO:0046395	carboxylic acid catabolic process	1.12e-16	4.31e-14	12.84	11901	57	309	19	[CG9577 - cg9577 gene product from transcript cg9577-ra, CG12262 - cg12262 gene product from transcript cg12262-ra, yip2 - yippee interacting protein 2, Etf-QO - electron transfer flavoprotein-ubiquinone oxidoreductase, CG12428 - cg12428 gene product from transcript cg12428-rb, CG4586 - cg4586 gene product from transcript cg4586-ra, Thiolase - cg4581 gene product from transcript cg4581-ra, CG5009…
GO:0044282	small molecule catabolic process	7.16e-16	2.57e-13	10.85	11901	71	309	20	[CG9577 - cg9577 gene product from transcript cg9577-ra, CG12262 - cg12262 gene product from transcript cg12262-ra, yip2 - yippee interacting protein 2, Etf-QO - electron transfer flavoprotein-ubiquinone oxidoreductase, CG12428 - cg12428 gene product from transcript cg12428-rb, CG4586 - cg4586 gene product from transcript cg4586-ra, Thiolase - cg4581 gene product from transcript cg4581-ra, CG5009…
GO:0019752	carboxylic acid metabolic process	2.81e-14	9.49e-12	4.37	11901	326	309	37	[GstT2 - glutathione s transferase t2, Mpc1 - mitochondrial pyruvate carrier, CG12262 - cg12262 gene product from transcript cg12262-ra, GstT1 - glutathione s transferase t1, Aldh - aldehyde dehydrogenase, GstT3 - glutathione s transferase t3, Thiolase - cg4581 gene product from transcript cg4581-ra, CG4586 - cg4586 gene product from transcript cg4586-ra, Acsl - acyl-coa synthetase long-chain, CG…
GO:0055114	oxidation-reduction process	5.16e-14	1.65e-11	3.6	11901	482	309	45	[CG12262 - cg12262 gene product from transcript cg12262-ra, Aldh - aldehyde dehydrogenase, CG7461 - cg7461 gene product from transcript cg7461-rb, Cyp6w1 - cg8345 gene product from transcript cg8345-ra, Thiolase - cg4581 gene product from transcript cg4581-ra, CG4586 - cg4586 gene product from transcript cg4586-ra, Aldh-III - aldehyde dehydrogenase type iii, CG9527 - cg9527 gene product from tran…
GO:0043436	oxoacid metabolic process	1.16e-13	3.5e-11	4.18	11901	341	309	37	[GstT2 - glutathione s transferase t2, Mpc1 - mitochondrial pyruvate carrier, CG12262 - cg12262 gene product from transcript cg12262-ra, GstT1 - glutathione s transferase t1, Aldh - aldehyde dehydrogenase, GstT3 - glutathione s transferase t3, Thiolase - cg4581 gene product from transcript cg4581-ra, CG4586 - cg4586 gene product from transcript cg4586-ra, Acsl - acyl-coa synthetase long-chain, CG…
GO:0006082	organic acid metabolic process	1.16e-13	3.33e-11	4.18	11901	341	309	37	[GstT2 - glutathione s transferase t2, Mpc1 - mitochondrial pyruvate carrier, CG12262 - cg12262 gene product from transcript cg12262-ra, GstT1 - glutathione s transferase t1, Aldh - aldehyde dehydrogenase, GstT3 - glutathione s transferase t3, Thiolase - cg4581 gene product from transcript cg4581-ra, CG4586 - cg4586 gene product from transcript cg4586-ra, Acsl - acyl-coa synthetase long-chain, CG…
GO:0044281	small molecule metabolic process	2.94e-12	8.04e-10	2.97	11901	649	309	50	[GstT2 - glutathione s transferase t2, CG12262 - cg12262 gene product from transcript cg12262-ra, GstT1 - glutathione s transferase t1, Cyt-c-p - cytochrome c proximal, CG4586 - cg4586 gene product from transcript cg4586-ra, Rgk2 - cg34390 gene product from transcript cg34390-ra, CG12065 - cg12065 gene product from transcript cg12065-rf, CG6543 - cg6543 gene product from transcript cg6543-ra, CG1…
GO:0044712	single-organism catabolic process	1.77e-11	4.62e-09	4.4	11901	254	309	29	[CG12262 - cg12262 gene product from transcript cg12262-ra, Jheh1 - juvenile hormone epoxide hydrolase 1, Thiolase - cg4581 gene product from transcript cg4581-ra, CG4586 - cg4586 gene product from transcript cg4586-ra, Rgk2 - cg34390 gene product from transcript cg34390-ra, CG9527 - cg9527 gene product from transcript cg9527-rc, Mtpalpha - mitochondrial trifunctional protein alpha subunit, Mfe2 …
GO:0007031	peroxisome organization	3.74e-09	9.35e-07	18.12	11901	17	309	8	[Pex6 - peroxin 6, Pex12 - peroxin 12, Pmp70 - cg12703 gene product from transcript cg12703-rd, Pex3 - peroxin 3, Pex14 - peroxin 14, Pex13 - peroxin 13, Pex11 - peroxin 11, Pex19 - peroxin 19]
GO:0044699	single-organism process	1.74e-08	4.17e-06	1.33	11901	5695	309	196	[Cyt-c-p - cytochrome c proximal, rdgB - retinal degeneration b, Atg13 - autophagy-specific gene 13, CG4586 - cg4586 gene product from transcript cg4586-ra, CG4615 - cg4615 gene product from transcript cg4615-ra, tmod - tropomodulin, Pex14 - peroxin 14, Gclm - glutamate-cysteine ligase modifier subunit, CG5853 - cg5853 gene product from transcript cg5853-rb, CG5953 - cg5953 gene product from tran…
GO:0044248	cellular catabolic process	5.94e-08	1.37e-05	2.9	11901	425	309	32	[CG12262 - cg12262 gene product from transcript cg12262-ra, Jheh1 - juvenile hormone epoxide hydrolase 1, Atg13 - autophagy-specific gene 13, Ubi-p63E - ubiquitin-63e, Thiolase - cg4581 gene product from transcript cg4581-ra, CG4586 - cg4586 gene product from transcript cg4586-ra, Der-2 - derlin-2, Rgk2 - cg34390 gene product from transcript cg34390-ra, CG9527 - cg9527 gene product from transcrip…
GO:0009056	catabolic process	8.04e-08	1.78e-05	2.61	11901	546	309	37	[CG12262 - cg12262 gene product from transcript cg12262-ra, Jheh1 - juvenile hormone epoxide hydrolase 1, Atg13 - autophagy-specific gene 13, Ubi-p63E - ubiquitin-63e, Thiolase - cg4581 gene product from transcript cg4581-ra, CG4586 - cg4586 gene product from transcript cg4586-ra, Der-2 - derlin-2, Rgk2 - cg34390 gene product from transcript cg34390-ra, CG9527 - cg9527 gene product from transcrip…
GO:0044763	single-organism cellular process	1.91e-07	4.07e-05	1.41	11901	4109	309	150	[GstT1 - glutathione s transferase t1, Cyt-c-p - cytochrome c proximal, Mmp2 - matrix metalloproteinase 2, rdgB - retinal degeneration b, Atg13 - autophagy-specific gene 13, CG4586 - cg4586 gene product from transcript cg4586-ra, CG4615 - cg4615 gene product from transcript cg4615-ra, CdsA - cdp diglyceride synthetase, Pex14 - peroxin 14, Gclm - glutamate-cysteine ligase modifier subunit, CG3476 …
GO:0006810	transport	2.41e-07	4.95e-05	1.85	11901	1412	309	68	[colt - congested-like trachea, CG32113 - cg32113 gene product from transcript cg32113-rb, CG12926 - cg12926 gene product from transcript cg12926-ra, rdgB - retinal degeneration b, Ubi-p63E - ubiquitin-63e, GABPI - beta4galnactb pilot, SCAP - srebp cleavage activating protein, CG2316 - cg2316 gene product from transcript cg2316-rd, Rab14 - cg4212 gene product from transcript cg4212-ra, CG4615 - c…
GO:0051234	establishment of localization	4.57e-07	9.06e-05	1.81	11901	1466	309	69	[colt - congested-like trachea, CG32113 - cg32113 gene product from transcript cg32113-rb, CG12926 - cg12926 gene product from transcript cg12926-ra, rdgB - retinal degeneration b, Ubi-p63E - ubiquitin-63e, GABPI - beta4galnactb pilot, SCAP - srebp cleavage activating protein, CG2316 - cg2316 gene product from transcript cg2316-rd, Rab14 - cg4212 gene product from transcript cg4212-ra, CG4615 - c…
GO:0051179	localization	5.02e-07	9.62e-05	1.76	11901	1620	309	74	[colt - congested-like trachea, CG32113 - cg32113 gene product from transcript cg32113-rb, CG12926 - cg12926 gene product from transcript cg12926-ra, rdgB - retinal degeneration b, Ubi-p63E - ubiquitin-63e, GABPI - beta4galnactb pilot, SCAP - srebp cleavage activating protein, Rab14 - cg4212 gene product from transcript cg4212-ra, CG2316 - cg2316 gene product from transcript cg2316-rd, Crag - cal…
GO:0010883	regulation of lipid storage	6.32e-07	0.000117	12.84	11901	21	309	7	[Seipin - cg9904 gene product from transcript cg9904-ra, Indy - i'm not dead yet, Lsd-1 - lipid storage droplet-1, Acsl - acyl-coa synthetase long-chain, ltd - lightoid, Rac2 - cg8556 gene product from transcript cg8556-rb, CdsA - cdp diglyceride synthetase]
GO:0006638	neutral lipid metabolic process	1.2e-06	0.000215	15.41	11901	15	309	6	[Thor - cg8846 gene product from transcript cg8846-ra, Seipin - cg9904 gene product from transcript cg9904-ra, Lpin - lipin, schlank - cg3576 gene product from transcript cg3576-rb, Lsd-1 - lipid storage droplet-1, pdgy - pudgy]
GO:0006639	acylglycerol metabolic process	1.2e-06	0.000209	15.41	11901	15	309	6	[Thor - cg8846 gene product from transcript cg8846-ra, Seipin - cg9904 gene product from transcript cg9904-ra, Lpin - lipin, schlank - cg3576 gene product from transcript cg3576-rb, Lsd-1 - lipid storage droplet-1, pdgy - pudgy]
GO:0019216	regulation of lipid metabolic process	1.2e-06	0.000203	15.41	11901	15	309	6	[Seipin - cg9904 gene product from transcript cg9904-ra, Lpin - lipin, Lsd-2 - lipid storage droplet-2, schlank - cg3576 gene product from transcript cg3576-rb, Lsd-1 - lipid storage droplet-1, Pdp1 - par-domain protein 1]
GO:1901575	organic substance catabolic process	1.58e-06	0.00026	2.51	11901	492	309	32	[CG12262 - cg12262 gene product from transcript cg12262-ra, Jheh1 - juvenile hormone epoxide hydrolase 1, Thiolase - cg4581 gene product from transcript cg4581-ra, CG4586 - cg4586 gene product from transcript cg4586-ra, Der-2 - derlin-2, Rgk2 - cg34390 gene product from transcript cg34390-ra, CG9527 - cg9527 gene product from transcript cg9527-rc, Mtpalpha - mitochondrial trifunctional protein al…
GO:0006720	isoprenoid metabolic process	4.16e-06	0.000664	12.84	11901	18	309	6	[Jheh2 - juvenile hormone epoxide hydrolase 2, Hmgs - hmg coenzyme a synthase, qm - quemao, Jheh1 - juvenile hormone epoxide hydrolase 1, Jheh3 - juvenile hormone epoxide hydrolase 3, Fpps - farnesyl pyrophosphate synthase]
GO:0008152	metabolic process	4.73e-06	0.000734	1.32	11901	4606	309	158	[Ugt35a - udp-glycosyltransferase 35a, Rpi - ribose-5-phosphate isomerase, GstT1 - glutathione s transferase t1, Cyt-c-p - cytochrome c proximal, Mmp2 - matrix metalloproteinase 2, Oga - o-glcnacase, rdgB - retinal degeneration b, Atg13 - autophagy-specific gene 13, CG4586 - cg4586 gene product from transcript cg4586-ra, CG3663 - cg3663 gene product from transcript cg3663-ra, CG13806 - cg13806 ge…
GO:0006641	triglyceride metabolic process	7.79e-06	0.00118	16.05	11901	12	309	5	[Thor - cg8846 gene product from transcript cg8846-ra, Lpin - lipin, schlank - cg3576 gene product from transcript cg3576-rb, Lsd-1 - lipid storage droplet-1, pdgy - pudgy]
GO:0050994	regulation of lipid catabolic process	1.73e-05	0.00255	38.51	11901	3	309	3	[schlank - cg3576 gene product from transcript cg3576-rb, Lsd-2 - lipid storage droplet-2, Lsd-1 - lipid storage droplet-1]
GO:0044765	single-organism transport	2.34e-05	0.00336	1.74	11901	1239	309	56	[colt - congested-like trachea, Ubi-p63E - ubiquitin-63e, GABPI - beta4galnactb pilot, CG2316 - cg2316 gene product from transcript cg2316-rd, SCAP - srebp cleavage activating protein, CG4615 - cg4615 gene product from transcript cg4615-ra, Pex14 - peroxin 14, CG11652 - cg11652 gene product from transcript cg11652-ra, CG3476 - cg3476 gene product from transcript cg3476-ra, CG5853 - cg5853 gene pr…
GO:0006119	oxidative phosphorylation	2.87e-05	0.00403	19.26	11901	8	309	4	[Cyt-c-p - cytochrome c proximal, Etf-QO - electron transfer flavoprotein-ubiquinone oxidoreductase, wal - walrus, CG7834 - cg7834 gene product from transcript cg7834-ra]
GO:1902578	single-organism localization	3.36e-05	0.00459	1.69	11901	1346	309	59	[colt - congested-like trachea, Ubi-p63E - ubiquitin-63e, GABPI - beta4galnactb pilot, SCAP - srebp cleavage activating protein, CG2316 - cg2316 gene product from transcript cg2316-rd, CG4615 - cg4615 gene product from transcript cg4615-ra, Pex14 - peroxin 14, CG11652 - cg11652 gene product from transcript cg11652-ra, CG3476 - cg3476 gene product from transcript cg3476-ra, CG5853 - cg5853 gene pr…
GO:0006950	response to stress	6.36e-05	0.0085	1.85	11901	897	309	43	[CG13890 - cg13890 gene product from transcript cg13890-ra, sick - sickie, Rpi - ribose-5-phosphate isomerase, drpr - draper, l(2)08717 - lethal (2) 08717, Mmp2 - matrix metalloproteinase 2, AGO2 - argonaute 2, att-ORFA - alternative testis transcripts open reading frame a, Der-2 - derlin-2, Rab14 - cg4212 gene product from transcript cg4212-ra, Crag - calmodulin-binding protein related to a rab3…
GO:0006719	juvenile hormone catabolic process	6.8e-05	0.00888	28.89	11901	4	309	3	[Jheh2 - juvenile hormone epoxide hydrolase 2, Jheh3 - juvenile hormone epoxide hydrolase 3, Jheh1 - juvenile hormone epoxide hydrolase 1]
GO:0001561	fatty acid alpha-oxidation	6.8e-05	0.00868	28.89	11901	4	309	3	[CG11208 - cg11208 gene product from transcript cg11208-ra, CG9319 - cg9319 gene product from transcript cg9319-rb, Idh - isocitrate dehydrogenase]
GO:0008300	isoprenoid catabolic process	6.8e-05	0.00849	28.89	11901	4	309	3	[Jheh2 - juvenile hormone epoxide hydrolase 2, Jheh1 - juvenile hormone epoxide hydrolase 1, Jheh3 - juvenile hormone epoxide hydrolase 3]
GO:0016107	sesquiterpenoid catabolic process	6.8e-05	0.00831	28.89	11901	4	309	3	[Jheh2 - juvenile hormone epoxide hydrolase 2, Jheh1 - juvenile hormone epoxide hydrolase 1, Jheh3 - juvenile hormone epoxide hydrolase 3]
GO:0016115	terpenoid catabolic process	6.8e-05	0.00814	28.89	11901	4	309	3	[Jheh2 - juvenile hormone epoxide hydrolase 2, Jheh3 - juvenile hormone epoxide hydrolase 3, Jheh1 - juvenile hormone epoxide hydrolase 1]
GO:0015711	organic anion transport	7.44e-05	0.00872	4.48	11901	86	309	10	[Mpc1 - mitochondrial pyruvate carrier, colt - congested-like trachea, JhI-21 - cg12317 gene product from transcript cg12317-rb, Ndae1 - na[+]-driven anion exchanger 1, CG3476 - cg3476 gene product from transcript cg3476-ra, gb - genderblind, Prestin - cg5485 gene product from transcript cg5485-ra, Dic1 - dicarboxylate carrier 1, ScpX - sterol carrier protein x-related thiolase, CG5549 - cg5549 g…
GO:0051186	cofactor metabolic process	7.72e-05	0.00887	4.95	11901	70	309	9	[CG6178 - cg6178 gene product from transcript cg6178-ra, Pgd - phosphogluconate dehydrogenase, CG7920 - cg7920 gene product from transcript cg7920-ra, fbl - fumble, Ppcdc - phosphopantothenoylcysteine decarboxylase, scu - scully, Coprox - coproporphyrinogen oxidase, Ppcs - phosphopantothenoylcysteine synthetase, pdgy - pudgy]
GO:0071702	organic substance transport	8.03e-05	0.00905	2.28	11901	440	309	26	[Mpc1 - mitochondrial pyruvate carrier, colt - congested-like trachea, AGO2 - argonaute 2, Rab14 - cg4212 gene product from transcript cg4212-ra, SCAP - srebp cleavage activating protein, Pex14 - peroxin 14, Hph - hif prolyl hydroxylase, egh - egghead, CG3476 - cg3476 gene product from transcript cg3476-ra, ltd - lightoid, CG5549 - cg5549 gene product from transcript cg5549-rb, sec24 - cg1472 gen…
GO:0006721	terpenoid metabolic process	8.27e-05	0.00914	15.41	11901	10	309	4	[Jheh2 - juvenile hormone epoxide hydrolase 2, Jheh1 - juvenile hormone epoxide hydrolase 1, Jheh3 - juvenile hormone epoxide hydrolase 3, Fpps - farnesyl pyrophosphate synthase]
GO:0015718	monocarboxylic acid transport	8.27e-05	0.00897	15.41	11901	10	309	4	[colt - congested-like trachea, Mpc1 - mitochondrial pyruvate carrier, CG3476 - cg3476 gene product from transcript cg3476-ra, Prestin - cg5485 gene product from transcript cg5485-ra]
GO:0046486	glycerolipid metabolic process	0.00012	0.0127	4.68	11901	74	309	9	[Thor - cg8846 gene product from transcript cg8846-ra, Seipin - cg9904 gene product from transcript cg9904-ra, Lpin - lipin, rdgB - retinal degeneration b, schlank - cg3576 gene product from transcript cg3576-rb, Lsd-1 - lipid storage droplet-1, CdsA - cdp diglyceride synthetase, CG12006 - cg12006 gene product from transcript cg12006-ra, pdgy - pudgy]
GO:0006637	acyl-CoA metabolic process	0.000127	0.0133	14.01	11901	11	309	4	[CG6178 - cg6178 gene product from transcript cg6178-ra, CG7920 - cg7920 gene product from transcript cg7920-ra, scu - scully, pdgy - pudgy]
GO:0035383	thioester metabolic process	0.000127	0.0131	14.01	11901	11	309	4	[CG6178 - cg6178 gene product from transcript cg6178-ra, CG7920 - cg7920 gene product from transcript cg7920-ra, scu - scully, pdgy - pudgy]
GO:0098542	defense response to other organism	0.000131	0.0132	2.91	11901	212	309	16	[Wwox - ww domain containing oxidoreductase, CG13890 - cg13890 gene product from transcript cg13890-ra, sick - sickie, drpr - draper, AGO2 - argonaute 2, gb - genderblind, Rab14 - cg4212 gene product from transcript cg4212-ra, Rac2 - cg8556 gene product from transcript cg8556-rb, att-ORFA - alternative testis transcripts open reading frame a, Der-2 - derlin-2, Crag - calmodulin-binding protein re…
GO:0006714	sesquiterpenoid metabolic process	0.000167	0.0165	23.11	11901	5	309	3	[Jheh2 - juvenile hormone epoxide hydrolase 2, Jheh3 - juvenile hormone epoxide hydrolase 3, Jheh1 - juvenile hormone epoxide hydrolase 1]
GO:0006716	juvenile hormone metabolic process	0.000167	0.0162	23.11	11901	5	309	3	[Jheh2 - juvenile hormone epoxide hydrolase 2, Jheh1 - juvenile hormone epoxide hydrolase 1, Jheh3 - juvenile hormone epoxide hydrolase 3]
GO:0034033	purine nucleoside bisphosphate biosynthetic process	0.000167	0.016	23.11	11901	5	309	3	[fbl - fumble, Ppcdc - phosphopantothenoylcysteine decarboxylase, Ppcs - phosphopantothenoylcysteine synthetase]
GO:0034030	ribonucleoside bisphosphate biosynthetic process	0.000167	0.0157	23.11	11901	5	309	3	[fbl - fumble, Ppcdc - phosphopantothenoylcysteine decarboxylase, Ppcs - phosphopantothenoylcysteine synthetase]
GO:0015937	coenzyme A biosynthetic process	0.000167	0.0155	23.11	11901	5	309	3	[fbl - fumble, Ppcdc - phosphopantothenoylcysteine decarboxylase, Ppcs - phosphopantothenoylcysteine synthetase]
GO:0033866	nucleoside bisphosphate biosynthetic process	0.000167	0.0152	23.11	11901	5	309	3	[fbl - fumble, Ppcdc - phosphopantothenoylcysteine decarboxylase, Ppcs - phosphopantothenoylcysteine synthetase]
GO:0042447	hormone catabolic process	0.000167	0.015	23.11	11901	5	309	3	[Jheh2 - juvenile hormone epoxide hydrolase 2, Jheh1 - juvenile hormone epoxide hydrolase 1, Jheh3 - juvenile hormone epoxide hydrolase 3]
GO:0042742	defense response to bacterium	0.000187	0.0166	3.08	11901	175	309	14	[Wwox - ww domain containing oxidoreductase, CG13890 - cg13890 gene product from transcript cg13890-ra, sick - sickie, drpr - draper, gb - genderblind, Der-2 - derlin-2, Rab14 - cg4212 gene product from transcript cg4212-ra, Rac2 - cg8556 gene product from transcript cg8556-rb, att-ORFA - alternative testis transcripts open reading frame a, Crag - calmodulin-binding protein related to a rab3 gdp/…
GO:0006732	coenzyme metabolic process	0.000188	0.0164	4.97	11901	62	309	8	[CG6178 - cg6178 gene product from transcript cg6178-ra, Pgd - phosphogluconate dehydrogenase, CG7920 - cg7920 gene product from transcript cg7920-ra, fbl - fumble, Ppcdc - phosphopantothenoylcysteine decarboxylase, scu - scully, Ppcs - phosphopantothenoylcysteine synthetase, pdgy - pudgy]
GO:0015849	organic acid transport	0.000211	0.0181	4.89	11901	63	309	8	[Mpc1 - mitochondrial pyruvate carrier, colt - congested-like trachea, JhI-21 - cg12317 gene product from transcript cg12317-rb, CG3476 - cg3476 gene product from transcript cg3476-ra, gb - genderblind, Prestin - cg5485 gene product from transcript cg5485-ra, Dic1 - dicarboxylate carrier 1, CG5549 - cg5549 gene product from transcript cg5549-rb]
GO:0046942	carboxylic acid transport	0.000211	0.0178	4.89	11901	63	309	8	[Mpc1 - mitochondrial pyruvate carrier, colt - congested-like trachea, JhI-21 - cg12317 gene product from transcript cg12317-rb, CG3476 - cg3476 gene product from transcript cg3476-ra, gb - genderblind, Prestin - cg5485 gene product from transcript cg5485-ra, Dic1 - dicarboxylate carrier 1, CG5549 - cg5549 gene product from transcript cg5549-rb]
GO:0006090	pyruvate metabolic process	0.000212	0.0177	6.8	11901	34	309	6	[Mpc1 - mitochondrial pyruvate carrier, Aldh - aldehyde dehydrogenase, ImpL3 - ecdysone-inducible gene l3, CG1516 - cg1516 gene product from transcript cg1516-rp, CG31075 - cg31075 gene product from transcript cg31075-ra, Ald - aldolase]
GO:0006081	cellular aldehyde metabolic process	0.000265	0.0217	11.85	11901	13	309	4	[Aldh - aldehyde dehydrogenase, Aldh-III - aldehyde dehydrogenase type iii, CG4390 - cg4390 gene product from transcript cg4390-rb, Idh - isocitrate dehydrogenase]
GO:0045610	regulation of hemocyte differentiation	0.000323	0.0262	8.02	11901	24	309	5	[Ser - serrate, Pvr - pdgf- and vegf-receptor related, aop - anterior open, Cyt-b5 - cytochrome b5, Tl - toll]
GO:0001676	long-chain fatty acid metabolic process	0.000327	0.0261	19.26	11901	6	309	3	[CG6178 - cg6178 gene product from transcript cg6178-ra, Acsl - acyl-coa synthetase long-chain, CG3961 - cg3961 gene product from transcript cg3961-rc]
GO:0015936	coenzyme A metabolic process	0.000327	0.0257	19.26	11901	6	309	3	[fbl - fumble, Ppcdc - phosphopantothenoylcysteine decarboxylase, Ppcs - phosphopantothenoylcysteine synthetase]
GO:0055085	transmembrane transport	0.000381	0.0296	2.18	11901	406	309	23	[l(2)08717 - lethal (2) 08717, Indy - i'm not dead yet, CG8654 - cg8654 gene product from transcript cg8654-rc, gb - genderblind, CG2316 - cg2316 gene product from transcript cg2316-rd, att-ORFA - alternative testis transcripts open reading frame a, Prestin - cg5485 gene product from transcript cg5485-ra, Dic1 - dicarboxylate carrier 1, CG10444 - cg10444 gene product from transcript cg10444-ra, C…
GO:0019915	lipid storage	0.000485	0.0372	10.27	11901	15	309	4	[Lsd-2 - lipid storage droplet-2, CG9186 - cg9186 gene product from transcript cg9186-rb, Lsd-1 - lipid storage droplet-1, CG10671 - cg10671 gene product from transcript cg10671-ra]
GO:0009617	response to bacterium	0.000485	0.0367	2.81	11901	192	309	14	[Wwox - ww domain containing oxidoreductase, CG13890 - cg13890 gene product from transcript cg13890-ra, sick - sickie, drpr - draper, gb - genderblind, Der-2 - derlin-2, Rab14 - cg4212 gene product from transcript cg4212-ra, Rac2 - cg8556 gene product from transcript cg8556-rb, att-ORFA - alternative testis transcripts open reading frame a, Crag - calmodulin-binding protein related to a rab3 gdp/…
GO:0034032	purine nucleoside bisphosphate metabolic process	0.000561	0.0419	16.51	11901	7	309	3	[fbl - fumble, Ppcdc - phosphopantothenoylcysteine decarboxylase, Ppcs - phosphopantothenoylcysteine synthetase]
GO:0033865	nucleoside bisphosphate metabolic process	0.000561	0.0414	16.51	11901	7	309	3	[fbl - fumble, Ppcdc - phosphopantothenoylcysteine decarboxylase, Ppcs - phosphopantothenoylcysteine synthetase]
GO:0033875	ribonucleoside bisphosphate metabolic process	0.000561	0.0408	16.51	11901	7	309	3	[fbl - fumble, Ppcdc - phosphopantothenoylcysteine decarboxylase, Ppcs - phosphopantothenoylcysteine synthetase]
GO:0007476	imaginal disc-derived wing morphogenesis	0.000596	0.0428	2.75	11901	196	309	14	[CG6175 - cg6175 gene product from transcript cg6175-rc, trn - tartan, tmod - tropomodulin, psq - pipsqueak, clt - cricklet, CG31145 - cg31145 gene product from transcript cg31145-rc, mtd - mustard, Ppcs - phosphopantothenoylcysteine synthetase, Ser - serrate, dnr1 - defense repressor 1, Pdk1 - phosphoinositide-dependent kinase 1, Lsd-2 - lipid storage droplet-2, fbl - fumble, mib1 - mind bomb 1]
GO:0006952	defense response	0.00062	0.044	2.31	11901	317	309	19	[Wwox - ww domain containing oxidoreductase, CG13890 - cg13890 gene product from transcript cg13890-ra, sick - sickie, drpr - draper, ninaD - neither inactivation nor afterpotential d, AGO2 - argonaute 2, gb - genderblind, Rab14 - cg4212 gene product from transcript cg4212-ra, Rac2 - cg8556 gene product from transcript cg8556-rb, att-ORFA - alternative testis transcripts open reading frame a, Der…
GO:0006844	acyl carnitine transport	0.000672	0.0471	38.51	11901	2	309	2	[colt - congested-like trachea, CG3476 - cg3476 gene product from transcript cg3476-ra]
GO:0015697	quaternary ammonium group transport	0.000672	0.0465	38.51	11901	2	309	2	[colt - congested-like trachea, CG3476 - cg3476 gene product from transcript cg3476-ra]
GO:0015701	bicarbonate transport	0.000672	0.046	38.51	11901	2	309	2	[Ndae1 - na[+]-driven anion exchanger 1, Prestin - cg5485 gene product from transcript cg5485-ra]
GO:0015879	carnitine transport	0.000672	0.0454	38.51	11901	2	309	2	[colt - congested-like trachea, CG3476 - cg3476 gene product from transcript cg3476-ra]
GO:0015838	amino-acid betaine transport	0.000672	0.0449	38.51	11901	2	309	2	[colt - congested-like trachea, CG3476 - cg3476 gene product from transcript cg3476-ra]
GO:0045834	positive regulation of lipid metabolic process	0.000672	0.0444	38.51	11901	2	309	2	[schlank - cg3576 gene product from transcript cg3576-rb, Lsd-1 - lipid storage droplet-1]
GO:0070389	chaperone cofactor-dependent protein refolding	0.000672	0.0439	38.51	11901	2	309	2	[HIP - hsc/hsp70-interacting protein, HIP-R - hsc/hsp70-interacting protein related]
GO:0050995	negative regulation of lipid catabolic process	0.000672	0.0434	38.51	11901	2	309	2	[Lsd-2 - lipid storage droplet-2, schlank - cg3576 gene product from transcript cg3576-rb]
GO:0051707	response to other organism	0.000718	0.0458	2.42	11901	271	309	17	[Wwox - ww domain containing oxidoreductase, CG13890 - cg13890 gene product from transcript cg13890-ra, sick - sickie, drpr - draper, AGO2 - argonaute 2, gb - genderblind, Rab14 - cg4212 gene product from transcript cg4212-ra, Rac2 - cg8556 gene product from transcript cg8556-rb, att-ORFA - alternative testis transcripts open reading frame a, Der-2 - derlin-2, Crag - calmodulin-binding protein re…
GO:0043207	response to external biotic stimulus	0.000812	0.0513	2.39	11901	274	309	17	[Wwox - ww domain containing oxidoreductase, CG13890 - cg13890 gene product from transcript cg13890-ra, sick - sickie, drpr - draper, AGO2 - argonaute 2, gb - genderblind, Rab14 - cg4212 gene product from transcript cg4212-ra, Rac2 - cg8556 gene product from transcript cg8556-rb, att-ORFA - alternative testis transcripts open reading frame a, Der-2 - derlin-2, Crag - calmodulin-binding protein re…
GO:0009607	response to biotic stimulus	0.00088	0.055	2.37	11901	276	309	17	[Wwox - ww domain containing oxidoreductase, CG13890 - cg13890 gene product from transcript cg13890-ra, sick - sickie, drpr - draper, AGO2 - argonaute 2, gb - genderblind, Rab14 - cg4212 gene product from transcript cg4212-ra, Rac2 - cg8556 gene product from transcript cg8556-rb, att-ORFA - alternative testis transcripts open reading frame a, Der-2 - derlin-2, Crag - calmodulin-binding protein re…
GO:0015804	neutral amino acid transport	0.000881	0.0544	14.44	11901	8	309	3	[JhI-21 - cg12317 gene product from transcript cg12317-rb, gb - genderblind, CG5549 - cg5549 gene product from transcript cg5549-rb]
GO:0042026	protein refolding	0.000881	0.0538	14.44	11901	8	309	3	[HIP - hsc/hsp70-interacting protein, Hsp22 - heat shock protein 22, HIP-R - hsc/hsp70-interacting protein related]
GO:0006820	anion transport	0.000987	0.0597	3.26	11901	118	309	10	[colt - congested-like trachea, Mpc1 - mitochondrial pyruvate carrier, JhI-21 - cg12317 gene product from transcript cg12317-rb, Ndae1 - na[+]-driven anion exchanger 1, CG3476 - cg3476 gene product from transcript cg3476-ra, gb - genderblind, Prestin - cg5485 gene product from transcript cg5485-ra, Dic1 - dicarboxylate carrier 1, ScpX - sterol carrier protein x-related thiolase, CG5549 - cg5549 g…

## Sheet: README
Description
Species used: Drosophila melanogaster
The system has recognized 15210 genes out of 17064 gene terms entered
15210 genes were recognized by gene symbol and 0 genes by other gene IDs .
64 duplicate genes were removed (keeping the highest ranking instance of each gene) leaving a total of 15146 genes.
Only 11901 of these genes are associated with a GO term.
The GOrilla database was last updated on Oct 18, 2014
Description is enriched GO terms identified in GOrilla software for each cluster
'P-value' is the enrichment p-value computed according to the mHG or HG model. This p-value is not corrected for multiple testing of 5745 GO terms.
'FDR q-value' is the correction of the above p-value for multiple testing using the Benjamini and Hochberg (1995) method.
Namely, for the ith term (ranked according to p-value) the FDR q-value is (p-value * number of GO terms) / i.
Enrichment (N, B, n, b) is defined as follows:
N - is the total number of genes
B - is the total number of genes associated with a specific GO term
n - is the number of genes in the top of the user's input list or in the target set when appropriate
b - is the number of genes in the intersection
Enrichment = (b/n) / (B/N)
Genes: For each GO term you can see the list of associated genes that appear in the optimal top of the list.
Each gene name is specified by gene symbol followed by a short description of the gene
